# Supplementary material for: Vision and vocal communication guide three-dimensional spatial coordination of zebra finches during wind-tunnel flights
Source: Nat Ecol Evol. 2022 Jun 30;6(8):1221–30. doi: 10.1038/s41559-022-01800-4 (PMC9349042; doi:10.1038/s41559-022-01800-4)
Supplement: Source Data Fig. 1 — Statistical source data [file 41559_2022_1800_MOESM9_ESM.xlsx]

## Sheet: Fig_1_d
Green			Lightblue			Lilac			Orange			Pink			Black
horizontal	vertical	wind dir.	horizontal	vertical	wind dir.	horizontal	vertical	wind dir.	horizontal	vertical	wind dir.	horizontal	vertical	wind dir.	horizontal	vertical	wind dir.
70	147	-510.3	-173	326	-524	-193	330.4	-536	-220	191	-530.4	-243	215	-510.3	-322.9	203.9	-532.9
45	168	-466.2	-163	354	-470	-200.9	341.5	-520	-250	215	-475	-251	227	-473.7	-322.9	206.4	-514
22	180	-417	-155	367	-428	-204.1	355.8	-490	-307	233	-417	-254	239	-430.9	-351	203	-486.3
4	185	-365.4	-138	403	-384	-200.9	370.1	-472	-328	243	-376.7	-247	250	-395.6	-368	206	-439.7
-42	194	-311.2	-135	410	-350	-183.4	385.9	-448	-346	255	-341.4	-202	283	-362.9	-382	222	-410.7
-68	201	-267.1	-133	420	-318	-148.5	419.3	-424	-344	262	-316.2	-185	291	-340.2	-375	240	-375.5
-93	202	-216.7	-133	422	-296	-142.1	428.8	-416	-335	270	-297.3	-150	315	-315	-362	256	-351.5
-111	208	-177.6	-133	404	-264	-121.5	424.1	-400	-320	268	-289.8	-124	318	-289.8	-355	264	-335.1
-166	220	-138.6	-135	387	-244	-104	409.8	-392	-312	267	-286	-64	327	-274.7	-333	255	-307.4
-185	221	-124.7	-130	384	-218	-72.26	398.6	-382	-304	261	-283.5	-24	332	-257	-331	259	-286
-204	217	-91.97	-124	384	-202	-42.09	409.8	-368	-256	258	-288.5	4	341	-241.9	-325	264	-258.3
-231	207	-85.67	-107	375	-188	-15.09	408.2	-360	-223	261	-294.8	35	348	-230.6	-320	275	-249.5
-257	207	-78.12	-96	376	-186	3.971	416.1	-354	-190	264	-298.6	93	356	-226.8	-311	275	-236.9
-269	202	-74.34	-83	375	-182	53.21	400.2	-352	-141	270	-304.9	121	357	-219.2	-305	266	-220.5
-279	199	-64.26	-73	372	-178	78.62	389.1	-350	-45	265	-316.2	142	359	-231.8	-303	262	-211.7
-287	197	-64.26	-34	368	-180	88.15	390.7	-344	13	246	-328.8	159	363	-240.6	-302	261	-211.7
-288	205	-66.78	-13	368	-184	104	384.4	-338	73	234	-336.4	178	369	-255.8	-299	262	-195.3
-282	206	-71.82	-1	357	-186	97.68	397.1	-338	126	226	-337.7	192	368	-283.5	-299	252	-187.7
-285	197	-71.82	19	345	-198	94.5	389.1	-340	218	213	-336.4	192	373	-307.4	-298	242	-186.5
-276	187	-63	58	338	-210	97.96	378.7	-332	266	209	-325.1	197	375	-336.4	-304	237	-171.3
-255	183	-51.66	85	338	-222	96.54	375.2	-334	298	207	-317.5	199	373	-364.1	-308	239	-170.1
-233	186	-52.92	97	339	-240	80.28	363.2	-332	321	212	-311.2	202	372	-386.8	-308	238	-170.1
-217	184	-50.4	114	344	-260	59.76	356.1	-314	339	214	-304.9	207	370	-410.7	-310	238	-168.8
-192	178	-46.62	131	358	-282	45.62	354.7	-296	346	204	-307.4	204	377	-441	-309	234	-167.6
-156	162	-31.5	140	370	-308	23.69	351.2	-278	345	197	-308.7	210	366	-463.7	-308	219	-165
-140	163	-18.9	151	377	-338	-18.74	363.9	-252	340	194	-312.5	216	359	-501.4	-306	217	-163.8
-124	161	-20.16	154	385	-364	-46.33	377.3	-242	314	200	-311.2	234	364	-526.6	-307	216	-163.8
-113	167	-25.2	160	393	-400	-73.2	382.3	-228	288	205	-307.4	-70	117	-511.5	-308	216	-155
-118	175	-31.5	162	395	-428	-99.37	383	-222	263	212	-303.6	-98	138	-464.9	-307	221	-158.8
-127	178	-45.36	167	399	-456	-143.2	358.9	-218	227	221	-312.5	-123	154	-419.6	-299	222	-147.4
-135	172	-49.14	168	413	-476	-162.3	346.2	-222	155	218	-323.8	-139	185	-379.2	-297	214	-146.2
-141	172	-42.84	176	436	-496	-175	341.3	-210	120	206	-331.4	-160	241	-354	-294	207	-142.4
-157	173	-44.1	177.1	465.4	-522	-180.7	339.1	-206	71	202	-344	-170	272	-330.1	-294	199	-138.6
-166	176	-41.58	181.9	468.5	-534	-191.7	329.5	-204	18	208	-342.7	-164	287	-316.2	-295	205	-142.4
-173	164	-36.54	166	270	-500	-191.7	324.4	-209	-82	238	-344	-162	302	-301.1	-297	206	-134.8
-180	152	-17.64	179	300	-458	-187.8	318.3	-212	-132	242	-351.5	-146	322	-296.1	-300	203	-138.6
-193	140	-7.56	189	352	-432	-190.6	316.6	-217	-184	242	-357.8	-124	338	-281	-301	180	-146.2
-215	147	3.78	180	376	-396	-189.4	311.5	-222	-242	235	-359.1	-106	354	-279.7	-305	175	-149.9
-228	155	2.52	164	382	-370	-185	305.4	-223	-319	229	-357.8	-83	366	-274.7	-309	169	-152.5
-240	167	1.26	148	395	-354	-183.8	297.5	-223	-342	225	-352.8	-36	388	-269.6	-312	165	-153.7
-257	173	1.26	110	405	-326	-176	289.6	-223	-361	224	-345.2	-2	395	-267.1	-314	159	-155
-272	165	1.26	78	425	-312	-159.1	276.2	-212	-365	226	-349	22	399	-263.3	-320	142	-167.6
-281	158	-1.137e-13	46	433	-294	-145.7	274.5	-188	-357	218	-349	52	396	-254.5	-327	129	-173.9
-278	152	-3.78	30	429	-276	-129.9	273.4	-173	-334	204	-351.5	105	389	-250.7	-334	113	-182.7
-264	168	-6.3	-29	400	-256	-114.8	274.5	-148	-353	202	-352.8	132	382	-243.2	-337	99	-196.5
-261	175	-5.04	-43	398	-246	-64.83	293.6	-122	-334	197	-346.5	157	370	-236.9	-340	93	-194
-252	170	-7.56	-53	392	-222	-36.21	296.9	-107	-276	192	-333.9	180	360	-223	-344	93	-197.8
-250	158	-5.04	-51	398	-204	-7.017	295.8	-87	-229	197	-328.8	216	334	-200.3	-345	89	-206.6
-238	136	3.78	-52	400	-186	21.61	287.4	-70	-174	200	-327.6	228	322	-183.9	-351	62	-218
-222	135	20.16	-39	405	-180	70.45	265.5	-56	-103	211	-323.8	229	318	-168.8	-357	53	-229.3
-208	134	28.98	-38	392	-178	96.27	263.8	-46	15	197	-342.7	219	319	-152.5	-361	46	-228
-186	139	39.06	-34	380	-178	120.4	263.3	-34	78	185	-325.1	205	313	-133.6	-361	38	-246.9
-147	154	45.36	-8	380	-174	137.8	268.9	-23	135	188	-321.3	191	311	-117.2	-363	38	-231.8
-126	145	51.66	10	373	-176	165.9	265.5	-15	189	192	-304.9	173	311	-100.8	-364	35	-223
-111	135	56.7	28	369	-190	178.2	263.3	-14	252	228	-284.7	151	304	-97.01	-362	38	-223
-90	120	71.82	46	367	-194	180.5	267.2	-20	282	236	-284.7	117	291	-80.63	-363	42	-215.4
-61	97	83.15	94	364	-196	181.6	268.3	-31	302	242	-282.2	94	281	-74.34	-359	50	-210.4
-54	98	98.27	129	360	-202	185.5	250.4	-36	313	252	-282.2	75	277	-75.6	-352	59	-194
-36	102	109.6	168	354	-210	177.7	241.4	-40	307	258	-282.2	59	273	-74.34	-346	66	-177.6
-34	111	119.7	187	348	-214	176	233.5	-42	305	255	-288.5	19	265	-80.63	-346	63	-181.4
-42	128	122.2	215	334	-214	164.2	229.6	-46	299	246	-294.8	-9	257	-98.27	-343	45	-187.7
-37	120	138.6	234	321	-220	137.8	227.9	-47	285	249	-296.1	-33	259	-114.7	-341	36	-187.7
-41	106	152.5	240	311	-210	109.7	224.5	-49	223	273	-286	-68	264	-143.6	-338	35	-181.4
-45	96	156.2	246	303	-212	79.99	221.2	-51	180	298	-284.7	-130	269	-166.3	-336	35	-183.9
-51	91	166.3	249	297	-210	47.99	209.9	-50	128	323	-286	-171	263	-201.6	-335	41	-166.3
-63	92	178.9	258	289	-214	-14.88	194.2	-52	70	340	-297.3	-199	253	-223	-333	54	-162.5
-80	105	183.9	258	286	-198	-47.43	187.5	-47	-37	348	-312.5	-238	246	-235.6	-330	58	-152.5
-92	115	195.3	260	277	-176	-79.99	188.6	-38	-94	334	-327.6	-278	240	-248.2	-330	59	-156.2
-121	126	207.9	254	281	-164.9	-103.6	187.5	-32	-157	318	-355.3	-288	228	-248.2	-329	36	-168.8
-136	117	223	236	293	-160.7	-161.4	179.1	-25	-212	298	-367.9	-307	219	-239.4	-329	21	-175.1
-149	111	241.9	214	307	-157.8	-186.1	161.1	-14	-300	269	-376.7	-319	215	-226.8	-334	11	-176.4
-169	92	254.5	185	335	-169.1	-204	154.4	-9	-330	258	-383	-320	212	-216.7	-338	4	-178.9
-191	75	260.8	127	368	-177.6	-222.6	151.6	-1	-365	256	-375.5	-313	208	-195.3	-340	0	-181.4
-200	76	273.4	100	378	-190.4	-245	152.1	5	-372	260	-381.8	-304	215	-178.9	-343	-8	-180.2
-197	86	269.6	68	379	-203.1	-258.5	154.4	9	-382	255	-389.3	-293	221	-151.2	-349	-19	-196.5
-199	93	274.7	28	381	-218.7	-266.9	149.3	16	-385	245	-395.6	-279	227	-126	-353	-34	-205.4
-202	85	282.2	-53	370	-238.5	-273.6	138.6	16	-386	236	-400.7	-256	239	-94.49	-359	-52	-218
-201	69	293.6	-101	364	-258.3	-279.8	126.3	23	-378	227	-399.4	-239	258	-68.04	-359	-57	-238.1
-196	59	288.5	-143	354	-268.2	-282.1	120.7	23	-336	237	-388.1	-223	270	-46.62	-360	-57	-239.4
-202	58	283.5	-191	333	-271.1	-280.9	121.8	28	-307	257	-365.4	-205	275	-36.54	-360	-57	-248.2
-191	70	269.6	-251	309	-271.1	-277.6	124.1	25	-286	275	-357.8	-183	270	-13.86	-356	-68	-262.1
-186	67	254.5	-267	298	-268.2	-275.5	113.5	27	-258	282	-354	-170	265	2.52	-356	-82	-279.7
-176	65	246.9	-280	293	-254.1	-270.5	105	25	-199	278	-352.8	-157	268	3.78	-355	-93	-296.1
-177	47	243.2	-282	288	-241.3	-265	104	34	-177	265	-357.8	-146	271	3.78	-352	-100	-306.2
-163	26	243.2	-271	295	-218.7	-250.5	104	38	-148	245	-362.9	-143	279	2.52	-339	-98	-304.9
-149	19	245.7	-269	306	-187.5	-226.5	111	46	-112	230	-362.9	-150	279	-1.26	-324	-89	-309.9
-126	22	253.2	-262	317	-173.4	-209	124	54	-64	219	-346.5	-157	271	-11.34	-310	-78	-306.2
-106	30	252	-255	327	-159.2	-186	141.5	59	-38	229	-311.2	-162	265	-17.64	-287	-66	-296.1
-51	52	253.2	-239	329	-140.8	-161.5	156.5	64	-30	237	-294.8	-157	261	-21.42	-225	-33	-294.8
-12	57	252	-225	334	-126.7	-103.5	181	71	-19	252	-281	-154	270	-18.9	-197	-23	-294.8
15	51	259.5	-215	339	-111.1	-76	188	71	1	257	-272.1	-154	277	-15.12	-163	-21	-296.1
42	43	265.8	-196	346	-98.37	-44	183	69	18	244	-262.1	-152	298	-10.08	-130	-23	-317.5
98	28	264.6	-179	346	-82.8	-15.5	191.5	68	29	228	-254.5	-147	295	-16.38	-67	-27	-317.5
124	36	250.7	-158	342	-78.56	41	215	69	31	217	-245.7	-150	295	-26.46	-24	-16	-311.2
150	56	233.1	-144	348	-75.73	68	229	69	17	231	-233.1	-154	289	-25.2	14	-4	-309.9
168	73	230.6	-125	348	-67.23	91.5	231.5	60	1	238	-226.8	-149	281	-26.46	52	9	-302.4
203	85	212.9	-103	352	-65.82	119	228	51	-16	243	-220.5	-148	279	-27.72	130	12	-316.2
218	82	200.3	-77	344	-67.23	165	227.5	42	-30	242	-221.7	-152	287	-17.64	166	14	-320
235	79	205.4	-63	338	-71.48	187	236.5	40	-61	207	-231.8	-160	292	-5.04	196	17	-312.5
253	76	194	-44	333	-70.07	198.5	242.5	31	-81	181	-246.9	-159	280	-18.9	220	19	-304.9
259	83	176.4	-9	337	-74.31	212.5	249	19	-95	169	-246.9	-171	261	-13.86	254	33	-299.9
256	88	161.3	18	332	-82.8	242	237	12	-123	151	-249.5	-168	246	-5.04	267	41	-288.5
256	88	142.4	37	323	-89.88	252.5	234.5	-3	-171	160	-246.9	-182	234	6.3	274	45	-281
249	84	131	47	317	-98.37	257.5	235.5	-1	-204	159	-248.2	-192	224	15.12	285	41	-283.5
248	61	109.6	96	311	-106.9	259	232.5	-4	-235	147	-264.6	-194	225	30.24	300	8	-299.9
232	51	107.1	116	313	-108.3	258	215	-10	-264	131	-277.2	-197	222	42.84	301	-5	-317.5
217	50	98.27	138	310	-115.4	255.5	198	-18	-317	95	-282.2	-203	217	51.66	290	-16	-323.8
206	52	102.1	155	313	-113.9	243	189	-28	-331	91	-287.3	-221	201	56.7	270	-27	-330.1
171	71	94.49	175	319	-119.6	227	182	-43	-339	90	-292.3	-222	186	66.78	207	-35	-335.1
147	84	91.97	194	319	-123.9	188	148	-55	-350	83	-311.2	-215	182	80.63	163	-31	-336.4
126	88	100.8	204	313	-130.9	166.5	131.5	-70	-367	55	-326.3	-218	189	88.19	113	-21	-330.1
102	87	97.01	209	303	-132.3	147.5	112.5	-74	-376	40	-327.6	-198	192	88.19	59	-7	-322.5
58	54	91.97	211	298	-133.8	121.5	97	-81	-376	44	-328.8	-185	190	94.49	-47	6	-320
39	37	95.75	215	304	-133.8	64	76	-85	-375	47	-328.8	-173	178	110.9	-113	6	-330.1
17	10	97.01	215	304	-142.3	24	60.5	-91	-359	79	-323.8	-161	163	118.4	-164	1	-326.3
-5	-8	95.75	213	299	-145.1	0.5	48	-98	-346	90	-327.6	-132	151	113.4	-228	3	-330.1
-36	-28	94.49	204	276	-152.2	-29.5	41.5	-96	-337	89	-345.2	-116	154	122.2	-324	28	-317.5
-60	-37	97.01	199	271	-146.5	-90	31	-104	-329	84	-364.1	-100	161	127.3	-362	46	-316.2
-79	-55	90.71	180	272	-132.3	-122	19.5	-98	-307	55	-384.3	-84	165	132.3	-386	57	-313.7
-99	-75	94.49	161	285	-133.8	-145	13.5	-89	-290	51	-395.6	-57	162	142.4	-408	73	-307.4
-141	-114	97.01	122	310	-129.5	-169.5	8	-75	-263	59	-394.4	-41	156	138.6	-419	82	-312.5
-162	-123	99.53	96	315	-130.9	-221	9	-81	-227	71	-381.8	-38	154	137.3	-425	88	-333.9
-167	-116	102.1	84	315	-135.2	-249	2	-84	-142	116	-383	-36	153	139.9	-424	86	-347.7
-175	-106	98.27	58	308	-138	-271.5	-15	-82	-94	135	-388.1	-40	141	132.3	-423	83	-367.9
-180	-79	89.45	2	291	-128.1	-293	-24	-80	-40	142	-398.1	-49	125	128.5	-417	69	-394.4
-178	-69	84.41	-26	293	-119.6	-330.5	-23.5	-65	13	145	-420.8	-55	108	126	-414	59	-418.3
-174	-76	69.3	-62	300	-119.6	-339.5	-15.5	-57	112	128	-437.2	-64	95	131	-406	56	-451.1
-181	-87	66.78	-82	302	-113.9	-338.5	-6	-53	155	128	-439.7	-87	87	127.3	-407	51	-481.3
-178	-112	44.1	-149	288	-105.5	-332	4	-54	208	132	-438.5	-103	87	126	-391	39	-500.2
-179	-127	31.5	-172	283	-88.47	-330.5	6	-54	246	137	-422.1	-124	96	124.7	-378	25	-526.6
-175	-129	51.66	-195	281	-79.97	-325	-1	-54	297	170	-405.7	-141	103	128.5	-90	-291	-132.5
-174	-112	60.48	-207	290	-77.14	-322	-6	-55	309	191	-393.1	-175	106	127.3	-34	-323	-161.6
-170	-88	65.52	-216	298	-65.82	-315	-6.5	-52	315	202	-393.1	-189	95	123.5	-11	-334	-188.6
-163	-80	61.74	-225	292	-51.66	-300.5	6.5	-55	326	211	-395.6	-212	85	121	5	-335	-220
-156	-73	56.7	-227	289	-54.5	-288.5	9.5	-56	346	195	-408.2	-223	80	124.7	22	-331	-220
-141	-82	57.96	-222	299	-54.5	-282.5	2	-56	359	176	-428.4	-246	83	128.5	32	-286	-197.6
-145	-97	44.1	-216	299	-55.91	-269	-6.5	-61	358	160	-437.2	-250	85	138.6	27	-255	-175.1
-146	-112	36.54	-208	288	-65.82	-222.5	-9.5	-63	343	147	-449.8	-262	95	143.6	18	-223	-159.4
-136	-109	46.62	-205	275	-61.57	-193.5	-7.5	-61	283	143	-451.1	-261	114	138.6	4	-191	-150.4
-142	-105	60.48	-190	265	-47.42	-157	-1	-64	234	154	-449.8	-270.4	126.5	141.1	-20	-142	-134.7
-156	-75	66.78	-169	263	-58.74	-114.5	10.5	-48	176	167	-447.3	-274.9	123	156.2	-34	-130	-98.78
-160	-68	76.86	-147	274	-47.42	-29.5	47	-38	118	178	-452.3	-273.1	119.4	156.2	-53	-121	-76.33
-175	-59	79.38	-129	286	-44.59	1	57	-35	-12	169	-464.9	-274.5	119.4	155	-64	-125	-49.39
-180	-69	83.15	-109	301	-44.59	46.5	62	-30	-82	154	-495.1	-266.4	136.3	153.7	-92	-164	-15.71
-198	-95	93.23	-77	313	-44.59	86.5	70.5	-18	-144	124	-512.8	-257.9	151.6	156.2	-115	-192	-15.71
-204	-111	90.71	-42	306	-48.83	142.5	102	-10	-209	99	-524.1	-251.2	161.7	156.2	-134	-203	-2.245
-209	-118	107.1	-25	297	-53.08	159.5	120.5	1	-289	72	-529.2	-242.8	165	153.7	-160	-208	6.735
-223	-117	119.7	-7	288	-55.91	172	143	8	-307	69	-522.9	-227.6	158.3	147.4	-205	-201	13.47
-235	-94	122.2	8	282	-55.91	183.5	168.5	12	-324	71	-521.6	-216.4	152.7	147.4	-227	-188	49.39
-248	-79	128.5	30	283	-57.33	199	189.5	15	-339	84	-498.9	-202.9	149.3	148.7	-250	-163	51.63
-249	-68	139.9	46	286	-64.4	204.5	194	16	-356	119	-478.8	-190	153.8	148.7	-277	-133	-511.5
-263	-66	151.2	42	278	-68.65	210	189	18	-364	130	-471.2	-146.2	171.8	143.6	-310	-60	-473.7
-280	-85	157.5	54	248	-70.07	221	179	20	-368	135	-481.3	-126.6	172.3	141.1	-328	-19	-442.2
-291	-98	163.8	59	245	-70.07	221	161.5	20	-382	128	-491.4	-101.9	171.2	131	-344	22	-427.1
-289	-107	176.4	56	244	-65.82	219.5	156.5	17	-393	96	-501.4	-73.25	160.5	131	-362	52	-414.5
-281	-102	171.3	48	258	-65.82	211	154	15	-391	82	-504	-28.91	132.5	115.9	-402	95	-409.5
-270	-86	162.5	26	287	-55.91	203.5	145	13	-387	82	-498.9	-9.262	125.2	112.1	-416	99	-409.5
-266	-82	173.9	10	298	-61.57	186.5	109.5	10	-375	88	-482.5	3.649	117.3	109.6	-434	100	-410.7
-264	-90	171.3	3	300	-70.07	173.5	93	0	-329	103	-475	12.63	114.5	107.1	-440	106	-418.3
-251	-108	175.1	-12	298	-72.9	156	79	-7	-302	107	-476.3	23.3	121.2	95.75	-437	112	-422.1
-229	-128	173.9	-38	278	-72.9	131	65.5	-3	-277	102	-482.5	27.79	121.2	97.01	-433	114	-427.1
-225	-117	171.3	-57	266	-75.73	79.5	39	-7	-254	84	-504	30.03	112.3	97.01	-428	114	-433.4
-193	-112	175.1	-75	268	-82.8	43	17	-9	-212	49	-507.7	27.79	101.6	93.23	-416	107	-448.5
-189	-101	170.1	-100	258	-81.39	21.5	5.5	-14	-198	43	-501.4	16	81.39	93.23	-395	102	-467.4
-133	-73	161.3	-139	217	-101.2	-16	-6	-21	-178	46	-476.3	-9.823	67.92	88.19	-388	90	-485.1
-118	-68	163.8	-158	194	-106.9	-92	-16	-19	-174	50	-430.9	-31.15	65.68	90.71	-373	68	-500.2
-91	-71	165	-174	168	-95.54	-128	-13	-13	-174	92	-396.9	-58.1	61.75	98.27	-369	45	-506.5
-75	-80	171.3	-188	149	-91.3	-159	-0.5	-1	-181	125	-381.8	-115.4	57.82	97.01	-366	24	-517.8
-24	-92	166.3	-210	130	-71.48	-183	12	8	-181	132	-367.9	-153	47.15	100.8	-368	12	-515.3
1	-84	167.6	-220	129	-54.5	-220	55	14	-183	134	-356.6	-188.3	24.14	100.8	-368	4	-512.8
24	-72	151.2	-226	146	-38.93	-235.5	75	18	-188	116	-356.6	-218.1	10.1	100.8	-368	1	-511.5
48	-55	138.6	-217	166	-23.36	-251	94	24	-192	93	-367.9	-254.6	-8.42	112.1	-373	1	-507.7
87	-42	137.3	-204	207	-21.94	-262.5	103.5	25	-198	64	-375.5	-271.4	-2.245	124.7	-376	-4	-525.4
102	-44	133.6	-192	223	-13.45	-289.5	104.5	24	-206	52	-362.9	-279.8	3.929	127.3	-377	-19	-532.9
129	-58	127.3	-187	241	-2.123	-303	97	20	-233	51	-336.4	-282.6	14.03	139.9	-382	-41	-532.9
146	-74	117.2	-178	247	2.123	-306	87.5	21	-244	62	-317.5	-286.6	48.84	139.9	-382	-68	-531.7
160	-96	115.9	-161	233	-0.708	-315.5	90.5	13	-253	65	-301.1	-287.7	65.11	139.9	-386	-76	-527.9
161	-93	122.2	-148	227	4.954	-302.5	101.5	12	-275	57	-302.4	-286	76.9	149.9	-384	-76	-516.6
157	-88	113.4	-143	229	12.03	-298	96	6	-304	30	-289.8	-283.8	80.83	155	-383	-68	-500.2
154	-83	114.7	-135	239	7.785	-295.5	86.5	-3	-316	19	-274.7	-281.5	66.24	163.8	-383	-46	-478.8
129	-86	121	-124	250	10.62	-294	72	-3	-332	18	-259.5	-279.8	58.94	163.8	-383	-32	-470
124	-102	124.7	-120	245	17.69	-278.5	45	-11	-341	28	-240.6	-279.3	56.13	170.1	-385	-26	-472.5
114	-115	131	-114	231	14.86	-264.5	30	-13	-346	49	-221.7	-279.3	61.75	166.3	-387	-26	-483.8
95	-124	132.3	-112	209	10.62	-252	26	-14	-347	56	-204.1	-282.1	81.95	166.3	-393	-58	-490.1
57	-121	136.1	-109	186	6.37	-231.5	19.5	-6	-354	48	-202.8	-281.5	95.99	171.3	-394	-73	-485.1
29	-110	136.1	-106	179	12.03	-193.5	19.5	1	-356	39	-196.5	-284.9	105	171.3	-397	-76	-472.5
10	-108	128.5	-108	197	13.45	-171.5	27	15	-362	37	-185.2	-284.3	107.8	177.6	-398	-79	-451.1
-20	-107	119.7	-115	216	6.37	-145	36.5	14	-358	51	-178.9	-283.2	92.06	182.7	-400	-63	-437.2
-72	-131	121	-134	229	0.708	-122.5	40	25	-350	79	-171.3	-284.9	80.83	190.2	-397	-52	-412
-100	-155	105.8	-148	228	-7.785	-73.5	29	33	-346	90	-168.8	-286.6	68.48	197.8	-394	-35	-385.5
-120	-172	107.1	-154	219	-10.62	-46.5	19	49	-331	99	-168.8	-285.4	68.48	200.3	-389	-10	-364.1
-147	-182	94.49	-168	204	-3.539	-24	16.5	60	-319	94	-181.4	-278.1	75.78	202.8	-380	31	-357.8
-178	-173	103.3	-179	200	-4.954	4	18.5	78	-312	84	-194	-275.3	87.01	201.6	-379	43	-359.1
-205	-167	81.89	-195	203	2.123	52.5	47.5	86	-298	75	-201.6	-273.6	90.94	196.5	-375	47	-364.1
-221	-165	74.34	-209	210	12.03	71.5	65	94	-271	94	-204.1	-265.8	91.5	211.7	-372	39	-371.7
-245	-213	-134	-212	218	10.62	83.5	83.5	96	-249	120	-197.8	-257.9	67.92	225.5	-364	12	-371.7
-204	-211	-180	-234	223	19.11	99.5	95.5	100	-218	152	-197.8	-246.7	47.71	225.5	-362	1	-370.4
-180	-215	-206	-251	212	19.11	130.5	97	106	-180	182	-201.6	-235.5	42.66	235.6	-362	-5	-379.2
-166	-219	-242	-251	195	26.19	150.5	91.5	109	-99	219	-220.5	-219.8	42.1	244.4	-365	-4	-395.6
-156	-229	-240	-264	173	29.02	169.5	87	111	-55	229	-236.9	-190.6	49.4	250.7	-365	-22	-413.3
-118	-220	-224	-258	172	36.09	180	93	110	-13	233	-259.5	-178.2	61.75	243.2	-365	-46	-434.7
-101	-215	-192	-259	176	36.09	205.5	116	107	29	226	-292.3	-167.6	76.34	243.2	-367	-69	-442.2
-84	-204	-168	-249	185	53.08	214	138	105	126	201	-322.5	-150.2	87.57	246.9	-373	-86	-447.3
-61	-197	-142	-246	186	54.5	218	153	104	176	191	-344	-126.6	88.69	243.2	-383	-108	-446
-26	-201	-132	-234	170	64.4	223.5	167.5	104	209	193	-355.3	-113.1	80.83	253.2	-389	-109	-443.5
-5	-196	-100	-230	152	67.23	235.5	162	106	248	188	-354	-100.8	69.04	269.6	-388	-106	-452.3
11	-186	-78	-224	143	77.14	239.5	154	108	290	202	-360.3	-92.9	61.19	272.1	-390	-110	-475
33	-173	-52	-212	138	82.8	243.5	139	104	303	213	-356.6	-93.46	56.69	272.1	-394	-142	-483.8
52	-132	-30	-186	155	78.56	244.5	133.5	99	318	214	-365.4	-96.83	60.06	275.9	-396	-153	-483.8
60	-123	-14	-170	167	79.97	237.5	133	99	327	207	-386.8	-97.95	66.24	268.4	-394	-160	-491.4
70	-123	-8	-148	174	88.47	228.5	137	98	355	170	-414.5	-105.8	76.34	259.5	-401	-158	-488.8
77	-128	8	-132	170	87.05	222	135	98	356	147	-433.4	-118.7	73.53	262.1	-398	-156	-482.5
73	-135	28	-107	157	91.3	210	128.5	96	349	134	-447.3	-128.8	63.99	265.8	-395	-151	-467.4
54	-124	56	-82	149	95.54	193	88	93	333	124	-454.8	-135.6	43.78	274.7	-393	-137	-458.6
42	-116	52	-60	157	92.71	181.5	63.5	85	252	119	-458.6	-145.7	25.26	281	-389	-126	-437.2
18	-100	62	-46	156	92.71	170.5	46	85	207	131	-454.8	-170.9	-12.35	292.3	-377	-89	-418.3
-33	-70	72	-7	162	89.88	150	31	88	147	157	-448.5	-186.6	-25.82	294.8	-364	-56	-396.9
-54	-62	72	17	158	87.05	118.5	22.5	95	91	172	-453.6	-203.5	-33.12	296.1	-354	-30	-390.6
-90	-62	68	46	138	89.88	86	16.5	102	-33	170	-463.7	-224.3	-40.98	296.1	-339	-9	-388.1
-111	-72	68	57	121	89.88	58.5	15	104	-97	158	-482.5	-249	-39.29	296.1	-311	17	-394.4
-165	-100	72	88	99	84.22	39.5	-10.5	100	-151	136	-496.4	-263.5	-43.22	307.4	-303	20	-414.5
-194	-117	76	97	99	94.13	-15	-41.5	109	-209	114	-505.2	-278.1	-49.96	312.5	-290	9	-428.4
-204	-121	90	105	103	92.71	-42	-51.5	120	-300	102	-504	-288.8	-56.13	315	-273	-9	-433.4
-225	-118	88	97	125	88.47	-71	-57.5	129	-322	104	-500.2	-283.2	-67.36	315	-246	-21	-438.5
-254	-89	86	91	147	89.88	-99.5	-55	135	-330	110	-480	-278.1	-81.95	316.2	-224	-19	-438.5
-267	-89	88	71	166	82.8	-154.5	-42	134	-345	123	-446	-266.4	-94.86	325.1	-203	-13	-423.3
-286	-88	88	61	168	81.39	-180.5	-25.5	137	-355	161	-430.9	-261.9	-104.4	332.6	-183	1	-408.2
-304	-96	78	52	163	70.07	-196.5	0	140	-362	175	-424.6	-261.3	-118.4	342.7	-132	34	-401.9
-325	-105	82	25	144	68.65	-215.5	16.5	143	-367	178	-430.9	-256.2	-119	355.3	-93	50	-400.7
-326	-104	70	6	124	67.23	-247.5	33	138	-369	172	-435.9	-252.9	-116.8	361.6	-64	56	-405.7
-329	-101	64	-13	112	58.74	-264	35	142	-379	163	-428.4	-250.6	-107.8	372.9	-32	54	-432.2
-325	-120	62	-31	103	61.57	-280.5	33.5	140	-375	175	-414.5	-236	-80.83	371.7	32	32	-446
-327	-131	40	-80	113	62.99	-290.5	34	142	-368	189	-399.4	-236.6	-67.36	366.6	73	20	-447.3
-323	-136	26	-103	126	67.23	-310	47	133	-351	209	-378	-231	-49.4	367.9	99	14	-439.7
-308	-132	-6	-125	145	65.82	-314	54.5	128	-315	242	-371.7	-228.7	-38.17	370.4	119	13	-428.4
-306	-114	-12	-144	166	71.48	-328.5	59	128	-293	254	-361.6	-223.1	-39.29	385.5	161	19	-423.3
-297	-109	-34	-180	197	72.9	-332.5	52.5	128	-281	248	-361.6	-218.1	-45.47	414.5	178	26	-425.9
-294	-118	-50	-186	204	75.73	-343	26	122	-264	238	-369.2	-219.8	-57.26	435.9	201	18	-439.7
-284	-128	-62	-213	204	74.31	-349	12	123	-235	202	-381.8	-213	-71.85	446	222	7	-447.3
-282	-134	-70	-222	195	77.14	-348	-5	114	-217	164	-396.9	-199.6	-74.1	457.4	235	-24	-454.8
-250	-124	-66	-261	162	79.97	-339	-22	105	-210	143	-410.7	-188.3	-63.99	458.6	235	-33	-457.4
-232	-110	-48	-280	145	91.3	-309	-48.5	110	-205	128	-398.1	-174.3	-55.57	466.2	227	-35	-456.1
-222	-92	-48	-288	140	104	-288.5	-54	109	-202	122	-384.3	-158.6	-49.96	472.5	215	-37	-441
-200	-72	-50	-291	137	104	-259	-56	117	-209	135	-365.4	-135	-59.5	491.4	169	-27	-428.4
-158	-47	-58	-291	160	101.2	-236.5	-56	124	-206	135	-354	-117	-71.29	522.9	133	-15	-414.5
-131	-44	-62	-274	163	105.5	-178.5	-40.5	135	-208	127	-351.5	-103	-75.22	529.2	86	-3	-393.1
-118	-52	-82	-274	170	122.4	-158	-18.5	137	-218	87	-357.8	-88.97	-76.9	527.9	41	12	-385.5
-92	-54	-84	-265	167	129.5	-128	-7	142	-220	67	-357.8	-50.8	-55.01	521.6	-63	36	-385.5
-38	-43	-72	-249	147	133.8	-103	-2	141	-227	62	-346.5	-33.96	-35.93	492.6	-117	40	-385.5
-11	-15	-64	-243	124	139.4	-48.5	-5.5	145	-234	65	-318.8	-16.56	-20.77	471.2	-162	34	-379.2
11	6	-52	-229	107	135.2	-23	1	148	-246	95	-288.5	2.526	-3.929	458.6	-210	33	-362.9
28	27	-52	-221	101	140.8	0	8.5	149	-250	109	-273.4	36.21	3.929	453.6	-294	61	-347.7
66	86	-50	-193	108	143.7	10.5	25	151	-256	111	-260.8	58.66	1.684	452.3	-328	86	-328.8
83	113	-54	-174	113	135.2	44.5	54	154	-264	111	-260.8	71.01	-1.123	446	-351	107	-328.8
102	122	-56	-164	133	135.2	61	80.5	156	-277	86	-263.3	78.87	0	432.2	-380	131	-320
114	124	-64	-140	154	129.5	71	100.5	150	-287	72	-262.1	81.11	6.736	427.1	-411	147	-318.8
146	117	-68	-108	181	125.3	82.5	107	151	-298	67	-249.5	81.67	2.245	430.9	-416	152	-326.3
167	97	-76	-92	182	126.7	102	107	147	-310	74	-229.3	76.62	-7.297	433.4	-417	157	-333.9
186	79	-88	-70	183	125.3	107.5	93.5	149	-312	97	-218	74.94	-21.89	446	-423	158	-349
193	68	-102	-49	178	129.5	112.5	83.5	157	-315	106	-191.5	58.66	-47.71	457.4	-421	134	-366.6
183	39	-100	-14	142	125.3	130.5	67.5	156	-320	109	-189	40.7	-62.87	463.7	-418	119	-379.2
171	34	-98	5	121	104	135	63	164	-325	99	-192.8	20.49	-65.68	453.6	-413	109	-393.1
160	34	-100	25	108	85.64	134	70	161	-339	86	-194	-5.894	-66.8	438.5	-404	95	-398.1
147	28	-94	35	110	70.07	134.5	80	161	-339	91	-187.7	-55.85	-80.27	433.4	-385	81	-409.5
121	3	-118	58	100	38.93	131.5	94.5	165	-344	109	-181.4	-79.99	-94.3	425.9	-381	75	-413.3
111	-20	-138	81	86	20.52	123	102	163	-344	124	-177.6	-99.07	-108.9	417	-372	67	-430.9
94	-36	-124	87	77	0.708	115.5	101	163	-347	130	-177.6	-120.4	-115.1	399.4	-372	50	-447.3
78	-43	-108	103	58	-12.03	112.5	91.5	161	-350	128	-182.7	-154.6	-114	385.5	-363	8	-453.6
20	-45	-106	109	53	-20.52	106	72.5	168	-352	111	-194	-171.5	-110	370.4	-367	-9	-453.6
-13	-48	-100	97	49	-31.85	89.5	43.5	182	-349	98	-207.9	-180.5	-98.23	344	-374	-17	-463.7
-38	-57	-92	102	43	-60.16	84	37.5	188	-336	94	-209.1	-194.5	-85.32	327.6	-377	-25	-468.7
-68	-71	-98	93	37	-75.73	65.5	37	195	-293	100	-214.2	-211.3	-48.27	307.4	-379	-34	-485.1
-119	-118	-94	79	8	-78.56	51	36	192	-260	117	-216.7	-228.2	-28.63	296.1	-386	-56	-492.6
-141	-128	-62	69	5	-87.05	22	38.5	189	-225	140	-220.5	-234.4	-20.77	292.3	-387	-76	-506.5
-168	-132	-36	61	13	-89.88	5.5	32.5	192	-111	196	-223	-245	-20.21	284.7	-395	-87	-515.3
-194	-126	-30	48	24	-85.64	-7.5	17	197	-51	218	-239.4	-274.2	-20.21	281	-402	-100	-525.4
-237	-122	-14	8	68	-75.73	-25.5	-3.5	205	17	227	-252	-281.5	-14.59	275.9	-401	-104	-530.4
-264	-127	-2	-20	95	-71.48	-62	-24.5	213	65	231	-279.7	-295	-7.297	259.5	-197	-23	-524.1
-270	-130	-4	-46	123	-72.9	-77.5	-32	218	189	223	-302.4	-300.6	4.491	243.2	-250	-2	-502.7
-277	-120	-12	-71	139	-74.31	-103	-28	206	244	221	-322.5	-309.6	37.05	235.6	-308	28	-482.5
-287	-127	-14	-128	158	-81.39	-127	-21	202	303	214	-326.3	-311	57.97	230.6	-368	78	-462.4
-280	-137	-20	-150	158	-91.3	-166	-4.5	200	328	219	-326.3	-312.2	66.16	231.8	-382	97	-451.1
-284	-146	-18	-184	149	-104	-190	4	201	358	226	-328.8	-315.4	69.94	229.3	-405	114	-439.7
-281	-145	-14	-218	132	-123.9	-209	2.5	197	374	236	-333.9	-316.6	58.6	219.2	-412	127	-422.8
-284	-118	-12	-271	109	-129.5	-230.5	-5.5	194	388	230	-344	-318.5	53.56	218	-434	170	-415.8
-283	-99	2	-293	100	-145.1	-260.5	-9.5	196	398	218	-366.6	-314.1	49.15	218	-427	180	-418.6
-286	-75	-12	-314	89	-155	-268	-5.5	194	410	190	-384.3	-311.6	46.63	224.3	-432	188	-424.3
-285	-67	-2	-327	72	-180.5	-269.5	-2	192	403	183	-393.1	-294	56.08	223	-438	182	-437
-279	-70	-16	-318	55	-186.1	-280.5	12.5	190	390	182	-393.1	-278.8	60.49	214.2	-443	153	-446.9
-280	-72	-20	-301	40	-180.5	-284	20	194	362	185	-393.1	-271.9	70.57	211.7	-442	135	-452.5
-280	-89	-26	-290	39	-179.1	-293.5	17	198	299	192	-401.9	-253.6	90.74	207.9	-442	127	-463.9
-275	-91	-22	-278	40	-179.1	-298	3.5	207	261	183	-417	-219	96.41	206.6	-444	108	-465.3
-249	-71	-22	-252	18	-167.7	-302.5	-5	209	232	159	-451.1	-202	93.89	206.6	-436	87	-478
-222	-47	-8	-243	15	-146.5	-299.5	-12.5	213	201	138	-490.1	-183.1	81.29	207.9	-416	72	-469.5
-207	-23	-2	-228	22	-119.6	-296.5	-16.5	215	132	71	-526.6	-165.4	68.05	218	-402	59	-468.1
-187	2	10	-216	33	-92.71	-299	-25.5	231	90	47	-536.7	-110.6	56.71	218	-394	57	-458.2
-129	59	6	-187	86	-68.65	-301.5	-39	227	43	31	-538	-74.67	61.75	205.4	-372	59	-444.1
-106	78	6	-165	122	-48.83	-290.5	-62	238	-21	22	-532.9	-40.64	69.94	190.2	-357	64	-427.1
-83	89	4	-148	162	-41.76	-280	-70	241	-132	38	-526.6	-6.616	76.88	187.7	-349	68	-401.6
-55	93	2	-124	193	-24.77	-262.5	-70	253	-202	40	-525.4	69.63	68.05	177.6	-344	86	-387.5
-3	84	-18	-91	237	-14.86	-236	-70.5	263	-259	36	-526.6	104.3	56.71	171.3	-333	113	-380.4
24	64	-20	-68	249	-6.37	-183.5	-59	269	-322	31	-522.9	143.4	43.48	166.3	-331	113	-384.7
56	53	-18	-47	248	-3.539	-154.5	-46.5	275	-370	21	-525.4	169.2	37.81	148.7	-333	107	-381.8
74	48	-12	-26	245	3.539	-124	-37	284	-386	23	-535.5	199.4	35.92	133.6	-327	96	-379
113	60	-2	5	216	9.201	-100.5	-36	291	-390	21	-536.7	212.7	42.85	128.5	-330	72	-377.6
118	77	-2	18	207	13.45	-38	-49.5	325	-391	21	-536.7	213.9	51.67	113.4	-333	67	-357.8
129	94	8	26	198	21.94	-9	-51	334	-386	-54	-532.9	215.2	65.53	103.3	-336	71	-359.2
141	97	2	29	204	30.43	7.5	-46.5	347	-381	-43	-522.9	210.1	74.36	109.6	-341	78	-356.4
161	96	2	22	220	37.51	29.5	-38	342	-357	-4	-482.5	207.6	66.79	98.27	-348	76	-360.6
170	81	-4	16	216	33.26	57	-16.5	332	-332	38	-452.3	206.4	52.93	81.89	-356	59	-373.4
179	70	10	10	212	44.59	70	2	334	-307	68	-427.1	202	36.55	74.34	-360	39	-366.3
179	56	10	-2	199	48.83	76	16	344	-286	94	-418.3	174.2	11.97	61.74	-364	23	-370.5
173	54	18	-17	166	54.5	87.5	17	347	-229	133	-405.7	142.1	5.041	34.02	-379	7	-369.1
154	73	32	-39	165	60.16	110	7	361	-198	143	-410.7	111.8	2.521	8.819	-391	0	-356.4
141	81	40	-59	165	60.16	114.5	0.5	382	-177	140	-418.3	78.45	-5.671	-22.68	-392	2	-350.7
116	96	46	-75	170	64.4	133	-6	381	-152	127	-415.8	-3.466	-8.192	-63	-393	6	-349.3
87	89	44	-104	202	67.23	138	-5	387	-105	111	-395.6	-51.36	-1.26	-102.1	-388	15	-350.7
57	77	48	-123	215	72.9	142.5	7	376	-85	118	-369.2	-96.09	8.192	-131	-385	13	-366.3
47	61	52	-143	220	75.73	138.5	24	367	-73	135	-342.7	-149	21.42	-160	-385	-1	-376.2
26	35	52	-154	212	75.73	140	30	360	-63	157	-317.5	-245.4	23.94	-200.3	-379	-20	-376.2
-21	2	64	-190	194	79.97	138	35	358	-61	205	-296.1	-289.5	25.21	-221.7	-383	-42	-377.6
-50	-6	60	-208	176	87.05	136	19.5	360	-62	226	-294.8	-327.4	25.21	-248.2	-384	-55	-371.9
-79	-7	64	-223	162	95.54	131	2	375	-65	239	-297.3	-353.8	26.47	-269.6	-384	-63	-370.5
-107	-8	62	-235	155	121	131.5	-9.5	385	-63	233	-303.6	-384.7	27.1	-278.4	-384	-59	-377.6
-172	-30	62	-243	163	118.2	128	-17.5	381	-63	213	-320	-394.8	26.47	-287.3	-385	-66	-387.5
-210	-54	64	-240	165	129.5	117.5	-23.5	385	-66	187	-336.4	-399.2	24.57	-307.4	-379	-78	-400.2
-230	-72	32	-238	181	143.7	106.5	-30	388	-67	166	-335.1	-404.9	21.42	-325.1	-376	-90	-403.1
-248	-84	8	-233	195	157.8	103	-43	396	-78	144	-331.4	-411.2	0.63	-351.5	-368	-102	-400.2
-266	-87	4	-227	202	169.1	93.5	-59.5	420	-107	136	-311.2	-411.8	-16.38	-383	-373	-111	-417.2
-272	-87	-16	-225	191	180.5	70.5	-91.5	429	-129	146	-294.8	-404.2	-32.77	-410.7	-371	-118	-428.5
-280	-94	-40	-219	174	191.8	52.5	-105	437	-150	160	-286	-396.7	-51.04	-429.6	-375	-131	-438.4
-285	-114	-64	-217	155	190.4	28.5	-110	436	-172	169	-288.5	-387.2	-69.94	-444.8	-374	-148	-454
-302	-138	-32	-217	151	191.8	5.5	-112	442	-227	171	-296.1	-382.2	-71.2	-444.8	-377	-163	-458.2
-309	-148	-80	-218	148	198.9	-41	-100	410	-263	162	-302.4	-379	-67.42	-438.5	-383	-172	-476.6
-305	-150	-112	-219	136	194.6	-68	-89.5	390	-276	147	-297.3	-374.6	-59.86	-420.8	-381	-170	-493.6
-309	-146	-110	-218	125	189	-98	-85	366	-306	139	-294.8	-365.2	-30.88	-398.1	-381	-173	-510.5
-295	-187	-165	-224	74	208.8	-128	-82.5	344	-311	150	-294.8	-357.6	-3.781	-362.9	-386	-196	-527.5
-280	-190	-143.6	-219	50	207.4	-173	-69.5	312	-313	153	-294.8	-351.3	21.42	-340.2	-385	-207	-530.3
-257	-184	-123.5	-213	35	220.1	-204	-65	289	-316	151	-313.7	-354.4	61.12	-301.1	-158	-147	-531.7
-239	-177	-113.4	-207	31	221.5	-223	-63	262	-322	136	-326.3	-344.4	119.7	-269.6	-87	-98	-514.8
-228	-172	-113.4	-179	25	208.8	-247	-66	238	-329	93	-344	-340	151.9	-257	-50	-74	-502
-202	-177	-103.3	-164	32	207.4	-294	-58	217	-341	80	-346.5	-333	172.7	-239.4	-14	-57	-504.9
-169	-179	-75.6	-137	45	206	-308.5	-50.5	206	-358	62	-346.5	-333	186.5	-224.3	25	-47	-516.2
-142	-178	-66.78	-110	57	196	-312	-44	196	-363	55	-346.5	-329.2	194.1	-220.5	88	-57	-513.4
-112	-174	-34.02	-63	75	196	-320.5	-27.5	191	-374	43	-365.4	-329.2	192.2	-225.5	126	-62	-513.4
-55	-138	-3.78	-32	72	196	-323.5	-5.5	178	-379	18	-367.9	-326.7	175.2	-229.3	150	-62	-503.5
-16	-126	12.6	-11	72	189	-320	8	169	-383	3	-356.6	-331.1	167	-221.7	166	-53	-479.4
17	-128	15.12	22	70	190.4	-319	10	167	-388	-11	-344	-334.3	158.2	-207.9	176	-41	-455.4
43	-125	44.1	63	90	183.3	-321	5	158	-384	-9	-326.3	-338.1	158.2	-186.5	174	-27	-441.2
103	-110	47.88	77	100	183.3	-319.5	-25	162	-377	-3	-302.4	-341.8	165.1	-161.3	174	-23	-437
140	-84	50.4	90	120	180.5	-308	-41.5	157	-374	22	-288.5	-340.6	179.6	-139.9	169	-19	-451.1
157	-60	60.48	97	134	187.5	-295.5	-48	157	-369	41	-272.1	-342.5	188.4	-127.3	159	-37	-461
174	-27	66.78	115	141	193.2	-288.5	-45.5	158	-349	67	-272.1	-346.3	185.3	-118.4	154	-51	-470.9
215	25	57.96	125	134	201.7	-260	-45	164	-342	69	-268.4	-345.6	169.5	-102.1	126	-65	-469.5
238	51	59.22	133	125	210.2	-227.5	-40	180	-335	65	-263.3	-349.4	150	-95.75	114	-66	-472.3
256	64	56.7	142	104	217.3	-209	-33	191	-323	60	-250.7	-349.4	102.7	-94.49	45	-67	-454
278	65	54.18	146	83	213	-187.5	-20	201	-285	91	-240.6	-346.9	90.74	-75.6	0	-63	-458.2
319	51	46.62	143	82	211.6	-147.5	-15.5	204	-259	121	-235.6	-336.2	90.74	-69.3	-34	-65	-473.8
333	41	36.54	144	85	211.6	-119.5	-24.5	221	-228	148	-239.4	-331.1	84.44	-78.12	-75	-72	-479.4
344	29	26.46	128	94	208.8	-99	-35.5	240	-192	175	-241.9	-323.6	51.04	-73.08	-163	-103	-480.8
356	29	27.72	109	119	206	-75.5	-40.5	257	-118	208	-252	-312.2	28.99	-74.34	-203	-114	-466.7
354	51	32.76	97	127	207.4	-45.5	-38.5	270	-81	216	-272.1	-306.6	10.08	-64.26	-243	-115	-454
348	53	25.2	90	134	210.2	-24	-29.5	280	-35	206	-294.8	-300.9	-2.521	-49.14	-268	-115	-422.8
348	54	20.16	86	131	210.2	-14.5	-22.5	278	-1	195	-322.5	-300.3	-15.12	-30.24	-326	-91	-410.1
343	47	21.42	63	112	228.6	-1.5	-10	296	75	177	-315	-302.8	-15.12	-6.3	-348	-83	-403.1
329	41	22.68	48	88	237.1	14	-4.5	311	106	178	-326.3	-303.4	-1.89	16.38	-369	-76	-396
314	47	22.68	33	75	235.7	28	-12	329	144	188	-320	-307.8	13.23	50.4	-380	-68	-379
294	62	26.46	13	65	231.4	38	-28	355	180	206	-323.8	-313.5	33.4	63	-392	-50	-377.6
282	74	37.8	-24	68	231.4	53	-37	386	231	224	-337.7	-317.9	31.51	76.86	-396	-39	-363.5
246	111	42.84	-43	76	221.5	62	-43	398	255	226	-341.4	-318.5	23.94	88.19	-392	-22	-345.1
228	113	44.1	-65	88	217.3	66.5	-37.5	416	282	220	-349	-326.1	11.34	108.4	-389	-6	-323.9
209	110	44.1	-80	107	214.4	74.5	-34	420	295	220	-338.9	-329.2	-16.38	124.7	-386	36	-308.3
192	99	42.84	-101	133	208.8	79.5	-21	403	302	242	-338.9	-328	-20.79	149.9	-378	67	-297
155	69	37.8	-116	138	207.4	80	16	388	285	256	-342.7	-327.4	-24.57	161.3	-369	79	-289.9
134	56	37.8	-146	157	211.6	76	39.5	371	283	257	-352.8	-328	-21.42	168.8	-363	93	-297
98	60	35.28	-156	144	217.3	75.5	52	361	268	255	-379.2	-324.2	-28.36	183.9	-344	99	-306.9
76	72	23.94	-187	122	220.1	69	59	364	254	224	-408.2	-323.6	-39.7	197.8	-335	89	-323.9
15	106	18.9	-197	114	211.6	67	48.5	367	242	187	-429.6	-320.4	-57.97	209.1	-330	76	-336.6
-17	116	5.04	-215	115	217.3	65	33	377	226	160	-443.5	-321.7	-68.68	224.3	-327	59	-340.8
-46	118	-12.6	-227	112	215.9	60.5	21.5	388	202	143	-442.2	-309.7	-77.51	241.9	-326	42	-355
-74	115	-37.8	-250	110	222.9	56.5	9.5	400	155	127	-435.9	-303.4	-73.72	260.8	-331	30	-359.2
-145	87	-57.96	-252	98	227.2	37.5	2	400	120	131	-432.2	-289.5	-64.27	270.9	-334	24	-369.1
-178	61	-88.19	-269	86	230	30	0.5	399	77	146	-432.2	-287	-54.82	274.7	-338	24	-390.3
-197	49	-117.2	-271	85	238.5	17.5	3	391	41	151	-452.3	-270.6	-23.94	278.4	-349	-8	-413
-209	39	-147.4	-272	82	238.5	0.5	9.5	383	-32	129	-463.7	-261.2	-20.79	288.5	-355	-23	-428.5
-238	-2	-182.7	-264	92	235.7	-19.5	-5	381	-84	105	-471.2	-256.1	-25.84	308.7	-358	-41	-442.6
-253	-31	-215.4	-259	91	241.3	-41.5	-21.5	398	-126	87	-457.4	-238.5	-35.92	333.9	-366	-57	-448.3
-269	-51	-234.3	-251	90	258.3	-63	-31.5	409	-159	88	-433.4	-224.6	-72.46	364.1	-381	-64	-458.2
-280	-63	-245.7	-250	64	268.2	-74	-45.5	408	-223	106	-408.2	-208.3	-87.59	395.6	-393	-74	-475.2
-300	-55	-267.1	-238	47	271.1	-108	-46.5	402	-248	125	-388.1	-205.1	-95.78	428.4	-400	-75	-492.1
-317	-52	-288.5	-235	36	281	-137	-48	396	-263	136	-384.3	-184.9	-99.56	444.8	-407	-78	-509.1
-322	-60	-306.2	-221	33	278.1	-153	-45.5	377	-281	146	-376.7	-154.7	-89.48	459.9	-415	-103	-526.1
-332	-75	-315	-220	45	276.7	-179	-33	364	-317	144	-378	-139.6	-77.51	470	-419	-121	-537.4
-352	-94	-325.1	-214	61	275.3	-217.5	-15	354	-342	127	-389.3	-123.8	-63.64	468.7	7	-343	-469.5
-365	-93	-340.2	-214	72	273.9	-238	-9	347	-359	107	-376.7	-112.5	-44.11	456.1	-21	-271	-330.9
-364	-85	-351.5	-209	71	279.6	-257	-13	344	-367	96	-366.6	-81.6	-0.63	449.8	-42	-224	-241.8
-363	-81	-370.4	-212	65	286.6	-276.5	-17.5	333	-379	111	-344	-67.74	12.6	448.5	-64	-191	-207.9
-366	-105	-389.3	-216	51	303.6	-301.5	-14	325	-373	127	-322.5	-48.83	13.86	461.1	-90	-150	-198
-368	-114	-395.6	-213	30	312.1	-311.5	-7.5	324	-370	153	-306.2	-37.49	18.27	478.8	-135	-85	-193.7
-367	-117	-410.7	-212	22	320.6	-315	-3	324	-362	174	-304.9	-6.616	-2.521	500.2	-167	-55	-203.6
-366	-112	-430.9	-215	12	319.2	-316	-2	331	-356	192	-303.6	4.726	-9.452	510.3	-188	-39	-216.4
-363	-125	-442.2	-215	11	316.4	-325.5	-7	328	-349	190	-306.2	11.66	-13.86	517.8	-218	-11	-206.5
-356	-131	-451.1	-226	35	313.5	-321.5	-19	328	-342	178	-311.2	13.55	-18.27	519.1	-263	46	-216.4
-352	-151	-454.8	-224	42	309.3	-320	-29.5	339	-341	164	-296.1	14.81	-39.7	532.9	-291	77	-230.5
-334	-153	-446	-227	52	313.5	-304.5	-42	359	-318	171	-283.5	-50.73	-108.4	495.1	-308	92	-246.1
-312	-139	-418.3	-233	50	329.1	-282.5	-61	375	-301	190	-259.5	-99.25	-76.88	434.7	-334	104	-253.1
-293	-124	-391.8	-239	41	323.4	-255.5	-75.5	394	-282	213	-260.8	-124.5	-54.19	389.3	-377	129	-264.5
-285	-112	-379.2	-241	29	327.7	-234.5	-75	414	-262	227	-262.1	-149.7	-44.74	349	-391	145	-274.4
-270	-103	-376.7	-237	29	327.7	-216.5	-74	426	-227	238	-263.3	-176.8	-39.07	302.4	-391	154	-288.5
-245	-106	-384.3	-232	40	320.6	-176	-64.5	443	-204	235	-275.9	-216.4	-26.47	255.8	-394	161	-304.1
-233	-121	-374.2	-225	46	320.6	-151.5	-51	452	-187	219	-298.6	-225.9	-20.79	226.8	-397	162	-322.4
-220	-131	-347.7	-221	64	312.1	-130	-35.5	444	-164	195	-311.2	-244.2	-5.041	180.2	-401	153	-333.8
-219	-134	-303.6	-210	63	316.4	-117	-33	452	-137	147	-312.5	-248.6	6.931	152.5	-399	144	-349.3
-230	-130	-241.9	-198	49	322	-67.5	-30	472	-126	132	-304.9	-271.3	44.11	118.4	-398	140	-356.4
-236	-119	-194	-185	38	324.8	-40.5	-31.5	486	-116	121	-286	-282	61.12	81.89	-392	136	-367.7
-242	-106	-142.4	-166	39	300.8	-28	-38.5	508	-110	120	-258.3	-299	81.92	54.18	-389	132	-393.2
-250	-94	-103.3	-125	61	285.2	-10.5	-36.5	514	-117	158	-236.9	-307.2	88.85	30.24	-383	107	-407.3
-268	-96	-76.86	-101	73	273.9	26.5	-27	505	-118	180	-234.3	-329.9	97.04	-3.78	-384	92	-420
-278	-104	-37.8	-73	69	254.1	35.5	-17	497	-128	192	-218	-335.5	107.1	-23.94	-382	65	-422.8
-290	-115	-3.78	-48	72	231.4	49.5	-13	493	-134	204	-223	-334.3	113.4	-44.1	-386	62	-429.9
-299	-123	40.32	-2	76	206	58	-16	508	-145	196	-229.3	-334.9	121	-60.48	-385	53	-427.1
-307	-105	63	27	82	187.5	75	-21.5	514	-156	176	-239.4	-328.6	141.8	-59.22	-382	51	-424.3
-306	-80	85.67	49	92	164.9	82.5	-29	513	-162	161	-243.2	-329.2	152.5	-69.3	-382	48	-418.6
-306	-68	109.6	68	102	150.7	87.5	-23	515	-168	141	-234.3	-324.8	172.7	-78.12	-384	54	-418.6
-305	-61	129.8	112	116	135.2	85	-24.5	516	-206	128	-226.8	-321.7	187.1	-81.89	-382	61	-414.4
-302	-55	153.7	142	128	122.4	86	-39.5	513	-224	126	-228	-314.1	207.9	-97.01	-380	55	-429.9
-301	-71	173.9	150	109	111.1	86.5	-54.5	527	-247	121	-234.3	-310.3	209.8	-113.4	-384	27	-442.6
-296	-74	182.7	161	111	106.9	92.5	-65	531	-266	105	-238.1	-307.8	199.1	-132.3	-387	14	-439.8
-290	-68	178.9	176	122	91.3	70	-68	529	-309	81	-224.3	-305.3	183.4	-152.5	-386	3	-439.8
-269	-31	175.1	175	117	78.56	71	-68.5	528	-331	80	-218	-294.6	140.5	-161.3	-383	-4	-435.6
-254	0	170.1	179	110	60.16	63	-72.5	531	-343	90	-206.6	-297.7	118.5	-160	-387	0	-442.6
-246	23	163.8	184	100	53.08	19.5	-109.5	531	-336	99	-204.1	-294	105.9	-163.8	-386	-6	-454
-223	52	156.2	179	63	51.66	-16	-90.5	516	-336	112	-196.5	-295.2	97.04	-172.6	-387	-24	-470.9
-190	80	152.5	171	54	41.76	-38	-84.5	493	-336	107	-201.6	-296.5	57.97	-183.9	-391	-47	-482.2
-181	81	153.7	160	46	26.19	-57.5	-70.5	469	-333	95	-194	-299.6	39.7	-185.2	-397	-75	-489.3
-164	80	153.7	136	44	24.77	-85	-52	453	-327	91	-178.9	-300.9	12.6	-185.2	-402	-86	-496.4
-146	79	144.9	81	61	24.77	-132	-51.5	436	-319	114	-163.8	-299	-4.411	-160	-405	-89	-502
-97	90	134.8	52	77	34.68	-152	-55	431	-304	140	-163.8	-298.4	-22.05	-138.6	-405	-97	-497.8
-66	110	122.2	22	101	34.68	-184.5	-55	411	-290	165	-162.5	-297.7	-18.9	-110.9	-412	-103	-517.6
-36	129	117.2	-15	118	33.26	-202.5	-58	394	-276	179	-162.5	-300.3	-6.931	-89.45	-407	-106	-531.7
-5	156	99.53	-67	139	41.76	-238.5	-45.5	382	-245	193	-171.3	-305.3	2.521	-71.82	-303	-108	-533.2
46	194	88.19	-97	141	43.17	-253.5	-34	367	-227	189	-177.6	-312.9	44.74	-42.84	-275	-91	-536
86	210	79.38	-124	158	50.25	-258.5	-20.5	357	-206	180	-186.5	-320.4	64.9	-30.24	-250	-71	-534.6
118	215	66.78	-141	164	60.16	-268	-2.5	343	-184	185	-189	-326.7	76.88	-17.64	13	-81	-527.5
153	209	52.92	-169	200	64.4	-273	31	331	-126	231	-191.5	-331.8	86.96	-2.52	62	-51	-516.2
199	198	36.54	-183	214	75.73	-273.5	48.5	321	-91	258	-199.1	-350	74.99	5.04	89	-32	-511.9
215	189	32.76	-188	215	87.05	-274.5	48.5	327	-51	283	-211.7	-353.8	68.05	5.04	113	-28	-519
231	180	12.6	-198	212	94.13	-277	45.5	331	-4	309	-224.3	-346.9	66.16	8.819	139	-35	-521.8
237	167	7.56	-215	195	104	-285	31.5	339	66	326	-234.3	-349.4	66.16	3.78	180	-50	-516.2
261	127	-6.3	-242	188	115.4	-287	18.5	343	100	338	-249.5	-344.4	55.45	-1.137e-13	186	-47	-506.3
278	112	-27.72	-243	186	125.3	-283	6	343	114	344	-260.8	-347.5	42.85	2.52	195	-45	-487.9
280	107	-26.46	-248	189	129.5	-280	1.5	345	119	345	-283.5	-338.1	32.77	6.3	196	-37	-469.5
285	105	-26.46	-257	189	146.5	-268	-1	346	140	323	-304.9	-335.5	22.05	5.04	183	-12	-451.1
285	112	-40.32	-267	175	167.7	-266.5	-8	355	151	301	-326.3	-333.7	18.27	18.9	165	4	-431.3
279	100	-54.18	-271	157	179.1	-263.5	-21.5	359	155	282	-338.9	-327.5	19.25	28.98	147	24	-417.2
279	88	-54.18	-279	148	191.8	-258	-33	367	158	270	-340.2	-323.9	25.6	40.32	125	34	-424.3
276	75	-50.4	-272	138	189	-244.5	-52	378	162	261	-337.7	-320.7	38.7	47.88	75	34	-434.2
258	67	-42.84	-272	146	200.3	-227.5	-55.5	389	150	266	-336.4	-310.8	71.64	64.26	58	18	-445.5
250	70	-30.24	-272	147	214.4	-212.5	-56	399	131	275	-325.1	-300.9	83.95	76.86	32	7	-446.9
244	80	-7.56	-263	135	225.8	-191.5	-50.5	410	103	293	-321.3	-292.9	87.52	80.63	-2	1	-438.4
217	97	-2.52	-260	101	237.1	-157.5	-35.5	400	46	306	-330.1	-288.6	82.76	90.71	-75	7	-420
183	141	2.52	-257	91	248.4	-140	-21.5	402	17	299	-341.4	-273.5	52.99	105.8	-106	22	-388.9
157	158	12.6	-253	84	235.7	-113	-10.5	413	-16	286	-360.3	-256.4	43.86	122.2	-150	41	-366.3
139	160	25.2	-247	88	235.7	-87	-1.5	421	-51	263	-378	-229.8	41.48	124.7	-181	62	-343.7
117	159	28.98	-234	88	228.6	-50	-6.5	436	-112	235	-371.7	-202	40.68	136.1	-253	111	-335.2
72	138	21.42	-218	78	231.4	-26.5	-9.5	441	-165	227	-357.8	-138.5	60.53	138.6	-294	122	-329.5
53	114	31.5	-214	71	231.4	-8.5	-7	427	-202	225	-349	-106.8	73.23	142.4	-321	125	-316.8
24	96	36.54	-201	56	227.2	9	1	416	-230	224	-342.7	-73.83	76.8	149.9	-348	143	-308.3
-2	89	39.06	-155	47	230	35	20.5	404	-283	227	-337.7	-43.26	75.21	160	-378	167	-302.6
-58	96	47.88	-129	46	231.4	46.5	35	402	-311	218	-331.4	20.94	50.79	165	-388	178	-298.4
-85	112	36.54	-99	49	224.4	57.5	32	407	-332	209	-320	57.48	32.97	170.1	-393	182	-299.8
-116	111	34.02	-72	62	217.3	67	28.5	414	-345	216	-304.9	87.77	21.39	180.2	-392	181	-304.1
-145	109	34.02	-20	95	217.3	79.5	11.5	418	-339	239	-296.1	120.7	13.37	186.5	-397	168	-308.3
-205	86	15.12	16	112	215.9	81	7.5	412	-334	251	-284.7	158.2	9.802	195.3	-400	158	-311.1
-242	67	3.78	40	119	221.5	84	7.5	408	-336	248	-292.3	178.7	-0.891	201.6	-403	155	-306.9
-261	54	3.78	64	128	222.9	85	7.5	406	-334	239	-299.9	191.1	-12.48	205.4	-393	152	-306.9
-271	42	13.86	109	117	222.9	83.5	-14.5	417	-341	208	-296.1	204.5	-19.6	209.1	-388	152	-312.5
-300	-3	-12.6	139	106	228.6	82	-27	423	-337	197	-286	198.3	-18.71	209.1	-384	152	-321
-302	-14	-22.68	159	105	228.6	79.5	-36.5	423	-337	197	-272.1	186.7	-22.28	214.7	-380	143	-335.2
-306	-25	-20.16	178	108	222.9	79	-42.5	423	-331	205	-262.1	169.8	-16.04	212.5	-377	120	-345.1
-312	-27	-25.2	195	112	222.9	74	-50.5	419	-321	217	-257	148.4	-23.94	221.7	-381	89	-352.1
-305	-23	-30.24	222	103	228.6	66.5	-47.5	410	-310	213	-260.8	110.6	-47.89	226.7	-381	73	-356.4
-302	-30	-30.24	226	92	241.3	63	-40.5	405	-308	203	-262.1	81.6	-64.27	218.9	-383	63	-366.3
-297	-49	-50.4	247	76	242.8	54.5	-36	408	-303	191	-244.4	46.94	-68.05	182.1	-378	59	-377.6
-299	-62	-44.1	260	49	232.8	52.5	-52	423	-279	195	-225.5	5.986	-69.94	134.7	-383	37	-388.9
-285	-68	-36.54	269	38	231.4	40.5	-67.5	428	-260	211	-209.1	-72.15	-46.63	79.38	-386	21	-407.3
-271	-59	-40.32	277	36	231.4	36	-67	432	-241	231	-199.1	-115.6	-44.74	40.32	-387	8	-417.2
-260	-53	-42.84	279	33	228.6	22	-73	416	-208	260	-197.8	-155.3	-45.37	5.04	-390	-2	-424.3
-245	-39	-31.5	281	32	224.4	-19.5	-66.5	401	-147	303	-199.1	-205.1	-49.78	-47.88	-397	-12	-435.6
-207	-7	-27.72	285	20	220.1	-40	-59.5	396	-116	313	-199.1	-268.1	-60.49	-60.48	-395	-8	-451.1
-182	4	-21.42	287	6	230	-67	-59	391	-81	320	-209.1	-287.7	-57.97	-75.6	-395	-19	-473.8
-171	0	-26.46	272	-13	220.1	-98	-62	389	-47	314	-224.3	-297.1	-56.08	-88.19	-398	-39	-499.2
-154	-11	-23.94	275	-31	222.9	-142.5	-81	373	13	288	-236.9	-311.6	-47.26	-94.49	-404	-71	-521.8
-93	-4	-22.68	248	-34	222.9	-177	-91.5	359	53	269	-246.9	-325.5	-20.16	-94.49	-414	-85	-530.3
-56	10	-28.98	243	-34	227.2	-201.5	-86.5	346	82	258	-248.2	-332.4	-5.041	-88.19	-426	-92	-536
-20	30	-18.9	222	-24	217.3	-222.5	-82	337	108	254	-240.6	-341.2	20.79	-81.89	-129	-144	-526.6
9	61	-11.34	176	8	218.7	-247.5	-61	325	136	272	-235.6	-342.5	51.04	-79.38	-200	-98	-497.7
69	94	-13.86	151	30	207.4	-263	-44	311	151	270	-246.9	-342.5	85.07	-86.93	-227	-63	-447.3
92	102	-21.42	117	56	198.9	-265	-26	313	156	270	-258.3	-349.4	92.63	-88.19	-265	-21	-408.2
123	103	-32.76	93	72	198.9	-268.5	1.5	309	165	256	-264.6	-350.7	95.78	-98.27	-295	18	-393.1
150	101	-42.84	44	90	197.5	-281.5	28.5	302	174	242	-259.5	-354.4	92	-104.6	-338	63	-375.5
209	120	-46.62	18	86	181.9	-280.5	37.5	308	174	241	-254.5	-348.1	81.92	-100.8	-371	80	-367.9
229	146	-49.14	-21	104	180.5	-285.5	34.5	311	166	248	-248.2	-342.5	88.85	-90.71	-388	98	-359.1
254	154	-61.74	-51	118	184.7	-289	28	318	150	260	-235.6	-343.1	97.67	-81.89	-396	110	-345.2
268	156	-66.78	-98	143	172	-297	6	326	93	297	-228	-331.1	98.3	-65.52	-397	154	-338.9
312	143	-81.89	-122	148	170.6	-291.5	-9	330	66	302	-230.6	-322.3	122.2	-46.62	-397	173	-331.4
327	141	-98.27	-142	146	173.4	-290.5	-14.5	341	28	310	-238.1	-321.7	143.7	-26.46	-404	188	-328.8
333	147	-105.8	-169	142	173.4	-288	-17.5	348	-5	304	-249.5	-317.9	167	-16.38	-398	188	-336.4
329	152	-121	-217	125	174.8	-280.5	-35.5	351	-72	273	-273.4	-314.7	183.4	-3.78	-396	176	-351.5
331	148	-143.6	-241	122	173.4	-277	-51	367	-105	243	-279.7	-308.4	197.9	3.78	-396	157	-362.9
332	134	-168.8	-259	124	180.5	-266.5	-63	387	-144	228	-270.9	-309.1	191.6	2.52	-399	143	-380.5
329	121	-167.6	-267	129	191.8	-256	-72.5	386	-176	221	-270.9	-309.1	179	12.6	-397	130	-386.8
325	113	-167.6	-284	144	198.9	-241	-75.5	395	-222	224	-270.9	-309.7	172.7	34.02	-400	115	-393.1
307	110	-165	-293	150	211.6	-220	-75	406	-250	232	-275.9	-312.2	147.4	39.06	-404	108	-388.1
283	113	-166.3	-288	138	218.7	-209.5	-68.5	415	-261	226	-275.9	-320.4	138.6	46.62	-402	111	-395.6
258	124	-165	-291	139	227.2	-182	-60	417	-279	218	-275.9	-319.8	141.1	56.7	-405	110	-408.2
232	122	-167.6	-286	138	228.6	-151.5	-47	434	-306	222	-278.4	-322.3	140.5	73.08	-404	74	-422.1
186	102	-183.9	-285	137	241.3	-129.5	-50.5	458	-319	214	-283.5	-326.1	119.1	78.12	-403	56	-428.4
166	76	-212.9	-277	127	249.8	-112	-58	490	-325	195	-294.8	-331.1	102.7	98.27	-409	46	-439.7
140	51	-230.6	-277	115	262.6	-93	-67	509	-330	180	-306.2	-324.8	85.7	115.9	-411	29	-441
117	26	-225.5	-267	87	255.5	-61	-73.5	515	-348	149	-304.9	-311	77.51	134.8	-412	27	-441
61	3	-218	-261	84	249.8	-30.5	-71	519	-355	143	-297.3	-287	73.09	148.7	-413	15	-459.9
28	0	-206.6	-259	81	251.2	-12.5	-63.5	517	-368	147	-281	-268.1	70.57	172.6	-419	6	-476.3
9	-2	-196.5	-258	74	248.4	4	-61.5	496	-373	159	-273.4	-250.5	65.53	195.3	-415	-18	-492.6
-21	-10	-192.8	-259	42	245.6	21	-27.5	473	-363	167	-268.4	-234.1	54.19	216.7	-420	-50	-514
-81	-52	-195.3	-254	26	252.7	31	0	470	-359	161	-273.4	-202	28.99	241.9	-423	-66	-519.1
-113	-74	-181.4	-257	16	247	44	1	473	-360	148	-282.2	-171.7	17.64	272.1	-433	-86	-530.4
-143	-83	-161.3	-248	1	249.8	51.5	13.5	492	-352	131	-264.6	-138.9	17.64	284.7	-135	-240	-504
-166	-84	-147.4	-235	-5	249.8	70	-6.5	505	-345	123	-252	-102.4	24.57	278.4	-178	-207	-461.1
-205	-63	-127.3	-222	-5	254.1	60	-9	510	-340	138	-226.8	-28.67	50.41	278.4	-221	-182	-443.5
-222	-63	-117.2	-212	-4	255.5	76.5	-18.5	497	-335	148	-219.2	7.877	63.64	272.1	-254	-167	-424.6
-252	-60	-122.2	-198	-5	255.5	79.5	-16.5	503	-326	156	-201.6	47.57	69.94	275.9	-324	-151	-420.8
-273	-69	-118.4	-178	-18	266.8	87	-29	515	-317	153	-201.6	85.38	68.05	275.9	-347	-140	-419.6
-314	-90	-129.8	-167	-27	276.7	84.5	-41.5	524	-298	159	-195.3	153.4	51.67	254.5	-364	-125	-409.5
-330	-108	-147.4	-148	-34	271.1	85	-56.5	529	-276	171	-182.7	176.1	54.82	233.1	-367	-110	-408.2
-340	-112	-158.8	-137	-29	266.8	87	-68.5	531	-253	193	-183.9	186.2	63.64	210.4	-371	-85	-407
-342	-106	-177.6	-96	-13	249.8	85	-77	533	-201	236	-183.9	187.5	68.68	195.3	-369	-71	-419.6
-347	-123	-210.4	-82	18	247	82.5	-83.5	530	-168	252	-195.3	188.1	68.68	175.1	-373	-72	-444.8
-342	-132	-238.1	-59	42	234.3	62	-95.5	511	-134	259	-207.9	188.7	54.82	162.5	-369	-86	-470
-340	-134	-241.9	-38	69	225.8	36	-73.5	473	-111	261	-223	187.5	39.7	143.6	-366	-108	-483.8
-344	-131	-253.2	-5	109	227.2	12.5	-54	446	-42	246	-249.5	185.6	22.05	123.5	-371	-111	-493.9
-337	-131	-283.5	27	126	222.9	-17	-37	424	-7	228	-263.3	157.8	1.89	115.9	-374	-112	-502.7
-329	-143	-308.7	40	128	225.8	-43	-26.5	411	38	227	-264.6	133.9	-4.411	83.15	-373	-122	-514
-326	-151	-326.3	62	125	235.7	-93	-20	405	79	233	-269.6	97.35	-8.822	60.48	-386	-133	-524.1
-314	-160	-318.8	100	105	231.4	-128	-26	386	146	245	-288.5	69	-10.71	32.76	-385	-151	-529.2
-282	-145	-315	116	99	230	-156	-33	365	178	242	-298.6	-21.11	-1.137e-13	-12.6	-178	-238	-524.1
-263	-131	-291	132	95	225.8	-184	-31.5	356	208	235	-311.2	-74.67	6.301	-39.06	-228	-184	-509
-235	-113	-268.4	143	100	228.6	-225.5	-17.5	343	239	235	-312.5	-128.2	8.822	-68.04	-250	-170	-477.5
-202	-87	-229.3	171	103	225.8	-253	-4	332	280	250	-306.2	-185.6	4.411	-108.4	-277	-166	-462.4
-144	-31	-210.4	183	104	214.4	-262	8.5	322	285	256	-312.5	-288.3	-3.781	-122.2	-295	-162	-457.4
-120	-6	-201.6	201	101	218.7	-270.5	21	315	298	267	-321.3	-312.2	-3.781	-128.5	-330	-154	-439.7
-92	9	-200.3	210	92	232.8	-274	45.5	317	302	261	-349	-328	-6.301	-149.9	-340	-144	-432.2
-64	17	-194	228	62	238.5	-273.5	59.5	318	320	225	-365.4	-343.1	-1.89	-144.9	-341	-139	-422.1
0	29	-178.9	233	54	234.3	-279.5	60	324	317	209	-376.7	-351.9	10.08	-142.4	-340	-130	-423.3
35	49	-158.8	239	49	232.8	-281	55	326	317	191	-378	-356.3	21.42	-138.6	-343	-125	-428.4
57	66	-136.1	241	54	228.6	-282.5	35	340	308	188	-375.5	-355.7	29.62	-133.6	-350	-136	-454.8
95	96	-129.8	235	66	230	-279.5	21.5	349	260	198	-362.9	-360.7	24.57	-142.4	-349	-153	-464.9
150	133	-131	221	69	234.3	-277	8.5	358	220	210	-361.6	-363.9	11.34	-147.4	-352	-162	-472.5
184	140	-134.8	221	69	238.5	-276	1	370	181	225	-361.6	-360.1	2.521	-153.7	-353	-176	-487.6
210	141	-133.6	212	60	242.8	-270.5	-8	376	132	233	-369.2	-355.1	-5.671	-152.5	-353	-179	-480
240	133	-137.3	193	43	251.2	-265	-18.5	388	50	231	-393.1	-352.6	-14.49	-158.8	-355	-175	-495.1
285	119	-136.1	172	42	259.7	-255.5	-27.5	393	1	212	-404.4	-340.6	-57.97	-165	-353	-172	-505.2
279	128	-129.8	148	42	248.4	-254	-42	409	-53	193	-414.5	-333	-80.66	-178.9	-357	-185	-514
272	132	-133.6	125	49	238.5	-234	-47.5	420	-94	179	-404.4	-323.6	-98.93	-163.8	-359	-199	-534.6
272	128	-137.3	57	80	230	-218	-49.5	425	-175	180	-388.1	-316.6	-115.3	-146.2	-37	-263	-511.5
265	112	-142.4	25	88	227.2	-205	-45.5	436	-208	182	-374.2	-305.9	-132.3	-121	-62	-227	-434.7
255	115	-133.6	-12	91	214.4	-189.5	-39	439	-234	192	-354	-300.9	-131.1	-81.89	-86	-188	-374.2
233	130	-124.7	-39	88	206	-163.5	-8	434	-250	202	-344	-294.6	-123.5	-60.48	-140	-112	-335.1
220	145	-117.2	-104	86	190.4	-134	-2	439	-283	220	-336.4	-292.1	-114.7	-22.68	-172	-78	-325.1
175	163	-109.6	-131	87	181.9	-114	1	451	-297	216	-337.7	-295.2	-81.92	5.04	-202	-52	-320
158	163	-109.6	-159	105	184.7	-103	-6.5	467	-305	205	-336.4	-300.9	-61.75	25.2	-223	-37	-325.1
136	152	-121	-174	112	179.1	-77	-20.5	480	-318	184	-323.8	-307.2	-49.78	52.92	-279	9	-315
116	137	-132.3	-213	135	184.7	-60	-20.5	481	-330	179	-328.8	-307.8	-40.96	74.34	-302	31	-304.9
72	86	-153.7	-225	141	183.3	-40	-20.5	479	-343	183	-315	-317.9	-46.63	86.93	-320	61	-304.9
42	37	-189	-240	141	187.5	-35.5	-13.5	471	-340	198	-278.4	-317.9	-40.96	103.3	-334	84	-306.2
24	6	-212.9	-257	128	196	-22	-9	468	-337	207	-277.2	-319.2	-27.73	112.1	-361	110	-318.8
-5	-26	-226.8	-288	114	203.1	-3	-6	486	-335	200	-278.4	-307.8	-5.041	115.9	-381	125	-325.1
-63	-64	-233.1	-290	105	210.2	13	-22.5	488	-331	187	-282.2	-295.2	30.25	118.4	-388	133	-330.1
-96	-71	-233.1	-299	106	225.8	8.5	-31	488	-335	166	-274.7	-290.2	47.26	127.3	-390	140	-335.1
-129	-75	-233.1	-304	99	239.9	23.5	-36	493	-336	157	-259.5	-281.4	59.23	132.3	-391	146	-352.8
-151	-86	-246.9	-311	75	252.7	34.5	-37.5	484	-336	150	-248.2	-271.3	61.75	136.1	-390	132	-367.9
-196	-115	-253.2	-313	62	266.8	30	-33	479	-338	156	-231.8	-258.7	47.26	147.4	-392	123	-388.1
-221	-128	-235.6	-306	52	285.2	36	-32.5	494	-338	170	-218	-251.1	42.22	146.2	-392	117	-396.9
-237	-127	-215.4	-289	49	303.6	38	-54	508	-340	175	-211.7	-242.2	43.14	144.9	-391	109	-408.2
-256	-115	-218	-267	31	324.8	38.5	-67	520	-335	166	-211.7	-230.6	51.98	146.2	-388	103	-409.5
-282	-111	-225.5	-257	10	350.3	35	-78.5	521	-325	162	-199.1	-216.4	81.34	147.4	-381	97	-412
-299	-118	-224.3	-252	-5	380.1	29.5	-85	524	-308	169	-191.5	-213.9	93.26	147.4	-381	93	-407
-312	-138	-233.1	-237	-22	394.2	26.5	-84	525	-282	192	-187.7	-213.9	105.9	155	-371	81	-424.6
-322	-147	-252	-210	-26	415.4	23	-81.5	526	-227	226	-191.5	-212	110.9	155	-375	75	-432.2
-331	-148	-260.8	-197	-26	423.9	22	-77	528	-200	227	-190.2	-202.6	100.2	160	-379	64	-435.9
-334	-154	-279.7	-186	-11	421.1	24	-75.5	529	-171	223	-200.3	-201.3	83.81	163.8	-386	59	-427.1
-337	-167	-302.4	-174	7	418.3	23.5	-78	533	-140	212	-210.4	-198.8	71.2	173.9	-391	61	-415.8
-338	-169	-303.6	-151	34	419.7	27.5	-95	530	-87	195	-212.9	-195.7	60.49	178.9	-394	67	-408.2
-335	-162	-303.6	-144	41	425.3	24.5	-102.5	529	-35	198	-211.7	-200.1	56.71	183.9	-393	79	-395.6
-333	-150	-303.6	-131	40	456.5	26.5	-94	526	7	206	-201.6	-207.6	57.97	191.5	-391	88	-381.8
-323	-141	-307.4	-119	41	472.1	30.5	-79	517	37	220	-196.5	-209.5	68.68	189	-384	108	-370.4
-315	-134	-332.6	-125	27	467.8	36.5	-63.5	484	116	238	-204.1	-217.1	72.46	200.3	-376	112	-369.2
-295	-141	-335.1	-121	6	484.8	40	-49	461	161	232	-210.4	-227.8	62.38	205.4	-372	100	-369.2
-284	-149	-333.9	-120	-15	510.3	43.5	-40.5	461	199	221	-220.5	-235.4	49.78	223	-371	86	-380.5
-263	-147	-331.4	-128	-39	511.7	55.5	-41.5	474	233	218	-215.4	-239.1	30.25	233.1	-367	64	-390.6
-248	-140	-309.9	-141	-71	513.1	59.5	-51	475	292	224	-212.9	-246.7	14.49	240.6	-367	56	-380.5
-202	-120	-275.9	-145	-87	500.4	59	-54	474	313	232	-220.5	-258	2.521	257	-371	51	-376.7
-181	-105	-236.9	-145	-96	508.9	61	-54.5	475	338	238	-226.8	-263.7	1.89	259.5	-378	49	-388.1
-169	-89	-206.6	-141	-100	514.5	60.5	-67.5	483	362	230	-235.6	-273.2	6.301	262.1	-383	27	-389.3
-146	-82	-182.7	-141	-126	514.5	60.5	-78	492	377	231	-241.9	-275.7	11.97	262.1	-390	18	-398.1
-114	-91	-152.5	-144	-136	521.6	58.5	-83	493	378	231	-268.4	-285.8	35.92	273.4	-394	13	-390.6
-95	-93	-115.9	-144	-153	524.4	57.5	-88.5	491	379	224	-277.2	-288.3	37.81	282.2	-394	12	-391.8
-82	-78	-73.08	-130	-160	524.4	42.5	-83	466	378	212	-281	-290.2	27.73	297.3	-393	11	-395.6
-78	-56	-30.24	-112	-158	500.4	25.5	-74	454	345	207	-286	-292.1	17.01	316.2	-392	6	-401.9
-94	-18	5.04	-102	-157	463.6	12.5	-65.5	428	308	212	-287.3	-292.1	-1.89	320	-388	-13	-422.1
-105	9	26.46	-92	-152	422.5	-7.5	-47.5	409	281	224	-288.5	-291.4	-6.931	338.6	-388	-26	-437.2
-112	28	42.84	-83	-137	378.6	-41	-32.5	396	238	232	-309.9	-283.9	-5.671	352	-392	-47	-438.5
-122	40	54.18	-52	-116	340.4	-56.5	-33.5	395	165	224	-330.1	-275.7	-10.71	370.7	-398	-56	-444.8
-145	48	84.41	-33	-105	300.8	-79.5	-38.5	395	124	207	-359.1	-258.7	-38.44	392.1	-396	-60	-443.5
-161	36	83.15	-20	-100	264	-96	-39.5	386	88	182	-378	-253	-57.34	417	-401	-59	-447.3
-164	19	91.97	0	-90	221.5	-137	-41	369	47	165	-383	-244.8	-76.88	440.2	-405	-58	-454.8
-179	1	114.7	31	-64	190.4	-151.5	-32	348	-54	153	-381.8	-233.5	-88.22	459.8	-405	-71	-468.7
-209	-19	131	58	-36	152.2	-168	-19.5	330	-106	165	-379.2	-188.7	-86.33	450.9	-405	-86	-486.3
-219	-22	132.3	77	-13	142.3	-186.5	-7	323	-151	171	-381.8	-152.2	-69.94	435.7	-408	-101	-500.2
-225	-11	151.2	95	8	132.3	-215	24	302	-197	168	-384.3	-127.6	-59.86	415.2	-410	-121	-512.8
-232	6	161.3	128	32	116.8	-233.5	30	307	-276	157	-374.2	-91.68	-36.55	395.6	-410	-134	-519.1
-234	10	171.3	147	34	105.5	-257	36.5	287	-306	161	-364.1	-18.59	-5.041	383.2	-409	-136	-521.6
-240	-3	185.2	161	44	105.5	-266	32.5	291	-323	175	-350.3	12.92	-0.63	368	-408	-141	-520.3
-246	-15	206.6	172	65	102.6	-280.5	43.5	289	-335	191	-338.9	49.47	-3.151	359.1	-414	-148	-530.3
-246	-27	206.6	180	94	105.5	-287.5	56.5	284	-335	213	-332.6	86.01	-8.822	341.3	17	-257	-516.6
-249	-27	209.1	190	114	101.2	-283	68.5	278	-337	218	-328.8	134.5	-11.34	321.7	-16	-227	-464.9
-253	-12	206.6	187	118	99.79	-286.5	74.5	279	-330	214	-330.1	149.7	-8.192	306.5	-53	-202	-415.8
-245	8	199.1	188	119	102.6	-286.5	62.5	285	-334	201	-341.4	160.4	-5.041	290.5	-93	-177	-389.3
-238	19	195.3	194	105	104	-287	47	291	-334	174	-336.4	169.2	-1.26	293.2	-174	-121	-359.1
-222	30	199.1	196	95	105.5	-291.5	32.5	305	-336	166	-327.6	182.4	-14.49	283.4	-203	-80	-338.9
-220	15	199.1	186	85	106.9	-284.5	19	307	-332	168	-316.2	190	-25.84	274.5	-236	-42	-325.1
-213	4	207.9	171	84	108.3	-275	3	317	-338	178	-301.1	192.5	-39.07	272.7	-260	-12	-327.6
-198	-5	218	131	93	119.6	-269.5	-2.5	335	-336	183	-288.5	191.9	-49.78	263.8	-313	29	-336.4
-156	-14	216.7	113	102	119.6	-252	-6.5	344	-336	172	-291	167.3	-61.12	259.3	-337	46	-347.7
-129	-1	216.7	83	117	123.9	-237.5	-5	349	-335	155	-293.6	152.2	-59.86	254	-357	66	-346.5
-105	15	226.8	57	127	132.3	-209.5	5.5	356	-336	132	-286	130.8	-57.34	242.4	-370	83	-346.5
-83	24	220.5	7	124	142.3	-191	6	367	-337	108	-268.4	94.83	-46.63	202.3	-376	130	-347.7
-31	29	226.8	-24	116	145.1	-176	2.5	393	-335	103	-244.4	33.08	-14.49	175.5	-373	153	-351.5
-10	15	234.3	-50	116	155	-155	-15	418	-337	113	-228	-6.616	4.411	147.9	-373	159	-364.1
11	12	240.6	-71	116	169.1	-120	-36	442	-334	122	-205.4	-40.01	15.75	128.3	-365	164	-381.8
44	2	221.7	-125	133	173.4	-103	-42.5	454	-333	115	-199.1	-76.56	18.9	98.02	-364	147	-403.2
84	20	212.9	-148	149	181.9	-85	-41.5	464	-339	97	-196.5	-149.7	8.822	65.05	-361	133	-422.1
104	48	201.6	-161	159	181.9	-63	-40	462	-341	94	-183.9	-183.7	7.562	52.57	-363	126	-439.7
123	63	189	-181	170	193.2	-32.5	-22.5	463	-340	94	-155	-215.2	6.301	42.77	-354	121	-443.5
142	76	183.9	-223	167	198.9	-6	-10.5	462	-334	128	-152.5	-234.1	7.562	24.95	-355	119	-439.7
170	78	170.1	-246	161	210.2	8	-12	474	-336	138	-138.6	-268.1	32.14	24.95	-351	122	-437.2
185	67	177.6	-255	147	227.2	24.5	-16	489	-333	144	-132.3	-276.3	41.59	19.6	-351	126	-432.2
202	52	177.6	-273	141	241.3	50	-31	499	-336	138	-133.6	-289.5	56.08	16.93	-351	129	-424.6
218	36	173.9	-289	128	251.2	59.5	-28	495	-329	109	-136.1	-297.1	66.16	11.58	-356	147	-404.4
238	24	168.8	-295	131	272.5	72.5	-26.5	487	-326	101	-127.3	-319.8	65.53	2.673	-358	170	-386.8
247	25	162.5	-298	124	283.8	74	-22.5	491	-327	97	-122.2	-328	56.71	-6.238	-362	181	-371.7
247	32	155	-294	119	292.3	95.5	-31	503	-317	110	-122.2	-338.7	50.41	-14.26	-353	198	-360.3
237	49	163.8	-288	97	305	102	-39	516	-295	137	-114.7	-345.6	48.52	-20.5	-346	208	-351.5
223	64	153.7	-277	89	305	110	-47.5	515	-282	149	-121	-351.9	52.93	-28.51	-347	199	-356.6
218	61	153.7	-270	82	324.8	113.5	-50.5	513	-266	151	-118.4	-354.4	53.56	-22.28	-348	187	-360.3
208	56	157.5	-262	66	341.8	117.5	-58.5	512	-255	152	-132.3	-355.1	46	-30.3	-347	177	-360.3
197	46	155	-250	35	354.6	129	-63.5	521	-217	145	-132.3	-353.2	36.55	-37.43	-357	158	-359.1
179	19	161.3	-240	13	356	123	-75.5	523	-183	152	-141.1	-336.8	12.6	-36.53	-360	154	-350.3
165	8	163.8	-221	16	346.1	121	-88.5	523	-162	172	-143.6	-330.5	1.26	-37.43	-364	161	-340.2
134	14	166.3	-214	23	327.7	112	-96.5	524	-116	199	-155	-319.2	-1.137e-13	-25.84	-369	163	-337.7
127	18	163.8	-190	17	327.7	101	-100	520	-48	246	-162.5	-306.6	-3.781	-2.673	-371	174	-336.4
74	24	170.1	-173	7	330.5	90	-94.5	516	5	261	-183.9	-283.9	11.34	7.129	-375	173	-328.8
50	12	180.2	-172	-8	326.3	67.5	-87.5	502	43	270	-204.1	-270	34.03	24.95	-378	162	-338.9
26	-1	189	-164	-22	314.9	27.5	-73.5	486	86	274	-226.8	-252.4	52.93	37.43	-382	145	-344
9	-21	192.8	-139	-36	305	4.5	-61	467	167	256	-254.5	-236.6	69.94	46.34	-383	126	-356.6
-43	-61	200.3	-132	-32	288	-23.5	-60	457	220	246	-269.6	-203.8	87.59	54.36	-385	117	-355.3
-68	-77	187.7	-109	-29	264	-48	-64.5	440	252	243	-275.9	-183.7	85.7	65.05	-384	111	-340.2
-87	-76	182.7	-87	-23	248.4	-94.5	-67	419	285	244	-291	-168.6	78.14	74.85	-388	111	-341.4
-103	-75	171.3	-39	8	238.5	-124.5	-68.5	405	316	245	-297.3	-153.4	64.27	92.67	-389	114	-338.9
-126	-79	165	-1	29	215.9	-143.5	-73.5	381	342	233	-316.2	-119.4	35.92	106	-389	120	-338.9
-142	-85	151.2	27	51	213	-166	-75	359	361	220	-337.7	-103	34.03	105.1	-386	118	-345.2
-152	-101	127.3	66	58	201.7	-199	-65.5	329	375	198	-341.4	-92.31	38.44	129.2	-385	104	-350.3
-172	-105	74.34	130	67	184.7	-211.5	-57.5	322	391	192	-346.5	-86.01	46.63	123.9	-389	83	-361.6
-201	-94	20.16	148	64	176.2	-228	-41.5	301	393	195	-350.3	-80.34	74.99	137.2	-393	75	-366.6
-216	-87	-27.72	182	64	170.6	-239.5	-24.5	284	385	194	-349	-86.01	86.96	143.5	-392	69	-360.3
-238	-85	-86.93	206	68	163.5	-262	10	271	378	200	-357.8	-87.9	93.89	153.3	-396	67	-369.2
-258	-93	-136.1	239	88	166.3	-266.5	23	257	350	179	-371.7	-91.05	92.63	156.8	-393	62	-374.2
-291	-121	-183.9	250	95	167.7	-278.5	30.5	254	336	163	-386.8	-95.46	69.31	164.9	-392	59	-381.8
-305	-128	-225.5	252	114	173.4	-287.5	27	249	321	143	-394.4	-97.98	54.82	182.7	-393	47	-407
-309	-137	-262.1	257	125	173.4	-305.5	18	250	294	129	-405.7	-105.5	42.22	193.4	-386	30	-412
-320	-133	-316.2	265	117	173.4	-314	9.5	244	217	131	-399.4	-125.1	32.14	186.2	-384	9	-435.9
-339	-141	-365.4	269	104	184.7	-312	9.5	246	172	147	-386.8	-161	31.51	185.3	-383	-3	-442.2
-329	-145	-398.1	264	98	196	-310	10.5	247	122	164	-389.3	-182.4	34.66	180.9	-385	-6	-457.4
-336	-155	-425.9	264	88	201.7	-303.5	4.5	255	85	169	-399.4	-202.6	33.4	182.7	-388	-13	-464.9
-336	-155	-463.7	242	99	211.6	-295.5	-9	263	-13	156	-415.8	-229.7	25.21	179.1	-390	-41	-486.3
-334	-154	-500.2	225	106	224.4	-297.5	-21.5	275	-71	135	-432.2	-271.3	14.49	176.4	-393	-61	-510.3
-328	-165	-522.9	207	121	231.4	-288	-35	278	-112	121	-428.4	-285.8	17.01	174.7	-396	-74	-524.1
-324	-173	-530.4	182	124	242.8	-267.5	-45	281	-163	115	-413.3	-298.4	21.42	172	-55	-230	-466.2
-317	-187	-497.7	149	112	256.9	-251	-40.5	302	-238	123	-394.4	-308.4	20.79	155.9	-83	-184	-351.5
-322	-185	-519.1	123	91	276.7	-237.5	-29	296	-264	132	-370.4	-329.9	10.71	155.9	-104	-137	-281
-321	-200	-527.9	109	82	269.6	-223.5	-25	293	-276	148	-352.8	-330.5	6.301	147	-132	-79	-241.9
-251	-179	-531.7	83	73	245.6	-198.5	-2.5	293	-288	162	-337.7	-327.4	-1.26	143.5	-183	9	-231.8
-231	-172	-538	11	80	228.6	-173	7	290	-312	187	-328.8	-324.8	-13.23	131	-218	46	-211.7
-218	-180	-525.4	-19	77	218.7	-154	18	300	-326	183	-322.5	-314.1	-55.45	127.4	-248	78	-221.7
-202	-197	-505.2	-57	60	213	-143.5	22.5	310	-333	174	-337.7	-309.7	-77.51	124.8	-273	101	-229.3
-190	-206	-435.9	-89	43	197.5	-110	13	327	-343	160	-347.7	-299.6	-88.85	131.9	-329	129	-241.9
-181	-207	-380.5	-153	0	173.4	-88.5	12	334	-368	121	-335.1	-292.7	-96.41	142.6	-345	143	-252
-182	-197	-312.5	-183	-15	150.7	-69.5	14.5	334	-380	115	-326.3	-281.4	-109	147.9	-353	149	-270.9
-188	-183	-274.7	-211	-26	146.5	-55.5	20	331	-378	112	-313.7	-271.9	-106.5	151.5	-354	156	-274.7
-205	-143	-235.6	-242	-31	133.8	-32	41.5	325	-378	123	-296.1	-268.1	-104	155.9	-354	171	-284.7
-220	-121	-212.9	-274	-25	125.3	-18	48	328	-374	155	-278.4	-266.2	-97.04	154.2	-351	179	-289.8
-233	-118	-180.2	-289	-23	116.8	-6.5	45.5	338	-373	166	-268.4	-258.7	-80.66	162.2	-347	182	-294.8
-237	-116	-132.3	-305	-22	116.8	6.5	38	351	-369	165	-264.6	-251.7	-74.36	169.3	-345	174	-309.9
-257	-132	-108.4	-314	-23	121	26.5	24	359	-369	159	-260.8	-253	-78.14	181.8	-346	154	-323.8
-278	-140	-83.15	-323	-25	119.6	39.5	22	361	-365	132	-255.8	-249.8	-89.48	192.5	-344	154	-327.6
-285	-127	-46.62	-313	-17	128.1	47	22	353	-367	131	-240.6	-242.3	-103.3	217.4	-350	155	-328.8
-290	-113	-32.76	-312	-3	123.9	55.5	17	361	-363	129	-238.1	-237.2	-105.9	237	-350	159	-325.1
-305	-102	-16.38	-312	12	142.3	67	1	365	-363	130	-239.4	-234.7	-102.1	238.8	-358	165	-318.8
-318	-103	-15.12	-290	30	149.3	72	-6	361	-365	101	-231.8	-236	-94.52	247.7	-358	175	-308.7
-323	-106	-10.08	-276	61	157.8	79.5	-10.5	361	-368	98	-221.7	-241	-68.05	247.7	-354	181	-294.8
-324	-109	-12.6	-263	81	170.6	80.5	-8	353	-373	97	-200.3	-242.3	-50.41	252.2	-354	185	-294.8
-304	-133	-11.34	-245	103	172	93	-12	348	-366	113	-190.2	-243.5	-27.73	261.1	-359	173	-297.3
-296	-138	5.04	-216	116	186.1	100	-14.5	352	-350	150	-176.4	-250.5	-8.822	266.4	-356	161	-296.1
-291	-135	6.3	-193	119	201.7	102	-22.5	351	-345	158	-167.6	-257.4	-1.26	278.9	-356	155	-292.3
-288	-127	12.6	-182	104	227.2	100	-31	346	-338	158	-167.6	-261.2	-5.041	282.5	-361	155	-288.5
-273	-98	15.12	-175	87	227.2	104	-43.5	341	-335	154	-162.5	-265.6	-12.6	300.3	-358	171	-284.7
-271	-76	8.819	-128	101	220.1	100.5	-44.5	339	-319	142	-163.8	-270	-17.01	306.5	-360	181	-278.4
-267	-61	0	-105	106	204.5	107	-42.5	334	-299	151	-157.5	-269.4	-10.71	302.1	-356	186	-279.7
-255	-59	1.26	-74	114	198.9	103	-36	320	-281	161	-160	-268.7	1.89	304.8	-351	184	-283.5
-243	-68	15.12	-50	115	190.4	99.5	-16.5	314	-258	185	-157.5	-260.6	13.23	305.6	-343	171	-288.5
-233	-78	13.86	1	99	184.7	87	-10.5	313	-180	236	-166.3	-258.7	21.42	311	-343	156	-291
-221	-80	23.94	32	86	163.5	83.5	-12	315	-145	249	-180.2	-251.1	20.16	319	-342	145	-303.6
-199	-77	45.36	55	82	169.1	78.5	-13.5	331	-102	257	-190.2	-248.6	6.301	334.2	-343	139	-311.2
-147	-58	44.1	89	78	160.7	63	-29.5	333	-60	253	-212.9	-239.8	0.63	339.5	-349	136	-313.7
-125	-32	49.14	117	83	149.3	54	-35	337	10	234	-244.4	-229.7	-0.63	345.7	-356	134	-322.5
-96	-2	54.18	139	86	156.4	40	-30	324	59	217	-258.3	-196.9	3.151	344.9	-355	128	-332.6
-70	24	55.44	155	84	163.5	21.5	-28	312	95	207	-272.1	-171.7	13.86	338.6	-358	111	-352.8
-23	63	56.7	171	68	170.6	-25	-5	285	127	206	-282.2	-153.4	21.42	335.9	-373	91	-357.8
12	91	61.74	191	38	172	-54.5	11.5	269	201	218	-284.7	-129.5	22.68	344.9	-375	84	-359.1
32	91	63	193	28	169.1	-80.5	20.5	258	223	224	-296.1	-87.9	6.301	362.7	-383	79	-362.9
53	82	65.52	200	17	190.4	-107.5	24.5	253	252	224	-309.9	-59.55	-3.781	359.1	-387	79	-365.4
104	57	75.6	202	15	201.7	-159.5	17	242	282	217	-313.7	-35.6	-3.151	360	-387	73	-369.2
131	38	84.41	183	30	197.5	-185.5	13.5	229	321	210	-315	-23	-3.781	354.7	-394	57	-391.8
159	21	100.8	166	40	203.1	-215	12.5	226	328	217	-316.2	-2.205	8.192	341.3	-394	45	-412
174	11	105.8	151	57	204.5	-234.5	20	223	344	219	-331.4	4.726	11.34	339.5	-393	30	-407
199	19	113.4	123	87	201.7	-258.5	48.5	221	347	214	-346.5	11.03	6.931	348.4	-395	23	-407
196	32	118.4	87	129	208.8	-263	54	209	361	185	-352.8	21.11	-5.041	356.4	-392	28	-401.9
200	44	131	70	148	208.8	-266	76	207	359	181	-360.3	33.71	-23.94	365.3	-396	39	-396.9
200	53	123.5	46	162	211.6	-267.5	89	211	350	179	-356.6	34.97	-28.99	372.5	-394	49	-375.5
202	45	137.3	26	163	213	-275.5	101	212	335	179	-351.5	31.82	-34.03	371.6	-395	72	-361.6
200	33	136.1	7	149	217.3	-276	99.5	219	274	201	-347.7	22.37	-32.14	360	-390.4	110.6	-351.5
192	19	134.8	-3	134	221.5	-282.5	87.5	230	235	211	-337.7	-7.246	-15.75	338.6	-388.2	117.3	-342.7
179	15	127.3	-17	110	230	-289	75	235	191	217	-350.3	-23	-8.192	323.5	-389.3	119	-346.5
148	34	119.7	-26	85	227.2	-296	53.5	236	152	205	-364.1	-48.2	-3.151	319	-388.2	100.5	-362.9
122	56	112.1	-50	56	214.4	-293	43	238	68	167	-393.1	-72.78	1.89	308.3	-385.4	80.83	-366.6
93	80	112.1	-68	27	207.4	-293	40	237	23	131	-423.3	-111.2	-18.27	306.5	-385.9	66.8	-384.3
60	108	98.27	-81	0	204.5	-293.5	42	236	-10	94	-443.5	-137.7	-39.7	302.1	-385.9	52.2	-385.5
8	147	90.71	-94	-18	187.5	-289	43	235	-66	75	-443.5	-154.7	-47.89	301.2	-382.5	45.47	-379.2
-30	154	88.19	-145	-30	166.3	-285.5	41	240	-136	57	-435.9	-176.1	-52.3	291.4	-379.7	40.42	-386.8
-55	152	76.86	-171	-38	146.5	-285	28.5	251	-175	54	-423.3	-210.1	-50.41	284.3	-378.1	38.17	-389.3
-81	152	56.7	-200	-40	123.9	-278.5	16.5	254	-191	65	-401.9	-229.1	-51.04	271.8	-377.5	35.93	-398.1
-142	124	30.24	-222	-44	112.5	-260	7	257	-217	82	-378	-244.2	-61.75	271.8	-376.9	-3.929	-408.2
-177	100	16.38	-253	-48	105.5	-232.5	10.5	258	-225	127	-351.5	-258.7	-74.36	279.8	-382	-18.52	-424.6
-199	91	-16.38	-265	-48	91.3	-211	15.5	260	-232	142	-336.4	-278.2	-102.7	278.9	-383.1	-29.19	-428.4
-225	90	-45.36	-286	-52	78.56	-176.5	28	262	-246	156	-336.4	-290.2	-121	277.2	-386.5	-41.54	-438.5
-252	89	-69.3	-296	-59	79.97	-114	33.5	259	-254	159	-342.7	-312.9	-138.6	297.3	-394.3	-49.96	-443.5
-265	84	-104.6	-307	-67	82.8	-80.5	31.5	269	-274	136	-350.3	-301.5	-131.1	279.7	-394.3	-56.69	-447.3
-285	60	-139.9	-306	-61	88.47	-40.5	24.5	270	-293	127	-344	-291.4	-123.5	275.9	-395.5	-62.31	-466.2
-301	39	-177.6	-304	-51	81.39	-13.5	24.5	275	-308	125	-340.2	-290.8	-119.7	279.7	-396.6	-78.02	-477.5
-328	12	-236.9	-295	-46	96.96	45	31.5	274	-319	125	-326.3	-287	-102.1	287.3	-399.9	-100.5	-487.6
-337	9	-279.7	-279	-54	89.88	77	37	279	-326	150	-299.9	-289.5	-87.59	274.7	-404	-104	-493.9
-348	5	-312.5	-275	-55	106.9	102	48.5	273	-327	165	-292.3	-286.4	-66.79	270.9	-408	-108	-496.4
-357	-4	-351.5	-273	-50	119.6	121	64.5	267	-325	181	-277.2	-288.9	-39.07	267.1	-413	-112	-493.9
-376	-33	-410.7	-268	-37	126.7	158	82.5	271	-322	184	-275.9	-287	11.97	254.5	-415	-122	-504
-382	-41	-457.4	-259	-2	139.4	184.5	87	276	-321	167	-289.8	-285.8	37.18	257	-419	-132	-516.6
-382	-51	-497.7	-252	21	140.8	200.5	86.5	281	-320	148	-281	-291.4	56.08	257	-418	-146	-527.9
-382	-67	-527.9	-247	45	153.6	213.5	81.5	275	-323	141	-269.6	-293.3	66.79	258.3	-378.3	-169.3	-509
-83	-97	-500	-243	76	162.1	231.5	90.5	273	-329	143	-252	-292.7	68.05	260.8	-377.4	-125.6	-470
152	-99	-517.8	-227	111	173.4	239.5	95	264	-331	168	-238.1	-294.6	61.75	275.9	-376.5	-97.13	-427.1
142	-68	-487.6	-222	123	183.3	241.5	99.5	269	-334	171	-226.8	-290.2	51.67	284.7	-371.1	-63.27	-391.8
118	-46	-446	-214	123	190.4	244.5	94.5	271	-337	174	-228	-284.5	43.48	281	-368.5	-31.19	-364.1
97	-31	-432.2	-213	126	190.4	251.5	60	287	-340	166	-226.8	-261.8	42.85	284.7	-355.1	17.82	-351.5
79	-26	-427.1	-193	149	177.6	256.5	49.5	280	-344	133	-226.8	-241	54.82	279.7	-347.1	32.97	-335.1
34	-35	-429.6	-186	163	183.3	255	43	279	-344	126	-211.7	-222.8	70.57	269.6	-342.6	43.66	-335.1
16	-52	-434.7	-177	165	172	248	39	284	-344	124	-202.8	-196.3	76.88	269.6	-336.4	40.1	-341.4
-4	-69	-425.9	-166	158	180.5	236.5	33	289	-350	124	-207.9	-146.5	81.29	267.1	-327.5	23.17	-338.9
-31	-83	-412	-151	126	174.8	224	25	296	-354	97	-200.3	-116.9	75.62	267.1	-325.7	19.6	-322.5
-90	-95	-409.5	-137	110	179.1	214.5	9	299	-356	96	-194	-95.46	68.68	258.3	-330.1	20.5	-322.5
-127	-113	-403.2	-121	99	174.8	198	-4.5	305	-355	93	-191.5	-75.3	68.05	228	-332.8	24.95	-315
-159	-125	-371.7	-102	97	167.7	160	-20	307	-354	96	-204.1	-46.94	82.55	200.3	-345.3	31.19	-307.4
-187	-127	-341.4	-45	101	163.5	131.5	-29	312	-355	74	-206.6	-34.34	83.18	180.2	-358.7	40.1	-311.2
-234	-122	-321.3	-18	114	160.7	96	-29	308	-358	66	-201.6	-21.11	76.88	155	-367.6	36.53	-315
-258	-127	-289.8	11	118	155	71.5	-22	298	-359	67	-186.5	-13.55	68.05	133.6	-373.8	30.3	-306.2
-272	-132	-255.8	40	118	149.3	5.5	-14	275	-357	78	-181.4	-5.356	52.3	113.4	-381.8	24.95	-304.9
-287	-123	-212.9	92	106	153.6	-36	-15.5	267	-352	104	-166.3	-10.4	44.74	94.49	-377.4	32.08	-309.9
-310	-89	-192.8	120	95	150.7	-69.5	-26	259	-348	111	-171.3	-16.07	37.81	69.3	-376.5	36.53	-311.2
-319	-82	-166.3	145	89	156.4	-100.5	-35	241	-350	113	-166.3	-25.52	37.18	49.14	-378.3	34.75	-321.3
-328	-78	-162.5	169	91	153.6	-128.5	-34.5	239	-349	106	-168.8	-58.92	40.96	27.72	-369.4	14.26	-335.1
-332	-84	-149.9	203	108	157.8	-174	-31.5	219	-346	83	-162.5	-78.45	44.74	18.9	-367.6	1.782	-346.5
-354	-107	-141.1	213	119	164.9	-212	-32	219	-342	85	-157.5	-102.4	52.3	3.78	-364	-8.911	-347.7
-356	-114	-136.1	221	135	174.8	-233	-26	213	-335	98	-153.7	-124.5	57.34	-12.6	-363.1	-16.04	-344
-364	-109	-122.2	220	140	180.5	-254	-1	206	-331	113	-148.7	-181.8	49.15	-27.72	-361.3	-24.95	-349
-369	-108	-113.4	230	138	189	-263	9.5	207	-312	142	-149.9	-208.3	33.4	-57.96	-363.1	-23.17	-350.3
-352	-121	-115.9	233	125	214.4	-271	10	212	-302	148	-151.2	-232.2	13.86	-73.08	-358.7	-23.17	-360.3
-310	-166	-114.7	237	108	235.7	-279	5	213	-290	146	-163.8	-261.8	-5.041	-88.19	-356	-29.41	-379.2
-298	-158	-93.23	236	97	241.3	-288	-2.5	215	-279	149	-176.4	-302.1	-27.1	-97.01	-352.4	-61.49	-395.6
-286	-142	-61.74	217	81	245.6	-290	-7.5	217	-219	190	-180.2	-319.2	-31.51	-107.1	-355.1	-72.18	-412
-259	-123	-36.54	208	76	252.7	-288.5	-4.5	207	-184	210	-189	-335.5	-32.14	-83.15	-356	-81.98	-415.8
-228	-94	-18.9	190	88	262.6	-290.5	-4	212	-156	229	-210.4	-343.1	-28.99	-69.3	-358.7	-92.67	-423.3
-213	-75	-6.3	166	101	259.7	-291	-23	217	-123	241	-230.6	-348.8	-13.86	-70.56	-367.6	-99.8	-430.9
-179	-73	7.56	124	108	269.6	-291	-34	221	-50	245	-254.5	-351.9	-1.26	-71.82	-372	-98.91	-453.6
-163	-73	22.68	106	99	295.1	-279	-41	233	-6	235	-289.8	-351.3	6.301	-63	-373.8	-104.3	-472.5
-127	-87	42.84	80	87	319.2	-266	-45.5	241	37	221	-322.5	-354.4	2.521	-60.48	-378.3	-121.2	-492.6
-111	-93	66.78	55	69	343.3	-241.5	-50	247	73	201	-342.7	-350.7	-23.31	-60.48	-385.4	-147.9	-501.4
-84	-82	91.97	17	21	351.7	-224	-47.5	250	160	185	-355.3	-347.5	-41.59	-64.26	-390.7	-157.7	-522.9
-65	-70	107.1	-14	8	353.2	-214	-35.5	252	209	187	-354	-345	-57.34	-66.78	-390.7	-164	-472.5
-38	-34	113.4	-33	4	353.2	-191	-23	252	228	188	-350.3	-340.6	-73.09	-54.18	-399.7	-162.2	-492.6
-26	-11	128.5	-60	4	339	-155.5	-15	254	258	198	-346.5	-331.8	-92	-41.58	-402.3	-164.9	-501.4
-22	12	136.1	-106	14	329.1	-133	-20.5	270	293	221	-347.7	-320.4	-97.04	-25.2	-398.8	-174.7	-522.9
-12	19	151.2	-127	22	326.3	-113	-27.5	287	315	222	-367.9	-318.5	-97.67	-8.819	-33.42	-203.2	-527.9
1	17	160	-138	21	329.1	-89	-40.5	299	327	211	-378	-312.9	-91.37	6.3	-83.32	-139.9	-491.4
11	5	168.8	-163	18	329.1	-54.5	-42.5	315	348	196	-393.1	-305.9	-102.7	2.52	-156.4	-45.45	-462.4
17	2	172.6	-190	15	343.3	-40	-43.5	324	364	178	-396.9	-303.4	-119.1	30.24	-200	-0.891	-439.7
8	12	176.4	-193	18	346.1	-22.5	-34	324	374	173	-393.1	-294.6	-133	64.26	-232.1	31.19	-441
0	36	173.9	-196	23	363.1	-9.5	-23	323	374	173	-379.2	-288.9	-142.4	81.89	-277.6	61.49	-434.7
-14	54	167.6	-195	29	370.1	15.5	-5	322	364	180	-375.5	-278.2	-148.1	100.8	-344.4	96.24	-435.9
-28	67	162.5	-204	11	394.2	28	-5	329	312	205	-364.1	-263.1	-145.6	136.1	-368.5	113.2	-424.6
-35	70	158.8	-200	-8	404.1	43	-11.5	349	279	221	-357.8	-248.6	-126	153.7	-384.5	132.8	-420.8
-64	66	157.5	-201	-20	438.1	55	-17.5	371	253	227	-362.9	-235.4	-110.9	163.8	-396.1	147	-409.5
-70	53	163.8	-194	-34	452.2	79	-25.5	379	213	227	-369.2	-202.6	-81.92	187.7	-402.3	182.7	-407
-83	31	163.8	-183	-44	467.8	83.5	-22	378	146	200	-390.6	-186.2	-78.14	201.6	-405	195.1	-398.1
-107	17	161.3	-170	-40	473.5	94.5	-20.5	377	109	169	-425.9	-167.9	-83.18	218	-405	203.2	-405.7
-131	9	170.1	-163	-29	473.5	103	-10	373	80	138	-444.8	-150.9	-80.03	225.5	-397.9	197.8	-404.4
-140	15	166.3	-154	-18	482	112	17	359	37	105	-446	-99.25	-61.75	230.6	-398.8	185.3	-414.5
-149	25	168.8	-148	5	493.3	119	40.5	342	-53	73	-442.2	-62.07	-34.66	219.2	-397.9	177.3	-409.5
-154	24	166.3	-138	4	500.4	123.5	56.5	343	-89	68	-430.9	-36.86	-10.08	194	-395.2	171.1	-393.1
-168	4	171.3	-133	1	524.4	126	65.5	342	-142	80	-403.2	-16.07	18.9	181.4	-395.2	176.4	-376.7
-176	-15	187.7	-113	-48	528.7	137.5	65.5	345	-188	98	-378	24.89	59.86	165	-388.1	190.7	-362.9
-190	-41	200.3	-112	-61	534.3	144	58	353	-238	135	-370.4	52.62	78.14	155	-386.3	208.5	-349
-196	-59	211.7	-117	-80	532.9	149.5	44.5	373	-269	148	-352.8	80.97	85.7	143.6	-380.9	212.1	-341.4
-209	-82	211.7	-121	-94	532.9	149.5	30.5	379	-302	162	-340.2	103.7	82.55	137.3	-382.7	213.9	-338.9
-213	-77	202.8	-124	-116	527.3	153.5	19	377	-329	161	-337.7	149.7	68.05	126	-384.5	190.7	-338.9
-218	-73	200.3	-127	-124	532.9	157	11	381	-356	172	-336.4	166.7	63.64	108.4	-380.9	180	-328.8
-217	-72	204.1	-126	-126	525.8	158.5	16.5	373	-355	176	-341.4	182.4	63.64	105.8	-382.7	172	-330.1
-220	-91	206.6	-120	-132	521.6	155.5	13.5	385	-357	176	-344	195	69.31	102.1	-379.2	171.1	-318.8
-230	-105	200.3	-123	-164	531.5	153.5	-12	394	-363	167	-365.4	202	88.22	85.67	-372	180.9	-308.7
-226	-113	183.9	-110	-173	527.3	152	-25	395	-364	133	-371.7	198.2	98.93	74.34	-372.9	195.1	-296.1
-229	-109	161.3	-96	-188	520.2	150.5	-31.5	407	-362	123	-389.3	186.8	116.6	65.52	-373.8	205.8	-292.3
-228	-115	151.2	-90	-191	508.9	144.5	-40	404	-358	110	-415.8	175.5	134.2	52.92	-373.8	210.3	-299.9
-219	-128	136.1	-53	-185	460.7	130	-44	405	-345	92	-430.9	138.9	149.3	39.06	-379.2	200.5	-306.2
-216	-133	94.49	-31	-167	409.8	119.5	-50.5	420	-329	49	-456.1	117.5	146.8	25.2	-381.8	182.7	-318.8
-210	-136	84.41	-6	-151	329.1	108	-63	433	-318	25	-458.6	100.5	139.9	10.08	-384.5	166.6	-316.2
-186	-121	75.6	14	-127	254.1	92.5	-77.5	449	-308	19	-458.6	78.45	119.7	-7.56	-383.6	158.6	-315
-162	-106	61.74	66	-85	214.4	57.5	-96.5	450	-297	7	-441	37.49	68.68	-35.28	-380	148.8	-321.3
-147	-87	54.18	94	-51	169.1	27	-100	439	-285	23	-417	6.616	41.59	-78.12	-376.5	147	-322.5
-126	-84	37.8	124	-26	142.3	1.5	-95	416	-276	35	-385.5	-29.3	18.27	-102.1	-376.5	150.6	-315
-77	-91	23.94	156	-6	113.9	-29.5	-87.5	376	-281	52	-361.6	-66.48	0.63	-134.8	-376.5	155.9	-320
-50	-96	-10.08	207	14	91.3	-102	-68	346	-275	62	-338.9	-149.7	-30.88	-180.2	-368.5	152.4	-333.9
-41	-120	-37.8	242	26	79.97	-144.5	-62.5	327	-275	59	-328.8	-194.4	-39.07	-225.5	-365.8	137.2	-337.7
-9	-134	-51.66	262	34	72.9	-175	-67	296	-272	44	-335.1	-238.5	-39.07	-267.1	-369.4	126.5	-340.2
40	-143	-55.44	287	53	61.57	-214	-66.5	268	-274	39	-308.7	-270	-30.25	-307.4	-369.4	126.5	-327.6
59	-138	-45.36	303	89	65.82	-259	-55	246	-281	41	-270.9	-332.4	-23.94	-356.6	-371.1	137.2	-323.8
82	-128	-25.2	306	108	55.91	-283.5	-46.5	234	-281	70	-244.4	-360.1	-33.4	-399.4	-368.5	148.8	-315
99	-114	-5.04	313	124	51.66	-292.5	-32.5	241	-275	91	-216.7	-377.8	-42.22	-435.9	-367.6	158.6	-317.5
114	-84	8.819	321	127	43.17	-301.5	-24	240	-282	105	-200.3	-390.4	-48.52	-468.7	-361.3	164	-320
131	-85	13.86	331	120	47.42	-318	-28	239	-283	122	-187.7	-404.9	-52.93	-491.4	-354.2	147	-328.8
141	-89	28.98	332	107	30.43	-323	-30.5	247	-293	110	-177.6	-411.2	-54.19	-507.7	-351.5	140.8	-333.9
147	-99	31.5	334	105	21.94	-325.5	-42	252	-302	98	-170.1	-411.8	-49.15	-517.8	-348.9	141.7	-327.6
158	-96	39.06	317	103	24.77	-324	-48	252	-305	103	-158.8	-415.6	-46	-517.8	-351.5	140.8	-337.7
152	-91	49.14	280	99	23.36	-306	-55	256	-304	108	-156.2	-421.2	-37.18	-520.3	-351.5	134.6	-342.7
127	-78	70.56	244	105	10.62	-297.5	-65	266	-311	144	-148.7	-424.4	-30.88	-520.3	-353.3	123	-349
109	-64	81.89	222	117	6.37	-290	-77	266	-311	157	-143.6	-422.5	-18.9	-512.8	-357.8	115.8	-347.7
51	-47	88.19	196	122	-7.785	-277	-86.5	303	-314	159	-141.1	-426.3	0.63	-496.4	-361.3	112.3	-335.1
29	-56	85.67	130	117	-17.69	-252	-97	310	-314	157	-153.7	-421.9	38.44	-482.5	-367.6	124.8	-321.3
-3	-61	89.45	95	104	-33.26	-232	-96.5	317	-318	130	-166.3	-414.9	69.31	-461.1
-25	-76	95.75	61	98	-21.94	-215	-94	325	-319	109	-173.9	-408.6	86.96	-444.8
-79	-71	91.97	29	92	-26.19	-192.5	-86	331	-327	102	-183.9	-406.7	95.78	-433.4
-111	-54	86.93	-26	100	-10.62	-161	-62.5	339	-315	95	-192.8	-399.8	97.04	-439.7
-135	-52	76.86	-60	110	-9.201	-145	-47	328	-318	63	-202.8	-402.3	85.07	-443.5
-167	-45	63	-90	132	-0.708	-126	-37	335	-321	53	-210.4	-397.3	76.88	-443.5
-231	-64	41.58	-113	147	12.03	-115	-27.5	346	-299	49	-220.5	-397.9	74.99	-428.4
-259	-82	15.12	-164	161	23.36	-88.5	-36	366	-283	53	-210.4	-392.3	83.18	-410.7
-286	-101	8.819	-183	154	34.68	-73.5	-42.5	372	-219	87	-211.7	-392.3	98.3	-386.8
-308	-106	-25.2	-212	144	40.34	-51.5	-40	378	-171	114	-219.2	-395.4	114.7	-359.1
-323	-89	-75.6	-225	133	48.83	-44.5	-31	380	-130	130	-221.7	-393.5	135.5	-341.4
-333	-93	-118.4	-260	127	55.91	-15	-12.5	375	-83	157	-228	-399.8	169.5	-321.3
-344	-102	-155	-278	118	61.57	-5.5	2	370	22	185	-245.7	-401.1	176.4	-308.7
-352	-115	-199.1	-292	101	81.39	-6.5	8	373	82	195	-264.6	-399.8	173.9	-308.7
-364	-132	-245.7	-300	92	94.13	9.5	11.5	371	137	190	-291	-399.8	166.4	-322.5
-354	-137	-306.2	-308	86	108.3	36	7.5	370	200	181	-316.2	-409.3	121	-335.1
-359	-147	-360.3	-308	89	116.8	52.5	17	364	298	184	-318.8	-406.1	83.81	-349
-350	-158	-404.4	-310	82	135.2	66.5	25	346	320	190	-320	-404.2	61.12	-357.8
-338	-174	-453.6	-307	72	140.8	77	42	335	349	191	-321.3	-397.9	30.88	-370.4
-326	-181	-481.3	-300	50	159.2	101.5	72	320	376	198	-328.8	-389.1	-14.49	-366.6
-306	-180	-493.9	-299	46	174.8	109.5	89.5	314	409	185	-342.7	-382.8	-29.62	-357.8
-284	-179	-512.8	-278	48	183.3	113.5	102	306	428	172	-355.3	-375.2	-32.14	-337.7
-241	-178	-532.9	-284	57	198.9	116	107.5	306	441	163	-369.2	-366.4	-30.88	-312.5
-177	-216	-500	-277	77	206	127.5	96.5	313	440	169	-364.1	-350	-14.49	-286
-53	-178	-530.4	-272	89	222.9	133.5	84	326	416	178	-360.3	-353.8	8.192	-244.4
-22	-133	-510.3	-261	91	232.8	138	71	332	378	185	-356.6	-347.5	28.36	-214.2
-9	-121	-488.8	-253	85	256.9	136	54.5	337	340	195	-362.9	-348.1	44.74	-185.2
6	-120	-492.6	-254	65	269.6	138.5	32.5	339	313	205	-374.2	-345.6	53.56	-167.6
26	-124	-509	-239	45	292.3	136.5	12.5	347	233	192	-398.1	-350.7	52.3	-165
43	-143	-505.2	-226	35	305	135	-4	354	182	166	-425.9	-353.2	36.55	-152.5
43	-151	-485.1	-225	31	320.6	132	-17	362	143	139	-470	-353.8	23.94	-128.5
37	-153	-452.3	-202	38	330.5	118	-30	353	103	103	-506.5	-343.7	16.38	-112.1
19	-150	-390.6	-194	37	347.5	106.5	-33.5	358	20	37	-534.2	-337.4	8.192	-108.4
-16	-121	-326.3	-189	31	373	93	-27.5	352	-36	20	-536.7	-327.4	-6.931	-112.1
-45	-102	-274.7	-177	20	408.4	84.5	-31	357	-87	6	-530.4	-320.4	-25.21	-85.67
-68	-98	-223	-159	-24	443.7	54	-49.5	365	-130	-2	-517.8	-305.3	-49.15	-65.52
-94	-97	-200.3	-153	-42	477.7	36	-61	363	-203	-1	-512.8	-305.9	-52.3	-47.88
-145	-114	-177.6	-138	-56	510.3	15.5	-68	359	-248	-5	-496.4	-301.5	-49.78	-22.68
-175	-135	-151.2	-129	-67	520.2	-14.5	-66.5	339	-275	-1	-477.5	-304.7	-46	3.78
-199	-156	-139.9	-109	-72	525.8	-66	-57.5	309	-302	12	-437.2	-309.1	-22.68	26.46
-211	-160	-107.1	105	-78	486.2	-98	-47.5	268	-338	62	-410.7	-316.6	-15.12	60.48
-235	-141	-99.53	98	-64	477.7	-131.5	-32.5	232	-337	82	-391.8	-318.5	-17.01	73.08
-238	-136	-100.8	91	-47	455.1	-158.5	-25	199	-342	101	-376.7	-325.5	-22.05	94.49
-248	-133	-108.4	77	-28	453.7	-234	-31.5	176	-354	117	-357.8	-333	-41.59	115.9
-255	-142	-118.4	71	-30	459.3	-259	-33.5	153	-370	115	-360.3	-332.4	-48.52	128.5
-270	-166	-114.7	64	-38	460.7	-286	-32.5	142	-369	111	-361.6	-322.3	-47.89	136.1
-274	-174	-118.4	60	-41	470.6	-299	-34.5	118	-376	107	-346.5	-319.8	-43.48	134.8
-280	-163	-122.2	41	-39	459.3	-312.5	-29	109	-379	120	-326.3	-311	-49.78	139.9
-281	-153	-126	1	-21	436.7	-317	-27.5	92	-366	146	-315	-307.8	-63.64	147.4
-280	-152	-137.3	-16	2	418.3	-319	-33.5	86	-354	152	-309.9	-301.5	-79.4	157.5
-279	-163	-173.9	-26	26	408.4	-320	-50	76	-355	148	-311.2	-304	-93.89	162.5
-278	-179	-191.5	-73	13	394.2	-318	-72.5	52	-348	142	-317.5	-300.9	-112.2	163.8
-267	-196	-244.4	-100	17	370.1	-316	-85.5	46	-336	109	-323.8	-290.8	-120.4	173.9
-255	-209	-263.3	-125	32	353.2	-311.5	-97.5	39	-336	102	-313.7	-285.1	-126	195.3
-248	-213	-292.3	-144	43	336.2	-301.5	-105	25	-339	103	-303.6	-281.4	-135.5	223
-247	-222	-359.1	-161	61	329.1	-288.5	-111	24	-334	107	-297.3	-235.4	-180.8	284.7
-215	-248	-362.9	-191	74	320.6	-277.5	-106	7	-355	107	-301.1	-221.5	-179.6	283.5
-204	-236	-350.3	-206	76	316.4	-271	-110.5	-7	-355	95	-304.9	-181.8	-156.3	298.6
-190	-230	-317.5	-217	70	320.6	-267.5	-126	-24	-359	91	-294.8	-158.5	-139.9	288.5
-174	-211	-312.5	-228	64	316.4	-247	-145.5	-30	-361	91	-279.7	-133.9	-114.7	267.1
-116	-173	-311.2	-247	62	316.4	-227.5	-148.5	-36	-360	112	-262.1	-108.1	-88.85	240.6
-77	-156	-318.8	-252	67	310.7	-211	-153	-39	-355	127	-245.7	-58.29	-39.07	229.3
-50	-153	-356.6	-251	69	313.5	-181	-151.5	-27	-360	129	-239.4	-25.52	-11.34	214.2
-33	-153	-383	-257	68	307.9	-144	-139	-13	-361	133	-238.1	2.205	-1.89	202.8
37	-180	-391.8	-265	36	312.1	-110.5	-125.5	-1	-361	109	-240.6	28.04	4.411	197.8
67	-185	-340.2	-264	34	329.1	-90	-109.5	17	-362	97	-235.6	83.49	-3.781	173.9
102	-181	-289.8	-258	21	337.6	-74	-94.5	33	-359	94	-231.8	110	-12.6	172.6
124	-173	-225.5	-254	17	336.2	-28	-74	45	-358	103	-215.4	139.6	-18.9	160
149	-140	-180.2	-229	14	344.7	-6	-70	56	-357	121	-211.7	154.1	-18.9	144.9
152	-120	-151.2	-211	14	360.2	15.5	-68	69	-361	124	-209.1	177.4	-4.411	141.1
159	-108	-134.8	-203	4	390	31.5	-53.5	84	-362	111	-214.2	182.4	9.452	123.5
160	-89	-109.6	-195	-15	399.9	52	-28.5	99	-365	99	-224.3	184.9	12.6	118.4
165	-84	-99.53	-162	-42	429.6	69	-7	98	-369	89	-207.9	190	17.64	109.6
158	-93	-71.82	-145	-51	450.8	71	17	100	-371	94	-201.6	198.8	4.411	105.8
158	-103	-50.4	-121	-54	455.1	74	37.5	104	-380	107	-209.1	195	-9.452	95.75
152	-110	-20.16	-108	-47	457.9	66.5	83	104	-381	105	-211.7	186.8	-12.6	78.12
121	-90	15.12	-78	-25	448	63	98	107	-382	97	-221.7	173.6	-12.6	76.86
102	-78	34.02	-60	-3	449.4	60	104	108	-382	88	-230.6	123.2	-7.562	64.26
77	-60	52.92	-42	4	453.7	58	107	109	-373	82	-239.4	90.42	-0.63	54.18
44	-37	46.62	-36	6	472.1	54.5	88	107	-357	81	-244.4	45.68	12.6	41.58
-9	-30	31.5	-15	4	477.7	50	78.5	106	-307	103	-253.2	3.466	20.16	17.64
-35	-45	25.2	-15	-1	476.3	45.5	72.5	103	-272	117	-260.8	-65.85	25.21	-5.04
-58	-52	6.3	-4	0	457.9	47	73	96	-242	120	-273.4	-124.5	18.9	-32.76
-91	-73	-34.02	0	3	440.9	43.5	69.5	96	-221	120	-302.4	-169.2	21.42	-56.7
-146	-122	-20.16	14	-11	452.2	43.5	58.5	87	-145	100	-331.4	-202.6	30.25	-85.67
-163	-131	22.68	17	-26	450.8	41.5	43.5	88	-94	96	-356.6	-268.1	39.07	-124.7
-183	-138	16.38	30	-37	449.4	44.5	33	71	-58	103	-356.6	-293.3	28.99	-161.3
-199	-139	12.6	46	-51	435.3	45	18.5	68	-11	110	-361.6	-326.1	23.31	-183.9
-229	-138	26.46	78	-45	422.5	49.5	14.5	64	80	144	-361.6	-345.6	17.64	-211.7
-240	-216	-151.2	91	-41	406.9	49	0	54	130	153	-376.7	-370.8	9.452	-239.4
-209	-202	-113.4	106	-34	390	48	-12	48	175	155	-400.7	-374	7.562	-258.3
-186	-193	-78.12	124	-25	370.1	40.5	-14	49	217	147	-394.4	-377.1	10.71	-277.2
-156	-175	-26.46	141	2	364.5	31.5	-14.5	48	289	150	-394.4	-380.9	13.86	-292.3
-137	-155	-3.78	146	9	351.7	32	-14	46	320	157	-386.8	-384.1	23.31	-311.2
-83	-128	26.46	156	4	357.4	22.5	-13	48	346	167	-383	-387.8	22.68	-312.5
-58	-122	60.48	169	-8	361.7	12	1	52	364	177	-370.4	-389.1	16.38	-332.6
-32	-126	95.75	182	-29	367.3	11	9.5	65	378	218	-351.5	-391	2.521	-355.3
-5	-141	133.6	186	-35	377.2	-3	26.5	71	385	222	-357.8	-397.9	-30.25	-375.5
31	-160	186.5	188	-37	375.8	-7	39.5	67	385	225	-359.1	-399.8	-51.04	-399.4
48	-160	223	183	-34	381.5	-30	52.5	69	390	213	-388.1	-401.7	-74.36	-419.6
51	-148	259.5	169	-29	378.6	-30	46.5	73	393	176	-394.4	-394.8	-97.67	-442.2
52	-135	273.4	162	-32	395.6	-42.5	38.5	72	385	159	-391.8	-383.4	-119.7	-456.1
50	-96	288.5	156	-46	406.9	-53	30.5	72	373	156	-390.6	-374.6	-128.5	-461.1
49	-85	303.6	146	-64	431	-84.5	26	79	358	157	-381.8	-366.4	-131.7	-459.9
45	-79	326.3	120	-84	450.8	-98.5	26	77	286	186	-381.8	-360.7	-133.6	-446
43	-79	356.6	109	-81	452.2	-123.5	36	62	242	190	-376.7	-354.4	-120.4	-429.6
36	-101	405.7	92	-76	457.9	-146	50.5	73	212	187	-394.4	-358.9	-107.8	-407
35	-113	432.2	84	-73	443.7	-179	71.5	76	174	176	-417	-363.9	-90.11	-364.1
29	-114	458.6	52	-30	433.8	-197	69.5	76	84	127	-446	-370.8	-67.42	-335.1
14	-106	449.8	23	-15	415.4	-217	67	77	35	86	-490.1	-372.1	-21.42	-311.2
-6	-75	437.2	-2	16	398.5	-232	62.5	75	-7	49	-516.6	-374	-13.23	-291
-26	-52	432.2	-13	33	394.2	-263.5	70	80	-53	20	-515.3	-374.6	-7.562	-278.4
-41	-38	414.5	-52	56	394.2	-267.5	75	73	-148	-10	-507.7	-380.9	-13.23	-282.2
-55	-30	413.3	-72	58	399.9	-275.5	78	76	-176	-17	-493.9	-390.4	-25.84	-270.9
-66	-38	420.8	-90	47	408.4	-270.5	75.5	75	-217	-10	-501.4	-391	-32.77	-263.3
-82	-48	434.7	-113	41	398.5	-264.5	63.5	73	-248	-9	-486.3	-391	-38.44	-252
-99	-71	449.8	-139	27	375.8	-255	51.5	77	-306	-27	-466.2	-380.9	-39.07	-255.8
-106	-93	476.3	-165	38	354.6	-246	44	77	-333	-37	-452.3	-351.3	-33.4	-245.7
-116	-117	471.2	-182	29	336.2	-236	37.5	78	-360	-35	-435.9	-333	-22.05	-236.9
-130	-129	476.3	-193	14	320.6	-232.5	30	77	-369	-28	-419.6	-310.3	-18.9	-238.1
-121	-141	487.6	-223	-10	289.5	-215.5	35.5	87	-369	-23	-404.4	-295.8	-22.05	-245.7
-127	-154	501.4	-240	-17	256.9	-204.5	41.5	102	-371	-16	-396.9	-258	-46	-253.2
-133	-164	470	-250	-24	221.5	-192.5	46	101	-374	-17	-384.3	-241.7	-51.04	-255.8
-139	-164	452.3	-266	-17	210.2	-171	43.5	107	-375	-19	-366.6	-229.7	-51.04	-236.9
-144	-167	422.1	-276	-8	198.9	-161	36	125	-361	-3	-341.4	-224	-40.96	-215.4
-149	-180	420.8	-275	0	174.8	-144.5	25.5	137	-362	15	-311.2	-225.9	-17.64	-191.5
-159	-203	399.4	-284	1	156.4	-134	21.5	146	-354	36	-288.5	-225.9	2.521	-155
-162	-205	365.4	-274	-20	139.4	-114.5	23.5	153	-347	54	-272.1	-232.2	28.99	-127.3
-164	-202	333.9	-276	-61	130.9	-103.5	26.5	151	-344	64	-258.3	-235.4	47.89	-107.1
-170	-199	289.8	-277	-74	112.5	-97.5	39	157	-341	53	-246.9	-245.4	86.33	-84.41
-178	-212	277.2	-273	-88	102.6	-86	53.5	152	-340	46	-235.6	-254.9	95.15	-70.56
-173	-227	175.1	-265	-90	98.37	-73	65.5	156	-331	51	-214.2	-258	95.15	-63
-170	-214	126	-260	-89	75.73	-66	62.5	161	-314	68	-206.6	-264.3	92.63	-63
-167	-190	99.53	-263	-79	75.73	-60.5	54.5	159	-310	86	-177.6	-275.7	79.4	-47.88
-160	-190	85.67	-251	-86	67.23	-52	54.5	165	-304	102	-162.5	-285.1	76.88	-30.24
-155	-182	46.62	-247	-102	64.4	-31.5	55.5	170	-305	135	-149.9	-294	84.44	-15.12
-152	-199	18.9	-235	-122	55.91	-30.5	67	162	-297	156	-144.9	-296.5	89.48	-8.819
-140	-210	7.56	-231	-128	46	-20.5	74	159	-295	163	-134.8	-304.7	76.88	-8.819
-130	-208	-10.08	-231	-132	38.93	-12	85.5	166	-293	156	-146.2	-307.2	64.9	7.56
-109	-205	-11.34	-223	-130	47.42	-3.5	87.5	167	-293	146	-146.2	-309.1	66.16	11.34
-75	-184	7.56	-193	-116	50.25	6	74.5	168	-292	131	-142.4	-314.1	66.79	27.72
-54	-163	27.72	-173	-105	60.16	12.5	67.5	168	-293	134	-142.4	-315.4	79.4	32.76
-32	-142	35.28	-157	-87	71.48	18.5	60.5	167	-297	133	-151.2	-319.2	85.07	39.06
-9	-119	50.4	-134	-68	82.8	36.5	49	171	-306	124	-157.5	-321.7	81.92	45.36
42	-77	66.78	-84	-27	104	43.5	31	171	-305	99	-166.3	-319.2	68.68	57.96
68	-58	69.3	-46	12	125.3	48	23.5	170	-317	99	-165	-329.9	46.63	54.18
93	-55	76.86	-27	33	136.6	56.5	12	169	-321	94	-173.9	-328.6	44.74	69.3
120	-58	86.93	-5	48	140.8	67.5	4	167	-326	83	-186.5	-319.8	42.85	55.44
172	-85	90.71	41	75	150.7	69.5	9.5	160	-331	63	-194	-314.1	44.11	39.06
195	-102	103.3	63	79	162.1	79	12.5	157	-338	68	-190.2	-304.7	28.36	34.02
219	-114	110.9	93	70	180.5	80.5	16	167	-339	77	-192.8	-300.9	9.452	22.68
234	-117	113.4	117	66	196	85.5	-6	165	-340	77	-199.1	-295.2	-10.71	11.34
265	-96	127.3	145	76	204.5	87.5	-15.5	167	-340	63	-209.1	-291.4	-20.16	5.04
267	-80	126	148	89	213	85.5	-23.5	159	-330	50	-212.9	-282.1	-39.85	1.26
274	-67	141.1	159	101	222.9	88	-31.5	159	-319	58	-214.2	-275.3	-44.35	1.26
274	-52	141.1	155	110	235.7	85.5	-34.5	157	-316	73	-204.1	-272	-43.22	0
279	-54	141.1	160	109	248.4	83	-31	161	-262	114	-205.4	-270.3	-39.29	5.04
280	-64	142.4	160	97	266.8	79	-26	158	-232	140	-199.1	-263.5	-26.38	12.6
274	-66	162.5	162	85	283.8	78.5	-18	162	-204	160	-204.1	-257.9	-14.03	28.98
258	-60	175.1	165	63	316.4	68	6.5	153	-167	172	-212.9	-259.6	8.42	37.8
225	-32	178.9	153	42	327.7	58.5	20.5	149	-98	183	-230.6	-261.9	28.07	45.36
204	-12	170.1	140	38	350.3	59.5	19.5	147	-57	174	-254.5	-268.6	61.19	51.66
171	20	160	128	42	354.6	58	14	144	-19	159	-267.1	-272.5	67.36	56.7
148	36	153.7	110	48	358.8	44	-5.5	135	23	154	-291	-274.8	61.75	49.14
92	53	144.9	71	62	365.9	39	-21.5	134	117	177	-288.5	-276.5	53.33	54.18
67	52	144.9	60	66	404.1	26	-27.5	136	162	189	-303.6	-282.1	41.54	65.52
31	41	132.3	42	57	401.3	15.5	-32.5	133	207	191	-322.5	-288.8	40.98	68.04
7	27	134.8	14	48	431	-13	-27	143	244	188	-342.7	-293.3	47.15	79.38
-47	-1	117.2	-15	10	452.2	-31.5	-16.5	128	334	184	-352.8	-298.9	57.82	69.3
-76	5	78.12	-32	-5	443.7	-61	-4.5	118	350	191	-360.3	-316.9	71.29	69.3
-93	16	39.06	-47	-12	443.7	-87	6.5	117	373	194	-362.9	-314.6	79.71	69.3
-118	29	1.26	-66	-25	453.7	-145	9.5	104	393	201	-354	-315.2	89.25	64.26
-156	37	-37.8	-92	-54	465	-170	0.5	100	426	193	-374.2	-318	79.71	63
-178	31	-85.67	-107	-70	474.9	-192.5	-1.5	98	441	177	-390.6	-327.5	54.45	61.74
-203	15	-137.3	-123	-91	473.5	-215	-1	91	449	169	-399.4	-327.5	38.17	60.48
-230	-3	-199.1	-140	-103	473.5	-247	10.5	88	448	168	-400.7	-326.4	32.56	68.04
-286	-51	-249.5	-172	-120	457.9	-260.5	20.5	94	433	179	-394.4	-320.8	20.77	70.56
-300	-63	-299.9	-184	-131	470.6	-257.5	32.5	106	411	188	-386.8	-316.3	7.859	69.3
-325	-73	-346.5	-184	-139	480.6	-258.5	42	101	379	209	-376.7	-314.1	0.561	93.23
-344	-85	-389.3	-191	-138	469.2	-264.5	50	109	342	230	-376.7	-309	-17.4	103.3
-367	-99	-427.1	-213	-121	462.1	-267.5	40.5	105	288	230	-379.2	-311.8	-42.1	114.7
-381	-113	-473.7	-230	-97	442.3	-268.5	29	110	258	219	-396.9	-300	-88.13	126
-387	-124	-495.1	-222	-85	448	-268	19	119	227	203	-420.8	-293.2	-103.6	144.9
-385	-126	-511.5	-226	-68	453.7	-267	15	119	196	176	-457.4	-281.1	-114.9	185.2
-382	-123	-525.4	-228	-51	457.9	-266.5	16.5	122	118	104	-485.1	-262	-120.6	206.6
-213	-175	-500	-226	-53	462.1	-265.5	19	118	62	67	-507.7	-221	-116.3	221.7
91	-66	-524.1	-229	-59	479.1	-261	12	121	24	63	-505.2	-191.3	-104.3	234.3
117	-29	-478.8	-235	-70	489	-261.5	-7	128	-21	58	-493.9	-167.3	-89.47	243.2
167	10	-453.6	-222	-57	474.9	-259	-19	126	-89	69	-473.7	-133.3	-81.69	263.3
204	27	-428.4	-214	-53	474.9	-251.5	-29	128	-131	89	-447.3	-83.1	-85.23	274.7
220	28	-415.8	-206	-48	482	-243.5	-36.5	131	-146	110	-419.6	-47.03	-83.1	272.1
244	22	-408.2	-203	-53	499	-231	-41	131	-172	134	-399.4	-9.548	-70.37	234.3
286	5	-399.4	-183	-73	517.4	-217	-49.5	138	-213	155	-380.5	20.86	-51.98	168.8
292	10	-362.9	-168	-81	510.3	-211	-49	141	-243	154	-383	95.83	1.768	121
288	20	-326.3	-149	-81	503.2	-201	-45.5	147	-260	146	-386.8	134.7	18.74	71.82
279	35	-284.7	-128	-73	508.9	-174.5	-59.5	163	-285	132	-391.8	178.6	29.35	17.64
241	78	-260.8	-78	-48	486.2	-164.5	-72	166	-332	124	-378	218.2	34.3	-22.68
217	94	-236.9	-50	-33	455.1	-152	-83.5	179	-344	139	-365.4	296	39.96	-54.18
189	92	-226.8	-15	-9	445.2	-138	-93	206	-347	150	-356.6	318.6	40.67	-89.45
173	89	-216.7	4	4	435.3	-107	-103.5	223	-350	172	-338.9	338.4	45.62	-103.3
124	64	-215.4	44	-7	439.5	-80	-111	251	-351	185	-335.1	354.7	40.67	-139.9
95	52	-201.6	78	11	416.9	-65	-105.5	280	-358	176	-344	379.4	20.16	-170.1
55	52	-191.5	102	4	395.6	-44.5	-97	293	-362	167	-344	384.4	10.96	-211.7
10	42	-182.7	122	9	385.7	-6	-73.5	298	-357	151	-332.6	376.6	1.061	-245.7
-67	15	-185.2	141	30	392.8	18	-53	296	-355	166	-327.6	363.9	-10.96	-291
-112	-13	-187.7	155	37	387.1	30	-41	291	-356	184	-298.6	305.9	-19.45	-321.3
-151	-23	-205.4	164	37	387.1	51.5	-32.5	296	-353	201	-288.5	270.5	-21.57	-362.9
-190	-36	-215.4	170	31	414	88.5	-32.5	310	-350	211	-288.5	215.4	-23.69	-390.6
-278	-62	-243.2	189	4	416.9	106.5	-39.5	333	-348	212	-287.3	170.8	-20.16	-408.2
-325	-78	-288.5	190	-8	426.8	120	-44.5	345	-350	196	-298.6	52.69	6.012	-417
-346	-83	-366.6	180	-13	433.8	134	-45.5	350	-345	172	-301.1	-13.08	12.38	-427.1
-356	-102	-451.1	177	-20	436.7	141.5	-30	351	-345	153	-307.4	-73	10	-452.3
-339	-126	-514	143	-4	435.3	138.5	-21.5	351	-344	131	-301.1	-139	1	-467.4
170	-318	-500	131	3	431	138.5	-12	355	-342	142	-296.1	-252	-12	-467.4
-293	-157	-527.9	117	7	435.3	136	-12	362	-337	142	-289.8	-295	-12	-470
-314	-159	-509	104	-3	442.3	131	-21.5	376	-338	134	-294.8	-335	-5	-462.4
-348	-158	-493.9	60	-21	466.4	127.5	-30.5	388	-335	105	-294.8	-352	-5	-449.8
-368	-138	-493.9	43	-40	482	123.5	-39	398	-335	97	-289.8	-372	8	-433.4
-373	-129	-482.5	19	-45	473.5	116.5	-50.5	409	-339	96	-270.9	-375	21	-417
-375	-132	-478.8	-12	-46	452.2	102.5	-50	413	-339	102	-254.5	-376	40	-394.4
-381	-130	-463.7	-55	-30	431	94.5	-49.5	412	-347	112	-240.6	-381	59	-375.5
-380	-118	-456.1	-79	-12	428.2	81	-37.5	395	-352	100	-229.3	-383	113	-350.3
-373	-114	-457.4	-99	-7	421.1	68	-28.5	383	-357	89	-228	-381	137	-315
-373	-110	-462.4	-118	-3	411.2	41.5	-18	380	-364	73	-214.2	-378	152	-291
-372	-121	-466.2	-158	-1	405.5	30	-19	388	-359	86	-195.3	-379	165	-282.2
-370	-147	-446	-175	-1	414	12	-28	402	-358	99	-180.2	-379	156	-294.8
-377	-153	-429.6	-187	3	402.7	-5	-39	407	-349	108	-168.8	-379	139	-292.3
-374	-157	-401.9	-196	16	402.7	-37.5	-56.5	402	-353	115	-163.8	-377	126	-291
-367	-147	-361.6	-200	35	406.9	-56.5	-59.5	392	-351	100	-163.8	-378	116	-275.9
-356	-107	-332.6	-203	33	429.6	-76	-56	377	-348	86	-166.3	-372	111	-253.2
-344	-81	-296.1	-205	28	442.3	-95.5	-52	364	-349	86	-162.5	-372	116	-229.3
-330	-66	-299.9	-211	15	467.8	-141	-31.5	338	-352	89	-163.8	-367	120	-219.2
-318	-57	-299.9	-214	1	466.4	-172	-22.5	322	-355	84	-162.5	-368	123	-192.8
-299	-63	-306.2	-202	-4	465	-189	-22.5	313	-362	73	-175.1	-361	94	-175.1
-284	-78	-318.8	-193	-1	459.3	-217.5	-23.5	303	-362	67	-186.5	-355	78	-162.5
-272	-102	-306.2	-188	3	469.2	-250.5	-26.5	297	-367	65	-186.5	-356	66	-138.6
-270	-119	-283.5	-164	-21	480.6	-278	-25.5	279	-370	56	-196.5	-350	63	-114.7
-257	-124	-230.6	-158	-45	496.1	-289	-17	270	-376	44	-216.7	-341	80	-110.9
-253	-121	-187.7	-150	-57	507.4	-293.5	-18.5	258	-383	34	-224.3	-340	87	-76.86
-267	-103	-161.3	-139	-65	496.1	-308.5	-18.5	252	-386	25	-240.6	-341	91	-49.14
-265	-92	-132.3	-108	-64	486.2	-320.5	-20.5	233	-377	1	-254.5	-337	79	-39.06
-280	-74	-122.2	-88	-69	489	-314.5	-25	231	-368	-3	-265.8	-335	50	-22.68
-283	-77	-109.6	-67	-78	489	-316	-33	229	-348	-9	-283.5	-336	34	-7.56
-291	-86	-83.15	-58	-90	496.1	-311.5	-51	224	-311	-10	-289.8	-334	29	11.34
-300	-105	-52.92	-18	-92	483.4	-296	-66	213	-246	14	-287.3	-321	33	2.52
-314	-122	-20.16	12	-93	473.5	-290.5	-64	210	-207	32	-296.1	-317	46	11.34
-318	-117	-7.56	31	-82	455.1	-278	-71.5	203	-165	38	-321.3	-310	42	3.78
-323	-108	0	52	-76	422.5	-265	-85	202	-128	30	-349	-306	35	3.78
-318	-109	13.86	75	-45	392.8	-257	-102.5	203	-48	21	-369.2	-302	18	0
-321	-120	54.18	92	-19	377.2	-245.5	-114.5	201	-2	23	-378	-281	4	13.86
-325	-132	54.18	96	-16	360.2	-233.5	-126.5	211	39	41	-367.9	-271	2	15.12
-324	-142	39.06	107	-6	360.2	-202.5	-127.5	214	78	59	-379.2	-255	4	22.68
-323	-128	12.6	122	-3	358.8	-178	-129.5	223	162	76	-391.8	-236	15	34.02
-310	-114	2.52	135	-6	358.8	-162	-125	238	208	75	-401.9	-222	42.09	41.58
-307	-109	-20.16	144	3	351.7	-149	-121.5	239	254	81	-403.2	-213.2	55.59	46.62
-305	-108	-45.36	155	21	350.3	-106.5	-103.5	254	294	93	-390.6	-200.5	59.56	54.18
-307	-120	-61.74	160	41	337.6	-94	-96.5	254	344	120	-385.5	-186.2	59.56	66.78
-290	-126	-68.04	162	49	337.6	-78	-91	271	359	137	-370.4	-165.6	33.35	69.3
-275	-120	-71.82	166	51	343.3	-62	-92.5	291	371	152	-357.8	-150.5	19.06	76.86
-263	-114	-71.82	163	49	356	-25.5	-108.5	310	381	164	-361.6	-141.8	15.88	75.6
-245	-105	-57.96	171	26	377.2	-3.5	-111	326	405	177	-369.2	-130.6	6.353	93.23
-196	-63	-49.14	181	11	385.7	11.5	-105	340	415	168	-378	-120.3	10.32	109.6
-174	-34	-47.88	170	11	375.8	26.5	-100	327	425	157	-386.8	-120.3	17.47	119.7
-139	-10	-47.88	158	6	380.1	54	-79.5	340	427	150	-384.3	-121.1	33.35	129.8
-113	-2	-54.18	138	20	373	62	-77.5	341	413	157	-390.6	-128.2	39.71	134.8
-53	-5	-56.7	128	18	378.6	77	-80.5	354	389	167	-376.7	-134.6	39.71	139.9
-12	-13	-71.82	117	11	391.4	84	-81	355	363	173	-384.3	-137	29.38	156.2
13	-32	-85.67	106	2	397	98	-77.5	353	333	179	-384.3	-141.8	13.5	168.8
46	-45	-73.08	78	-19	409.8	99.5	-68	349	261	165	-400.7	-148.9	5.559	186.5
112	-54	-64.26	58	-26	406.9	99	-56	351	224	141	-434.7	-176.7	8.735	181.4
131	-42	-41.58	35	-25	384.3	102.5	-54	354	196	115	-471.2	-195	17.47	189
158	-34	-23.94	14	-10	354.6	99.5	-61	361	158	84	-487.6	-206.9	19.85	195.3
168	-19	-17.64	-33	17	324.8	98.5	-73.5	380	79	51	-496.4	-225.1	20.65	195.3
196	-9	0	-66	36	302.2	95	-84	393	28	42	-487.6	-253.7	2.382	204.1
208	-13	-7.56	-84	45	282.4	92	-92.5	401	-17	52	-462.4	-272.8	-15.09	207.9
220	-24	-1.26	-118	61	262.6	86	-92	407	-46	60	-438.5	-284.7	-26.21	215.4
234	-47	5.04	-161	54	255.5	76	-92.5	407	-114	100	-415.8	-295	-30.18	229.3
250	-70	32.76	-187	52	247	66	-90	397	-139	129	-393.1	-302.2	-30.97	230.6
248	-74	45.36	-208	59	237.1	56.5	-84.5	397	-169	152	-378	-299.8	-27.79	236.9
244	-70	64.26	-233	63	218.7	20	-57	382	-196	164	-372.9	-301.4	-30.97	246.9
229	-61	81.89	-258	87	215.9	-1.5	-44	367	-247	173	-369.2	-306.1	-43.68	258.3
180	-35	93.23	-268	94	204.5	-20.5	-26	341	-270	175	-357.8	-306.9	-70.68	269.6
154	-20	99.53	-282	94	194.6	-45	-9.5	325	-284	189	-351.5	-306.1	-83.38	286
119	-18	112.1	-294	92	204.5	-99	10.5	315	-291	199	-338.9	-300.6	-90.53	293.6
96	-25	121	-308	91	194.6	-116.5	8	310	-288	225	-328.8	-291.8	-88.15	281
41	-52	137.3	-308	92	194.6	-140	-1.5	304	-285	251	-312.5	-282.3	-80.21	265.8
12	-72	128.5	-305	89	196	-166	-11	306	-287	271	-309.9	-277.5	-82.59	255.8
-23	-91	91.97	-304	78	187.5	-211.5	-29	302	-285	278	-307.4	-270.4	-91.32	253.2
-69	-90	47.88	-300	39	208.8	-232	-36.5	297	-287	267	-313.7	-267.2	-107.2	258.3
-125	-76	23.94	-296	29	174.8	-246	-35.5	296	-286	244	-326.3	-245.8	-139	244.4
-158	-76	-28.98	-283	20	172	-261	-31	298	-285	225	-335.1	-229.9	-154.9	246.9
-190	-82	-46.62	-269	16	138	-270.5	-29.5	293	-283	212	-336.4	-213.2	-162	263.3
-222	-94	-69.3	-251	12	123.9	-284	-35.5	299	-291	197	-330.1	-190.2	-167.6	273.4
-270	-128	-123.5	-244	10	94.13	-291.5	-43.5	295	-289	199	-316.2	-156	-168.4	265.8
-278	-135	-181.4	-231	-2	61.57	-289	-38.5	297	-293	204	-312.5	-133	-164.4	258.3
-284	-133	-231.8	-220	-12	46	-291	-32	289	-296	195	-316.2	-103.6	-169.1	263.3
-289	-135	-291	-178	-16	17.69	-283	-28.5	295	-301	158	-316.2	-82.19	-178.7	287.3
-309	-175	-351.5	-158	-18	-4.954	-277.5	-24	296	-305	143	-311.2	-39.31	-200.1	306.2
-310	-190	-418.3	-126	-13	-13.45	-275.5	-33.5	307	-306	136	-296.1	-22.63	-203.3	322.5
186	-196	-500	-103	-5	-20.52	-267	-55	315	-312	131	-268.4	1.191	-211.2	328.8
73	-145	-516.6	-44	21	-14.86	-254.5	-68.5	321	-316	131	-248.2	12.31	-204.9	312.5
27	-124	-496.4	-18	39	-16.28	-240.5	-73	329	-321	122	-239.4	32.16	-190.6	292.3
-23	-106	-477.5	14	60	-7.785	-227	-76	343	-316	104	-229.3	37.72	-173.9	260.8
-50	-104	-466.2	41	87	-4.954	-202.5	-71	352	-330	88	-211.7	44.07	-162.8	226.8
-142	-112	-452.3	103	126	4.954	-182.5	-58.5	352	-330	92	-180.2	36.93	-146.9	210.4
-186	-132	-424.6	131	131	9.201	-162.5	-48	359	-337	87	-166.3	29.78	-130.2	204.1
-226	-129	-409.5	155	125	12.03	-142.5	-29.5	346	-340	75	-160	30.57	-135.8	189
-257	-114	-407	175	125	16.28	-99	2.5	345	-338	67	-147.4	25.01	-142.1	175.1
-331	-103	-409.5	224	138	27.6	-71	19	337	-346	78	-127.3	19.46	-147.7	176.4
-350	-115	-414.5	249	153	37.51	-51	21	339	-343	81	-118.4	-2.779	-135.8	165
-383	-121	-418.3	257	167	43.17	-33	21.5	351	-345	80	-113.4	-21.04	-118.3	128.5
-387	-124	-428.4	248	176	57.33	10	4.5	358	-341	70	-103.3	-38.51	-96.88	99.53
-386	-117	-449.8	260	172	54.5	28.5	8	356	-339	53	-108.4	-60.75	-66.71	54.18
-376	-122	-457.4	260	165	62.99	46	4.5	359	-334	62	-109.6	-111.6	15.88	18.9
-379	-130	-466.2	263	148	70.07	63.5	9	362	-328	74	-105.8	-143.3	62.74	-21.42
-376	-137	-473.7	267	131	78.56	80	26.5	334	-320	86	-100.8	-173.5	92.91	-46.62
-370	-139	-453.6	244	120	85.64	87.5	39.5	326	-299	100	-104.6	-202.1	120.7	-73.08
-365	-123	-452.3	227	113	98.37	91.5	38.5	329	-283	104	-113.4	-262.5	146.1	-97.01
-367	-118	-449.8	212	124	96.96	98	32	336	-262	114	-117.2	-295.8	152.5	-123.5
-365	-116	-457.4	198	134	102.6	107.5	13.5	341	-242	132	-126	-321.2	154.9	-148.7
-360	-138	-462.4	162	149	109.7	111	-2	354	-185	173	-136.1	-345	152.5	-173.9
-366	-153	-449.8	151	149	116.8	114.5	-8.5	347	-150	194	-148.7	-361.7	135	-195.3
-366	-163	-424.6	126	141	121	114	-14.5	338	-115	199	-170.1	-369.7	116.7	-229.3
-361	-155	-386.8	105	125	129.5	114	-15	336	-73	192	-202.8	-379.2	96.09	-246.9
-355	-138	-351.5	66	92	135.2	113	-22.5	338	-7	173	-234.3	-387.1	81	-275.9
-355	-124	-316.2	47	76	150.7	109.5	-31	349	30	167	-267.1	-394.3	35.74	-307.4
-356	-105	-283.5	23	75	159.2	108	-43.5	364	76	166	-279.7	-394.3	19.06	-336.4
-359	-90	-260.8	-1	82	150.7	94.5	-63.5	363	130	175	-296.1	-391.9	-7.941	-349
-358	-80	-243.2	-42	99	163.5	81	-69	371	200	183	-322.5	-390.3	-27.79	-366.6
-353	-98	-231.8	-73	117	156.4	75.5	-70.5	377	241	182	-344	-386.3	-53.21	-375.5
-361	-106	-190.2	-99	128	163.5	62.5	-63.5	371	279	188	-361.6	-381.6	-60.35	-376.7
-348	-117	-146.2	-118	142	170.6	21.5	-50.5	357	314	186	-369.2	-377.6	-61.15	-371.7
-337	-105	-110.9	-157	135	176.2	-1.5	-46.5	353	354	194	-378	-376	-55.59	-360.3
-334	-86	-79.38	-190	123	186.1	-23	-52.5	366	378	203	-376.7	-372	-57.97	-356.6
-326	-74	-49.14	-196	119	196	-45.5	-63	380	385	196	-396.9	-371.2	-73.85	-370.4
-321	-62	-18.9	-220	111	203.1	-93	-89.5	374	403	186	-410.7	-368.9	-93.71	-379.2
-314	-71	10.08	-242	127	210.2	-119	-92	367	425	163	-425.9	-365.7	-106.4	-378
-302	-85	42.84	-254	131	218.7	-141	-97	355	432	160	-425.9	-361.7	-110.4	-369.2
-299	-101	86.93	-265	137	222.9	-161.5	-100.5	357	427	157	-427.1	-364.9	-106.4	-347.7
-295	-115	114.7	-272	132	247	-206	-87	348	416	159	-429.6	-364.1	-96.88	-330.1
-297	-106	142.4	-281	107	265.4	-225	-74.5	341	376	172	-414.5	-366.5	-88.15	-306.2
-295	-89	161.3	-286	96	265.4	-235.5	-69	339	345	174	-424.6	-361.7	-48.44	-278.4
-296	-71	190.2	-283	91	268.2	-254	-45.5	330	318	171	-438.5	-357	-21.44	-246.9
-295	-66	212.9	-281	86	272.5	-268.5	-12.5	320	287	155	-462.4	-360.1	0	-216.7
-299	-67	231.8	-285	84	269.6	-278	1.5	311	233	101	-500.2	-359.3	22.24	-197.8
-301	-80	254.5	-285	71	279.6	-290.5	3	314	202	55	-530.4	-361.7	50.82	-182.7
-301	-86	281	-284	46	273.9	-292.5	0.5	323	20	-21	-531.7	-362.5	53.21	-171.3
-304	-86	279.7	-291	35	283.8	-309	-13	328	-22	-20	-530.4	-364.1	44.47	-165
-302	-68	272.1	-278	22	279.6	-313.5	-17	333	-71	-19	-517.8	-364.9	27	-165
-297	-42	278.4	-274	5	290.9	-312	-23	344	-120	-19	-506.5	-369.7	-15.09	-165
-290	-26	284.7	-265	-12	293.7	-302.5	-27.5	347	-204	-11	-472.5	-368.1	-36.53	-168.8
-287	-18	288.5	-260	-36	302.2	-294.5	-44	366	-225	5	-428.4	-368.1	-54.79	-166.3
-275	-15	296.1	-240	-79	300.8	-277.5	-62	386	-250	27	-394.4	-365.7	-74.65	-165
-266	-22	299.9	-232	-89	300.8	-257.5	-67.5	402	-265	61	-366.6	-342.7	-106.4	-160
-259	-27	292.3	-217	-97	296.5	-238	-71.5	410	-276	113	-350.3	-325.2	-123.9	-176.4
-255	-23	279.7	-198	-101	285.2	-212.5	-71.5	426	-281	134	-338.9	-298.2	-145.3	-212.9
-235	3	260.8	-168	-93	275.3	-188	-65	437	-288	145	-333.9	-277.5	-168.4	-230.6
-221	13	250.7	-151	-80	258.3	-162	-55	442	-298	155	-332.6	-229.9	-199.3	-241.9
-208	23	231.8	-140	-70	252.7	-144	-44.5	438	-317	142	-323.8	-201.3	-205.7	-249.5
-195	22	215.4	-109	-58	230	-108	-43.5	452	-335	132	-322.5	-175.9	-205.7	-258.3
-170	11	195.3	-67	-10	227.2	-94.5	-48	469	-344	132	-299.9	-141	-194.6	-259.5
-149	-5	175.1	-45	8	214.4	-68.5	-58.5	493	-337	140	-282.2	-62.34	-155.6	-240.6
-132	-17	157.5	-25	20	213	-49	-62	515	-336	171	-264.6	-14.69	-123.1	-219.2
-110	-31	139.9	2	33	213	-21	-62	513	-337	181	-258.3	19.46	-107.2	-211.7
-68	-30	124.7	41	39	214.4	-0.5	-61	504	-340	179	-262.1	69.49	-86.56	-206.6
-47	-12	97.01	80	38	211.6	12.5	-50	493	-336	170	-267.1	143.3	-69.88	-207.9
-25	-10	93.23	99	55	207.4	23	-41.5	490	-338	145	-259.5	183	-57.18	-219.2
-9	0	71.82	124	68	203.1	48	-39	493	-334	129	-240.6	206.9	-50.03	-223
29	-11	42.84	158	99	203.1	56.5	-45.5	497	-339	127	-230.6	226.7	-36.53	-219.2
51	-20	15.12	186	128	204.5	68	-49	496	-338	127	-219.2	253	-18	-220.5
69	-43	15.12	200	140	201.7	78	-52	499	-342	145	-210.4	267	-25	-245.7
88	-58	7.56	226	145	217.3	90	-64.5	509	-352	151	-210.4	279	-34	-270.9
121	-75	11.34	251	133	227.2	90.5	-79.5	511	-361	143	-195.3	280	-36	-284.7
134	-80	17.64	271	114	232.8	101	-77	519	-366	133	-190.2	265	-39	-299.9
139	-75	13.86	281	112	232.8	100.5	-80.5	511	-373	110	-186.5	247	-37	-313.7
146	-86	13.86	294	103	235.7	107.5	-80	505	-373	112	-176.4	222	-37	-330.1
154	-114	35.28	291	109	232.8	104	-79.5	509	-371	121	-173.9	180	-32	-345.2
156	-130	50.4	291	109	235.7	104.5	-91.5	515	-358	121	-175.1	75	-5	-356.6
154	-133	74.34	290	88	254.1	106.5	-101.5	521	-351	99	-177.6	10	9	-362.9
149	-135	102.1	294	76	254.1	102.5	-119	526	-345	93	-176.4	-49	9	-374.2
116	-113	117.2	297	37	272.5	105.5	-122.5	527	-334	107	-180.2	-108	0	-408.2
96	-101	122.2	285	21	286.6	102	-125.5	529	-305	125	-173.9	-224	-15	-422.1
76	-85	129.8	274	13	293.7	100.5	-126	522	-275	172	-176.4	-277	-17	-419.6
47	-74	151.2	260	10	289.5	95.5	-139.5	533	-248	195	-183.9	-314	-11	-418.3
2	-83	167.6	220	17	298	53	-161	527	-223	207	-195.3	-344	-1	-400.7
-27	-104	180.2	189	30	298	35	-148.5	501	-191	215	-219.2	-392	23	-391.8
-49	-117	172.6	173	43	302.2	12	-133.5	453	-140	209	-239.4	-401	39	-371.7
-79	-121	157.5	146	50	300.8	-38.5	-102.5	432	-104	193	-253.2	-409	57	-352.8
-136	-109	142.4	93	55	307.9	-49.5	-98.5	410	-66	193	-264.6	-413	72	-345.2
-165	-108	114.7	73	52	312.1	-89	-88.5	390	-24	202	-281	-416	103	-331.4
-202	-106	117.2	44	41	336.2	-118.5	-91.5	366	58	230	-297.3	-418	106	-335.1
-229	-116	88.19	18	39	319.2	-160.5	-84	346	105	237	-321.3	-417	101	-341.4
-272	-126	52.92	-41	53	319.2	-182	-71	329	141	235	-330.1	-404	96	-346.5
-287	-124	26.46	-58	55	313.5	-201.5	-57	311	193	224	-356.6	-379	90	-347.7
-299	-121	-11.34	-72	71	310.7	-217	-38	305	266	224	-362.9	-372	100	-344
-304	-105	-57.96	-89	85	313.5	-244.5	-21	294	301	230	-360.3	-358	97	-341.4
-324	-105	-107.1	-122	101	309.3	-259	-20.5	289	331	238	-365.4	-347	85	-352.8
-334	-115	-151.2	-138	97	323.4	-269.5	-18.5	281	340	239	-385.5	-317	43	-374.2
-340	-131	-185.2	-153	84	330.5	-277.5	-13	276	383	228	-399.4	-311	18	-391.8
-336	-137	-215.4	-166	79	320.6	-292	9	275	397	215	-400.7	-302	-16	-409.5
-341	-146	-244.4	-183	81	323.4	-292.5	9	272	405	206	-408.2	-291	-39	-425.9
-336	-149	-292.3	-189	85	319.2	-292	-2.5	281	418	200	-413.3	-276	-59	-420.8
-335	-156	-335.1	-197	75	310.7	-297.5	-11.5	280	397	202	-404.4	-270	-71	-410.7
-325	-172	-366.6	-197	65	329.1	-298	-39	289	365	205	-403.2	-272	-72	-394.4
-314	-192	-383	-208	17	336.2	-295.5	-57	292	343	216	-404.4	-270	-64	-355.3
-312	-196	-394.4	-215	-4	343.3	-289.5	-64.5	301	312	221	-417	-276	-30	-317.5
-301	-193	-412	-222	-21	368.7	-284	-73	310	240	207	-435.9	-285	-7	-269.6
-296	-188	-441	-223	-34	354.6	-275.5	-83.5	310	202	182	-470	-291	17	-229.3
-272	-208	-456.1	-225	-43	363.1	-262.5	-86.5	329	170	154	-500.2	-296	46	-199.1
-256	-217	-466.2	-224	-43	361.7	-255.5	-91.5	343	135	121	-498.9	-307	70	-172.6
-239	-218	-464.9	-222	-40	370.1	-248	-102	365	49	87	-496.4	-317	74	-162.5
-218	-217	-435.9	-221	-44	380.1	-234	-116	366	-7	81	-476.3	-323	70	-146.2
-171	-195	-398.1	-215	-78	398.5	-217	-118	371	-39	81	-464.9	-328	64	-117.2
-138	-179	-345.2	-216	-95	418.3	-205	-117	377	-88	96	-452.3	-339	74	-86.93
-111	-156	-292.3	-219	-107	448	-196.5	-114.5	397	-166	108	-441	-346	94	-68.04
-70	-127	-254.5	-213	-121	443.7	-169.5	-134	419	-212	103	-430.9	-345.6	112.2	-79.38
2	-88	-221.7	-195	-112	456.5	-158	-143	450	-236	113	-405.7	-346.9	117.8	-65.52
41	-79	-211.7	-190	-112	439.5	-148	-146.5	464	-265	128	-390.6	-357	115.3	-60.48
76	-75	-215.4	-183	-98	446.6	-134	-154	478	-293	168	-379.2	-358.2	92.63	-65.52
112	-80	-214.2	-179	-98	460.7	-101	-159.5	493	-301	177	-379.2	-357.6	77.51	-57.96
178	-104	-172.6	-163	-116	477.7	-83.5	-161.5	504	-312	176	-386.8	-350	66.16	-70.56
209	-106	-148.7	-148	-125	494.7	-73	-156	498	-331	171	-396.9	-328	51.67	-74.34
230	-101	-114.7	-138	-127	493.3	-56.5	-150	502	-355	141	-398.1	-316.6	46	-83.15
231	-86	-78.12	-121	-127	497.5	-23.5	-138	510	-365	120	-408.2	-301.5	34.03	-102.1
226	-46	-50.4	-100	-101	483.4	-17.5	-146.5	517	-377	114	-420.8	-288.3	18.27	-124.7
221	-23	-22.68	-89	-88	455.1	-5.5	-148.5	522	-382	103	-433.4	-255.5	-22.68	-139.9
217	-24	-6.3	-78	-68	433.8	15	-149	521	-389	62	-435.9	-221.5	-42.85	-158.8
209	-21	7.56	-66	-46	419.7	37	-135	507	-393	46	-434.7	-190.6	-51.04	-177.6
203	-38	21.42	-30	-11	401.3	51.5	-121.5	479	-393	38	-425.9	-150.3	-57.97	-191.5
191	-42	42.84	-13	-6	398.5	63.5	-118.5	454	-399	32	-415.8	-70.26	-63.01	-207.9
178	-43	59.22	4	1	402.7	65.5	-100	447	-409	28	-410.7	-21.11	-70.57	-218
161	-37	71.82	6	-6	423.9	80.5	-82.5	450	-419	26	-399.4	20.48	-83.18	-250.7
115	-35	79.38	55	-6	418.3	87.5	-84	458	-424	25	-393.1	65.5	-105.1	-289.8
92	-49	95.75	68	10	399.9	92	-90.5	458	-413	28	-390.6	164.4	-141.7	-317.5
60	-61	105.8	91	24	377.2	98.5	-96.5	456	-392	27	-394.4	202.7	-148.8	-331.4
31	-71	95.75	106	40	354.6	108.5	-90.5	443	-378	20	-396.9	237.5	-151.5	-333.9
-39	-58	93.23	147	75	337.6	113	-82	453	-364	6	-390.6	274.9	-155	-333.9
-70	-57	83.15	159	86	319.2	114.5	-87	460	-346	-1	-380.5	327.5	-152.4	-330.1
-103	-56	76.86	178	73	316.4	114.5	-92	477	-314	17	-351.5	348.9	-141.7	-322.5
-146	-62	50.4	192	75	313.5	112.5	-115.5	488	-296	30	-323.8	365.8	-133.7	-323.8
-210	-85	20.16	241	53	313.5	110	-118	486	-280	57	-309.9	366.7	-123.9	-313.7
-231	-90	-17.64	242	47	302.2	107.5	-118	489	-263	79	-297.3	354.2	-100.7	-316.2
-247	-98	-63	249	46	298	100.5	-121	505	-232	87	-294.8	335.5	-84.65	-312.5
-260	-109	-112.1	260	49	275.3	91.5	-139	522	-211	84	-289.8	305.2	-66.83	-313.7
-283	-142	-158.8	275	29	276.7	84	-151	519	-202	79	-278.4	258.9	-46.34	-320
-295	-155	-201.6	281	8	269.6	68.5	-157	522	-188	74	-260.8	152.8	-7.129	-323.8
-300	-157	-231.8	284	-10	276.7	54	-160.5	513	-165	87	-236.9	90.45	16.93	-332.6
-298	-167	-267.1	293	-26	276.7	16.5	-150.5	486	-152	106	-207.9	28.07	26.73	-337.7
-306	-174	-312.5	290	-44	273.9	-12	-136.5	447	-154	118	-182.7	-33.42	34.75	-351.5
-309	-185	-355.3	279	-55	268.2	-38	-120.5	402	-156	140	-173.9	-159.1	18.71	-374.2
-314	-192	-403.2	269	-54	279.6	-61	-107	368	-153	156	-162.5	-230.3	2.673	-389.3
-309	-193	-449.8	236	-40	273.9	-121.5	-71.5	339	-159	155	-160	-282.9	-3.564	-396.9
-310	-219	-500.2	214	-34	273.9	-147	-64	320	-157	141	-153.7	-319.5	6.238	-399.4
-307	-225	-520.3	192	-17	289.5	-180	-57.5	302	-166	129	-137.3	-375.6	20.5	-403.2
-202	-285	-500	169	4	290.9	-203.5	-52.5	274	-177	116	-128.5	-392.5	16.04	-414.5
-7	-143	-525.4	145	24	268.2	-231	-34	250	-187	129	-110.9	-404.1	12.48	-427.1
24	-123	-519.1	101	62	268.2	-247.5	-29.5	230	-199	148	-102.1	-412.1	12.48	-449.8
44	-118	-515.3	77	74	266.8	-256	-23.5	219	-198	159	-94.49	-427.3	1.782	-473.7
69	-125	-522.9	50	82	271.1	-270	-13	210	-217	185	-89.45	-421	-31.19	-496.4
125	-148	-519.1	20	79	279.6	-277.5	-12.5	195	-227	181	-86.93	-416.6	-47.23	-517.8
145	-155	-496.4	-32	59	282.4	-284.5	-22	183	-228	175	-80.63	-413.9	-58.81	-534.2
168	-155	-458.6	-52	44	293.7	-291	-18.5	178	-236	168	-76.86	-398.8	-71.29	-534.2
181	-150	-407	-83	40	305	-287.5	-23	172	-251	187	-80.63	-395.2	-73.96	-535.5
184	-120	-351.5	-108	40	292.3	-285	-38	174	-258	204	-90.71	-385.4	-72.18	-535.5
176	-106	-304.9	-155	54	281	-280.5	-52.5	164	-253	214	-93.23	-387.2	-65.05	-529.2
166	-106	-278.4	-180	63	276.7	-280	-62	159	-258	223	-108.4	-387.2	-40.99	-515.3
161	-107	-249.5	-189	79	276.7	-272	-70.5	157	-262	216	-113.4	-384.5	-14.26	-464.9
146	-119	-209.1	-198	77	285.2	-255.5	-74	163	-263	201	-126	-378.3	6.238	-467.2
132	-126	-160	-220	70	290.9	-244	-71.5	167	-263	187	-141.1	-372.9	19.6	-455.1
114	-114	-99.53	-232	65	300.8	-234.5	-67	170	-253	184	-146.2	-373.8	20.5	-456.5
92	-109	-71.82	-235	65	309.3	-219	-63	175	-224	194	-146.2	-369.4	8.911	-471.4
47	-109	-30.24	-242	76	313.5	-193	-62	175	-193	217	-153.7	-368.5	-9.802	-484.1
16	-121	10.08	-238	73	330.5	-166.5	-73	188	-171	233	-155	-370.2	-23.17	-495.4
-10	-138	47.88	-237	63	354.6	-155.5	-73	195	-133	255	-177.6	-347.1	-47.23	-504.6
-32	-162	85.67	-241	42	374.4	-138	-71.5	204	-71	269	-202.8	-338.2	-40.99	-510.3
-90	-182	95.75	-239	19	399.9	-107	-65	201	-27	264	-224.3	-320.3	-42.77	-510.3
-125	-177	112.1	-236	1	414	-85	-51	203	6	253	-244.4	-308.8	-36.53	-498.3
-151	-157	88.19	-235	-13	436.7	-65.5	-36.5	199	50	242	-259.5	-301.6	-23.17	-487
-171	-137	69.3	-221	-30	455.1	-49	-36	203	135	237	-283.5	-297.2	-4.455	-470
-216	-112	65.52	-218	-48	491.9	-15	-37	206	180	228	-307.4	-303.4	9.802	-449.5
-245	-110	61.74	-207	-92	520.2	12	-38	217	233	218	-317.5	-303.4	28.51	-437.4
-268	-117	55.44	-18	-126	524.1	27	-29	222	272	216	-322.5	-308.8	16.93	-443.1
-282	-124	54.18	22	-115	479.6	40.5	-22	222	328	216	-321.3	-314.1	3.564	-455.1
-305	-126	44.1	47	-103	438.6	55.5	9	219	359	226	-327.6	-315.9	-16.04	-467.2
-304	-121	36.54	70	-90	392.2	58	22.5	219	377	232	-344	-316.8	-32.08	-470
-305	-122	31.5	91	-79	344.1	58.5	39	217	398	226	-352.8	-323.9	-47.23	-461.5
-290	-165	10.08	119	-37	317.3	65.5	52.5	223	427	199	-367.9	-329.3	-49.01	-447.3
-292	-155	8.819	137	-21	294.2	65	63.5	234	444	194	-374.2	-330.1	-41.88	-427.5
-285	-137	3.78	150	-11	283.5	70	58	237	455	187	-375.5	-334.6	-31.19	-397.1
-283	-134	-7.56	162	-10	272.8	71.5	54.5	239	458	185	-374.2	-340.8	0.891	-359.6
-282	-139	-16.38	191	-13	265.6	69	49	245	437	195	-367.9	-346.2	28.51	-310.1
-283	-154	-35.28	181	-16	265.6	68	56.5	230	410	210	-361.6	-348	58.81	-270.5
-259	-169	-32.76	194	-23	254.9	69	60	239	380	231	-360.3	-359.6	82.87	-252.8
-244	-170	-25.2	179	-18	256.7	69	51	236	344	246	-369.2	-367.6	98.91	-230.2
-230	-158	-12.6	141	2	256.7	68.5	36	236	273	254	-375.5	-372	100.7	-221
-213	-148	-1.26	137	-1	267.4	66	23	236	233	240	-399.4	-380.9	94.9	-206.9
-150	-106	8.819	118	0	278.1	58.5	14.5	237	197	221	-429.6	-386.3	88.22	-191.3
-127	-100	11.34	103	-3	272.8	62.5	9	234	158	197	-457.4	-392.5	90.89	-177.2
-92	-92	15.12	59	0	260.3	60	-4	247	93	137	-481.3	-382	76.34	-180
-67	-93	18.9	26	12	251.4	49	-27.5	242	42	106	-483.8	-362.9	72.41	-176.5
-2	-121	11.34	10	24	235.3	40	-35	240	-8	90	-475	-350	61.19	-184.2
37	-137	10.08	-22	56	230	24.5	-36.5	234	-54	86	-463.7	-317.4	20.21	-207.6
52	-146	17.64	-57	87	219.3	12	-39.5	227	-135	98	-442.2	-296.7	-4.491	-220.3
69	-153	34.02	-77	103	212.1	-26	-32.5	224	-176	112	-423.3	-282.6	-22.45	-225.3
98	-143	51.66	-100	106	221.1	-47.5	-29	222	-209	121	-417	-268.6	-34.24	-227.4
103	-127	59.22	-115	104	212.1	-67	-27.5	215	-240	127	-410.7	-243.9	-46.03	-220.3
106	-116	59.22	-137	105	203.2	-87.5	-33.5	203	-299	127	-381.8	-230.4	-53.33	-217.5
108	-109	69.3	-155	101	203.2	-124.5	-46.5	212	-328	143	-364.1	-217.5	-67.36	-231.3
118	-124	73.08	-194	115	205	-147.5	-48	210	-333	155	-355.3	-211.3	-86.44	-232.6
117	-131	105.8	-227	126	201.4	-169.5	-40	206	-336	175	-345.2	-174.9	-114	-235.1
118	-137	110.9	-256	122	205	-184.5	-35	200	-355	188	-351.5	-153	-122.4	-226.3
105	-131	133.6	-276	113	222.8	-207	-24	201	-360	179	-360.3	-139.5	-125.7	-207.4
82	-108	147.4	-294	104	221.1	-226.5	-23	206	-365	169	-342.7	-130.5	-125.2	-185.9
69	-103	153.7	-303	103	221.1	-242.5	-28.5	207	-369	166	-338.9	-108.1	-109.5	-150.7
54	-100	175.1	-302	100	230	-257.5	-27.5	212	-367	182	-308.7	-101.3	-92.06	-126.7
35	-106	199.1	-306	89	242.5	-264.5	-30	211	-365	198	-306.2	-100.8	-71.85	-87.62
16	-130	230.6	-306	79	249.6	-277.5	-22	210	-357	214	-297.3	-98.51	-57.26	-53.58
-3	-144	241.9	-303	61	269.2	-274.5	-12.5	214	-351	213	-291	-95.71	-33.12	-34.67
-25	-144	244.4	-305	20	290.6	-268	-2	222	-348	208	-302.4	-96.83	-34.8	-23.32
-53	-140	235.6	-296	4	290.6	-273.5	-6	223	-342	190	-307.4	-96.83	-45.47	-10.72
-91	-119	239.4	-290	-10	295.9	-272	-15	245	-341	172	-303.6	-96.83	-60.06	-14.5
-115	-100	235.6	-280	-16	297.7	-272.5	-27.5	245	-335	162	-283.5	-105.8	-79.71	-18.28
-133	-90	234.3	-261	-15	301.3	-266.5	-42.5	261	-323	157	-279.7	-114.8	-87.57	15.76
-150	-90	245.7	-256	-10	317.3	-264.5	-62	271	-316	151	-279.7	-126.6	-98.23	27.1
-192	-104	260.8	-240	-15	338.7	-250.5	-75.5	291	-316	143	-278.4	-131.1	-113.4	25.84
-211	-112	260.8	-229	-27	354.8	-246	-82.5	297	-317	127	-281	-156	-157.2	38.45
-231	-117	263.3	-209	-53	369	-234.5	-86	314	-308	78	-267.1	-168	-167.6	51.06
-246	-115	267.1	-201	-54	376.2	-211.5	-87.5	325	-306	69	-244.4	-175.1	-169.9	33.41
-269	-102	262.1	-183	-59	367.2	-194	-85.5	334	-307	62	-218	-187	-162	13.24
-286	-102	277.2	-167	-48	370.8	-179.5	-83	359	-309	71	-190.2	-198.1	-140.6	-29.63
-293	-106	260.8	-134	-15	367.2	-165.5	-86.5	382	-309	98	-172.6	-204.5	-138.2	-76.27
-289	-102	259.5	-110	11	347.6	-146	-112.5	427	-316	102	-153.7	-213.2	-144.5	-129.2
-281	-104	270.9	-98	22	349.4	-134	-128.5	469	-322	109	-147.4	-217.2	-156.4	-167
-279	-118	269.6	-76	46	360.1	-111.5	-143	495	-326	104	-128.5	-230.7	-168.4	-197.3
-277	-125	270.9	-54	50	367.2	-94	-148.5	517	-340	89	-123.5	-245	-170.7	-226.3
-275	-131	252	-21	40	383.3	-66.5	-153.5	519	-348	92	-118.4	-259.3	-160.4	-251.5
-272	-119	249.5	-15	25	395.8	-36	-150	533	-340	102	-121	-276.8	-143.7	-252.8
-269	-120	231.8	12	12	376.2	-17.5	-141.5	537	-346	117	-119.7	-303	-104	-266.6
-267	-119	226.8	41	18	351.2	-7	-134	532	-342	107	-128.5	-323.6	-69.09	-269.2
-270	-130	210.4	76	32	320.9	33.5	-124.5	533	-346	95	-134.8	-344.2	-48.44	-291.8
-248	-151	223	97	34	301.3	119.5	-108	527	-341	82	-139.9	-360.1	-38.12	-309.5
-219	-155	221.7	118	32	281.7	122	-96	525	-341	79	-144.9	-385.5	-17.47	-334.7
-187	-178	211.7	178	12	260.3	134.5	-83.5	534	-329	80	-143.6	-389.5	5.559	-348.6
-177	-171	215.4	206	11	240.7	145	-92.5	536	-307	95	-131	-396.7	16.68	-367.5
-120	-183	202.8	217	6	208.6	146	-92	529	-296	108	-132.3	-401.4	33.35	-385.1
-94	-193	206.6	231	4	199.7	144.5	-79	520	-274	138	-133.6	-411.8	50.82	-414.1
-72	-193	192.8	263	-1	196.1	144	-65.5	510	-217	176	-139.9	-419.7	43.68	-439.3
-26	-176	173.9	272	-8	174.7	133	-50.5	513	-185	188	-151.2	-430	30.18	-473.4
19	-144	160	278	-26	164	129	-44.5	514	-165	189	-168.8	-433.2	15.09	-511.5
41	-131	146.2	272	-21	158.7	126	-56.5	527	-130	185	-185.2	-434.8	-17.47	-534.2
71	-124	133.6	276	-24	139.1	114.5	-64.5	528	-73	173	-199.1	-418.3	-127	-525.4
96	-124	113.4	259	-19	133.7	111	-72	532	-16	178	-215.4	-407.7	-116.3	-505.2
147	-144	105.8	253	-25	115.9	104.5	-75	532	31	191	-229.3	-393.6	-93.01	-473.7
176	-147	81.89	245	-34	110.5	83	-75	528	79	211	-254.5	-380.9	-79.57	-429.6
199	-139	74.34	226	-64	103.4	73.5	-67	519	171	219	-277.2	-363.2	-32.18	-386.8
213	-130	57.96	213	-85	89.14	50.5	-57.5	501	209	215	-294.8	-351.2	-7.426	-360.3
223	-105	55.44	184	-87	65.96	33.5	-46	494	255	212	-307.4	-342	7.426	-338.9
229	-93	30.24	160	-91	46.35	-10.5	-44	490	297	208	-317.5	-332.1	10.96	-317.5
231	-94	6.3	112	-100	14.26	-29	-52.5	493	359	213	-317.5	-308	0.354	-312.5
228	-99	-13.86	86	-115	-5.348	-53	-59.5	482	374	224	-320	-299.5	-18.04	-298.6
234	-117	-30.24	66	-123	-17.83	-78.5	-65	475	385	238	-333.9	-287.5	-35.01	-268.4
226	-122	-18.9	24	-124	-42.79	-125	-73.5	459	400	239	-352.8	-277.6	-37.13	-245.7
221	-117	-11.34	-41	-109	-46.35	-162	-74.5	436	410	217	-378	-260.6	-30.77	-199.1
199	-107	6.3	-79	-104	-80.22	-183.5	-73	416	420	187	-388.1	-255	-20.86	-152.5
160	-71	5.04	-101	-97	-124.8	-211.5	-55	395	420	168	-400.7	-255	-11.67	-114.7
145	-56	21.42	-138	-91	-133.7	-245.5	-36.5	376	410	165	-405.7	-259.2	6.012	-70.56
120	-42	18.9	-204	-103	-156.9	-266.5	-25.5	365	380	156	-409.5	-269.1	49.86	-41.58
104	-41	20.16	-235	-107	-160.4	-283.5	-20	352	350	164	-408.2	-275.5	64.01	-15.12
65	-58	1.26	-262	-105	-162.2	-295.5	-24	351	315	161	-418.3	-286.1	73.2	2.52
37	-72	-1.26	-285	-88	-165.8	-320	-23	354	274	165	-432.2	-291.7	73.2	25.2
14	-95	-5.04	-306	-68	-160.4	-324	-29	355	193	152	-458.6	-303.8	61.89	55.44
-7	-119	-15.12	-314	-49	-148	-323	-33.5	363	156	122	-498.9	-311.6	49.16	65.52
-40	-131	-1.26	-313	-32	-140.8	-330.5	-46	369	109	94	-529.2	-314.4	44.91	71.82
-90	-108	5.04	-312	-17	-128.4	-316	-84	387	68	59	-532.9	-321.5	51.98	69.3
-132	-97	2.52	-315	-12	-137.3	-302	-98.5	415	-30	16	-529.2	-315.8	65.42	68.04
-156	-97	2.52	-317	-15	-140.8	-276	-115	436	-68	6	-521.6	-322.9	68.25	73.08
-210	-114	-11.34	-314	-27	-133.7	-259	-125	462	-108	9	-511.5	-320.7	57.64	79.38
-244	-121	0	-308	-24	-115.9	-218	-129.5	480	-159	16	-483.8	-316.5	42.08	84.41
-261	-119	-8.819	-293	-18	-87.35	-196.5	-132	498	-212	41	-453.6	-317.9	20.16	95.75
-271	-117	-3.78	-279	0	-67.74	-170	-122	499	-244	63	-424.6	-315.1	9.548	100.8
-279	-118	-12.6	-270	23	-42.79	-150.5	-117	496	-261	82	-407	-315.8	7.426	110.9
-291	-134	-16.38	-256	46	-17.83	-119	-89.5	493	-278	108	-389.3	-307.3	6.719	118.4
-290	-146	16.38	-220	95	-3.565	-98	-80.5	488	-317	135	-379.2	-301.7	-8.841	117.2
-283	-152	28.98	-208	115	12.48	-79.5	-75.5	504	-331	134	-375.5	-302.4	-21.57	132.3
-278	-136	32.76	-195	119	26.74	-59	-83	514	-342	128	-354	-295.3	-35.72	141.1
-272	-120	40.32	-176	127	39.22	-30	-91	523	-355	130	-345.2	-274.8	-44.91	147.4
-261	-110	52.92	-152	117	53.48	-8.5	-88.5	518	-366	156	-328.8	-237.3	-45.62	156.2
-253	-117	74.34	-131	107	69.53	-1	-86	521	-362	181	-308.7	-204	-35.72	147.4
-253	-136	78.12	-116	104	83.79	13	-81	525	-350	199	-301.1	-176.5	-20.86	147.4
-248	-143	90.71	-110	110	94.48	36	-78	524	-357	206	-294.8	-142.5	0.354	148.7
-233	-148	102.1	-88	121	123	52	-82	533	-351	202	-293.6	-78.15	0.354	152.5
-220	-152	117.2	-75	131	139.1	69.5	-92.5	530	-347	186	-303.6	-52.69	-3.89	151.2
-183	-112	124.7	-70	129	155.1	85.5	-95.5	516	-343	167	-302.4	-20.86	-20.86	144.9
-162	-85	118.4	-64	126	167.6	102	-84	507	-341	143	-296.1	10.96	-32.18	112.1
-138	-56	113.4	-52	103	180.1	110	-71	485	-333	136	-284.7	71.08	-32.89	79.38
-109	-32	102.1	-41	89	174.7	112	-65	476	-331	137	-277.2	100.1	-25.11	37.8
-58	2	98.27	-41	89	165.8	117.5	-53	485	-328	134	-270.9	129.8	-18.04	-1.26
-27	10	94.49	-26	100	174.7	118	-54	491	-326	120	-265.8	160.9	-22.28	-28.98
0	9	86.93	-6	99	174.7	122.5	-66.5	508	-320	101	-248.2	211.1	-31.47	-57.96
36	2	86.93	14	87	172.9	121	-81	518	-319	108	-224.3	228.8	-36.42	-90.71
86	-10	71.82	21	67	176.5	122	-95.5	525	-314	118	-204.1	245.1	-40.67	-109.6
138	12	63	29	45	174.7	115.5	-109	525	-317	137	-192.8	247.2	-43.5	-137.3
154	24	44.1	47	24	183.6	112.5	-116.5	532	-319	159	-177.6	247.2	-58.35	-175.1
175	44	40.32	59	2	176.5	-16	-148.5	531	-317	157	-177.6	245.8	-79.57	-212.9
232	66	28.98	64	-8	176.5	-41.5	-149.5	512	-323	152	-175.1	241.5	-98.66	-260.8
251	61	10.08	70	-16	178.3	-74	-140.5	478	-322	134	-173.9	233	-117.8	-299.9
272	57	1.26	78	-43	169.4	-112	-120.5	433	-325	120	-168.8	194.1	-136.9	-335.1
307	42	-11.34	65	-53	164	-145	-102	397	-327	127	-180.2	159.5	-142.5	-364.1
335	34	-25.2	57	-57	156.9	-170	-93.5	373	-333	124	-190.2	118.5	-142.5	-384.3
352	46	-20.16	48	-50	139.1	-219	-85	358	-333	114	-202.8	73.2	-130.5	-390.6
352	47	-37.8	24	-26	133.7	-242.5	-81	333	-341	76	-218	-35.01	-102.9	-400.7
356	48	-64.26	1	-1	135.5	-259.5	-71.5	325	-345	64	-226.8	-96.54	-85.23	-418.3
360	37	-76.86	-26	29	123	-266	-57	316	-353	58	-243.2	-155	-79	-429.6
368	14	-91.97	-49	58	124.8	-275.5	-53.5	317	-363	46	-255.8	-209	-81	-435.9
360	7	-94.49	-86	92	119.4	-285.5	-58.5	323	-361	17	-259.5	-302	-73	-435.9
350	13	-91.97	-100	103	121.2	-286	-59	317	-368	7	-278.4	-330	-61	-432.2
331	25	-93.23	-121	105	121.2	-282.5	-59.5	320	-366	6	-298.6	-348	-51	-432.2
303	33	-84.41	-142	102	121.2	-270.5	-64.5	331	-373	-8	-316.2	-362	-30	-429.6
278	54	-83.15	-176	96	124.8	-261	-70	338	-354	-34	-330.1	-373	-3	-414.5
244	70	-90.71	-197	94	140.8	-254	-80	342	-337	-38	-342.7	-385	12	-423.3
198	66	-93.23	-208	103	155.1	-238.5	-92.5	361	-310	-27	-356.6	-390	17	-437.2
169	51	-110.9	-208	109	155.1	-209.5	-98.5	359	-293	-18	-341.4	-395	14	-442.2
142	33	-132.3	-219	137	172.9	-182	-100	370	-234	15	-345.2	-406	-4	-461.1
111	7	-170.1	-218	140	178.3	-162.5	-93.5	376	-202	26	-375.5	-409	-16	-477.5
49	-50	-199.1	-220	142	194.3	-149.5	-84.5	378	-174	23	-405.7	-406	-24	-477.5
15	-76	-214.2	-223	140	210.4	-106	-66	377	-138	18	-435.9	-404	-26	-470
-15	-91	-215.4	-234	108	226.4	-76	-63.5	394	-80	-1	-454.8	-408	-31	-464.9
-49	-98	-207.9	-236	104	233.5	-61	-62	408	-16	8	-459.9	-411	-22	-444.8
-145	-89	-221.7	-235	95	233.5	-39	-67.5	408	30	25	-444.8	-409	-12	-420.8
-177	-108	-239.4	-225	97	235.3	-3	-62	406	79	44	-451.1	-400	1	-390.6
-219	-117	-262.1	-225	99	242.5	15.5	-56.5	398	174	88	-457.4	-392	46	-355.3
-265	-124	-279.7	-218	94	246	21.5	-47.5	397	228	96	-470	-389	72	-327.6
-318	-121	-325.1	-207	79	265.6	33	-45.5	404	278	95	-486.3	-387	93	-306.2
-336	-127	-362.9	-204	55	274.5	56.5	-43	415	343	85	-496.4	-382	111	-289.8
-348	-137	-412	-200	35	269.2	63	-47.5	412	414	85	-505.2	-372	115	-282.2
-363	-154	-452.3	-186	32	256.7	74	-49	408	438	82	-510.3	-370	108	-279.7
-376	-180	-478.8	-174	28	247.8	80	-41.5	412	452	85	-522.9	-365	95	-270.9
-373	-183	-509	-173	29	242.5	92.5	-47	416	464	79	-531.7	-352	79	-253.2
44	-168	-495.1	-152	-3	251.4	95	-53	429	-345	-68	-529.2	-349	82	-234.3
			-138	-24	244.2	99.5	-62.5	442	-350	-37	-514	-355	85	-228
			-123	-35	240.7	108	-67	435	-358	30	-490.1	-357	85	-228
			-92	-41	233.5	113	-64	423	-362	45	-477.5	-351	76	-221.7
			-44	-36	222.8	108	-63	419	-363	55	-468.7	-349	30	-229.3
			-9	-28	206.8	112.5	-59.5	422	-363	58	-477.5	-354	-1	-230.6
			20	-17	194.3	107.5	-64.5	434	-371	31	-470	-339	-16	-231.8
			56	-3	185.4	105.5	-85	443	-370	26	-452.3	-340	-34	-236.9
			114	29	171.1	100	-99.5	455	-373	33	-429.6	-339	-76	-240.6
			138	37	178.3	93	-105.5	441	-367	37	-403.2	-331	-97	-228
			160	34	165.8	85.5	-108	427	-354	88	-374.2	-328	-104	-223
			197	39	158.7	59	-103	416	-346	117	-347.7	-315	-109	-205.4
			227	64	162.2	39.5	-97.5	398	-341	136	-341.4	-293	-100	-191.5
			242	81	167.6	18	-87	373	-329	150	-333.9	-274	-90	-168.8
			249	90	164	-5	-77	361	-314	152	-336.4	-256	-71	-167.6
			253	95	171.1	-47.5	-75.5	359	-304	137	-340.2	-236	-56	-163.8
			266	91	178.3	-74	-81	351	-296	119	-346.5	-199	-46	-157.5
			276	69	189	-90	-85.5	331	-292	99	-335.1	-172	-51	-166.3
			276	48	185.4	-112	-86	310	-281	81	-312.5	-154	-68	-194
			280	32	201.4	-141	-75	302	-276	92	-299.9	-133	-90	-223
			269	24	197.9	-163	-62.5	294	-277	104	-281	-90	-139	-239.4
			255	22	205	-175	-51	279	-276	112	-275.9	-65	-157	-255.8
			238	29	222.8	-189.5	-33	279	-271	107	-269.6	-31	-169	-239.4
			219	28	222.8	-211.5	-14	278	-276	90	-267.1	-3	-168	-226.8
			196	4	240.7	-228	0.5	287	-277	76	-254.5	39	-157	-190.2
			176	-5	244.2	-240.5	0	286	-278	67	-243.2	53	-138	-168.8
			155	-4	237.1	-250.5	-0.5	285	-285	69	-229.3	65	-122	-153.7
			128	-2	222.8	-258.5	7.5	287	-285	77	-218	68	-111	-139.9
			81	28	206.8	-266	10.5	293	-289	70	-220.5	75	-105	-138.6
			43	36	197.9	-268.5	5.5	305	-294	63	-211.7	81	-114	-156.2
			25	32	189	-278.5	9	319	-305	60	-205.4	79	-120	-146.2
			-6	29	187.2	-268	-9.5	321	-312	64	-204.1	64	-118	-152.5
			-59	3	178.3	-263	-15.5	318	-311	82	-209.1	22	-106	-156.2
			-82	-8	169.4	-250	-11.5	328	-319	78	-212.9	-14	-94	-170.1
			-111	-11	153.3	-233.5	-12.5	330	-322	56	-214.2	-44	-85	-178.9
			-143	-7	169.4	-210.5	6	330	-337	51	-215.4	-80	-86	-205.4
			-178	9	162.2	-200.5	9.5	332	-347	61	-204.1	-157	-106	-238.1
			-198	26	167.6	-188	2.5	353	-342	76	-205.4	-190	-121	-255.8
			-204	46	171.1	-169	-13	356	-346	75	-215.4	-232	-131	-281
			-209	57	169.4	-143.5	-12	361	-346	64	-218	-269	-132	-316.2
			-218	75	187.2	-115.5	-6.5	356	-342	54	-214.2	-278	-120	-342.7
			-219	79	192.5	-95.5	2	352	-334	60	-204.1	-323	-111	-366.6
			-227	64	208.6	-76.5	17.5	345	-310	81	-199.1	-338	-103	-388.1
			-232	52	217.5	-39.5	23	346	-289	106	-200.3	-351	-99	-412
			-236	37	224.6	-19.5	21.5	347	-281	120	-205.4	-359	-86	-420.8
			-225	37	219.3	1	24	343	-253	124	-216.7	-364	-77	-424.6
			-224	45	226.4	26.5	24	337	-207	119	-224.3	-362	-63	-419.6
			-217	56	221.1	46.5	32.5	324	-175	126	-221.7	-367	-52	-408.2
			-209	61	219.3	48	44.5	318	-138	142	-230.6	-380	-19	-390.6
			-220	61	221.1	60.5	48	325	-116	162	-239.4	-387.6	2.807	-380.5
			-212	45	240.7	68	44.5	325	-33	192	-252	-392.1	14.03	-372.9
			-217	27	242.5	75.5	39	322	18	202	-273.4	-398.3	25.82	-379.2
			-223	-14	235.3	84.5	34.5	312	59	201	-299.9	-409.5	19.65	-390.6
			-222	-33	240.7	86.5	33	313	111	189	-318.8	-414.5	4.491	-415.8
			-234	-39	258.5	92.5	26	314	193	173	-327.6	-417.9	-18.52	-430.9
			-238	-43	251.4	97.5	-2.5	324	222	177	-325.1	-424.6	-39.29	-454.8
			-249	-38	258.5	93	-12.5	316	255	182	-325.1	-409.5	-82.52	-463.7
			-257	-21	249.6	98	-21.5	305	285	187	-322.5	-403.1	-112.3	-493.9
			-264	-6	249.6	103.5	-20.5	306	308	217	-320	-391.9	-140.4	-505.2
			-272	5	246	91.5	-23.5	316	324	220	-331.4	-381.8	-158.3	-520.3
			-276	14	249.6	92	-36	312	334	219	-341.4	-348.1	-187.5	-530.4
			-278	14	254.9	89.5	-45	311	350	203	-342.7	-51.65	-244.8	-515.3
			-285	-1	265.6	79.5	-52.5	310	341	200	-345.2	-81.96	-220.1	-456.1
			-291	-20	290.6	71.5	-58.5	301	317	215	-337.7	-103.3	-201	-404.4
			-295	-36	299.5	54.5	-58	299	297	228	-336.4	-139.2	-133.6	-361.6
			-296	-40	295.9	31	-48.5	283	266	253	-332.6	-201	-77.47	-347.7
			-287	-36	290.6	10.5	-38	265	190	286	-340.2	-233.5	-61.75	-344
			-284	-33	297.7	-36	-16.5	257	152	288	-354	-263.9	-56.14	-340.2
			-269	-36	312	-67.5	-2.5	244	107	284	-371.7	-294.2	-59.51	-332.6
			-259	-52	328	-91.5	3.5	236	68	274	-396.9	-349.2	-55.02	-341.4
			-251	-67	333.4	-115.5	2	222	-13	228	-415.8	-363.8	-55.02	-326.3
			-243	-79	358.3	-158.5	0.5	213	-64	214	-419.6	-373.9	-48.28	-328.8
			-223	-85	351.2	-189.5	7.5	199	-102	207	-415.8	-373.9	-50.53	-316.2
			-204	-84	351.2	-206.5	19	201	-146	208	-414.5	-372.8	-26.95	-289.8
			-190	-63	345.8	-222.5	28.5	192	-217	223	-419.6	-361.5	-2.246	-264.6
			-169	-51	338.7	-237.5	52.5	192	-243	223	-424.6	-361.5	21.33	-249.5
			-136	-31	347.6	-252	64	187	-286	216	-413.3	-349.2	34.81	-238.1
			-121	-28	361.9	-258	54.5	185	-299	212	-419.6	-334.6	38.18	-236.9
			-94	-41	353	-266	53.5	184	-320	225	-425.9	-327.9	37.05	-224.3
			-73	-43	335.2	-270.5	59	182	-327	220	-435.9	-314.4	23.58	-212.9
			-40	-20	333.4	-280	59	179	-335	209	-446	-298.7	24.7	-196.5
			-17	-4	329.8	-276.5	46	176	-346	202	-447.3	-271.7	39.3	-173.9
			-1	7	328	-286	35	176	-349	209	-458.6	-258.2	51.65	-142.4
			9	12	333.4	-275.5	25.5	172	-349	204	-478.8	-245.9	70.74	-114.7
			39	-2	333.4	-269.5	21.5	168	-350	197	-485.1	-235.8	99.93	-90.71
			58	-3	349.4	-265.5	20.5	167	-350	186	-501.4	-224.6	123.5	-75.6
			65	-9	335.2	-262.5	16.5	163	-343	160	-496.4	-215.6	130.2	-52.92
			82	-5	324.5	-254	0	160	-337	162	-491.4	-208.8	128	-42.84
			106	23	308.4	-242.5	-11	169	-320	157	-480	-196.5	112.3	-23.94
			121	41	299.5	-240.5	-13.5	170	-294	181	-466.2	-188.6	87.58	-8.819
			139	45	295.9	-224	-22.5	174	-243	207	-472.5	-188.6	93.19	6.3
			145	64	297.7	-191.5	-26	177	-202	218	-472.5	-178.5	92.07	8.819
			184	63	299.5	-170.5	-22.5	176	-169	211	-490.1	-176.3	104.4	13.86
			194	56	287	-156	-16	170	-139	204	-505.2	-159.4	101.1	15.12
			215	54	281.7	-133.5	-5.5	171	-74	162	-515.3	-159.4	93.19	31.5
			226	58	281.7	-101	20	179	-32	146	-511.5	-146	81.96	30.24
			245	76	285.2	-76.5	34.5	178	-4	142	-492.6	-139.2	81.96	21.42
			250	71	281.7	-63	40.5	187	19	142	-471.2	-102.2	99.93	16.38
			251	62	295.9	-52	37	194	35	177	-434.7	-72.98	124.6	12.6
			264	43	294.2	-20	21	198	36	203	-405.7	-51.65	139.2	1.26
			263	14	299.5	-9	13	201	26	240	-376.7	-33.68	148.2	-10.08
			259	12	290.6	5.5	17.5	204	15	272	-370.4	16	147	-26.46
			248	7	281.7	19	13.5	199	-1	291	-361.6	42	137	-36.54
			252	-6	281.7	33.5	22.5	195	-18	298	-362.9	64	124	-49.14
			230	-20	283.5	45	16.5	194	-29	287	-370.4	92	105	-64.26
			223	-37	279.9	51	9	194	-40	272	-378	128	94	-68.04
			212	-50	283.5	56.5	3	195	-64	230	-378	141	93	-85.67
			199	-60	283.5	64	-5	186	-85	216	-370.4	150	101	-93.23
			155	-66	288.8	72	-9	188	-92	214	-359.1	149	107	-100.8
			137	-56	271	76	-12.5	182	-115	217	-360.3	143	116	-107.1
			108	-43	265.6	72	-23.5	183	-150	208	-360.3	138	112	-126
			88	-23	258.5	63	-41	179	-166	198	-361.6	131	100	-144.9
			41	16	246	59.5	-46.5	179	-190	184	-356.6	126	83	-176.4
			21	42	235.3	51	-44	175	-205	179	-341.4	92	54	-197.8
			1	62	230	41.5	-44	168	-230	204	-337.7	55	46	-210.4
			-27	85	233.5	15.5	-32.5	169	-242	215	-340.2	11	52	-226.8
			-64	98	238.9	-7	-25.5	165	-247	212	-346.5	-33	55	-246.9
			-98	93	244.2	-27.5	-15	160	-257	203	-350.3	-119	60	-265.8
			-115	84	244.2	-51.5	3.5	157	-279	177	-345.2	-179	52	-292.3
			-134	80	249.6	-96.5	24.5	156	-283	174	-355.3	-222	46	-309.9
			-167	90	251.4				-286	179	-357.8	-268	38	-320
			-185	102	249.6				-293	168	-367.9	-323	36	-321.3
			-187	105	251.4				-292	160	-367.9	-338	40	-331.4
			-197	133	253.1				-296	155	-381.8	-355	45	-330.1
			-216	152	246				-288	164	-384.3	-366	56	-327.6
			-217	150	254.9				-282	161	-414.5	-366	80	-325.1
			-236	149	262.1				-272	127	-443.5	-363	94	-316.2
			-246	132	265.6				-257	104	-462.4	-367	110	-299.9
			-262	107	272.8				-231	92	-477.5	-361	124	-297.3
			-272	116	260.3				-194	89	-483.8	-358	135	-288.5
			-275	114	251.4				-117	97	-485.1	-356	130	-302.4
			-277	109	247.8				-61	111	-490.1	-353	117	-312.5
			-287	88	238.9				-24	112	-502.7	-354	95	-316.2
			-291	70	253.1				26	114	-512.8	-351	64	-316.2
			-298	53	235.3				120	93	-520.3	-350	60	-296.1
			-293	42	206.8				161	93	-517.8	-348	56	-275.9
			-274	40	201.4				196	93	-496.4	-346	61	-265.8
			-275	38	164				240	107	-476.3	-345	67	-236.9
			-263	30	135.5				281	142	-453.6	-346	64	-219.2
			-257	14	108.7							-352	56	-219.2
			-232	-17	82.01							-354	35	-211.7
			-214	-29	49.92							-358	4	-185.2
			-195	-33	17.83							-355	-5	-167.6
			-171	-35	-24.96							-347	-6	-158.8
			-127	-50	-71.31							-344	-5	-144.9
			-112	-72	-126.6							-338	-24	-144.9
			-93	-84	-192.5							-328	-40	-134.8
			-59	-103	-238.9							-315	-50	-108.4
			-2	-120	-292.4							-311	-49	-91.97
			29	-118	-306.6							-290	-32	-73.08
			57	-117	-347.6							-265	-16	-52.92
			87	-122	-392.2							-251	14	-42.84
			147	-143	-406.5							-235	33	-32.76
			175	-146	-417.2							-189	101	-31.5
			193	-145	-402.9							-160	141	-26.46
			211	-137	-399.3							-140	162	-27.72
			216	-121	-386.9							-115	177	-30.24
			209	-97	-381.5							-57	201	-34.02
			208	-103	-377.9							-29	194	-37.8
			200	-97	-388.6							-10	184	-47.88
			178	-112	-394							21	168	-55.44
												65	145	-63

## Sheet: Fig_1_e
t	Pink	Black	Lilac	Orange	Lightblue	Green
0	200	-127.8	100.9	-33	53	160
0.042	203	-140.3	96.09	-30	43	161
0.083	195	-155.5	80.21	-32	29	165
0.125	174	-176.9	13.5	-32	11	167
0.167	136	-197	-24.62	-39	-50	161
0.209	99	-233.5	-54.79	-58	-94	149
0.25	41	-252.4	-83.38	-83	-121	135
0.292	5	-271.3	-142.1	-149	-146	124
0.334	-81	-291.4	-166	-186	-174	107
0.375	-126	-322.9	-185	-220	-173	70
0.417	-173	-322.9	-193	-250	-163	45
0.459	-199	-351	-200.9	-307	-155	22
0.5	-243	-368	-204.1	-328	-138	4
0.542	-251	-382	-200.9	-346	-135	-42
0.584	-254	-375	-183.4	-344	-133	-68
0.626	-247	-362	-148.5	-335	-133	-93
0.667	-202	-355	-142.1	-320	-133	-111
0.709	-185	-333	-121.5	-312	-135	-166
0.751	-150	-331	-104	-304	-130	-185
0.792	-124	-325	-72.26	-256	-124	-204
0.834	-64	-320	-42.09	-223	-107	-231
0.876	-24	-311	-15.09	-190	-96	-257
0.918	4	-305	3.971	-141	-83	-269
0.959	35	-303	53.21	-45	-73	-279
1.001	93	-302	78.62	13	-34	-287
1.043	121	-299	88.15	73	-13	-288
1.084	142	-299	104	126	-1	-282
1.126	159	-298	97.68	218	19	-285
1.168	178	-304	94.5	266	58	-276
1.21	192	-308	97.96	298	85	-255
1.251	192	-308	96.54	321	97	-233
1.293	197	-310	80.28	339	114	-217
1.335	199	-309	59.76	346	131	-192
1.376	202	-308	45.62	345	140	-156
1.418	207	-306	23.69	340	151	-140
1.46	204	-307	-18.74	314	154	-124
1.501	210	-308	-46.33	288	160	-113
1.543	216	-307	-73.2	263	162	-118
1.585	234	-299	-99.37	227	167	-127
1.627	234	-297	-143.2	155	168	-135
1.668	254	-294	-162.3	120	176	-141
1.71	262	-294	-175	71	177.1	-157
1.752	273	-295	-180.7	18	181.9	-166
1.793	275	-297	-191.7	-82	183.4	-173
1.835	284	-300	-191.7	-132	177.1	-180
1.877	298	-301	-187.8	-184	173.9	-193
1.919	300	-305	-190.6	-242	175.5	-215
1.96	314	-309	-189.4	-319	175.5	-228
2.002	331	-312	-185	-342	124.7	-240
2.044	347	-314	-183.8	-361	75.44	-257
2.085	371	-320	-176	-365	67.5	-272
2.127	382	-327	-159.1	-357	48.44	-281
2.169	690.1	-334	-145.7	-334	38.91	-278
2.211	656.7	-337	-129.9	-353	18	-264
2.252	599.6	-340	-114.8	-334	11	-261
2.294	505	-344	-64.83	-276	6	-252
2.336	440	-345	-36.21	-229	5	-250
2.377	406	-351	-7.017	-174	-5	-238
2.419	375	-357	21.61	-103	-21	-222
2.461	318	-361	70.45	15	-41	-208
2.502	287	-361	96.27	78	-54	-186
2.544	254	-363	120.4	135	-87	-147
2.586	208	-364	137.8	189	-97	-126
2.628	133	-362	165.9	252	-112	-111
2.669	81	-363	178.2	282	-121	-90
2.711	31	-359	180.5	302	-131	-61
2.753	4	-352	181.6	313	-126	-54
2.794	-70	-346	185.5	307	-120	-36
2.836	-98	-346	177.7	305	-95	-34
2.878	-123	-343	176	299	-47	-42
2.92	-139	-341	164.2	285	-6	-37
2.961	-160	-338	137.8	223	26	-41
3.003	-170	-336	109.7	180	56	-45
3.045	-164	-335	79.99	128	119	-51
3.086	-162	-333	47.99	70	154	-63
3.128	-146	-330	-14.88	-37	166	-80
3.17	-124	-330	-47.43	-94	179	-92
3.211	-106	-329	-79.99	-157	189	-121
3.253	-83	-329	-103.6	-212	180	-136
3.295	-36	-334	-161.4	-300	164	-149
3.337	-2	-338	-186.1	-330	148	-169
3.378	22	-340	-204	-365	110	-191
3.42	52	-343	-222.6	-372	78	-200
3.462	105	-349	-245	-382	46	-197
3.503	132	-353	-258.5	-385	30	-199
3.545	157	-359	-266.9	-386	-29	-202
3.587	180	-359	-273.6	-378	-43	-201
3.629	216	-360	-279.8	-336	-53	-196
3.67	228	-360	-282.1	-307	-51	-202
3.712	229	-356	-280.9	-286	-52	-191
3.754	219	-356	-277.6	-258	-39	-186
3.795	205	-355	-275.5	-199	-38	-176
3.837	191	-352	-270.5	-177	-34	-177
3.879	173	-339	-265	-148	-8	-163
3.921	151	-324	-250.5	-112	10	-149
3.962	117	-310	-226.5	-64	28	-126
4.004	94	-287	-209	-38	46	-106
4.046	75	-225	-186	-30	94	-51
4.087	59	-197	-161.5	-19	129	-12
4.129	19	-163	-103.5	1	168	15
4.171	-9	-130	-76	18	187	42
4.213	-33	-67	-44	29	215	98
4.254	-68	-24	-15.5	31	234	124
4.296	-130	14	41	17	240	150
4.338	-171	52	68	1	246	168
4.379	-199	130	91.5	-16	249	203
4.421	-238	166	119	-30	258	218
4.463	-278	196	165	-61	258	235
4.504	-288	220	187	-81	260	253
4.546	-307	254	198.5	-95	254	259
4.588	-319	267	212.5	-123	236	256
4.63	-320	274	242	-171	214	256
4.671	-313	285	252.5	-204	185	249
4.713	-304	300	257.5	-235	127	248
4.755	-293	301	259	-264	100	232
4.796	-279	290	258	-317	68	217
4.838	-256	270	255.5	-331	28	206
4.88	-239	207	243	-339	-53	171
4.922	-223	163	227	-350	-101	147
4.963	-205	113	188	-367	-143	126
5.005	-183	59	166.5	-376	-191	102
5.047	-170	-47	147.5	-376	-251	58
5.088	-157	-113	121.5	-375	-267	39
5.13	-146	-164	64	-359	-280	17
5.172	-143	-228	24	-346	-282	-5
5.214	-150	-324	0.5	-337	-271	-36
5.255	-157	-362	-29.5	-329	-269	-60
5.297	-162	-386	-90	-307	-262	-79
5.339	-157	-408	-122	-290	-255	-99
5.38	-154	-419	-145	-263	-239	-141
5.422	-154	-425	-169.5	-227	-225	-162
5.464	-152	-424	-221	-142	-215	-167
5.505	-147	-423	-249	-94	-196	-175
5.547	-150	-417	-271.5	-40	-179	-180
5.589	-154	-414	-293	13	-158	-178
5.631	-149	-406	-330.5	112	-144	-174
5.672	-148	-407	-339.5	155	-125	-181
5.714	-152	-391	-338.5	208	-103	-178
5.756	-160	-378	-332	246	-77	-179
5.797	-159	-377	-330.5	297	-63	-175
5.839	-171	-369	-325	309	-44	-174
5.881	-168	-370	-322	315	-9	-170
5.923	-182	-374	-315	326	18	-163
5.964	-192	-379	-300.5	346	37	-156
6.006	-194	-386	-288.5	359	47	-141
6.048	-197	-394	-282.5	358	96	-145
6.089	-203	-410	-269	343	116	-146
6.131	-221	-408	-222.5	283	138	-136
6.173	-222	-408	-193.5	234	155	-142
6.214	-215	-407	-157	176	175	-156
6.256	-218	-411	-114.5	118	194	-160
6.298	-198	-408	-29.5	-12	204	-175
6.34	-185	-410	1	-82	209	-180
6.381	-173	-406	46.5	-144	211	-198
6.423	-161	-399	86.5	-209	215	-204
6.465	-132	-394	142.5	-289	215	-209
6.506	-116	-374	159.5	-307	213	-223
6.548	-100	-333	172	-324	204	-235
6.59	-84	-299	183.5	-339	199	-248
6.632	-57	-277	199	-356	180	-249
6.673	-41	-243	204.5	-364	161	-263
6.715	-38	-178	210	-368	122	-280
6.757	-36	-154	221	-382	96	-291
6.798	-40	-120	221	-393	84	-289
6.84	-49	-90	219.5	-391	58	-281
6.882	-55	-34	211	-387	2	-270
6.924	-64	-11	203.5	-375	-26	-266
6.965	-87	5	186.5	-329	-62	-264
7.007	-103	22	173.5	-302	-82	-251
7.049	-124	32	156	-277	-149	-229
7.09	-141	27	131	-254	-172	-225
7.132	-175	18	79.5	-212	-195	-193
7.174	-189	4	43	-198	-207	-189
7.216	-212	-20	21.5	-178	-216	-133
7.257	-223	-34	-16	-174	-225	-118
7.299	-246	-53	-92	-174	-227	-91
7.341	-250	-64	-128	-181	-222	-75
7.382	-262	-92	-159	-181	-216	-24
7.424	-261	-115	-183	-183	-208	1
7.466	-270.4	-134	-220	-188	-205	24
7.507	-274.9	-160	-235.5	-192	-190	48
7.549	-273.1	-205	-251	-198	-169	87
7.591	-274.5	-227	-262.5	-206	-147	102
7.633	-266.4	-250	-289.5	-233	-129	129
7.674	-257.9	-277	-303	-244	-109	146
7.716	-251.2	-310	-306	-253	-77	160
7.758	-242.8	-328	-315.5	-275	-42	161
7.799	-227.6	-344	-302.5	-304	-25	157
7.841	-216.4	-362	-298	-316	-7	154
7.883	-202.9	-402	-295.5	-332	8	129
7.925	-190	-416	-294	-341	30	124
7.966	-146.2	-434	-278.5	-346	46	114
8.008	-126.6	-440	-264.5	-347	42	95
8.05	-101.9	-437	-252	-354	54	57
8.091	-73.25	-433	-231.5	-356	59	29
8.133	-28.91	-428	-193.5	-362	56	10
8.175	-9.262	-416	-171.5	-358	48	-20
8.217	3.649	-395	-145	-350	26	-72
8.258	12.63	-388	-122.5	-346	10	-100
8.3	23.3	-373	-73.5	-331	3	-120
8.342	27.79	-369	-46.5	-319	-12	-147
8.383	30.03	-366	-24	-312	-38	-178
8.425	27.79	-368	4	-298	-57	-205
8.467	16	-368	52.5	-271	-75	-221
8.508	-9.823	-368	71.5	-249	-100	-241
8.55	-31.15	-373	83.5	-218	-139	-269
8.592	-58.1	-376	99.5	-180	-158	-284
8.634	-115.4	-377	130.5	-99	-174	-280
8.675	-153	-382	150.5	-55	-188	-286
8.717	-188.3	-382	169.5	-13	-210	-278
8.759	-218.1	-386	180	29	-220	-265
8.8	-254.6	-384	205.5	126	-226	-263
8.842	-271.4	-383	214	176	-217	-245
8.884	-279.8	-383	218	209	-204	-204
8.926	-282.6	-383	223.5	248	-192	-180
8.967	-286.6	-385	235.5	290	-187	-166
9.009	-287.7	-387	239.5	303	-178	-156
9.051	-286	-393	243.5	318	-161	-118
9.092	-283.8	-394	244.5	327	-148	-101
9.134	-281.5	-397	237.5	355	-143	-84
9.176	-279.8	-398	228.5	356	-135	-61
9.217	-279.3	-400	222	349	-124	-26
9.259	-279.3	-397	210	333	-120	-5
9.301	-282.1	-394	193	252	-114	11
9.343	-281.5	-389	181.5	207	-112	33
9.384	-284.9	-380	170.5	147	-109	52
9.426	-284.3	-379	150	91	-106	60
9.468	-283.2	-375	118.5	-33	-108	70
9.509	-284.9	-372	86	-97	-115	77
9.551	-286.6	-364	58.5	-151	-134	73
9.593	-285.4	-362	39.5	-209	-148	54
9.635	-278.1	-362	-15	-300	-154	42
9.676	-275.3	-365	-42	-322	-168	18
9.718	-273.6	-365	-71	-330	-179	-33
9.76	-265.8	-365	-99.5	-345	-195	-54
9.801	-257.9	-367	-154.5	-355	-209	-90
9.843	-246.7	-373	-180.5	-362	-212	-111
9.885	-235.5	-383	-196.5	-367	-234	-165
9.927	-219.8	-389	-215.5	-369	-251	-194
9.968	-190.6	-388	-247.5	-379	-251	-204
10.01	-178.2	-390	-264	-375	-264	-225
10.052	-167.6	-394	-280.5	-368	-258	-254
10.093	-150.2	-396	-290.5	-351	-259	-267
10.135	-126.6	-394	-310	-315	-249	-286
10.177	-113.1	-401	-314	-293	-246	-304
10.219	-100.8	-398	-328.5	-281	-234	-325
10.26	-92.9	-395	-332.5	-264	-230	-326
10.302	-93.46	-393	-343	-235	-224	-329
10.344	-96.83	-389	-349	-217	-212	-325
10.385	-97.95	-377	-348	-210	-186	-327
10.427	-105.8	-364	-339	-205	-170	-323
10.469	-118.7	-354	-309	-202	-148	-308
10.51	-128.8	-339	-288.5	-209	-132	-306
10.552	-135.6	-311	-259	-206	-107	-297
10.594	-145.7	-303	-236.5	-208	-82	-294
10.636	-170.9	-290	-178.5	-218	-60	-284
10.677	-186.6	-273	-158	-220	-46	-282
10.719	-203.5	-246	-128	-227	-7	-250
10.761	-224.3	-224	-103	-234	17	-232
10.802	-249	-203	-48.5	-246	46	-222
10.844	-263.5	-183	-23	-250	57	-200
10.886	-278.1	-132	0	-256	88	-158
10.928	-288.8	-93	10.5	-264	97	-131
10.969	-283.2	-64	44.5	-277	105	-118
11.011	-278.1	-32	61	-287	97	-92
11.053	-266.4	32	71	-298	91	-38
11.094	-261.9	73	82.5	-310	71	-11
11.136	-261.3	99	102	-312	61	11
11.178	-256.2	119	107.5	-315	52	28
11.22	-252.9	161	112.5	-320	25	66
11.261	-250.6	178	130.5	-325	6	83
11.303	-236	201	135	-339	-13	102
11.345	-236.6	222	134	-339	-31	114
11.386	-231	235	134.5	-344	-80	146
11.428	-228.7	235	131.5	-344	-103	167
11.47	-223.1	227	123	-347	-125	186
11.511	-218.1	215	115.5	-350	-144	193
11.553	-219.8	169	112.5	-352	-180	183
11.595	-213	133	106	-349	-186	171
11.637	-199.6	86	89.5	-336	-213	160
11.678	-188.3	41	84	-293	-222	147
11.72	-174.3	-63	65.5	-260	-261	121
11.762	-158.6	-117	51	-225	-280	111
11.803	-135	-162	22	-111	-288	94
11.845	-117	-210	5.5	-51	-291	78
11.887	-103	-294	-7.5	17	-291	20
11.929	-88.97	-328	-25.5	65	-274	-13
11.97	-50.8	-351	-62	189	-274	-38
12.012	-33.96	-380	-77.5	244	-265	-68
12.054	-16.56	-411	-103	303	-249	-119
12.095	2.526	-416	-127	328	-243	-141
12.137	36.21	-417	-166	358	-229	-168
12.179	58.66	-423	-190	374	-221	-194
12.22	71.01	-421	-209	388	-193	-237
12.262	78.87	-418	-230.5	398	-174	-264
12.304	81.11	-413	-260.5	410	-164	-270
12.346	81.67	-404	-268	403	-140	-277
12.387	76.62	-385	-269.5	390	-108	-287
12.429	74.94	-381	-280.5	362	-92	-280
12.471	58.66	-372	-284	299	-70	-284
12.512	40.7	-372	-293.5	261	-49	-281
12.554	20.49	-363	-298	232	-14	-284
12.596	-5.894	-367	-302.5	201	5	-283
12.638	-55.85	-374	-299.5	132	25	-286
12.679	-79.99	-377	-296.5	90	35	-285
12.721	-99.07	-379	-299	43	58	-279
12.763	-120.4	-386	-301.5	-21	81	-280
12.804	-154.6	-387	-290.5	-132	87	-280
12.846	-171.5	-395	-280	-202	103	-275
12.888	-180.5	-402	-262.5	-259	109	-249
12.93	-194.5	-401	-236	-322	97	-222
12.971	-211.3	-406	-183.5	-370	102	-207
13.013	-228.2	-402	-154.5	-386	93	-187
13.055	-234.4	-405	-124	-390	79	-129
13.096	-245	-408	-100.5	-391	69	-106
13.138	-274.2	-411	-38	-387	61	-83
13.18	-281.5	-408	-9	-380	48	-55
13.222	-295	-408	7.5	-380	8	-3
13.263	-300.6	-403	29.5	-384	-20	24
13.305	-309.6	-402	57	-385	-46	56
13.347	-311	-390	70	-389	-71	74
13.388	-312.2	-373	76	-386	-128	113
13.43	-315.4	-357	87.5	-381	-150	118
13.472	-316.6	-349	110	-357	-184	129
13.513	-318.5	-341	114.5	-332	-218	141
13.555	-314.1	-309	133	-307	-271	161
13.597	-311.6	-292	138	-286	-293	170
13.639	-294	-272	142.5	-229	-314	179
13.68	-278.8	-253	138.5	-198	-327	179
13.722	-271.9	-191	140	-177	-318	173
13.764	-253.6	-150	138	-152	-301	154
13.805	-219	-107	136	-105	-290	141
13.847	-202	-60	131	-85	-278	116
13.889	-183.1	26	131.5	-73	-252	87
13.931	-165.4	70	128	-63	-243	57
13.972	-110.6	110	117.5	-61	-228	47
14.014	-74.67	139	106.5	-62	-216	26
14.056	-40.64	189	103	-65	-187	-21
14.097	-6.616	217	93.5	-63	-165	-50
14.139	69.63	235	70.5	-63	-148	-79
14.181	104.3	256	52.5	-66	-124	-107
14.223	143.4	284	28.5	-67	-91	-172
14.264	169.2	290	5.5	-78	-68	-210
14.306	199.4	289	-41	-107	-47	-230
14.348	212.7	279	-68	-129	-26	-248
14.389	213.9	262	-98	-150	5	-266
14.431	215.2	252	-128	-172	18	-272
14.473	210.1	238	-173	-227	26	-280
14.514	207.6	203	-204	-263	29	-285
14.556	206.4	123	-223	-276	22	-302
14.598	202	68	-247	-306	16	-309
14.64	174.2	23	-294	-311	10	-305
14.681	142.1	-38	-308.5	-313	-2	-309
14.723	111.8	-145	-312	-316	-17	-305
14.765	78.45	-197	-320.5	-322	-39	-306
14.806	-3.466	-250	-323.5	-329	-59	-305
14.848	-51.36	-308	-320	-341	-75	-295
14.89	-96.09	-368	-319	-358	-104	-280
14.932	-149	-382	-321	-363	-123	-257
14.973	-245.4	-405	-319.5	-374	-143	-239
15.015	-289.5	-412	-308	-379	-154	-228
15.057	-327.4	-434	-295.5	-383	-190	-202
15.098	-353.8	-427	-288.5	-388	-208	-169
15.14	-384.7	-432	-260	-384	-223	-142
15.182	-394.8	-438	-227.5	-377	-235	-112
15.223	-399.2	-443	-209	-374	-243	-55
15.265	-404.9	-442	-187.5	-369	-240	-16
15.307	-411.2	-442	-147.5	-349	-238	17
15.349	-411.8	-444	-119.5	-342	-233	43
15.39	-404.2	-436	-99	-335	-227	103
15.432	-396.7	-416	-75.5	-323	-225	140
15.474	-387.2	-402	-45.5	-285	-219	157
15.515	-382.2	-394	-24	-259	-217	174
15.557	-379	-372	-14.5	-228	-217	215
15.599	-374.6	-357	-1.5	-192	-218	238
15.641	-365.2	-349	14	-118	-219	256
15.682	-357.6	-344	28	-81	-218	278
15.724	-351.3	-333	38	-35	-224	319
15.766	-354.4	-331	53	-1	-219	333
15.807	-344.4	-333	62	75	-213	344
15.849	-340	-327	66.5	106	-207	356
15.891	-333	-330	74.5	144	-179	354
15.933	-333	-333	79.5	180	-164	348
15.974	-329.2	-336	80	231	-137	348
16.016	-329.2	-341	76	255	-110	343
16.058	-326.7	-348	75.5	282	-63	329
16.099	-331.1	-356	69	295	-32	314
16.141	-334.3	-360	67	302	-11	294
16.183	-338.1	-364	65	285	22	282
16.225	-341.8	-379	60.5	283	63	246
16.266	-340.6	-391	56.5	268	77	228
16.308	-342.5	-392	37.5	254	90	209
16.35	-346.3	-393	30	242	97	192
16.391	-345.6	-388	17.5	226	115	155
16.433	-349.4	-385	0.5	202	125	134
16.475	-349.4	-385	-19.5	155	133	98
16.516	-346.9	-379	-41.5	120	142	76
16.558	-336.2	-383	-63	77	146	15
16.6	-331.1	-384	-74	41	143	-17
16.642	-323.6	-384	-108	-32	144	-46
16.683	-312.2	-384	-137	-84	128	-74
16.725	-306.6	-385	-153	-126	109	-145
16.767	-300.9	-379	-179	-159	97	-178
16.808	-300.3	-376	-217.5	-223	90	-197
16.85	-302.8	-368	-238	-248	86	-209
16.892	-303.4	-373	-257	-263	63	-238
16.934	-307.8	-371	-276.5	-281	48	-253
16.975	-313.5	-375	-301.5	-317	33	-269
17.017	-317.9	-374	-311.5	-342	13	-280
17.059	-318.5	-377	-315	-359	-24	-300
17.1	-326.1	-383	-316	-367	-43	-317
17.142	-329.2	-381	-325.5	-379	-65	-322
17.184	-328	-381	-321.5	-373	-80	-332
17.225	-327.4	-386	-320	-370	-101	-352
17.267	-328	-385	-304.5	-362	-116	-365
17.309	-324.2	-384	-282.5	-356	-146	-364
17.351	-323.6	-380	-255.5	-349	-156	-363
17.392	-320.4	-373	-234.5	-342	-187	-366
17.434	-321.7	-354	-216.5	-341	-197	-368
17.476	-309.7	-339	-176	-318	-215	-367
17.517	-303.4	-311	-151.5	-301	-227	-366
17.559	-289.5	-260	-130	-282	-250	-363
17.601	-287	-225	-117	-262	-252	-356
17.643	-270.6	-187	-67.5	-227	-269	-352
17.684	-261.2	-158	-40.5	-204	-271	-334
17.726	-256.1	-87	-28	-187	-272	-312
17.768	-238.5	-50	-10.5	-164	-264	-293
17.809	-224.6	-14	26.5	-137	-259	-285
17.851	-208.3	25	35.5	-126	-251	-270
17.893	-205.1	88	49.5	-116	-250	-245
17.935	-184.9	126	58	-110	-238	-233
17.976	-154.7	150	75	-117	-235	-220
18.018	-139.6	166	82.5	-118	-221	-219
18.06	-123.8	176	87.5	-128	-220	-230
18.101	-112.5	174	85	-134	-214	-236
18.143	-81.6	174	86	-145	-214	-242
18.185	-67.74	169	86.5	-156	-209	-250
18.226	-48.83	159	92.5	-162	-212	-268
18.268	-37.49	154	88.5	-168	-216	-278
18.31	-6.616	126	79	-206	-213	-290
18.352	4.726	114	70	-224	-212	-299
18.393	11.66	45	71	-247	-215	-307
18.435	13.55	0	63	-266	-215	-306
18.477	14.81	-34	47	-309	-226	-306
18.518	20.48	-75	38	-331	-224	-305
18.56	15.44	-163	31.5	-343	-227	-302
18.602	19.22	-203	19.5	-336	-233	-301
18.644	7.877	-243	-16	-336	-239	-296
18.685	-16.07	-268	-38	-336	-241	-290
18.727	-31.82	-326	-57.5	-333	-237	-269
18.769	-50.73	-348	-85	-327	-232	-254
18.81	-99.25	-369	-132	-319	-225	-246
18.852	-124.5	-380	-152	-304	-221	-223
18.894	-149.7	-392	-184.5	-290	-210	-190
18.936	-176.8	-396	-202.5	-276	-198	-181
18.977	-216.4	-392	-238.5	-245	-185	-164
19.019	-225.9	-389	-253.5	-227	-166	-146
19.061	-244.2	-386	-258.5	-206	-125	-97
19.102	-248.6	-378	-268	-184	-101	-66
19.144	-271.3	-369	-273	-126	-73	-36
19.186	-282	-363	-273.5	-91	-48	-5
19.228	-299	-344	-274.5	-51	-2	46
19.269	-307.2	-335	-277	-4	27	86
19.311	-329.9	-330	-285	66	49	118
19.353	-335.5	-327	-287	100	68	153
19.394	-334.3	-326	-283	114	112	199
19.436	-334.9	-331	-280	119	142	215
19.478	-328.6	-334	-268	140	150	231
19.519	-329.2	-338	-266.5	151	161	237
19.561	-324.8	-349	-263.5	155	176	261
19.603	-321.7	-355	-258	158	175	278
19.645	-314.1	-358	-244.5	162	179	280
19.686	-310.3	-366	-227.5	150	184	285
19.728	-307.8	-381	-212.5	131	179	285
19.77	-305.3	-393	-191.5	103	171	279
19.811	-294.6	-400	-157.5	46	160	279
19.853	-297.7	-407	-140	17	136	276
19.895	-294	-415	-113	-16	81	258
19.937	-295.2	-419	-87	-51	52	250
19.978	-296.5	-426	-50	-112	22	244
20.02	-299.6	-428	-26.5	-165	-15	217
20.062	-300.9	-422	-8.5	-202	-67	183
20.103	-299	-424	9	-230	-97	157
20.145	-298.4	-418	35	-283	-124	139
20.187	-297.7	-408	46.5	-311	-141	117
20.228	-300.3	-394	57.5	-332	-169	72
20.27	-305.3	-364	67	-345	-183	53
20.312	-312.9	-336	79.5	-339	-188	24
20.354	-320.4	-308	81	-334	-198	-2
20.395	-326.7	-232	84	-336	-215	-58
20.437	-331.8	-184	85	-334	-242	-85
20.479	-350	-142	83.5	-341	-243	-116
20.52	-353.8	-97	82	-337	-248	-145
20.562	-346.9	-4	79.5	-337	-257	-205
20.604	-349.4	44	79	-331	-267	-242
20.646	-344.4	80	74	-321	-271	-261
20.687	-347.5	119	66.5	-310	-279	-271
20.729	-338.1	167	63	-308	-272	-300
20.771	-335.5	202	54.5	-303	-272	-302
20.812	-333.7	224	52.5	-279	-272	-306
20.854	-327.5	249	40.5	-260	-263	-312
20.896	-323.9	281	36	-241	-260	-305
20.938	-320.7	288	22	-208	-257	-302
20.979	-310.8	288	-19.5	-147	-253	-297
21.021	-300.9	290	-40	-116	-247	-299
21.063	-292.9	283	-67	-81	-234	-285
21.104	-288.6	276	-98	-47	-218	-271
21.146	-273.5	264	-142.5	13	-214	-260
21.188	-256.4	262	-177	53	-201	-245
21.23	-229.8	233	-201.5	82	-155	-207
21.271	-202	212	-222.5	108	-129	-182
21.313	-138.5	191	-247.5	136	-99	-171
21.355	-106.8	169	-263	151	-72	-154
21.396	-73.83	129	-265	156	-20	-93
21.438	-43.26	99	-268.5	165	16	-56
21.48	20.94	80	-281.5	174	40	-20
21.521	57.48	59	-280.5	174	64	9
21.563	87.77	36	-285.5	166	109	69
21.605	120.7	28	-289	150	139	92
21.647	158.2	22	-297	93	159	123
21.688	178.7	19	-291.5	66	178	150
21.73	191.1	13	-290.5	28	195	209
21.772	204.5	18	-288	-5	222	229
21.813	198.3	15	-280.5	-72	226	254
21.855	186.7	16	-277	-105	247	268
21.897	169.8	17	-266.5	-144	260	312
21.939	148.4	15	-256	-176	269	327
21.98	110.6	15	-241	-222	277	333
22.022	81.6	18	-220	-250	279	329
22.064	46.94	21	-209.5	-261	281	331
22.105	5.986	16	-182	-279	285	332
22.147	-72.15	19	-151.5	-306	287	329
22.189	-115.6	19	-129.5	-319	272	325
22.231	-155.3	22	-112	-325	275	307
22.272	-205.1	18	-93	-330	248	283
22.314	-268.1	20	-61	-348	243	258
22.356	-287.7	19	-30.5	-355	222	232
22.397	-297.1	17	-12.5	-368	176	186
22.439	-311.6	19	4	-373	151	166
22.481	-325.5	18	21	-363	117	140
22.522	-332.4	16	31	-359	93	117
22.564	-341.2	11	44	-360	44	61
22.606	-342.5	11	51.5	-352	18	28
22.648	-342.5	12	70	-345	-21	9
22.689	-349.4	7	60	-340	-51	-21
22.731	-350.7	-21	76.5	-335	-98	-81
22.773	-354.4	-42	79.5	-326	-122	-113
22.814	-348.1	-64	87	-317	-142	-143
22.856	-342.5	-90	84.5	-298	-169	-166
22.898	-343.1	-135	85	-276	-217	-205
22.94	-331.1	-167	87	-253	-241	-222
22.981	-322.3	-188	85	-201	-259	-252
23.023	-321.7	-218	82.5	-168	-267	-273
23.065	-317.9	-263	84	-134	-284	-314
23.106	-314.7	-291	85	-111	-293	-330
23.148	-308.4	-308	79.5	-42	-288	-340
23.19	-309.1	-334	74	-7	-291	-342
23.231	-309.1	-377	71.5	38	-286	-347
23.273	-309.7	-391	62	79	-285	-342
23.315	-312.2	-391	36	146	-277	-340
23.357	-320.4	-394	12.5	178	-277	-344
23.398	-319.8	-397	-17	208	-267	-337
23.44	-322.3	-401	-43	239	-261	-329
23.482	-326.1	-399	-93	280	-259	-326
23.523	-331.1	-398	-128	285	-258	-314
23.565	-324.8	-392	-156	298	-259	-282
23.607	-311	-389	-184	302	-254	-263
23.649	-287	-383	-225.5	320	-257	-235
23.69	-268.1	-384	-253	317	-248	-202
23.732	-250.5	-382	-262	317	-235	-144
23.774	-234.1	-386	-270.5	308	-222	-120
23.815	-202	-385	-274	260	-212	-92
23.857	-171.7	-382	-273.5	220	-198	-64
23.899	-138.9	-382	-279.5	181	-178	0
23.941	-102.4	-384	-281	132	-167	35
23.982	-28.67	-382	-282.5	50	-148	57
24.024	7.877	-380	-279.5	1	-137	95
24.066	47.57	-384	-277	-53	-96	150
24.107	85.38	-387	-276	-94	-82	184
24.149	153.4	-386	-270.5	-175	-59	210
24.191	176.1	-383	-265	-208	-38	240
24.233	186.2	-387	-255.5	-234	-5	285
24.274	187.5	-386	-254	-250	27	279
24.316	188.1	-387	-234	-283	40	272
24.358	188.7	-391	-218	-297	62	272
24.399	187.5	-397	-205	-305	100	265
24.441	185.6	-402	-189.5	-318	116	255
24.483	157.8	-405	-163.5	-330	132	233
24.524	133.9	-405	-134	-343	143	220
24.566	97.35	-412	-114	-340	171	175
24.608	69	-407	-103	-337	183	158
24.65	-21.11	-405	-77	-335	201	136
24.691	-74.67	-417	-60	-331	210	116
24.733	-128.2	-413	-40	-335	228	72
24.775	-185.6	-420	-35.5	-336	233	42
24.816	-288.3	-421	-22	-336	239	24
24.858	-312.2	-419	-3	-338	241	-5
24.9	-328	-407	13	-338	235	-63
24.942	-343.1	-392	8.5	-340	221	-96
24.983	-351.9	-379	23.5	-335	221	-129
25.025	-356.3	-368	34.5	-325	212	-151
25.067	-355.7	-323	30	-308	193	-196
25.108	-360.7	-303	36	-282	172	-221
25.15	-363.9	-275	38	-227	148	-237
25.192	-360.1	-250	38.5	-200	125	-256
25.234	-355.1	-188	35	-171	57	-282
25.275	-352.6	-162	29.5	-140	25	-299
25.317	-340.6	-135	26.5	-87	-12	-312
25.359	-333	-104	23	-35	-39	-322
25.4	-323.6	-60	22	7	-104	-331
25.442	-316.6	-30	24	37	-131	-334
25.484	-305.9	-5	23.5	116	-159	-337
25.525	-300.9	13	27.5	161	-174	-338
25.567	-294.6	62	24.5	199	-213	-335
25.609	-292.1	89	26.5	233	-225	-333
25.651	-295.2	113	30.5	292	-240	-323
25.692	-300.9	139	36.5	313	-257	-315
25.734	-307.2	180	40	338	-288	-295
25.776	-307.8	186	43.5	362	-290	-284
25.817	-317.9	195	55.5	377	-299	-263
25.859	-317.9	196	59.5	378	-304	-248
25.901	-319.2	183	59	379	-311	-202
25.943	-307.8	165	61	378	-313	-181
25.984	-295.2	147	60.5	345	-306	-169
26.026	-290.2	125	60.5	308	-289	-146
26.068	-281.4	75	58.5	281	-267	-114
26.109	-271.3	58	57.5	238	-257	-95
26.151	-258.7	32	42.5	165	-252	-82
26.193	-251.1	-2	25.5	124	-237	-78
26.234	-242.2	-75	12.5	88	-210	-94
26.276	-230.6	-106	-7.5	47	-197	-105
26.318	-216.4	-150	-41	-54	-186	-112
26.36	-213.9	-181	-56.5	-106	-174	-122
26.401	-213.9	-253	-79.5	-151	-151	-145
26.443	-212	-294	-96	-197	-144	-161
26.485	-202.6	-321	-137	-276	-131	-164
26.526	-201.3	-348	-151.5	-306	-119	-179
26.568	-198.8	-378	-168	-323	-125	-209
26.61	-195.7	-388	-186.5	-335	-121	-219
26.652	-200.1	-393	-215	-335	-120	-225
26.693	-207.6	-392	-233.5	-337	-128	-232
26.735	-209.5	-397	-257	-330	-141	-234
26.777	-217.1	-400	-266	-334	-145	-240
26.818	-227.8	-403	-280.5	-334	-145	-246
26.86	-235.4	-393	-287.5	-336	-141	-246
26.902	-239.1	-388	-283	-332	-141	-249
26.944	-246.7	-384	-286.5	-338	-144	-253
26.985	-258	-380	-286.5	-336	-144	-245
27.027	-263.7	-377	-287	-336	-130	-238
27.069	-273.2	-381	-291.5	-335	-112	-222
27.11	-275.7	-381	-284.5	-336	-102	-220
27.152	-285.8	-383	-275	-337	-92	-213
27.194	-288.3	-378	-269.5	-335	-83	-198
27.236	-290.2	-383	-252	-337	-52	-156
27.277	-292.1	-386	-237.5	-334	-33	-129
27.319	-292.1	-387	-209.5	-333	-20	-105
27.361	-291.4	-390	-191	-339	0	-83
27.402	-283.9	-397	-176	-341	31	-31
27.444	-275.7	-395	-155	-340	58	-10
27.486	-258.7	-395	-120	-334	77	11
27.527	-253	-398	-103	-336	95	44
27.569	-244.8	-404	-85	-333	128	84
27.611	-233.5	-414	-63	-336	147	104
27.653	-188.7	-426	-32.5	-329	161	123
27.694	-152.2	-428	-6	-326	172	142
27.736	-127.6	-433	8	-327	180	170
27.778	-91.68	-441	24.5	-317	190	185
27.819	-18.59	-444	50	-295	187	202
27.861	12.92	-438	59.5	-282	188	218
27.903	49.47	-443	72.5	-266	194	238
27.945	86.01	-444	74	-255	196	247
27.986	134.5	-445	95.5	-217	186	247
28.028	149.7	-453	102	-183	171	237
28.07	160.4	-434	110	-162	131	223
28.111	169.2	-424	113.5	-116	113	218
28.153	182.4	-402	117.5	-48	83	208
28.195	190	-371	129	5	57	197
28.237	192.5	-305	123	43	7	179
28.278	191.9	-255	121	86	-24	165
28.32	167.3	-199	112	167	-50	134
28.362	152.2	-147	101	220	-71	127
28.403	130.8	-35	90	252	-125	74
28.445	94.83	16	67.5	285	-148	50
28.487	33.08	68	27.5	316	-161	26
28.528	-6.616	117	4.5	342	-181	9
28.57	-40.01	191	-23.5	361	-223	-43
28.612	-76.56	228	-48	375	-246	-68
28.654	-149.7	259	-94.5	391	-255	-87
28.695	-183.7	278	-124.5	393	-273	-103
28.737	-215.2	318	-143.5	385	-289	-126
28.779	-234.1	336	-166	378	-295	-142
28.82	-268.1	337	-199	350	-298	-152
28.862	-276.3	347	-211.5	336	-294	-172
28.904	-289.5	332	-228	321	-288	-201
28.946	-297.1	317	-239.5	294	-277	-216
28.987	-319.8	292	-262	217	-270	-238
29.029	-328	263	-266.5	172	-262	-258
29.071	-338.7	210	-278.5	122	-250	-291
29.112	-345.6	164	-287.5	85	-240	-305
29.154	-351.9	128	-305.5	-13	-221	-309
29.196	-354.4	76	-314	-71	-214	-320
29.237	-355.1	0.63	-312	-112	-190	-339
29.279	-353.2	-44	-310	-163	-173	-329
29.321	-336.8	-83	-303.5	-238	-172	-336
29.363	-330.5	-129	-295.5	-264	-164	-336
29.404	-319.2	-200	-297.5	-276	-139	-334
29.446	-306.6	-227	-288	-288	-132	-328
29.488	-283.9	-265	-267.5	-312	-109	-324
29.529	-270	-295	-251	-326	-87	-317
29.571	-252.4	-338	-237.5	-333	-39	-322
29.613	-236.6	-371	-223.5	-343	-1	-321
29.655	-203.8	-388	-198.5	-368	27	-312
29.696	-183.7	-396	-173	-380	66	-307
29.738	-168.6	-397	-154	-378	130	-298
29.78	-153.4	-397	-143.5	-378	148	-289
29.821	-119.4	-404	-110	-374	182	-279
29.863	-103	-398	-88.5	-373	206	-269
29.905	-92.31	-396	-69.5	-369	239	-251
29.947	-86.01	-396	-55.5	-369	250	-231
29.988	-80.34	-399	-32	-365	252	-218
30.03	-86.01	-397	-18	-367	257	-202
30.072	-87.9	-400	-6.5	-363	265	-190
30.113	-91.05	-404	6.5	-363	269	-181
30.155	-95.46	-402	26.5	-365	264	-182
30.197	-97.98	-405	39.5	-368	264	-188
30.239	-105.5	-404	47	-373	242	-205
30.28	-125.1	-403	55.5	-366	225	-220
30.322	-161	-409	67	-350	207	-233
30.364	-182.4	-411	72	-345	182	-237
30.405	-202.6	-412	79.5	-338	149	-257
30.447	-229.7	-413	80.5	-335	123	-278
30.489	-271.3	-419	93	-319	109	-285
30.53	-285.8	-415	100	-299	83	-290
30.572	-298.4	-420	102	-281	11	-305
30.614	-308.4	-423	100	-258	-19	-318
30.656	-329.9	-433	104	-180	-57	-323
30.697	-330.5	-437	100.5	-145	-89	-324
30.739	-327.4	-434	107	-102	-153	-304
30.781	-324.8	-421	103	-60	-183	-296
30.822	-314.1	-427	99.5	10	-211	-291
30.864	-309.7	-410	87	59	-242	-288
30.906	-299.6	-387	83.5	95	-274	-273
30.948	-292.7	-356	78.5	127	-289	-271
30.989	-281.4	-342	63	201	-305	-267
31.031	-271.9	-306	54	223	-314	-255
31.073	-268.1	-237	40	252	-323	-243
31.114	-266.2	-194	21.5	282	-313	-233
31.156	-258.7	-160	-25	321	-312	-221
31.198	-251.7	-120	-54.5	328	-312	-199
31.24	-253	-52	-80.5	344	-290	-147
31.281	-249.8	0	-107.5	347	-276	-125
31.323	-242.3	49	-159.5	361	-263	-96
31.365	-237.2	95	-185.5	359	-245	-70
31.406	-234.7	170	-215	350	-216	-23
31.448	-236	209	-234.5	335	-193	12
31.49	-241	244	-258.5	274	-182	32
31.531	-242.3	274	-263	235	-175	53
31.573	-243.5	338	-266	191	-128	104
31.615	-250.5	353	-267.5	152	-105	131
31.657	-257.4	373	-275.5	68	-74	159
31.698	-261.2	378	-276	23	-50	174
31.74	-265.6	381	-282.5	-10	1	199
31.782	-270	380	-289	-66	32	196
31.823	-269.4	389	-296	-136	55	200
31.865	-268.7	383	-293	-175	89	200
31.907	-260.6	369	-293	-191	117	202
31.949	-258.7	341	-293.5	-217	139	200
31.99	-251.1	328	-289	-225	155	192
32.032	-248.6	308	-285.5	-232	171	179
32.074	-239.8	260	-285	-246	191	148
32.115	-229.7	233	-278.5	-254	193	122
32.157	-196.9	216	-260	-274	200	93
32.199	-171.7	199	-232.5	-293	202	60
32.24	-153.4	157	-211	-308	183	8
32.282	-129.5	132	-176.5	-319	166	-30
32.324	-87.9	122	-114	-326	151	-55
32.366	-59.55	82	-80.5	-327	123	-81
32.407	-35.6	37	-40.5	-325	87	-142
32.449	-23	2	-13.5	-322	70	-177
32.491	-2.205	-35	45	-321	46	-199
32.532	4.726	-66	77	-320	26	-225
32.574	11.03	-135	102	-323	7	-252
32.616	21.11	-178	121	-329	-3	-265
32.658	33.71	-221	158	-331	-17	-285
32.699	34.97	-254	184.5	-334	-26	-301
32.741	31.82	-324	200.5	-337	-50	-328
32.783	22.37	-347	213.5	-340	-68	-337
32.824	-7.246	-364	231.5	-344	-81	-348
32.866	-23	-367	239.5	-344	-94	-357
32.908	-48.2	-371	241.5	-344	-145	-376
32.95	-72.78	-369	244.5	-350	-171	-382
32.991	-111.2	-373	251.5	-354	-200	-382
33.033	-137.7	-369	256.5	-356	-222	-382
33.075	-154.7	-366	255	-355	-253	-363
33.116	-176.1	-371	248	-354	-265	-349
33.158	-210.1	-374	236.5	-355	-286	-331
33.2	-229.1	-373	224	-358	-296	-315
33.242	-244.2	-386	214.5	-359	-307	-281
33.283	-258.7	-385	198	-357	-306	-265
33.325	-278.2	-393	160	-352	-304	-243
33.367	-290.2	-391	131.5	-348	-295	-220
33.408	-301.5	-391	96	-350	-279	-170
33.45	-311	-396	71.5	-349	-275	-141
33.492	-312.9	-396	5.5	-346	-273	-114
33.533	-301.5	-398	-36	-342	-268	-83
33.575	-291.4	-403	-69.5	-335	-259	-26
33.617	-290.8	-409	-100.5	-331	-252	4
33.659	-287	-412	-128.5	-312	-247	28
33.7	-289.5	-400	-174	-302	-243	58
33.742	-286.4	-377	-212	-290	-227	109
33.784	-288.9	-357	-233	-279	-222	136
33.825	-287	-341	-254	-219	-214	152
33.867	-285.8	-312	-263	-184	-213	152
33.909	-291.4	-256	-271	-156	-193	142
33.951	-293.3	-219	-279	-123	-186	118
33.992	-292.7	-184	-288	-50	-177	97
34.034	-294.6	-154	-290	-6	-166	79
34.076	-290.2	-72	-288.5	37	-151	34
34.117	-284.5	-30	-290.5	73	-137	16
34.159	-261.8	8	-291	160	-121	-4
34.201	-241	62	-291	209	-102	-31
34.243	-222.8	133	-279	228	-45	-90
34.284	-196.3	169	-266	258	-18	-127
34.326	-146.5	204	-241.5	293	11	-159
34.368	-116.9	241	-224	315	40	-187
34.409	-95.46	293	-214	327	92	-234
34.451	-75.3	316	-191	348	120	-258
34.493	-46.94	343	-155.5	364	145	-272
34.534	-34.34	363	-133	374	169	-287
34.576	-21.11	380	-113	374	203	-310
34.618	-13.55	384	-89	364	213	-319
34.66	-5.356	381	-54.5	312	221	-328
34.701	-10.4	374	-40	279	220	-332
34.743	-16.07	353	-22.5	253	230	-354
34.785	-25.52	334	-9.5	213	233	-356
34.826	-58.92	309	15.5	146	237	-364
34.868	-78.45	283	28	109	236	-369
34.91	-102.4	226	43	80	217	-352
34.952	-124.5	191	55	37	208	-349
34.993	-181.8	165	79	-53	190	-342
35.035	-208.3	123	83.5	-89	166	-335
35.077	-232.2	45	94.5	-142	124	-310
35.118	-261.8	12	103	-188	106	-298
35.16	-302.1	-21	112	-238	80	-286
35.202	-319.2	-54	119	-269	55	-259
35.243	-335.5	-107	123.5	-302	17	-228
35.285	-343.1	-134	126	-329	-14	-213
35.327	-348.8	-157	137.5	-356	-33	-179
35.369	-351.9	-178	144	-355	-60	-163
35.41	-351.3	-228	149.5	-357	-106	-127
35.452	-354.4	-250	149.5	-363	-127	-111
35.494	-350.7	-277	153.5	-364	-138	-84
35.535	-347.5	-295	157	-362	-163	-65
35.577	-345	-330	158.5	-358	-190	-38
35.619	-340.6	-340	155.5	-345	-193	-26
35.661	-331.8	-341	153.5	-329	-196	-22
35.702	-320.4	-340	152	-318	-195	-12
35.744	-318.5	-343	150.5	-308	-204	1
35.786	-312.9	-350	144.5	-297	-200	11
35.827	-305.9	-349	130	-285	-201	17
35.869	-303.4	-352	119.5	-276	-194	8
35.911	-294.6	-353	108	-281	-183	0
35.953	-288.9	-353	92.5	-275	-170	-14
35.994	-278.2	-355	57.5	-275	-163	-28
36.036	-263.1	-353	27	-272	-154	-35
36.078	-248.6	-357	1.5	-274	-148	-64
36.119	-235.4	-359	-29.5	-281	-138	-70
36.161	-202.6	-357	-102	-281	-133	-83
36.203	-186.2	-361	-144.5	-275	-125	-107
36.245	-167.9	-359	-175	-282	-120	-131
36.286	-150.9	-356	-214	-283	-119	-140
36.328	-99.25	-347	-259	-293	-118	-149
36.37	-62.07	-344	-283.5	-302	-122	-154
36.411	-36.86	-317	-292.5	-305	-113	-168
36.453	-16.07	-302	-301.5	-304	-112	-176
36.495	24.89	-276	-318	-311	-117	-190
36.536	52.62	-247	-323	-311	-121	-196
36.578	80.97	-184	-325.5	-314	-124	-209
36.62	103.7	-140	-324	-314	-127	-213
36.662	149.7	-95	-306	-318	-126	-218
36.703	166.7	-51	-297.5	-319	-120	-217
36.745	182.4	43	-290	-327	-123	-220
36.787	195	86	-277	-315	-110	-230
36.828	202	120	-252	-318	-96	-226
36.87	198.2	158	-232	-321	-90	-229
36.912	186.8	210	-215	-299	-53	-228
36.954	175.5	251	-192.5	-283	-31	-219
36.995	138.9	269	-161	-219	-6	-216
37.037	117.5	292	-145	-171	14	-210
37.079	100.5	319	-126	-130	66	-186
37.12	78.45	329	-115	-83	94	-162
37.162	37.49	332	-88.5	22	124	-147
37.204	6.616	334	-73.5	82	156	-126
37.246	-29.3	335	-51.5	137	207	-77
37.287	-66.48	338	-44.5	200	242	-50
37.329	-149.7	330	-15	298	262	-41
37.371	-194.4	323	-5.5	320	287	-9
37.412	-238.5	301	-6.5	349	303	40
37.454	-270	289	9.5	376	306	59
37.496	-332.4	281	36	409	313	82
37.537	-360.1	268	52.5	428	321	99
37.579	-377.8	240	66.5	441	331	114
37.621	-390.4	228	77	440	332	131
37.663	-404.9	219	101.5	416	334	141
37.704	-411.2	215	109.5	378	317	147
37.746	-411.8	200	113.5	340	280	158
37.788	-415.6	200	116	313	244	152
37.829	-421.2	205	127.5	233	222	127
37.871	-424.4	203	133.5	182	196	109
37.913	-422.5	201	138	143	130	51
37.955	-426.3	203	136	103	95	29
37.996	-421.9	205	138.5	20	61	-3
38.038	-414.9	207	136.5	-36	29	-25
38.08	-408.6	211	135	-87	-26	-79
38.121	-406.7	203	132	-130	-60	-111
38.163	-399.8	204	118	-203	-90	-135
38.205	-402.3	207	106.5	-248	-113	-167
38.246	-397.3	205	93	-275	-164	-231
38.288	-397.9	207	84.5	-302	-183	-259
38.33	-392.3	196	54	-338	-212	-286
38.372	-392.3	195	36	-337	-225	-308
38.413	-395.4	186	15.5	-342	-260	-323
38.455	-393.5	176	-14.5	-354	-278	-333
38.497	-399.8	168	-66	-370	-292	-344
38.538	-401.1	163	-98	-369	-300	-352
38.58	-399.8	152	-131.5	-376	-308	-364
38.622	-399.8	145	-158.5	-379	-308	-354
38.664	-409.3	136	-234	-366	-310	-359
38.705	-406.1	137	-259	-354	-307	-350
38.747	-404.2	132	-286	-355	-300	-338
38.789	-397.9	135	-299	-348	-299	-326
38.83	-389.1	124	-312.5	-336	-278	-306
38.872	-382.8	115	-317	-336	-284	-284
38.914	-375.2	116	-319	-339	-277	-241
38.956	-366.4	115	-320	-334	-272	-228
38.997	-350	113	-318	-355	-261	-205
39.039	-353.8	107	-316	-355	-253	-177
39.081	-347.5	116	-311.5	-359	-254	-127
39.122	-348.1	113	-301.5	-361	-239	-100
39.164	-345.6	109	-288.5	-360	-226	-72
39.206	-350.7	109	-277.5	-355	-225	-53
39.248	-353.2	109	-271	-360	-202	-22
39.289	-353.8	109	-267.5	-361	-194	-9
39.331	-343.7	99	-247	-361	-189	6
39.373	-337.4	94	-227.5	-362	-177	26
39.414	-327.4	85	-211	-359	-159	43
39.456	-320.4	68	-181	-358	-153	43
39.498	-305.3	55	-144	-357	-138	37
39.539	-305.9	37	-110.5	-361	-129	19
39.581	-301.5	-6	-90	-362	-109	-16
39.623	-304.7	-37	-74	-365	-103	-45
39.665	-309.1	-62	-28	-369	-95	-68
39.706	-316.6	-86	-6	-371	-87	-94
39.748	-318.5	-140	15.5	-380	-70	-145
39.79	-325.5	-172	31.5	-381	-62	-175
39.831	-333	-202	52	-382	-59	-199
39.873	-332.4	-223	69	-382	-51	-211
39.915	-322.3	-279	71	-373	-34	-235
39.957	-319.8	-302	74	-357	-38	-238
39.998	-311	-320	66.5	-307	-31	-248
40.04	-307.8	-334	63	-272	-28	-255
40.082	-301.5	-361	60	-242	-21	-270
40.123	-304	-381	58	-221	-9	-274
40.165	-300.9	-388	54.5	-145	-1	-280
40.207	-290.8	-390	50	-94	17	-281
40.249	-285.1	-391	45.5	-58	42	-280
40.29	-281.4	-390	47	-11	50	-279
40.332	-261.2	-392	43.5	80	70	-278
40.374	-250.5	-392	43.5	130	68	-267
40.415	-235.4	-391	41.5	175	91	-255
40.457	-221.5	-388	44.5	217	103	-248
40.499	-181.8	-381	45	289	110	-247
40.54	-158.5	-381	49.5	320	107	-240
40.582	-133.9	-371	49	346	105	-215
40.624	-108.1	-375	48	364	98	-204
40.666	-58.29	-379	40.5	378	91	-190
40.707	-25.52	-386	31.5	385	77	-174
40.749	2.205	-391	32	385	71	-116
40.791	28.04	-394	22.5	390	64	-77
40.832	83.49	-393	12	393	60	-50
40.874	110	-391	11	385	41	-33
40.916	139.6	-384	-3	373	1	37
40.958	154.1	-376	-7	358	-16	67
40.999	177.4	-372	-30	286	-26	102
41.041	182.4	-371	-30	242	-73	124
41.083	184.9	-367	-42.5	212	-100	149
41.124	190	-367	-53	174	-125	152
41.166	198.8	-371	-84.5	84	-144	159
41.208	195	-378	-98.5	35	-161	160
41.249	186.8	-383	-123.5	-7	-191	165
41.291	173.6	-390	-146	-53	-206	158
41.333	123.2	-394	-179	-148	-217	158
41.375	90.42	-394	-197	-176	-228	152
41.416	45.68	-393	-217	-217	-247	121
41.458	3.466	-392	-232	-248	-252	102
41.5	-65.85	-388	-263.5	-306	-251	77
41.541	-124.5	-388	-267.5	-333	-257	44
41.583	-169.2	-392	-275.5	-360	-265	-9
41.625	-202.6	-398	-270.5	-369	-264	-35
41.667	-268.1	-396	-264.5	-369	-258	-58
41.708	-293.3	-401	-255	-371	-254	-91
41.75	-326.1	-405	-246	-374	-229	-146
41.792	-345.6	-405	-236	-375	-211	-163
41.833	-370.8	-405	-232.5	-361	-203	-183
41.875	-374	-408	-215.5	-362	-195	-199
41.917	-377.1	-410	-204.5	-354	-162	-229
41.959	-380.9	-410	-192.5	-347	-145	-235
42	-384.1	-409	-171	-344	-121	-246
42.042	-387.8	-408	-161	-341	-108	-257
42.084	-389.1	-414	-144.5	-340	-78	-271
42.125	-391	-410	-134	-331	-60	-284
42.167	-397.9	-408	-114.5	-314	-42	-279
42.209	-399.8	-414	-103.5	-310	-36	-281
42.251	-401.7	-410	-97.5	-304	-15	-272
42.292	-394.8	-411	-86	-305	-15	-268
42.334	-383.4	-409	-73	-297	-4	-261
42.376	-374.6	-401	-66	-295	0	-240
42.417	-366.4	-389	-60.5	-293	14	-209
42.459	-360.7	-376	-52	-293	17	-186
42.501	-354.4	-363	-31.5	-292	30	-156
42.542	-358.9	-353	-30.5	-293	46	-137
42.584	-363.9	-327	-20.5	-297	78	-83
42.626	-370.8	-310	-12	-306	91	-58
42.668	-372.1	-292	-3.5	-305	106	-32
42.709	-374	-270	6	-317	124	-5
42.751	-374.6	-204	12.5	-321	141	31
42.793	-380.9	-173	18.5	-326	146	48
42.834	-390.4	-135	36.5	-331	156	51
42.876	-391	-99	43.5	-338	169	52
42.918	-391	-34	48	-339	182	50
42.96	-380.9	4	56.5	-340	186	49
43.001	-351.3	36	67.5	-340	188	45
43.043	-333	77	69.5	-330	183	43
43.085	-310.3	146	79	-319	169	36
43.126	-295.8	185	80.5	-316	162	35
43.168	-258	215	85.5	-262	156	29
43.21	-241.7	245	87.5	-232	146	14
43.252	-229.7	287	85.5	-204	120	-6
43.293	-224	310	88	-167	109	-26
43.335	-225.9	319	85.5	-98	92	-41
43.377	-225.9	336	83	-57	84	-55
43.418	-232.2	348	79	-19	52	-66
43.46	-235.4	348	78.5	23	23	-82
43.502	-245.4	340	68	117	-2	-99
43.543	-254.9	326	58.5	162	-13	-106
43.585	-258	301	59.5	207	-52	-116
43.627	-264.3	287	58	244	-72	-130
43.669	-275.7	269	44	334	-90	-121
43.71	-285.1	251	39	350	-113	-127
43.752	-294	222	26	373	-139	-133
43.794	-296.5	213	15.5	393	-165	-139
43.835	-304.7	206	-13	426	-182	-144
43.877	-307.2	196	-31.5	441	-193	-149
43.919	-309.1	181	-61	449	-223	-159
43.961	-314.1	176	-87	448	-240	-162
44.002	-315.4	171	-145	433	-250	-164
44.044	-319.2	171	-170	411	-266	-170
44.086	-321.7	171	-192.5	379	-276	-178
44.127	-319.2	171	-215	342	-275	-176
44.169	-329.9	171	-247	288	-284	-176
44.211	-328.6	171	-260.5	258	-274	-173
44.252	-319.8	171	-257.5	227	-276	-170
44.294	-314.1	172	-258.5	196	-277	-167
44.336	-304.7	172	-264.5	118	-273	-160
44.378	-300.9	172	-267.5	62	-265	-155
44.419	-295.2	172	-268.5	24	-260	-152
44.461	-291.4	172	-268	-21	-263	-140
44.503	-282.1	172	-267	-89	-251	-130
44.544	-275.3	172	-266.5	-131	-247	-109
44.586	-272	172	-265.5	-146	-235	-75
44.628	-270.3	172	-261	-172	-231	-54
44.67	-263.5	172	-261.5	-213	-231	-32
44.711	-257.9	172	-259	-243	-223	-9
44.753	-259.6	169	-251.5	-260	-193	42
44.795	-261.9	166	-243.5	-285	-173	68
44.836	-268.6	166	-231	-332	-157	93
44.878	-272.5	162	-217	-344	-134	120
44.92	-274.8	162	-211	-347	-84	172
44.962	-276.5	156	-201	-350	-46	195
45.003	-282.1	148	-174.5	-351	-27	219
45.045	-288.8	149	-164.5	-358	-5	234
45.087	-293.3	149	-152	-362	41	265
45.128	-298.9	148	-138	-357	63	267
45.17	-316.9	146	-107	-355	93	274
45.212	-314.6	146	-80	-356	117	274
45.254	-315.2	142	-65	-353	145	279
45.295	-318	127	-44.5	-350	148	280
45.337	-327.5	113	-6	-348	159	274
45.379	-327.5	85	18	-350	155	258
45.42	-326.4	17	30	-345	160	225
45.462	-320.8	-16	51.5	-345	160	204
45.504	-316.3	-53	88.5	-344	162	171
45.545	-314.1	-93	106.5	-342	165	148
45.587	-309	-174	120	-337	153	92
45.629	-311.8	-203	134	-338	140	67
45.671	-300	-236	141.5	-335	128	31
45.712	-293.2	-260	138.5	-335	110	7
45.754	-281.1	-313	138.5	-339	71	-47
45.796	-262	-337	136	-339	60	-76
45.837	-221	-357	131	-347	42	-93
45.879	-191.3	-370	127.5	-352	14	-118
45.921	-167.3	-376	123.5	-357	-15	-156
45.963	-133.3	-373	116.5	-364	-32	-178
46.004	-83.1	-373	102.5	-359	-47	-203
46.046	-47.03	-365	94.5	-358	-66	-230
46.088	-9.548	-364	81	-349	-92	-286
46.129	20.86	-361	68	-353	-107	-300
46.171	95.83	-363	41.5	-351	-123	-325
46.213	134.7	-354	30	-348	-140	-344
46.255	178.6	-355	12	-349	-172	-367
46.296	218.2	-351	-5	-352	-184	-381
46.338	296	-351	-37.5	-355	-184	-387
46.38	318.6	-351	-56.5	-362	-191	-385
46.421	338.4	-356	-76	-362	-213	-382
46.463	354.7	-358	-95.5	-367	-230	-387
46.505	379.4	-362	-141	-370	-222	-387
46.546	384.4	-353	-172	-376	-226	-386
46.588	376.6	-346	-189	-383	-228	-380
46.63	363.9	-347	-217.5	-386	-226	-367
46.672	305.9	-348	-250.5	-377	-229	-359
46.713	270.5	-347	-278	-368	-235	-346
46.755	215.4	-357	-289	-348	-222	-309
46.797	170.8	-360	-293.5	-311	-214	-278
46.838	52.69	-364	-308.5	-246	-206	-248
46.88	-13.08	-369	-320.5	-207	-203	-213
46.922	-73	-371	-314.5	-165	-183	-145
46.964	-139	-375	-316	-128	-168	-114
47.005	-252	-378	-311.5	-48	-149	-81
47.047	-295	-382	-296	-2	-128	-50
47.089	-335	-383	-290.5	39	-78	25
47.13	-352	-385	-278	78	-50	70
47.172	-372	-384	-265	162	-15	91
47.214	-375	-388	-257	208	4	117
47.255	-376	-389	-245.5	254	44	167
47.297	-381	-389	-233.5	294	78	204
47.339	-383	-386	-202.5	344	102	220
47.381	-381	-385	-178	359	122	244
47.422	-378	-389	-162	371	141	286
47.464	-379	-393	-149	381	155	292
47.506	-379	-392	-106.5	405	164	288
47.547	-379	-396	-94	415	170	279
47.589	-377	-393	-78	425	189	241
47.631	-378	-392	-62	427	190	217
47.673	-372	-393	-25.5	413	180	189
47.714	-372	-386	-3.5	389	177	173
47.756	-367	-384	11.5	363	143	124
47.798	-368	-383	26.5	333	131	95
47.839	-361	-385	54	261	117	55
47.881	-355	-388	62	224	104	10
47.923	-356	-390	77	196	60	-67
47.965	-350	-393	84	158	43	-112
48.006	-341	-396	98	79	19	-151
48.048	-340	-399	99.5	28	-12	-190
48.09	-341	-414	99	-17	-55	-278
48.131	-337	-422	102.5	-46	-79	-325
48.173	-335	-427	99.5	-114	-99	-346
48.215	-336	-437	98.5	-139	-118	-356
48.257	-334	-416	95	-169	-158	-339
48.298	-321	-407	92	-196	-175	-329
48.34	-317	-390	86	-247	-187	-313
48.382	-310	-364	76	-270	-196	-291
48.423	-306	-315	66	-284	-200	-270
48.465	-302	-282	56.5	-291	-203	-246
48.507	-281	-243	20	-288	-205	-212
48.548	-271	-199	-1.5	-285	-211	-174
48.59	-255	-125	-20.5	-287	-214	-99
48.632	-236	-73	-45	-285	-202	-55
48.674	-222	-33	-99	-287	-193	-16
48.715	-213.2	20	-116.5	-286	-188	20
48.757	-200.5	116	-140	-285	-164	86
48.799	-186.2	168	-166	-283	-158	131
48.84	-165.6	214	-211.5	-291	-150	170
48.882	-150.5	252	-232	-289	-139	202
48.924	-141.8	311	-246	-293	-108	253
48.966	-130.6	340	-261	-296	-88	264
49.007	-120.3	366	-270.5	-301	-67	270
49.049	-120.3	375	-284	-305	-58	264
49.091	-121.1	391	-291.5	-306	-18	236
49.132	-128.2	396	-289	-312	12	210
49.174	-134.6	387	-291	-316	31	192
49.216	-137	385	-283	-321	52	167
49.258	-141.8	375	-277.5	-316	75	114
49.299	-148.9	365	-275.5	-330	92	77
49.341	-176.7	349	-267	-330	96	45
49.383	-195	331	-254.5	-337	107	12
49.424	-206.9	295	-240.5	-340	122	-66
49.466	-225.1	272	-227	-338	135	-106
49.508	-253.7	253	-202.5	-346	144	-137
49.549	-272.8	234	-182.5	-343	155	-179
49.591	-284.7	203	-162.5	-345	160	-258
49.633	-295	196	-142.5	-341	162	-293
49.675	-302.2	185	-99	-339	166	-314
49.716	-299.8	171	-71	-334	163	-348
49.758	-301.4	159	-51	-328	171	-368
49.8	-306.1	157	-33	-320	181	-373
49.841	-306.9	150	10	-299	170	-375
49.883	-306.1	150	28.5	-283	158	-381
49.925	-300.6	148	46	-262	138	-380
49.967	-291.8	148	63.5	-242	128	-373
50.008	-282.3	148	80	-185	117	-373
50.05	-277.5	148	87.5	-150	106	-372
50.092	-270.4	148	91.5	-115	78	-370
50.133	-267.2	148	98	-73	58	-377
50.175	-245.8	148	107.5	-7	35	-374
50.217	-229.9	148	111	30	14	-367
50.259	-213.2	148	114.5	76	-33	-356
50.3	-190.2	148	114	130	-66	-344
50.342	-156	148	114	200	-84	-330
50.384	-133	148	113	241	-118	-318
50.425	-103.6	148	109.5	279	-161	-299
50.467	-82.19	148	108	314	-187	-284
50.509	-39.31	148	94.5	354	-208	-272
50.55	-22.63	148	81	378	-233	-270
50.592	1.191	136	75.5	385	-258	-257
50.634	12.31	130	62.5	403	-268	-253
50.676	32.16	124	21.5	425	-282	-267
50.717	37.72	117	-1.5	432	-294	-265
50.759	44.07	89	-23	427	-308	-280
50.801	36.93	88	-45.5	416	-308	-283
50.842	29.78	68	-93	376	-305	-291
50.884	30.57	62	-119	345	-304	-300
50.926	25.01	54	-141	318	-300	-314
50.968	19.46	45	-161.5	287	-296	-318
51.009	-2.779	39	-206	233	-283	-323
51.051	-21.04	32	-225	202	-269	-318
51.093	-38.51	25	-235.5	158	-251	-321
51.134	-60.75	24	-254	114	-244	-325
51.176	-111.6	25	-268.5	20	-231	-324
51.218	-143.3	19	-278	-22	-220	-323
51.26	-173.5	19	-290.5	-71	-178	-310
51.301	-202.1	22	-292.5	-120	-158	-307
51.343	-262.5	23	-309	-204	-126	-305
51.385	-295.8	22	-313.5	-225	-103	-307
51.426	-321.2	18	-312	-250	-44	-290
51.468	-345	20	-302.5	-265	-18	-275
51.51	-361.7	21	-294.5	-276	14	-263
51.551	-369.7	20	-277.5	-281	41	-245
51.593	-379.2	21	-257.5	-288	103	-196
51.635	-387.1	23	-238	-298	131	-174
51.677	-394.3	21	-212.5	-317	155	-139
51.718	-394.3	21	-188	-335	175	-113
51.76	-391.9	16	-162	-344	224	-53
51.802	-390.3	8	-144	-337	249	-12
51.843	-386.3	-3	-108	-336	257	13
51.885	-381.6	-16	-94.5	-337	248	46
51.927	-377.6	-55	-68.5	-340	260	112
51.969	-376	-83	-49	-336	260	131
52.01	-372	-104	-21	-338	263	158
52.052	-371.2	-132	-0.5	-334	267	168
52.094	-368.9	-183	12.5	-339	244	196
52.135	-365.7	-218	23	-338	227	208
52.177	-361.7	-248	48	-342	212	220
52.219	-364.9	-273	56.5	-352	198	234
52.261	-364.1	-329	68	-361	162	250
52.302	-366.5	-345	78	-366	151	248
52.344	-361.7	-353	90	-373	126	244
52.386	-357	-354	90.5	-373	105	229
52.427	-360.1	-354	101	-371	66	180
52.469	-359.3	-351	100.5	-358	47	154
52.511	-361.7	-347	107.5	-351	23	119
52.552	-362.5	-345	104	-345	-1	96
52.594	-364.1	-346	104.5	-334	-42	41
52.636	-364.9	-344	106.5	-305	-73	12
52.678	-369.7	-350	102.5	-275	-99	-23
52.719	-368.1	-350	105.5	-248	-118	-69
52.761	-368.1	-358	102	-223	-157	-125
52.803	-365.7	-358	100.5	-191	-190	-158
52.844	-342.7	-354	95.5	-140	-196	-190
52.886	-325.2	-354	90.5	-104	-220	-222
52.928	-298.2	-359	86.5	-66	-242	-270
52.97	-277.5	-356	87.5	-24	-254	-278
53.011	-229.9	-356	69	58	-265	-284
53.053	-201.3	-361	53	105	-272	-289
53.095	-175.9	-358	35	141	-281	-309
53.136	-141	-360	12	193	-286	-310
53.178	-62.34	-356	-38.5	266	-283	-320
53.22	-14.69	-351	-49.5	301	-281	-323
53.262	19.46	-343	-89	331	-285	-326
53.303	69.49	-343	-118.5	340	-285	-329
53.345	143.3	-342	-160.5	383	-284	-316
53.387	183	-343	-182	397	-291	-302
53.428	206.9	-349	-201.5	405	-278	-266
53.47	226.7	-356	-217	418	-274	-244
53.512	253	-355	-244.5	397	-265	-223
53.553	267	-358	-259	365	-260	-203
53.595	279	-373	-269.5	343	-240	-157
53.637	280	-375	-277.5	312	-232	-132
53.679	265	-383	-292	240	-217	-100
53.72	247	-387	-292.5	202	-198	-72
53.762	222	-387	-292	170	-168	-11
53.804	180	-394	-297.5	135	-151	29
53.845	75	-394	-298	49	-140	65
53.887	10	-393	-295.5	-7	-109	90
53.929	-49	-395	-289.5	-39	-67	171
53.971	-108	-392	-284	-88	-45	204
54.012	-224	-396	-275.5	-166	-25	235
54.054	-277	-394	-262.5	-212	2	262
54.096	-314	-395	-255.5	-236	41	315
54.137	-344	-390.4	-248	-265	80	342
54.179	-392	-388.2	-234	-293	99	360
54.221	-401	-389.3	-217	-301	124	356
54.263	-409	-388.2	-205	-312	158	341
54.304	-413	-385.4	-196.5	-331	186	318
54.346	-416	-385.9	-169.5	-355	200	304
54.388	-418	-385.9	-158	-365	226	290
54.429	-417	-382.5	-148	-377	251	240
54.471	-404	-379.7	-134	-382	271	214
54.513	-379	-378.1	-101	-389	281	186
54.554	-372	-377.5	-83.5	-393	294	145
54.596	-358	-376.9	-73	-393	291	73
54.638	-347	-382	-56.5	-399	291	27
54.68	-317	-383.1	-23.5	-409	290	-23
54.721	-311	-386.5	-17.5	-419	294	-50
54.763	-302	-394.3	-5.5	-424	297	-142
54.805	-291	-394.3	15	-413	285	-186
54.846	-276	-395.5	37	-392	274	-226
54.888	-270	-396.6	51.5	-378	260	-257
54.93	-272	-399.9	63.5	-364	220	-331
54.972	-270	-404	65.5	-346	189	-350
55.013	-276	-408	80.5	-314	173	-383
55.055	-285	-413	87.5	-296	146	-387
55.097	-291	-415	92	-280	93	-386
55.138	-296	-419	98.5	-263	73	-376
55.18	-307	-418	108.5	-232	44	-379
55.222	-317	-417	113	-211	18	-376
55.264	-323	-410	114.5	-202	-41	-370
55.305	-328	-401	114.5	-188	-58	-365
55.347	-339	-387	112.5	-165	-72	-367
55.389	-346	-378	110	-152	-89	-365
55.43	-345.6	-331	107.5	-154	-122	-360
55.472	-346.9	-295	100.5	-156	-138	-366
55.514	-357	-272	91.5	-153	-153	-366
55.555	-358.2	-238	84	-159	-166	-361
55.597	-357.6	-174	68.5	-157	-183	-355
55.639	-350	-140	54	-166	-189	-355
55.681	-328	-107	16.5	-177	-197	-356
55.722	-316.6	-78	-12	-187	-197	-359
55.764	-301.5	-12	-38	-199	-208	-358
55.806	-288.3	18	-61	-198	-215	-353
55.847	-255.5	46.78	-121.5	-217	-222	-361
55.889	-221.5	77.08	-147	-227	-223	-348
55.931	-190.6	133.2	-180	-228	-225	-337
55.973	-150.3	166.2	-203.5	-236	-224	-334
56.014	-70.26	186.7	-231	-251	-222	-326
56.056	-21.11	200	-247.5	-258	-221	-321
56.098	20.48	215.2	-256	-253	-215	-314
56.139	65.5	217	-270	-258	-216	-302
56.181	164.4	207.2	-277.5	-262	-219	-299
56.223	202.7	193.8	-284.5	-263	-213	-295
56.265	237.5	168	-291	-263	-195	-297
56.306	274.9	151.9	-287.5	-253	-190	-295
56.348	327.5	134.1	-285	-224	-183	-296
56.39	348.9	102.9	-280.5	-193	-179	-295
56.431	365.8	27.18	-280	-171	-163	-299
56.473	366.7	-7.574	-272	-133	-148	-301
56.515	354.2	-47.67	-255.5	-71	-138	-301
56.556	335.5	-91.34	-244	-27	-121	-304
56.598	305.2	-178.7	-234.5	6	-100	-302
56.64	258.9	-218.8	-219	50	-89	-297
56.682	152.8	-252.6	-193	135	-78	-290
56.723	90.45	-284.7	-166.5	180	-66	-287
56.765	28.07	-335.5	-155.5	233	-30	-275
56.807	-33.42	-357.8	-138	272	-13	-266
56.848	-159.1	-382.7	-107	328	4	-259
56.89	-230.3	-393.4	-85	359	6	-255
56.932	-282.9	-407.7	-65.5	377	55	-235
56.974	-319.5	-411.2	-49	398	68	-221
57.015	-375.6	-410.3	-15	427	91	-208
57.057	-392.5	-409.5	12	444	106	-195
57.099	-404.1	-399.7	27	455	147	-170
57.14	-412.1	-395.2	40.5	458	159	-149
57.182	-427.3	-391.6	55.5	437	178	-132
57.224	-421	-390.7	58	410	192	-110
57.266	-416.6	-388.1	58.5	380	241	-68
57.307	-413.9	-379.2	65.5	344	242	-47
57.349	-398.8	-377.4	65	273	249	-25
57.391	-395.2	-378.3	70	233	260	-9
57.432	-385.4	-377.4	71.5	197	275	29
57.474	-387.2	-376.5	69	158	281	51
57.516	-387.2	-371.1	68	93	284	69
57.557	-384.5	-368.5	69	42	293	88
57.599	-378.3	-355.1	69	-8	290	121
57.641	-372.9	-347.1	68.5	-54	279	134
57.683	-373.8	-342.6	66	-135	269	139
57.724	-369.4	-336.4	58.5	-176	236	146
57.766	-368.5	-327.5	62.5	-209	214	154
57.808	-370.2	-325.7	60	-240	192	156
57.849	-347.1	-330.1	49	-299	169	154
57.891	-338.2	-332.8	40	-328	145	149
57.933	-320.3	-345.3	24.5	-333	101	116
57.975	-308.8	-358.7	12	-336	77	96
58.016	-301.6	-367.6	-26	-355	50	76
58.058	-297.2	-373.8	-47.5	-360	20	47
58.1	-303.4	-381.8	-67	-365	-32	2
58.141	-303.4	-377.4	-87.5	-369	-52	-27
58.183	-308.8	-376.5	-124.5	-367	-83	-49
58.225	-314.1	-378.3	-147.5	-365	-108	-79
58.267	-315.9	-369.4	-169.5	-357	-155	-136
58.308	-316.8	-367.6	-184.5	-351	-180	-165
58.35	-323.9	-364	-207	-348	-189	-202
58.392	-329.3	-363.1	-226.5	-342	-198	-229
58.433	-330.1	-361.3	-242.5	-341	-220	-272
58.475	-334.6	-363.1	-257.5	-335	-232	-287
58.517	-340.8	-358.7	-264.5	-323	-235	-299
58.558	-346.2	-356	-277.5	-316	-242	-304
58.6	-348	-352.4	-274.5	-316	-238	-324
58.642	-359.6	-355.1	-268	-317	-237	-334
58.684	-367.6	-356	-273.5	-308	-241	-340
58.725	-372	-358.7	-272	-306	-239	-336
58.767	-380.9	-367.6	-272.5	-307	-236	-341
58.809	-386.3	-372	-266.5	-309	-235	-336
58.85	-392.5	-373.8	-264.5	-309	-221	-335
58.892	-382	-378.3	-250.5	-316	-218	-325
58.934	-362.9	-385.4	-246	-322	-207	-314
58.976	-350	-390.7	-234.5	-326	-203	-312
59.017	-317.4	-390.7	-211.5	-340	-190	-301
59.059	-296.7	-399.7	-194	-348	-182	-296
59.101	-282.6	-402.3	-179.5	-340	-166	-272
59.142	-268.6	-398.8	-165.5	-346	-157	-256
59.184	-243.9	-397	-146	-342	-147	-239
59.226	-230.4	-400.5	-134	-346	-141	-218
59.268	-217.5	-382.7	-111.5	-341	-119	-171
59.309	-211.3	-371.1	-94	-341	-124	-138
59.351	-174.9	-350.6	-66.5	-329	-104	-111
59.393	-153	-332.8	-36	-307	-86	-70
59.434	-139.5	-281.1	-17.5	-296	-67	2
59.476	-130.5	-253.5	-7	-274	-48	41
59.518	-108.1	-217.9	33.5	-217	-32	76
59.559	-101.3	-177.8	52	-185	-18	112
59.601	-100.8	-80.64	71.5	-165	22	178
59.643	-98.51	-38.76	84.5	-130	47	209
59.685	-95.71	10.25	103.5	-73	70	230
59.726	-96.83	54.8	116.5	-16	91	231
59.768	-96.83	140.3	119.5	31	119	226
59.81	-96.83	180.4	122	79	137	221
59.851	-105.8	216.1	134.5	171	150	217
59.893	-114.8	250.8	141.5	209	162	209
59.935	-126.6	313.2	145	255	191	203
59.977	-131.1	336.4	146	297	181	191
60.018	-156	355.1	144.5	359	194	178
60.06	-168	370.2	144	374	179	161
60.102	-175.1	379.2	133	385	141	115
60.143	-187	373.8	129	400	137	92
60.185	-198.1	369.4	126	410	118	60
60.227	-204.5	364.9	114.5	420	103	31
60.269	-213.2	348.9	111	420	59	-39
60.31	-217.2	323.9	104.5	410	26	-70
60.352	-230.7	301.6	83	380	10	-103
60.394	-245	275.8	73.5	350	-22	-146
60.435	-259.3	234.8	50.5	315	-57	-210
60.477	-276.8	209.9	33.5	274	-77	-231
60.519	-303	193.8	-10.5	193	-100	-247
60.56	-323.6	177.8	-29	156	-115	-260
60.602	-344.2	154.6	-53	109	-137	-283
60.644	-360.1	146.6	-78.5	68	-155	-295
60.686	-385.5	146.6	-125	-30	-194	-300
60.727	-389.5	140.3	-162	-68	-227	-298
60.769	-396.7	139.5	-183.5	-108	-256	-306
60.811	-401.4	139.5	-211.5	-159	-276	-309
60.852	-411.8	141.2	-245.5	-212	-294	-314
60.894	-419.7	140.3	-266.5	-244	-303	-309
60.936	-430	139.5	-283.5	-261	-302	-310
60.978	-433.2	140.3	-295.5	-278	-306	-307
61.019	-434.8	141.2	-320	-317	-306	-305
61.061	-434	139.5	-324	-331	-303	-299
61.103	-431.6	139.5	-323	-342	-305	-288
61.144	-419.7	140.3	-330.5	-355	-296	-282
61.186	-414.1	142.1	-316	-366	-290	-267
61.228	-409.2	140.3	-302	-362	-280	-265
61.27	-411.3	141.2	-276	-350	-261	-240
61.311	-407	140.3	-259	-357	-256	-221
61.353	-412	140.3	-218	-351	-240	-202
61.395	-426.1	140.3	-196.5	-347	-229	-181
61.436	-424	140.3	-170	-343	-209	-139
61.478	-425.4	140.3	-150.5	-341	-201	-104
61.52	-436.7	140.3	-119	-333	-183	-88
61.561	-441.7	140.3	-98	-331	-167	-67
61.603	-435.3	140.3	-79.5	-328	-134	-7
61.645	-429	140.3	-59	-326	-110	24
61.687	-418.3	140.3	-30	-320	-98	44
61.728	-407.7	140.3	-8.5	-319	-76	69
61.77	-393.6	140.3	-1	-314	-54	125
61.812	-380.9	140.3	13	-317	-21	145
61.853	-363.2	140.3	36	-319	-15	168
61.895	-351.2	140.3	52	-317	12	181
61.937	-342	140.3	69.5	-323	41	184
61.979	-332.1	140.3	85.5	-322	76	176
62.02	-308	140.3	102	-325	97	166
62.062	-299.5	140.3	110	-327	118	161
62.104	-287.5	140.3	112	-333	178	146
62.145	-277.6	140.3	117.5	-333	206	132
62.187	-260.6	140.3	118	-341	217	114
62.229	-255	140.3	122.5	-345	231	92
62.271	-255	140.3	121	-353	263	47
62.312	-259.2	140.3	122	-363	272	16
62.354	-269.1	140.3	115.5	-361	278	-10
62.396	-275.5	140.3	112.5	-368	272	-32
62.437	-286.1	140.3	106	-366	276	-90
62.479	-291.7	140.3	102.5	-373	259	-125
62.521	-303.8	140.3	87	-354	253	-151
62.562	-311.6	140.3	75	-337	245	-171
62.604	-314.4	140.3	62.5	-310	226	-216
62.646	-321.5	140.3	47.5	-293	213	-245
62.688	-315.8	140.3	26	-234	184	-268
62.729	-322.9	140.3	19	-202	160	-282
62.771	-320.7	140.3	-16	-174	112	-305
62.813	-316.5	140.3	-41.5	-138	86	-304
62.854	-317.9	140.3	-74	-80	66	-305
62.896	-315.1	140.3	-112	-16	24	-304
62.938	-315.8	140.3	-145	30	-41	-301
62.98	-307.3	140.3	-170	79	-79	-297
63.021	-301.7	140.3	-219	174	-101	-290
63.063	-302.4	140.3	-242.5	228	-138	-292
63.105	-295.3	140.3	-259.5	278	-204	-285
63.146	-274.8	140.3	-266	343	-235	-283
63.188	-237.3	140.3	-275.5	414	-262	-282
63.23	-204	140.3	-285.5	438	-285	-283
63.272	-176.5	140.3	-286	452	-306	-259
63.313	-142.5	140.3	-282.5	464	-314	-244
63.355	-78.15	140.3	-270.5	468	-313	-230
63.397	-52.69	139.5	-261	455	-312	-213
63.438	-20.86	139.5	-254	444	-315	-150
63.48	10.96	139.5	-238.5	422	-317	-127
63.522	71.08	139.5	-209.5	394	-314	-92
63.563	100.1	139.5	-182	370	-308	-67
63.605	129.8	139.5	-162.5	343	-293	-2
63.647	160.9	139.5	-149.5	300	-279	37
63.689	211.1	139.5	-106	202	-270	52
63.73	228.8	139.5	-76	153	-256	69
63.772	245.1	139.5	-61	99	-220	98
63.814	247.2	139.5	-39	46	-208	103
63.855	247.2	139.5	-3	-62	-195	106
63.897	245.8	139.5	15.5	-119	-176	108
63.939	241.5	139.5	21.5	-170	-152	118
63.981	233	139.5	33	-218	-131	117
64.022	194.1	139.5	56.5	-299	-116	118
64.064	159.5	139.5	63	-325	-110	105
64.106	118.5	139.5	74	-345	-88	82
64.147	73.2	137.7	80	-350	-75	69
64.189	-35.01	137.7	92.5	-358	-70	54
64.231	-96.54	137.7	95	-362	-64	35
64.273	-155	137.7	99.5	-363	-52	16
64.314	-209	137.7	108	-363	-41	-3
64.356	-302	137.7	113	-371	-41	-25
64.398	-330	137.7	108	-370	-26	-53
64.439	-348	137.7	112.5	-373	-6	-91
64.481	-362	137.7	107.5	-367	14	-115
64.523	-373	137.7	105.5	-354	21	-133
64.564	-385	137.7	100	-346	29	-150
64.606	-390	137.7	93	-341	47	-192
64.648	-395	137.7	85.5	-329	59	-211
64.69	-406	137.7	59	-314	64	-231
64.731	-409	137.7	39.5	-304	70	-246
64.773	-406	137.7	18	-296	78	-269
64.815	-404	137.7	-5	-292	65	-286
64.856	-408	137.7	-47.5	-281	57	-293
64.898	-411	137.7	-74	-276	48	-289
64.94	-409	137.7	-90	-277	24	-281
64.982	-400	137.7	-112	-276	1	-279
65.023	-392	137.7	-141	-271	-26	-277
65.065	-389	137.7	-163	-276	-49	-275
65.107	-387	137.7	-175	-277	-86	-272
65.148	-382	137.7	-189.5	-278	-100	-269
65.19	-372	137.7	-211.5	-285	-121	-267
65.232	-370	137.7	-228	-285	-142	-270
65.274	-365	137.7	-240.5	-289	-176	-248
65.315	-352	137.7	-250.5	-294	-197	-219
65.357	-349	137.7	-258.5	-305	-208	-187
65.399	-355	137.7	-266	-312	-208	-177
65.44	-357	137.7	-268.5	-311	-219	-120
65.482	-351	137.7	-278.5	-319	-218	-94
65.524	-349	137.7	-268	-322	-220	-72
65.565	-354	137.7	-263	-337	-223	-26
65.607	-339	132.3	-250	-347	-234	19
65.649	-340	126.1	-233.5	-342	-236	41
65.691	-339	113.6	-210.5	-346	-235	71
65.732	-331	91.34	-200.5	-346	-225	96
65.774	-328	34.31	-188	-342	-225	147
65.816	-315	-2.228	-169	-334	-218	176
65.857	-293	-33.42	-143.5	-310	-207	199
65.899	-274	-83.32	-115.5	-289	-204	213
65.941	-256	-156.4	-95.5	-281	-200	223
65.983	-236	-200	-76.5	-253	-186	229
66.024	-199	-232.1	-39.5	-207	-174	231
66.066	-172	-277.6	-19.5	-175	-173	228
66.108	-154	-344.4	1	-138	-152	234
66.149	-133	-368.5	26.5	-116	-138	226
66.191	-90	-384.5	46.5	-33	-123	221
66.233	-65	-396.1	48	18	-92	199
66.275	-31	-402.3	60.5	59	-44	160
66.316	-3	-405	68	111	-9	145
66.358	39	-405	75.5	193	20	120
66.4	53	-397.9	84.5	222	56	104
66.441	65	-398.8	86.5	255	114	65
66.483	68	-397.9	92.5	285	138	37
66.525	75	-395.2	97.5	308	160	14
66.566	81	-395.2	93	324	197	-7
66.608	79	-388.1	98	334	227	-40
66.65	64	-386.3	103.5	350	242	-90
66.692	22	-380.9	91.5	341	249	-132
66.733	-14	-382.7	92	317	253	-156
66.775	-44	-384.5	89.5	297	266	-210
66.817	-80	-380.9	79.5	266	276	-244
66.858	-157	-382.7	71.5	190	276	-261
66.9	-190	-379.2	54.5	152	280	-271
66.942	-232	-372	31	107	269	-279
66.984	-269	-372.9	10.5	68	255	-291
67.025	-278	-373.8	-36	-13	238	-290
67.067	-323	-373.8	-67.5	-64	219	-283
67.109	-338	-379.2	-91.5	-102	196	-278
67.15	-351	-381.8	-115.5	-146	176	-272
67.192	-359	-384.5	-158.5	-217	155	-261
67.234	-364	-383.6	-189.5	-243	128	-253
67.276	-362	-380	-206.5	-286	81	-253
67.317	-367	-376.5	-222.5	-299	43	-248
67.359	-380	-376.5	-237.5	-320	25	-233
67.401	-387.6	-376.5	-252	-327	-6	-220
67.442	-392.1	-368.5	-258	-335	-59	-183
67.484	-398.3	-365.8	-266	-346	-82	-162
67.526	-409.5	-369.4	-270.5	-349	-111	-138
67.567	-414.5	-369.4	-280	-349	-143	-109
67.609	-417.9	-371.1	-276.5	-350	-178	-58
67.651	-424.6	-368.5	-286	-350	-198	-27
67.693	-409.5	-367.6	-275.5	-343	-204	0
67.734	-403.1	-361.3	-269.5	-337	-209	36
67.776	-391.9	-354.2	-265.5	-320	-218	86
67.818	-381.8	-351.5	-262.5	-294	-219	138
67.859	-348.1	-348.9	-254	-243	-227	154
67.901	-330.1	-351.5	-242.5	-202	-232	175
67.943	-306.5	-351.5	-240.5	-169	-236	232
67.985	-287.4	-353.3	-224	-139	-225	251
68.026	-233.5	-357.8	-191.5	-74	-224	272
68.068	-205.5	-361.3	-170.5	-32	-217	307
68.11	-179.6	-367.6	-156	-4	-209	335
68.151	-158.3		-133.5	19	-220	352
68.193	-101.1		-101	35	-212	352
68.235	-71.86		-76.5	36	-217	356
68.277	-52.77		-63	26	-223	360
68.318	-25.82		-52	15	-222	368
68.36	-1.123		-20	-1	-234	360
68.402	0		-9	-18	-238	350
68.443	5.614		5.5	-29	-249	331
68.485	14.6		19	-40	-257	303
68.527	24.7		33.5	-64	-264	278
68.568	22.46		45	-85	-272	244
68.61	8.982		51	-92	-276	198
68.652	-3.368		56.5	-115	-278	169
68.694	-51.65		64	-150	-285	142
68.735	-81.96		72	-166	-291	111
68.777	-103.3		76	-190	-295	49
68.819	-139.2		72	-205	-296	15
68.86	-201		63	-230	-287	-15
68.902	-233.5		59.5	-242	-284	-49
68.944	-263.9		51	-247	-269	-145
68.986	-294.2		41.5	-257	-259	-177
69.027	-349.2		15.5	-279	-251	-219
69.069	-363.8		-7	-283	-243	-265
69.111	-373.9		-27.5	-286	-223	-318
69.152	-373.9		-51.5	-293	-204	-336
69.194	-372.8		-96.5	-292	-190	-348
69.236	-361.5			-296	-169	-363
69.278	-361.5			-288	-136	-376
69.319	-349.2			-282	-121	-373
69.361	-334.6			-272	-94	-369
69.403	-327.9			-257	-73	-368
69.444	-314.4			-231	-40	-363
69.486	-298.7			-194	-17	-353
69.528	-271.7			-117	-1	-346
69.569	-258.2			-61	9	-336
69.611	-245.9			-24	39	-284
69.653	-235.8			26	58	-257
69.695	-224.6			120	65	-230
69.736	-215.6			161	82	-208
69.778	-208.8			196	106	-156
69.82	-196.5			240	121	-125
69.861	-188.6			281	139	-102
69.903	-188.6				145	-73
69.945	-178.5				184	-24
69.987	-176.3				194	8

## Sheet: Fig_1_f
t	Pink	Black	Lilac	Orange	Lightblue	Green
0	-61	-84.34	-69.88	-66	-65	-69
0.042	-69	-60.42	-74.65	-57	-59	-61
0.083	-51	-28.95	-49.24	-33	-38	-47
0.125	-17	1.259	46.06	31	24	-22
0.167	45	32.73	87.35	58	110	1
0.209	67	95.66	125.5	76	162	37
0.25	100	124.6	158.8	101	203	61
0.292	115	157.3	225.5	143	237	83
0.334	140	183.8	257.3	169	298	109
0.375	157	203.9	295.4	191	326	147
0.417	177	206.4	330.4	215	354	168
0.459	192	203	341.5	233	367	180
0.5	215	206	355.8	243	403	185
0.542	227	222	370.1	255	410	194
0.584	239	240	385.9	262	420	201
0.626	250	256	419.3	270	422	202
0.667	283	264	428.8	268	404	208
0.709	291	255	424.1	267	387	220
0.751	315	259	409.8	261	384	221
0.792	318	264	398.6	258	384	217
0.834	327	275	409.8	261	375	207
0.876	332	275	408.2	264	376	207
0.918	341	266	416.1	270	375	202
0.959	348	262	400.2	265	372	199
1.001	356	261	389.1	246	368	197
1.043	357	262	390.7	234	368	205
1.084	359	252	384.4	226	357	206
1.126	363	242	397.1	213	345	197
1.168	369	237	389.1	209	338	187
1.21	368	239	378.7	207	338	183
1.251	373	238	375.2	212	339	186
1.293	375	238	363.2	214	344	184
1.335	373	234	356.1	204	358	178
1.376	372	219	354.7	197	370	162
1.418	370	217	351.2	194	377	163
1.46	377	216	363.9	200	385	161
1.501	366	216	377.3	205	393	167
1.543	359	221	382.3	212	395	175
1.585	364	222	383	221	399	178
1.627	349	214	358.9	218	413	172
1.668	349	207	346.2	206	436	172
1.71	349	199	341.3	202	465.4	173
1.752	333	205	339.1	208	468.5	176
1.793	318	206	329.5	238	471.7	164
1.835	287	203	324.4	242	495.5	152
1.877	287	180	318.3	242	514.6	140
1.919	275	175	316.6	235	520.9	147
1.96	281	169	311.5	229	532.1	155
2.002	305	165	305.4	225	532.1	167
2.044	336	159	297.5	224	527.3	173
2.085	382	142	289.6	226	522.5	165
2.127	414	129	276.2	218	508.2	158
2.169	527.3	113	274.5	204	481.2	152
2.211	471.7	99	273.4	202	404	168
2.252	376.4	93	274.5	197	384	175
2.294	206	93	293.6	192	366	170
2.336	132	89	296.9	197	342	158
2.377	95	62	295.8	200	297	136
2.419	51	53	287.4	211	284	135
2.461	22	46	265.5	197	263	134
2.502	21	38	263.8	185	252	139
2.544	21	38	263.3	188	206	154
2.586	21	35	268.9	192	192	145
2.628	23	38	265.5	228	172	135
2.669	33	42	263.3	236	159	120
2.711	49	50	267.2	242	134	97
2.753	66	59	268.3	252	126	98
2.794	117	66	250.4	258	128	102
2.836	138	63	241.4	255	131	111
2.878	154	45	233.5	246	140	128
2.92	185	36	229.6	249	148	120
2.961	241	35	227.9	273	163	106
3.003	272	35	224.5	298	181	96
3.045	287	41	221.2	323	219	91
3.086	302	54	209.9	340	246	92
3.128	322	58	194.2	348	270	105
3.17	338	59	187.5	334	300	115
3.211	354	36	188.6	318	352	126
3.253	366	21	187.5	298	376	117
3.295	388	11	179.1	269	382	111
3.337	395	4	161.1	258	395	92
3.378	399	0	154.4	256	405	75
3.42	396	-8	151.6	260	425	76
3.462	389	-19	152.1	255	433	86
3.503	382	-34	154.4	245	429	93
3.545	370	-52	149.3	236	400	85
3.587	360	-57	138.6	227	398	69
3.629	334	-57	126.3	237	392	59
3.67	322	-57	120.7	257	398	58
3.712	318	-68	121.8	275	400	70
3.754	319	-82	124.1	282	405	67
3.795	313	-93	113.5	278	392	65
3.837	311	-100	105	265	380	47
3.879	311	-98	104	245	380	26
3.921	304	-89	104	230	373	19
3.962	291	-78	111	219	369	22
4.004	281	-66	124	229	367	30
4.046	277	-33	141.5	237	364	52
4.087	273	-23	156.5	252	360	57
4.129	265	-21	181	257	354	51
4.171	257	-23	188	244	348	43
4.213	259	-27	183	228	334	28
4.254	264	-16	191.5	217	321	36
4.296	269	-4	215	231	311	56
4.338	263	9	229	238	303	73
4.379	253	12	231.5	243	297	85
4.421	246	14	228	242	289	82
4.463	240	17	227.5	207	286	79
4.504	228	19	236.5	181	277	76
4.546	219	33	242.5	169	281	83
4.588	215	41	249	151	293	88
4.63	212	45	237	160	307	88
4.671	208	41	234.5	159	335	84
4.713	215	8	235.5	147	368	61
4.755	221	-5	232.5	131	378	51
4.796	227	-16	215	95	379	50
4.838	239	-27	198	91	381	52
4.88	258	-35	189	90	370	71
4.922	270	-31	182	83	364	84
4.963	275	-21	148	55	354	88
5.005	270	-7	131.5	40	333	87
5.047	265	6	112.5	44	309	54
5.088	268	6	97	47	298	37
5.13	271	1	76	79	293	10
5.172	279	3	60.5	90	288	-8
5.214	279	28	48	89	295	-28
5.255	271	46	41.5	84	306	-37
5.297	265	57	31	55	317	-55
5.339	261	73	19.5	51	327	-75
5.38	270	82	13.5	59	329	-114
5.422	277	88	8	71	334	-123
5.464	298	86	9	116	339	-116
5.505	295	83	2	135	346	-106
5.547	295	69	-15	142	346	-79
5.589	289	59	-24	145	342	-69
5.631	281	56	-23.5	128	348	-76
5.672	279	51	-15.5	128	348	-87
5.714	287	39	-6	132	352	-112
5.756	292	25	4	137	344	-127
5.797	280	10	6	170	338	-129
5.839	261	-17	-1	191	333	-112
5.881	246	-56	-6	202	337	-88
5.923	234	-76	-6.5	211	332	-80
5.964	224	-100	6.5	195	323	-73
6.006	225	-127	9.5	176	317	-82
6.048	222	-168	2	160	311	-97
6.089	217	-187	-6.5	147	313	-112
6.131	201	-194	-9.5	143	310	-109
6.173	186	-198	-7.5	154	313	-105
6.214	182	-230	-1	167	319	-75
6.256	189	-256	10.5	178	319	-68
6.298	192	-280	47	169	313	-59
6.34	190	-287	57	154	303	-69
6.381	178	-294	62	124	298	-95
6.423	163	-296	70.5	99	304	-111
6.465	151	-297	102	72	304	-118
6.506	154	-291	120.5	69	299	-117
6.548	161	-280	143	71	276	-94
6.59	165	-259	168.5	84	271	-79
6.632	162	-245	189.5	119	272	-68
6.673	156	-232	194	130	285	-66
6.715	154	-227	189	135	310	-85
6.757	153	-243	179	128	315	-98
6.798	141	-271	161.5	96	315	-107
6.84	125	-291	156.5	82	308	-102
6.882	108	-323	154	82	291	-86
6.924	95	-334	145	88	293	-82
6.965	87	-335	109.5	103	300	-90
7.007	87	-331	93	107	302	-108
7.049	96	-286	79	102	288	-128
7.09	103	-255	65.5	84	283	-117
7.132	106	-223	39	49	281	-112
7.174	95	-191	17	43	290	-101
7.216	85	-142	5.5	46	298	-73
7.257	80	-130	-6	50	292	-68
7.299	83	-121	-16	92	289	-71
7.341	85	-125	-13	125	299	-80
7.382	95	-164	-0.5	132	299	-92
7.424	114	-192	12	134	288	-84
7.466	126.5	-203	55	116	275	-72
7.507	123	-208	75	93	265	-55
7.549	119.4	-201	94	64	263	-42
7.591	119.4	-188	103.5	52	274	-44
7.633	136.3	-163	104.5	51	286	-58
7.674	151.6	-133	97	62	301	-74
7.716	161.7	-60	87.5	65	313	-96
7.758	165	-19	90.5	57	306	-93
7.799	158.3	22	101.5	30	297	-88
7.841	152.7	52	96	19	288	-83
7.883	149.3	95	86.5	18	282	-86
7.925	153.8	99	72	28	283	-102
7.966	171.8	100	45	49	286	-115
8.008	172.3	106	30	56	278	-124
8.05	171.2	112	26	48	248	-121
8.091	160.5	114	19.5	39	245	-110
8.133	132.5	114	19.5	37	244	-108
8.175	125.2	107	27	51	258	-107
8.217	117.3	102	36.5	79	287	-131
8.258	114.5	90	40	90	298	-155
8.3	121.2	68	29	99	300	-172
8.342	121.2	45	19	94	298	-182
8.383	112.3	24	16.5	84	278	-173
8.425	101.6	12	18.5	75	266	-167
8.467	81.39	4	47.5	94	268	-165
8.508	67.92	1	65	120	258	-170
8.55	65.68	1	83.5	152	217	-184
8.592	61.75	-4	95.5	182	194	-198
8.634	57.82	-19	97	219	168	-197
8.675	47.15	-41	91.5	229	149	-199
8.717	24.14	-68	87	233	130	-203
8.759	10.1	-76	93	226	129	-201
8.8	-8.42	-76	116	201	146	-212
8.842	-2.245	-68	138	191	166	-213
8.884	3.929	-46	153	193	207	-211
8.926	14.03	-32	167.5	188	223	-215
8.967	48.84	-26	162	202	241	-219
9.009	65.11	-26	154	213	247	-229
9.051	76.9	-58	139	214	233	-220
9.092	80.83	-73	133.5	207	227	-215
9.134	66.24	-76	133	170	229	-204
9.176	58.94	-79	137	147	239	-197
9.217	56.13	-63	135	134	250	-201
9.259	61.75	-52	128.5	124	245	-196
9.301	81.95	-35	88	119	231	-186
9.343	95.99	-10	63.5	131	209	-173
9.384	105	31	46	157	186	-132
9.426	107.8	43	31	172	179	-123
9.468	92.06	47	22.5	170	197	-123
9.509	80.83	39	16.5	158	216	-128
9.551	68.48	12	15	136	229	-135
9.593	68.48	1	-10.5	114	228	-124
9.635	75.78	-5	-41.5	102	219	-116
9.676	87.01	-4	-51.5	104	204	-100
9.718	90.94	-22	-57.5	110	200	-70
9.76	91.5	-46	-55	123	203	-62
9.801	67.92	-69	-42	161	210	-62
9.843	47.71	-86	-25.5	175	218	-72
9.885	42.66	-108	0	178	223	-100
9.927	42.1	-109	16.5	172	212	-117
9.968	49.4	-106	33	163	195	-121
10.01	61.75	-110	35	175	173	-118
10.052	76.34	-142	33.5	189	172	-89
10.093	87.57	-153	34	209	176	-89
10.135	88.69	-160	47	242	185	-88
10.177	80.83	-158	54.5	254	186	-96
10.219	69.04	-156	59	248	170	-105
10.26	61.19	-151	52.5	238	152	-104
10.302	56.69	-137	26	202	143	-101
10.344	60.06	-126	12	164	138	-120
10.385	66.24	-89	-5	143	155	-131
10.427	76.34	-56	-22	128	167	-136
10.469	73.53	-30	-48.5	122	174	-132
10.51	63.99	-9	-54	135	170	-114
10.552	43.78	17	-56	135	157	-109
10.594	25.26	20	-56	127	149	-118
10.636	-12.35	9	-40.5	87	157	-128
10.677	-25.82	-9	-18.5	67	156	-134
10.719	-33.12	-21	-7	62	162	-124
10.761	-40.98	-19	-2	65	158	-110
10.802	-39.29	-13	-5.5	95	138	-92
10.844	-43.22	1	1	109	121	-72
10.886	-49.96	34	8.5	111	99	-47
10.928	-56.13	50	25	111	99	-44
10.969	-67.36	56	54	86	103	-52
11.011	-81.95	54	80.5	72	125	-54
11.053	-94.86	32	100.5	67	147	-43
11.094	-104.4	20	107	74	166	-15
11.136	-118.4	14	107	97	168	6
11.178	-119	13	93.5	106	163	27
11.22	-116.8	19	83.5	109	144	86
11.261	-107.8	26	67.5	99	124	113
11.303	-80.83	18	63	86	112	122
11.345	-67.36	7	70	91	103	124
11.386	-49.4	-24	80	109	113	117
11.428	-38.17	-33	94.5	124	126	97
11.47	-39.29	-35	102	130	145	79
11.511	-45.47	-37	101	128	166	68
11.553	-57.26	-27	91.5	111	197	39
11.595	-71.85	-15	72.5	98	204	34
11.637	-74.1	-3	43.5	94	204	34
11.678	-63.99	12	37.5	100	195	28
11.72	-55.57	36	37	117	162	3
11.762	-49.96	40	36	140	145	-20
11.803	-59.5	34	38.5	196	140	-36
11.845	-71.29	33	32.5	218	137	-43
11.887	-75.22	61	17	227	160	-45
11.929	-76.9	86	-3.5	231	163	-48
11.97	-55.01	107	-24.5	223	170	-57
12.012	-35.93	131	-32	221	167	-71
12.054	-20.77	147	-28	214	147	-118
12.095	-3.929	152	-21	219	124	-128
12.137	3.929	157	-4.5	226	107	-132
12.179	1.684	158	4	236	101	-126
12.22	-1.123	134	2.5	230	108	-122
12.262	0	119	-5.5	218	113	-127
12.304	6.736	109	-9.5	190	133	-130
12.346	2.245	95	-5.5	183	154	-120
12.387	-7.297	81	-2	182	181	-127
12.429	-21.89	75	12.5	185	182	-137
12.471	-47.71	67	20	192	183	-146
12.512	-62.87	50	17	183	178	-145
12.554	-65.68	8	3.5	159	142	-118
12.596	-66.8	-9	-5	138	121	-99
12.638	-80.27	-17	-12.5	71	108	-75
12.679	-94.3	-25	-16.5	47	110	-67
12.721	-108.9	-34	-25.5	31	100	-70
12.763	-115.1	-56	-39	22	86	-72
12.804	-114	-76	-62	38	77	-89
12.846	-110	-87	-70	40	58	-91
12.888	-98.23	-100	-70	36	53	-71
12.93	-85.32	-104	-70.5	31	49	-47
12.971	-48.27	-109	-59	21	43	-23
13.013	-28.63	-114	-46.5	23	37	2
13.055	-20.77	-155	-37	21	8	59
13.096	-20.21	-168	-36	21	5	78
13.138	-20.21	-177	-49.5	17	13	89
13.18	-14.59	-183	-51	-6	24	93
13.222	-7.297	-188	-46.5	-26	68	84
13.263	4.491	-184	-38	-36	95	64
13.305	37.05	-180	-16.5	-51	123	53
13.347	57.97	-172	2	-58	139	48
13.388	66.16	-162	16	-54	158	60
13.43	69.94	-166	17	-43	158	77
13.472	58.6	-173	7	-4	149	94
13.513	53.56	-189	0.5	38	132	97
13.555	49.15	-222	-6	68	109	96
13.597	46.63	-225	-5	94	100	81
13.639	56.08	-227	7	133	89	70
13.68	60.49	-220	24	143	72	56
13.722	70.57	-185	30	140	55	54
13.764	90.74	-156	35	127	40	73
13.805	96.41	-133	19.5	111	39	81
13.847	93.89	-115	2	118	40	96
13.889	81.29	-107	-9.5	135	18	89
13.931	68.05	-113	-17.5	157	15	77
13.972	56.71	-121	-23.5	205	22	61
14.014	61.75	-120	-30	226	33	35
14.056	69.94	-109	-43	239	86	2
14.097	76.88	-100	-59.5	233	122	-6
14.139	68.05	-99	-91.5	213	162	-7
14.181	56.71	-108	-105	187	193	-8
14.223	43.48	-126	-110	166	237	-30
14.264	37.81	-128	-112	144	249	-54
14.306	35.92	-127	-100	136	248	-72
14.348	42.85	-124	-89.5	146	245	-84
14.389	51.67	-140	-85	160	216	-87
14.431	65.53	-152	-82.5	169	207	-87
14.473	74.36	-165	-69.5	171	198	-94
14.514	66.79	-175	-65	162	204	-114
14.556	52.93	-169	-63	147	220	-138
14.598	36.55	-157	-66	139	216	-148
14.64	11.97	-140	-58	150	212	-150
14.681	5.041	-113	-50.5	153	199	-146
14.723	2.521	-45	-44	151	166	-149
14.765	-5.671	-23	-27.5	136	165	-167
14.806	-8.192	-2	-5.5	93	165	-175
14.848	-1.26	28	8	80	170	-187
14.89	8.192	78	10	62	202	-190
14.932	21.42	97	5	55	215	-184
14.973	23.94	114	-25	43	220	-177
15.015	25.21	127	-41.5	18	212	-172
15.057	25.21	170	-48	3	194	-177
15.098	26.47	180	-45.5	-11	176	-179
15.14	27.1	188	-45	-9	162	-178
15.182	26.47	182	-40	-3	155	-174
15.223	24.57	153	-33	22	163	-138
15.265	21.42	135	-20	41	165	-126
15.307	0.63	127	-15.5	67	181	-128
15.349	-16.38	108	-24.5	69	195	-125
15.39	-32.77	87	-35.5	65	202	-110
15.432	-51.04	72	-40.5	60	191	-84
15.474	-69.94	59	-38.5	91	174	-60
15.515	-71.2	57	-29.5	121	155	-27
15.557	-67.42	59	-22.5	148	151	25
15.599	-59.86	64	-10	175	148	51
15.641	-30.88	68	-4.5	208	136	64
15.682	-3.781	86	-12	216	125	65
15.724	21.42	113	-28	206	74	51
15.766	61.12	113	-37	195	50	41
15.807	119.7	107	-43	177	35	29
15.849	151.9	96	-37.5	178	31	29
15.891	172.7	72	-34	188	25	51
15.933	186.5	67	-21	206	32	53
15.974	194.1	71	16	224	45	54
16.016	192.2	78	39.5	226	57	47
16.058	175.2	76	52	220	75	41
16.099	167	59	59	220	72	47
16.141	158.2	39	48.5	242	72	62
16.183	158.2	23	33	256	70	74
16.225	165.1	7	21.5	257	90	111
16.266	179.6	0	9.5	255	100	113
16.308	188.4	2	2	224	120	110
16.35	185.3	6	0.5	187	134	99
16.391	169.5	15	3	160	141	69
16.433	150	13	9.5	143	134	56
16.475	102.7	-1	-5	127	125	60
16.516	90.74	-20	-21.5	131	104	72
16.558	90.74	-42	-31.5	146	83	106
16.6	84.44	-55	-45.5	151	82	116
16.642	51.04	-63	-46.5	129	85	118
16.683	28.99	-59	-48	105	94	115
16.725	10.08	-66	-45.5	87	119	87
16.767	-2.521	-78	-33	88	127	61
16.808	-15.12	-90	-15	106	134	49
16.85	-15.12	-102	-9	125	131	39
16.892	-1.89	-111	-13	136	112	-2
16.934	13.23	-118	-17.5	146	88	-31
16.975	33.4	-131	-14	144	75	-51
17.017	31.51	-148	-7.5	127	65	-63
17.059	23.94	-163	-3	107	68	-55
17.1	11.34	-172	-2	96	76	-52
17.142	-16.38	-170	-7	111	88	-60
17.184	-20.79	-173	-19	127	107	-75
17.225	-24.57	-196	-29.5	153	133	-94
17.267	-21.42	-207	-42	174	138	-93
17.309	-28.36	-211	-61	192	157	-85
17.351	-39.7	-215	-75.5	190	144	-81
17.392	-57.97	-220	-75	178	122	-105
17.434	-68.68	-212	-74	164	114	-114
17.476	-77.51	-207	-64.5	171	115	-117
17.517	-73.72	-209	-51	190	112	-112
17.559	-64.27	-194	-35.5	213	110	-125
17.601	-54.82	-177	-33	227	98	-131
17.643	-23.94	-165	-30	238	86	-151
17.684	-20.79	-147	-31.5	235	85	-153
17.726	-25.84	-98	-38.5	219	82	-139
17.768	-35.92	-74	-36.5	195	92	-124
17.809	-72.46	-57	-27	147	91	-112
17.851	-87.59	-47	-17	132	90	-103
17.893	-95.78	-57	-13	121	64	-106
17.935	-99.56	-62	-16	120	47	-121
17.976	-89.48	-62	-21.5	158	36	-131
18.018	-77.51	-53	-29	180	33	-134
18.06	-63.64	-41	-23	192	45	-130
18.101	-44.11	-27	-24.5	204	61	-119
18.143	-0.63	-23	-39.5	196	72	-106
18.185	12.6	-19	-54.5	176	71	-94
18.226	13.86	-37	-65	161	65	-96
18.268	18.27	-51	-73	141	51	-104
18.31	-2.521	-65	-75.5	128	30	-115
18.352	-9.452	-66	-68	126	22	-123
18.393	-13.86	-67	-68.5	121	12	-105
18.435	-18.27	-63	-72.5	105	11	-80
18.477	-39.7	-65	-92.5	81	35	-68
18.518	-62.38	-72	-100.5	80	42	-61
18.56	-84.44	-103	-107	90	52	-55
18.602	-98.3	-114	-109.5	99	50	-71
18.644	-114.1	-115	-90.5	112	41	-74
18.685	-121	-115	-84.5	107	29	-68
18.727	-121.6	-91	-70.5	95	29	-31
18.769	-108.4	-83	-52	91	40	0
18.81	-76.88	-76	-51.5	114	46	23
18.852	-54.19	-68	-55	140	64	52
18.894	-44.74	-50	-55	165	63	80
18.936	-39.07	-39	-58	179	49	81
18.977	-26.47	-22	-45.5	193	38	80
19.019	-20.79	-6	-34	189	39	79
19.061	-5.041	36	-20.5	180	61	90
19.102	6.931	67	-2.5	185	73	110
19.144	44.11	79	31	231	69	129
19.186	61.12	93	48.5	258	72	156
19.228	81.92	99	48.5	283	76	194
19.269	88.85	89	45.5	309	82	210
19.311	97.04	76	31.5	326	92	215
19.353	107.1	59	18.5	338	102	209
19.394	113.4	42	6	344	116	198
19.436	121	30	1.5	345	128	189
19.478	141.8	24	-1	323	109	180
19.519	152.5	24	-8	301	111	167
19.561	172.7	-8	-21.5	282	122	127
19.603	187.1	-23	-33	270	117	112
19.645	207.9	-41	-52	261	110	107
19.686	209.8	-57	-55.5	266	100	105
19.728	199.1	-64	-56	275	63	112
19.77	183.4	-74	-50.5	293	54	100
19.811	140.5	-75	-35.5	306	46	88
19.853	118.5	-78	-21.5	299	44	75
19.895	105.9	-103	-10.5	286	61	67
19.937	97.04	-121	-1.5	263	77	70
19.978	57.97	-128	-6.5	235	101	80
20.02	39.7	-135	-9.5	227	118	97
20.062	12.6	-145	-7	225	139	141
20.103	-4.411	-157	1	224	141	158
20.145	-22.05	-173	20.5	227	158	160
20.187	-18.9	-193	35	218	164	159
20.228	-6.931	-203	32	209	200	138
20.27	2.521	-207	28.5	216	214	114
20.312	44.74	-212	11.5	239	215	96
20.354	64.9	-211	7.5	251	212	89
20.395	76.88	-201	7.5	248	195	96
20.437	86.96	-192	7.5	239	188	112
20.479	74.99	-177	-14.5	208	186	111
20.52	68.05	-170	-27	197	189	109
20.562	66.16	-176	-36.5	197	189	86
20.604	66.16	-187	-42.5	205	175	67
20.646	55.45	-188	-50.5	217	157	54
20.687	42.85	-189	-47.5	213	148	42
20.729	32.77	-187	-40.5	203	138	-3
20.771	22.05	-188	-36	191	146	-14
20.812	18.27	-205	-52	195	147	-25
20.854	19.25	-225	-67.5	211	135	-27
20.896	25.6	-234	-67	231	101	-23
20.938	38.7	-233	-73	260	91	-30
20.979	71.64	-229	-66.5	303	84	-49
21.021	83.95	-224	-59.5	313	88	-62
21.063	87.52	-203	-59	320	88	-68
21.104	82.76	-197	-62	314	78	-59
21.146	52.99	-202	-81	288	71	-53
21.188	43.86	-216	-91.5	269	56	-39
21.23	41.48	-238	-86.5	258	47	-7
21.271	40.68	-246	-82	254	46	4
21.313	60.53	-246	-61	272	49	0
21.355	73.23	-251	-44	270	62	-11
21.396	76.8	-291	-26	270	95	-4
21.438	75.21	-311	1.5	256	112	10
21.48	50.79	-324	28.5	242	119	30
21.521	32.97	-330	37.5	241	128	61
21.563	21.39	-342	34.5	248	117	94
21.605	13.37	-348	28	260	106	102
21.647	9.802	-348	6	297	105	103
21.688	-0.891	-354	-9	302	108	101
21.73	-12.48	-371	-14.5	310	112	120
21.772	-19.6	-368	-17.5	304	103	146
21.813	-18.71	-366	-35.5	273	92	154
21.855	-22.28	-366	-51	243	76	156
21.897	-16.04	-367	-63	228	49	143
21.939	-23.94	-366	-72.5	221	38	141
21.98	-47.89	-363	-75.5	224	36	147
22.022	-64.27	-365	-75	232	33	152
22.064	-68.05	-370	-68.5	226	32	148
22.105	-69.94	-370	-60	218	20	134
22.147	-46.63	-369	-47	222	6	121
22.189	-44.74	-368	-50.5	214	-13	113
22.231	-45.37	-367	-58	195	-31	110
22.272	-49.78	-367	-67	180	-34	113
22.314	-60.49	-366	-73.5	149	-34	124
22.356	-57.97	-366	-71	143	-24	122
22.397	-56.08	-368	-63.5	147	8	102
22.439	-47.26	-370	-61.5	159	30	76
22.481	-20.16	-370	-27.5	167	56	51
22.522	-5.041	-366	0	161	72	26
22.564	20.79	-364	1	148	90	3
22.606	51.04	-363	13.5	131	86	0
22.648	85.07	-360	-6.5	123	104	-2
22.689	92.63	-343	-9	138	118	-10
22.731	95.78	-271	-18.5	148	143	-52
22.773	92	-224	-16.5	156	148	-74
22.814	81.92	-191	-29	153	146	-83
22.856	88.85	-150	-41.5	159	142	-84
22.898	97.67	-85	-56.5	171	125	-63
22.94	98.3	-55	-68.5	193	122	-63
22.981	122.2	-39	-77	236	124	-60
23.023	143.7	-11	-83.5	252	129	-69
23.065	167	46	-87	259	144	-90
23.106	183.4	77	-93.5	261	150	-108
23.148	197.9	92	-104	246	138	-112
23.19	191.6	104	-113	228	139	-106
23.231	179	129	-105	227	138	-123
23.273	172.7	145	-95.5	233	137	-132
23.315	147.4	154	-73.5	245	127	-134
23.357	138.6	161	-54	242	115	-131
23.398	141.1	162	-37	235	87	-131
23.44	140.5	153	-26.5	235	84	-143
23.482	119.1	144	-20	250	81	-151
23.523	102.7	140	-26	256	74	-160
23.565	85.7	136	-33	267	42	-145
23.607	77.51	132	-31.5	261	26	-131
23.649	73.09	107	-17.5	225	16	-113
23.69	70.57	92	-4	209	1	-87
23.732	65.53	65	8.5	191	-5	-31
23.774	54.19	62	21	188	-5	-6
23.815	28.99	53	45.5	198	-4	9
23.857	17.64	51	59.5	210	-5	17
23.899	17.64	48	60	225	-18	29
23.941	24.57	54	55	233	-27	49
23.982	50.41	61	35	231	-34	66
24.024	63.64	55	21.5	212	-29	96
24.066	69.94	27	8.5	193	-13	133
24.107	68.05	14	1	179	18	140
24.149	51.67	3	-8	180	42	141
24.191	54.82	-4	-18.5	182	69	133
24.233	63.64	0	-27.5	192	109	119
24.274	68.68	-6	-42	202	126	128
24.316	68.68	-24	-47.5	220	128	132
24.358	54.82	-47	-49.5	216	125	128
24.399	39.7	-75	-45.5	205	105	112
24.441	22.05	-86	-39	184	99	115
24.483	1.89	-89	-8	179	95	130
24.524	-4.411	-97	-2	183	100	145
24.566	-8.822	-103	1	198	103	163
24.608	-10.71	-106	-6.5	207	104	163
24.65	-1.137e-13	-134	-20.5	200	101	152
24.691	6.301	-151	-20.5	187	92	137
24.733	8.822	-179	-20.5	166	62	86
24.775	4.411	-185	-13.5	157	54	37
24.816	-3.781	-187	-9	150	49	6
24.858	-3.781	-192	-6	156	54	-26
24.9	-6.301	-190	-22.5	170	66	-64
24.942	-1.89	-190	-31	175	69	-71
24.983	10.08	-180	-36	166	69	-75
25.025	21.42	-174	-37.5	162	60	-86
25.067	29.62	-139	-33	169	43	-115
25.108	24.57	-108	-32.5	192	42	-128
25.15	11.34	-91	-54	226	42	-127
25.192	2.521	-71	-67	227	49	-115
25.234	-5.671	-59	-78.5	223	80	-111
25.275	-14.49	-68	-85	212	88	-118
25.317	-57.97	-88	-84	195	91	-138
25.359	-80.66	-99	-81.5	198	88	-147
25.4	-98.93	-108	-77	206	86	-148
25.442	-115.3	-101	-75.5	220	87	-154
25.484	-132.3	-91	-78	238	105	-167
25.525	-131.1	-81	-95	232	112	-169
25.567	-123.5	-51	-102.5	221	135	-162
25.609	-114.7	-32	-94	218	141	-150
25.651	-81.92	-28	-79	224	141	-141
25.692	-61.75	-35	-63.5	232	128	-134
25.734	-49.78	-50	-49	238	114	-141
25.776	-40.96	-47	-40.5	230	105	-149
25.817	-46.63	-45	-41.5	231	106	-147
25.859	-40.96	-37	-51	231	99	-140
25.901	-27.73	-12	-54	224	75	-120
25.943	-5.041	4	-54.5	212	62	-105
25.984	30.25	24	-67.5	207	52	-89
26.026	47.26	34	-78	212	49	-82
26.068	59.23	34	-83	224	31	-91
26.109	61.75	18	-88.5	232	10	-93
26.151	47.26	7	-83	224	-5	-78
26.193	42.22	1	-74	207	-22	-56
26.234	43.14	7	-65.5	182	-26	-18
26.276	51.98	22	-47.5	165	-26	9
26.318	81.34	41	-32.5	153	-11	28
26.36	93.26	62	-33.5	165	7	40
26.401	105.9	111	-38.5	171	34	48
26.443	110.9	122	-39.5	168	41	36
26.485	100.2	125	-41	157	40	19
26.526	83.81	143	-32	161	41	1
26.568	71.2	167	-19.5	175	27	-19
26.61	60.49	178	-7	191	6	-22
26.652	56.71	182	24	213	-15	-11
26.693	57.97	181	30	218	-39	6
26.735	68.68	168	36.5	214	-71	10
26.777	72.46	158	32.5	201	-87	-3
26.818	62.38	155	43.5	174	-96	-15
26.86	49.78	152	56.5	166	-100	-27
26.902	30.25	152	68.5	168	-126	-27
26.944	14.49	152	74.5	178	-136	-12
26.985	2.521	143	62.5	183	-153	8
27.027	1.89	120	47	172	-160	19
27.069	6.301	89	32.5	155	-158	30
27.11	11.97	73	19	132	-157	15
27.152	35.92	63	3	108	-152	4
27.194	37.81	59	-2.5	103	-137	-5
27.236	27.73	37	-6.5	113	-116	-14
27.277	17.01	21	-5	122	-105	-1
27.319	-1.89	8	5.5	115	-100	15
27.361	-6.931	-2	6	97	-90	24
27.402	-5.671	-12	2.5	94	-64	29
27.444	-10.71	-8	-15	94	-36	15
27.486	-38.44	-19	-36	128	-13	12
27.527	-57.34	-39	-42.5	138	8	2
27.569	-76.88	-71	-41.5	144	32	20
27.611	-88.22	-85	-40	138	34	48
27.653	-86.33	-92	-22.5	109	44	63
27.694	-69.94	-103	-10.5	101	65	76
27.736	-59.86	-123	-12	97	94	78
27.778	-36.55	-130	-16	110	114	67
27.819	-5.041	-131	-31	137	118	52
27.861	-0.63	-133	-28	149	119	36
27.903	-3.151	-141	-26.5	151	105	24
27.945	-8.822	-155	-22.5	152	95	25
27.986	-11.34	-174	-31	145	85	32
28.028	-8.192	-186	-39	152	84	49
28.07	-5.041	-200	-47.5	172	93	64
28.111	-1.26	-207	-50.5	199	102	61
28.153	-14.49	-210	-58.5	246	117	56
28.195	-25.84	-212	-63.5	261	127	46
28.237	-39.07	-213	-75.5	270	124	19
28.278	-49.78	-209	-88.5	274	116	8
28.32	-61.12	-207	-96.5	256	116	14
28.362	-59.86	-221	-100	246	116	18
28.403	-57.34	-254	-94.5	243	133	24
28.445	-46.63	-271	-87.5	244	149	12
28.487	-14.49	-284	-73.5	245	159	-1
28.528	4.411	-289	-61	233	170	-21
28.57	15.75	-288	-60	220	167	-61
28.612	18.9	-283	-64.5	198	161	-77
28.654	8.822	-278	-67	192	147	-76
28.695	7.562	-267	-68.5	195	141	-75
28.737	6.301	-248	-73.5	194	128	-79
28.779	7.562	-249	-75	200	131	-85
28.82	32.14	-260	-65.5	179	124	-101
28.862	41.59	-269	-57.5	163	119	-105
28.904	56.08	-265	-41.5	143	97	-94
28.946	66.16	-257	-24.5	129	89	-87
28.987	65.53	-248	10	131	82	-85
29.029	56.71	-238	23	147	66	-93
29.071	50.41	-198	30.5	164	35	-121
29.112	48.52	-173	27	169	13	-128
29.154	52.93	-159	18	156	16	-137
29.196	53.56	-144	9.5	135	23	-133
29.237	46	-102.7	9.5	121	17	-141
29.279	36.55	-160	10.5	115	7	-145
29.321	12.6	-154	4.5	123	-8	-155
29.363	1.26	-144	-9	132	-22	-155
29.404	-1.137e-13	-98	-21.5	148	-36	-154
29.446	-3.781	-63	-35	162	-32	-165
29.488	11.34	-21	-45	187	-29	-173
29.529	34.03	18	-40.5	183	-23	-187
29.571	52.93	63	-29	174	8	-185
29.613	69.94	80	-25	160	29	-200
29.655	87.59	98	-2.5	121	51	-215
29.696	85.7	110	7	115	58	-226
29.738	78.14	154	18	112	67	-233
29.78	64.27	173	22.5	123	64	-224
29.821	35.92	188	13	155	64	-217
29.863	34.03	188	12	166	68	-200
29.905	38.44	176	14.5	165	88	-179
29.947	46.63	157	20	159	95	-172
29.988	74.99	143	41.5	132	114	-180
30.03	86.96	130	48	131	125	-197
30.072	93.89	115	45.5	129	117	-206
30.113	92.63	108	38	130	104	-207
30.155	69.31	111	24	101	98	-197
30.197	54.82	110	22	98	88	-183
30.239	42.22	74	22	97	99	-143
30.28	32.14	56	17	113	106	-121
30.322	31.51	46	1	150	121	-118
30.364	34.66	29	-6	158	124	-116
30.405	33.4	27	-10.5	158	112	-132
30.447	25.21	15	-8	154	91	-140
30.489	14.49	6	-12	142	82	-127
30.53	17.01	-18	-14.5	151	73	-113
30.572	21.42	-50	-22.5	161	80	-102
30.614	20.79	-66	-31	185	77	-103
30.656	10.71	-86	-43.5	236	60	-106
30.697	6.301	-102	-44.5	249	43	-109
30.739	-1.26	-115	-42.5	257	0	-133
30.781	-13.23	-114	-36	253	-15	-138
30.822	-55.45	-130	-16.5	234	-26	-135
30.864	-77.51	-154	-10.5	217	-31	-127
30.906	-88.85	-163	-12	207	-25	-98
30.948	-96.41	-168	-13.5	206	-23	-76
30.989	-109	-161	-29.5	218	-22	-61
31.031	-106.5	-157	-35	224	-23	-59
31.073	-104	-154	-30	224	-25	-68
31.114	-97.04	-157	-28	217	-17	-78
31.156	-80.66	-173	-5	210	-3	-80
31.198	-74.36	-191	11.5	217	12	-77
31.24	-78.14	-208	20.5	219	30	-58
31.281	-89.48	-213	24.5	214	61	-32
31.323	-103.3	-221	17	185	81	-2
31.365	-105.9	-236	13.5	181	103	24
31.406	-102.1	-246	12.5	179	116	63
31.448	-94.52	-240	20	179	119	91
31.49	-68.05	-233	48.5	201	104	91
31.531	-50.41	-233	54	211	87	82
31.573	-27.73	-245	76	217	101	57
31.615	-8.822	-243	89	205	106	38
31.657	-1.26	-245	101	167	114	21
31.698	-5.041	-239	99.5	131	115	11
31.74	-12.6	-218	87.5	94	99	19
31.782	-17.01	-219	75	75	86	32
31.823	-10.71	-231	53.5	57	82	44
31.865	1.89	-251	43	54	78	53
31.907	13.23	-270	40	65	83	45
31.949	21.42	-272	42	82	86	33
31.99	20.16	-271	43	127	84	19
32.032	6.301	-280	41	142	68	15
32.074	0.63	-301	28.5	156	38	34
32.115	-0.63	-302	16.5	159	28	56
32.157	3.151	-304	7	136	17	80
32.199	13.86	-302	10.5	127	15	108
32.24	21.42	-315	15.5	125	30	147
32.282	22.68	-317	28	125	40	154
32.324	6.301	-310	33.5	150	57	152
32.366	-3.781	-300	31.5	165	87	152
32.407	-3.151	-302	24.5	181	129	124
32.449	-3.781	-316	24.5	184	148	100
32.491	8.192	-303	31.5	167	162	91
32.532	11.34	-294	37	148	163	90
32.574	6.931	-240	48.5	141	149	89
32.616	-5.041	-207	64.5	143	134	84
32.658	-23.94	-182	82.5	168	110	60
32.699	-28.99	-167	87	171	85	39
32.741	-34.03	-151	86.5	174	56	12
32.783	-32.14	-140	81.5	166	27	9
32.824	-15.75	-125	90.5	133	0	5
32.866	-8.192	-110	95	126	-18	-4
32.908	-3.151	-85	99.5	124	-30	-33
32.95	1.89	-71	94.5	124	-38	-41
32.991	-18.27	-72	60	97	-40	-51
33.033	-39.7	-86	49.5	96	-44	-67
33.075	-47.89	-108	43	93	-48	-100
33.116	-52.3	-111	39	96	-48	-116
33.158	-50.41	-112	33	74	-52	-124
33.2	-51.04	-122	25	66	-59	-129
33.242	-61.75	-133	9	67	-67	-127
33.283	-74.36	-151	-4.5	78	-61	-129
33.325	-102.7	-159	-20	104	-51	-139
33.367	-121	-163	-29	111	-46	-152
33.408	-129.8	-172	-29	113	-54	-149
33.45	-134.2	-173	-22	106	-55	-137
33.492	-138.6	-182	-14	83	-50	-117
33.533	-131.1	-198	-15.5	85	-37	-97
33.575	-123.5	-210	-26	98	-2	-60
33.617	-119.7	-223	-35	113	21	-57
33.659	-102.1	-226	-34.5	142	45	-58
33.7	-87.59	-232	-31.5	148	76	-76
33.742	-66.79	-232	-32	146	111	-107
33.784	-39.07	-231	-26	149	123	-117
33.825	11.97	-227	-1	190	123	-113
33.867	37.18	-223	9.5	210	126	-99
33.909	56.08	-234	10	229	149	-68
33.951	66.79	-251	5	241	163	-46
33.992	68.05	-255	-2.5	245	165	-31
34.034	61.75	-254	-7.5	235	158	-26
34.076	51.67	-246	-4.5	221	126	-35
34.117	43.48	-239	-4	201	110	-52
34.159	42.85	-246	-23	185	99	-69
34.201	54.82	-264	-34	187	97	-83
34.243	70.57	-278	-41	188	101	-95
34.284	76.88	-281	-45.5	198	114	-113
34.326	81.29	-280	-50	221	118	-125
34.368	75.62	-277	-47.5	222	118	-127
34.409	68.68	-259	-35.5	211	106	-122
34.451	68.05	-252	-23	196	95	-127
34.493	82.55	-254	-15	178	89	-132
34.534	83.18	-259	-20.5	173	91	-123
34.576	76.88	-258	-27.5	173	108	-89
34.618	68.05	-253	-40.5	180	119	-82
34.66	52.3	-263	-42.5	205	135	-78
34.701	44.74	-280	-43.5	221	140	-84
34.743	37.81	-289	-34	227	138	-107
34.785	37.18	-296	-23	227	125	-114
34.826	40.96	-298	-5	200	108	-109
34.868	44.74	-306	-5	169	97	-108
34.91	52.3	-313	-11.5	138	81	-121
34.952	57.34	-312	-17.5	105	76	-131
34.993	49.15	-317	-25.5	73	88	-146
35.035	33.4	-318	-22	68	101	-160
35.077	13.86	-348	-20.5	80	108	-166
35.118	-5.041	-357	-10	98	99	-158
35.16	-27.1	-354	17	135	87	-142
35.202	-31.51	-347	40.5	148	69	-123
35.243	-32.14	-321	56.5	162	21	-94
35.285	-28.99	-293	65.5	161	8	-75
35.327	-13.86	-266	65.5	172	4	-73
35.369	-1.26	-238	58	176	4	-73
35.41	6.301	-184	44.5	176	14	-87
35.452	2.521	-170	30.5	167	22	-93
35.494	-23.31	-166	19	133	21	-82
35.535	-41.59	-162	11	123	18	-70
35.577	-57.34	-154	16.5	110	15	-34
35.619	-73.09	-144	13.5	92	18	-11
35.661	-92	-139	-12	49	23	12
35.702	-97.04	-130	-25	25	29	19
35.744	-97.67	-125	-31.5	19	11	17
35.786	-91.37	-136	-40	7	-8	5
35.827	-102.7	-153	-44	23	-20	2
35.869	-119.1	-162	-50.5	35	-34	12
35.911	-133	-176	-63	52	-44	36
35.953	-142.4	-179	-77.5	62	-40	54
35.994	-148.1	-175	-96.5	59	-29	67
36.036	-145.6	-172	-100	44	-18	70
36.078	-126	-185	-95	39	5	66
36.119	-110.9	-199	-87.5	41	4	53
36.161	-81.92	-213	-68	70	1	31
36.203	-78.14	-218	-62.5	91	-11	17
36.245	-83.18	-229	-67	105	-25	9
36.286	-80.03	-233	-66.5	122	-33	15
36.328	-61.75	-235	-55	110	-32	25
36.37	-34.66	-245	-46.5	98	-36	24
36.411	-10.08	-270	-32.5	103	-48	4
36.453	18.9	-277	-24	108	-61	-15
36.495	59.86	-276	-28	144	-80	-41
36.536	78.14	-274	-30.5	157	-94	-59
36.578	85.7	-261	-42	159	-116	-82
36.62	82.55	-249	-48	157	-124	-77
36.662	68.05	-230	-55	130	-126	-73
36.703	63.64	-230	-65	109	-132	-72
36.745	63.64	-252	-77	102	-164	-91
36.787	69.31	-260	-86.5	95	-173	-105
36.828	88.22	-257	-97	63	-188	-113
36.87	98.93	-258	-96.5	53	-191	-109
36.912	116.6	-250	-94	49	-185	-115
36.954	134.2	-251	-86	53	-167	-128
36.995	149.3	-255	-62.5	87	-151	-133
37.037	146.8	-264	-47	114	-127	-136
37.079	139.9	-259	-37	130	-85	-121
37.12	119.7	-253	-27.5	157	-51	-106
37.162	68.68	-253	-36	185	-26	-87
37.204	41.59	-263	-42.5	195	-6	-84
37.246	18.27	-284	-40	190	14	-91
37.287	0.63	-293	-31	181	26	-96
37.329	-30.88	-302	-12.5	184	34	-120
37.371	-39.07	-307	2	190	53	-134
37.412	-39.07	-327	8	191	89	-143
37.454	-30.25	-333	11.5	198	108	-138
37.496	-23.94	-338	7.5	185	124	-128
37.537	-33.4	-340	17	172	127	-114
37.579	-42.22	-349	25	163	120	-84
37.621	-48.52	-360	42	169	107	-85
37.663	-52.93	-366	72	178	105	-89
37.704	-54.19	-370	89.5	185	103	-99
37.746	-49.15	-384	102	195	99	-96
37.788	-46	-387	107.5	205	105	-91
37.829	-37.18	-389	96.5	192	117	-78
37.871	-30.88	-387	84	166	122	-64
37.913	-18.9	-390	71	139	117	-47
37.955	0.63	-387	54.5	103	104	-56
37.996	38.44	-386	32.5	37	98	-61
38.038	69.31	-387	12.5	20	92	-76
38.08	86.96	-389	-4	6	100	-71
38.121	95.78	-386	-17	-2	110	-54
38.163	97.04	-386	-30	-1	132	-52
38.205	85.07	-386	-33.5	-5	147	-45
38.246	76.88	-382	-27.5	-1	161	-64
38.288	74.99	-377	-31	12	154	-82
38.33	83.18	-370	-49.5	62	144	-101
38.372	98.3	-368	-61	82	133	-106
38.413	114.7	-368	-68	101	127	-89
38.455	135.5	-366	-66.5	117	118	-93
38.497	169.5	-365	-57.5	115	101	-102
38.538	176.4	-364	-47.5	111	92	-115
38.58	173.9	-373	-32.5	107	86	-132
38.622	166.4	-374	-25	120	89	-137
38.664	121	-373	-31.5	146	82	-147
38.705	83.81	-375	-33.5	152	72	-158
38.747	61.12	-374	-32.5	148	50	-174
38.789	30.88	-378	-34.5	142	46	-181
38.83	-14.49	-372	-29	109	48	-180
38.872	-29.62	-368	-27.5	102	57	-179
38.914	-32.14	-374	-33.5	103	77	-178
38.956	-30.88	-375	-50	107	89	-191
38.997	-14.49	-376	-72.5	107	91	-205
39.039	8.192	-378	-85.5	95	85	-216
39.081	28.36	-379	-97.5	91	65	-218
39.122	44.74	-379	-105	91	45	-214
39.164	53.56	-379	-111	112	35	-195
39.206	52.3	-378	-106	127	31	-178
39.248	36.55	-378	-110.5	129	38	-133
39.289	23.94	-378	-126	133	37	-121
39.331	16.38	-372	-145.5	109	31	-120
39.373	8.192	-369	-148.5	97	20	-124
39.414	-6.931	-369	-153	94	-24	-143
39.456	-25.21	-361	-151.5	103	-42	-151
39.498	-49.15	-353	-139	121	-56	-153
39.539	-52.3	-338	-125.5	124	-67	-150
39.581	-49.78	-295	-109.5	111	-72	-121
39.623	-46	-263	-94.5	99	-68	-102
39.665	-22.68	-227	-74	89	-72	-98
39.706	-15.12	-188	-70	94	-79	-97
39.748	-17.01	-112	-68	107	-100	-114
39.79	-22.05	-78	-53.5	105	-115	-135
39.831	-41.59	-52	-28.5	97	-123	-156
39.873	-48.52	-37	-7	88	-128	-160
39.915	-47.89	9	17	82	-106	-141
39.957	-43.48	31	37.5	81	-97	-136
39.998	-49.78	61	83	103	-96	-133
40.04	-63.64	84	98	117	-106	-142
40.082	-79.4	110	104	120	-117	-166
40.123	-93.89	125	107	120	-127	-174
40.165	-112.2	133	88	100	-126	-163
40.207	-120.4	140	78.5	96	-121	-153
40.249	-126	146	72.5	103	-109	-152
40.29	-135.5	132	73	110	-113	-163
40.332	-163.8	123	69.5	144	-115	-179
40.374	-174.5	117	58.5	153	-124	-196
40.415	-180.8	109	43.5	155	-133	-209
40.457	-179.6	103	33	147	-129	-213
40.499	-156.3	97	18.5	150	-124	-222
40.54	-139.9	93	14.5	157	-105	-231
40.582	-114.7	81	0	167	-78	-248
40.624	-88.85	75	-12	177	-64	-236
40.666	-39.07	64	-14	218	-47	-230
40.707	-11.34	59	-14.5	222	-28	-211
40.749	-1.89	61	-14	225	-30	-173
40.791	4.411	67	-13	213	-38	-156
40.832	-3.781	79	1	176	-41	-153
40.874	-12.6	88	9.5	159	-39	-153
40.916	-18.9	108	26.5	156	-21	-180
40.958	-18.9	112	39.5	157	2	-185
40.999	-4.411	100	52.5	186	26	-181
41.041	9.452	86	46.5	190	13	-173
41.083	12.6	64	38.5	187	17	-140
41.124	17.64	56	30.5	176	32	-120
41.166	4.411	51	26	127	43	-108
41.208	-9.452	49	26	86	61	-89
41.249	-12.6	27	36	49	74	-84
41.291	-12.6	18	50.5	20	76	-93
41.333	-7.562	13	71.5	-10	70	-103
41.375	-0.63	12	69.5	-17	64	-110
41.416	12.6	11	67	-10	62	-90
41.458	20.16	6	62.5	-9	67	-78
41.5	25.21	-13	70	-27	69	-60
41.541	18.9	-26	75	-37	68	-37
41.583	21.42	-47	78	-35	36	-30
41.625	30.25	-56	75.5	-28	34	-45
41.667	39.07	-60	63.5	-23	21	-52
41.708	28.99	-59	51.5	-16	17	-73
41.75	23.31	-58	44	-17	14	-122
41.792	17.64	-71	37.5	-19	14	-131
41.833	9.452	-86	30	-3	4	-138
41.875	7.562	-101	35.5	15	-15	-139
41.917	10.71	-121	41.5	36	-42	-138
41.959	13.86	-134	46	54	-51	-161
42	23.31	-136	43.5	64	-54	-184
42.042	22.68	-141	36	53	-47	-194
42.084	16.38	-148	25.5	46	-25	-199
42.125	2.521	-161	21.5	51	-3	-214
42.167	-30.25	-172	23.5	68	4	-216
42.209	-51.04	-179	26.5	86	6	-217
42.251	-74.36	-197	39	102	4	-208
42.292	-97.67	-200	53.5	135	-1	-212
42.334	-119.7	-206	65.5	156	0	-216
42.376	-128.5	-210	62.5	163	3	-216
42.417	-131.7	-205	54.5	156	-11	-202
42.459	-133.6	-196	54.5	146	-26	-193
42.501	-120.4	-196	55.5	131	-37	-175
42.542	-107.8	-210	67	134	-51	-155
42.584	-90.11	-222	74	133	-45	-128
42.626	-67.42	-218	85.5	124	-41	-122
42.668	-21.42	-209	87.5	99	-34	-126
42.709	-13.23	-198	74.5	99	-25	-141
42.751	-7.562	-165	67.5	94	2	-160
42.793	-13.23	-155	60.5	83	9	-160
42.834	-25.84	-154	49	63	4	-148
42.876	-32.77	-162	31	68	-8	-135
42.918	-38.44	-187	23.5	77	-29	-96
42.96	-39.07	-192	12	77	-35	-85
43.001	-33.4	-192	4	63	-37	-79
43.043	-22.05	-202	9.5	50	-34	-79
43.085	-18.9	-224	12.5	58	-29	-101
43.126	-22.05	-235	16	73	-32	-113
43.168	-46	-239	-6	114	-46	-114
43.21	-51.04	-239	-15.5	140	-64	-106
43.252	-51.04	-233	-23.5	160	-84	-75
43.293	-40.96	-227	-31.5	172	-81	-52
43.335	-17.64	-231	-34.5	183	-76	-38
43.377	2.521	-237	-31	174	-73	-30
43.418	28.99	-243	-26	159	-30	-38
43.46	47.89	-246	-18	154	-15	-48
43.502	86.33	-241	6.5	177	16	-71
43.543	95.15	-241	20.5	189	33	-93
43.585	95.15	-264	19.5	191	56	-117
43.627	92.63	-274	14	188	58	-129
43.669	79.4	-278	-5.5	184	47	-141
43.71	76.88	-285	-21.5	191	41	-154
43.752	84.44	-307	-27.5	194	27	-164
43.794	89.48	-318	-32.5	201	38	-164
43.835	76.88	-330	-27	193	29	-167
43.877	64.9	-341	-16.5	177	14	-180
43.919	66.16	-366	-4.5	169	-10	-203
43.961	66.79	-381	6.5	168	-17	-205
44.002	79.4	-381	9.5	179	-24	-202
44.044	85.07	-380	0.5	188	-17	-199
44.086	81.92	-380	-1.5	209	-8	-212
44.127	68.68	-380	-1	230	0	-225
44.169	46.63	-380	10.5	230	1	-230
44.211	44.74	-380	20.5	219	-20	-227
44.252	42.85	-380	32.5	203	-61	-214
44.294	44.11	-379	42	176	-74	-190
44.336	28.36	-379	50	104	-88	-190
44.378	9.452	-379	40.5	67	-90	-182
44.419	-10.71	-379	29	63	-89	-199
44.461	-20.16	-379	19	58	-79	-210
44.503	-39.85	-379	15	69	-86	-208
44.544	-44.35	-379	16.5	89	-102	-205
44.586	-43.22	-379	19	110	-122	-184
44.628	-39.29	-379	12	134	-128	-163
44.67	-26.38	-379	-7	155	-132	-142
44.711	-14.03	-379	-19	154	-130	-119
44.753	8.42	-375	-29	146	-116	-77
44.795	28.07	-372	-36.5	132	-105	-58
44.836	61.19	-373	-41	124	-87	-55
44.878	67.36	-371	-49.5	139	-68	-58
44.92	61.75	-367	-49	150	-27	-85
44.962	53.33	-369	-45.5	172	12	-102
45.003	41.54	-369	-59.5	185	33	-114
45.045	40.98	-371	-72	176	48	-117
45.087	47.15	-371	-83.5	167	75	-96
45.128	57.82	-373	-93	151	79	-80
45.17	71.29	-374	-103.5	166	70	-67
45.212	79.71	-374	-111	184	66	-52
45.254	89.25	-374	-105.5	201	76	-54
45.295	79.71	-353	-97	211	89	-64
45.337	54.45	-339	-73.5	212	101	-66
45.379	38.17	-313	-53	196	110	-60
45.42	32.56	-257	-41	172	109	-32
45.462	20.77	-227	-32.5	153	97	-12
45.504	7.859	-202	-32.5	131	85	20
45.545	0.561	-177	-39.5	142	63	36
45.587	-17.4	-121	-44.5	142	42	53
45.629	-42.1	-80	-45.5	134	38	52
45.671	-88.13	-42	-30	105	42	41
45.712	-103.6	-12	-21.5	97	48	27
45.754	-114.9	29	-12	96	62	-1
45.796	-120.6	46	-12	102	66	5
45.837	-116.3	66	-21.5	112	57	16
45.879	-104.3	83	-30.5	100	48	29
45.921	-89.47	130	-39	89	10	37
45.963	-81.69	153	-50.5	73	-5	31
46.004	-85.23	159	-50	86	-12	15
46.046	-83.1	164	-49.5	99	-25	-3
46.088	-70.37	147	-37.5	108	-54	-51
46.129	-51.98	133	-28.5	115	-70	-63
46.171	1.768	126	-18	100	-91	-73
46.213	18.74	121	-19	86	-103	-85
46.255	29.35	119	-28	86	-120	-99
46.296	34.3	122	-39	89	-131	-113
46.338	39.96	126	-56.5	84	-139	-124
46.38	40.67	129	-59.5	73	-138	-126
46.421	45.62	147	-56	67	-121	-123
46.463	40.67	170	-52	65	-97	-131
46.505	20.16	181	-31.5	56	-85	-148
46.546	10.96	198	-22.5	44	-68	-153
46.588	1.061	208	-22.5	34	-51	-161
46.63	-10.96	199	-23.5	25	-53	-172
46.672	-19.45	187	-26.5	1	-59	-189
46.713	-21.57	177	-25.5	-3	-70	-205
46.755	-23.69	158	-17	-9	-57	-214
46.797	-20.16	154	-18.5	-10	-53	-202
46.838	6.012	161	-18.5	14	-48	-190
46.88	12.38	163	-20.5	32	-53	-175
46.922	10	174	-25	38	-73	-139
46.964	1	173	-33	30	-81	-132
47.005	-12	162	-51	21	-81	-134
47.047	-12	145	-66	23	-73	-133
47.089	-5	126	-64	41	-48	-113
47.13	-5	117	-71.5	59	-33	-91
47.172	8	111	-85	76	-9	-66
47.214	21	111	-102.5	75	4	-29
47.255	40	114	-114.5	81	-7	10
47.297	59	120	-126.5	93	11	27
47.339	113	118	-127.5	120	4	28
47.381	137	104	-129.5	137	9	22
47.422	152	83	-125	152	30	5
47.464	165	75	-121.5	164	37	10
47.506	156	69	-103.5	177	37	20
47.547	139	67	-96.5	168	31	35
47.589	126	62	-91	157	4	78
47.631	116	59	-92.5	150	-8	94
47.673	111	47	-108.5	157	-13	92
47.714	116	30	-111	167	-20	89
47.756	120	9	-105	173	-4	64
47.798	123	-3	-100	179	3	52
47.839	94	-6	-79.5	165	7	52
47.881	78	-13	-77.5	141	-3	42
47.923	66	-41	-80.5	115	-21	15
47.965	63	-61	-81	84	-40	-13
48.006	80	-74	-77.5	51	-45	-23
48.048	87	-85	-68	42	-46	-36
48.09	91	-105	-56	52	-30	-62
48.131	79	-119	-54	60	-12	-78
48.173	50	-137	-61	100	-7	-83
48.215	34	-143	-73.5	129	-3	-102
48.257	29	-162	-84	152	-1	-126
48.298	33	-175	-92.5	164	-1	-139
48.34	46	-184	-92	173	3	-152
48.382	42	-190	-92.5	175	16	-179
48.423	35	-189	-90	189	35	-198
48.465	18	-187	-84.5	199	33	-210
48.507	4	-193	-57	225	28	-217
48.548	2	-207	-44	251	15	-216
48.59	4	-233	-26	271	1	-230
48.632	15	-243	-9.5	278	-4	-248
48.674	42.09	-246	10.5	267	-1	-261
48.715	55.59	-242	8	244	3	-274
48.757	59.56	-241	-1.5	225	-21	-281
48.799	59.56	-252	-11	212	-45	-295
48.84	33.35	-278	-29	197	-57	-318
48.882	19.06	-288	-36.5	199	-65	-321
48.924	15.88	-293	-35.5	204	-64	-315
48.966	6.353	-294	-31	195	-69	-299
49.007	10.32	-290	-29.5	158	-78	-287
49.049	17.47	-279	-35.5	143	-90	-268
49.091	33.35	-271	-43.5	136	-92	-221
49.132	39.71	-263	-38.5	131	-93	-200
49.174	39.71	-256	-32	131	-82	-193
49.216	29.38	-251	-28.5	122	-76	-192
49.258	13.5	-284	-24	104	-45	-203
49.299	5.559	-297	-33.5	88	-19	-199
49.341	8.735	-302	-55	92	-16	-184
49.383	17.47	-307	-68.5	87	-6	-171
49.424	19.85	-317	-73	75	-3	-174
49.466	20.65	-334	-76	67	-6	-186
49.508	2.382	-347	-71	78	3	-189
49.549	-15.09	-348	-58.5	81	21	-178
49.591	-26.21	-354	-48	80	41	-169
49.633	-30.18	-357	-29.5	70	49	-157
49.675	-30.97	-364	2.5	53	51	-159
49.716	-27.79	-374	19	62	49	-158
49.758	-30.97	-375	21	74	26	-138
49.8	-43.68	-374	21.5	86	11	-129
49.841	-70.68	-374	4.5	100	11	-132
49.883	-83.38	-374	8	104	6	-130
49.925	-90.53	-371	4.5	114	20	-118
49.967	-88.15	-371	9	132	18	-114
50.008	-80.21	-371	26.5	173	11	-110
50.05	-82.59	-371	39.5	194	2	-121
50.092	-91.32	-371	38.5	199	-19	-147
50.133	-107.2	-371	32	192	-26	-153
50.175	-139	-371	13.5	173	-25	-157
50.217	-154.9	-371	-2	167	-10	-147
50.259	-162	-371	-8.5	166	17	-107
50.3	-167.6	-371	-14.5	175	36	-81
50.342	-168.4	-371	-15	183	45	-66
50.384	-164.4	-371	-22.5	182	61	-57
50.425	-169.1	-371	-31	188	54	-63
50.467	-178.7	-371	-43.5	186	52	-78
50.509	-200.1	-371	-63.5	194	59	-102
50.55	-203.3	-371	-69	203	63	-119
50.592	-211.2	-366	-70.5	196	87	-124
50.634	-204.9	-363	-63.5	186	94	-121
50.676	-190.6	-366	-50.5	163	94	-103
50.717	-173.9	-371	-46.5	160	92	-92
50.759	-162.8	-373	-52.5	157	91	-74
50.801	-146.9	-379	-63	159	92	-77
50.842	-130.2	-374	-89.5	172	89	-86
50.884	-135.8	-376	-92	174	78	-105
50.926	-142.1	-383	-97	171	39	-122
50.968	-147.7	-386	-100.5	155	29	-117
51.009	-135.8	-387	-87	101	20	-108
51.051	-118.3	-385	-74.5	55	16	-109
51.093	-96.88	-393	-69	22	12	-120
51.134	-66.71	-391	-45.5	-1	10	-132
51.176	15.88	-393	-12.5	-21	-2	-142
51.218	62.74	-391	1.5	-20	-12	-128
51.26	92.91	-393	3	-19	-16	-114
51.301	120.7	-394	0.5	-19	-18	-109
51.343	146.1	-396	-13	-11	-13	-108
51.385	152.5	-398	-17	5	-5	-120
51.426	154.9	-392	-23	27	21	-126
51.468	152.5	-392	-27.5	61	39	-120
51.51	135	-391	-44	113	60	-114
51.551	116.7	-393	-62	134	87	-105
51.593	96.09	-392	-67.5	145	126	-63
51.635	81	-394	-71.5	155	131	-34
51.677	35.74	-394	-71.5	142	125	-10
51.718	19.06	-394	-65	132	125	-2
51.76	-7.941	-384	-55	132	138	-5
51.802	-27.79	-369	-44.5	140	153	-13
51.843	-53.21	-347	-43.5	171	167	-32
51.885	-60.35	-312	-48	181	176	-45
51.927	-61.15	-230	-58.5	179	172	-54
51.969	-55.59	-184	-62	170	165	-42
52.01	-57.97	-137	-62	145	148	-34
52.052	-73.85	-79	-61	129	131	-19
52.094	-93.71	9	-50	127	120	-9
52.135	-106.4	46	-41.5	127	113	-13
52.177	-110.4	78	-39	145	124	-24
52.219	-106.4	101	-45.5	151	134	-47
52.261	-96.88	129	-49	143	149	-70
52.302	-88.15	143	-52	133	149	-74
52.344	-48.44	149	-64.5	110	141	-70
52.386	-21.44	156	-79.5	112	125	-61
52.427	0	171	-77	121	92	-35
52.469	22.24	179	-80.5	121	76	-20
52.511	50.82	182	-80	99	75	-18
52.552	53.21	174	-79.5	93	82	-25
52.594	44.47	154	-91.5	107	99	-52
52.636	27	154	-101.5	125	117	-72
52.678	-15.09	155	-119	172	128	-91
52.719	-36.53	159	-122.5	195	142	-90
52.761	-54.79	165	-125.5	207	135	-76
52.803	-74.65	175	-126	215	123	-76
52.844	-106.4	181	-139.5	209	119	-82
52.886	-123.9	185	-152	193	111	-94
52.928	-145.3	173	-161	193	127	-128
52.97	-168.4	161	-166	202	131	-135
53.011	-199.3	155	-166.5	230	137	-133
53.053	-205.7	155	-161	237	132	-135
53.095	-205.7	171	-148.5	235	107	-175
53.136	-194.6	181	-133.5	224	96	-190
53.178	-155.6	186	-102.5	224	91	-199
53.22	-123.1	184	-98.5	230	86	-212
53.262	-107.2	171	-88.5	238	84	-245
53.303	-86.56	156	-91.5	239	71	-254
53.345	-69.88	145	-84	228	46	-265
53.387	-57.18	139	-71	215	35	-275
53.428	-50.03	136	-57	206	22	-293
53.47	-36.53	134	-38	200	5	-297
53.512	-18	128	-21	202	-12	-304
53.553	-25	111	-20.5	205	-36	-300
53.595	-34	91	-18.5	216	-79	-317
53.637	-36	84	-13	221	-89	-319
53.679	-39	79	9	207	-97	-310
53.72	-37	79	9	182	-101	-293
53.762	-37	73	-2.5	154	-93	-260
53.804	-32	57	-11.5	121	-80	-249
53.845	-5	45	-39	87	-70	-244
53.887	9	30	-57	81	-58	-250
53.929	9	23	-64.5	81	-10	-248
53.971	0	28	-73	96	8	-242
54.012	-15	39	-83.5	108	20	-226
54.054	-17	49	-86.5	103	33	-214
54.096	-11	72	-91.5	113	39	-209
54.137	-1	110.6	-102	128	38	-222
54.179	23	117.3	-116	168	55	-228
54.221	39	119	-118	177	68	-226
54.263	57	100.5	-117	176	99	-205
54.304	72	80.83	-114.5	171	128	-187
54.346	103	66.8	-134	141	140	-179
54.388	106	52.2	-143	120	145	-177
54.429	101	45.47	-146.5	114	133	-190
54.471	96	40.42	-154	103	114	-199
54.513	90	38.17	-159.5	62	112	-196
54.554	100	35.93	-161.5	46	103	-184
54.596	97	-3.929	-156	38	109	-145
54.638	85	-18.52	-150	32	109	-124
54.68	43	-29.19	-138	28	88	-106
54.721	18	-41.54	-146.5	26	76	-104
54.763	-16	-49.96	-148.5	25	37	-112
54.805	-39	-56.69	-149	28	21	-132
54.846	-59	-62.31	-135	27	13	-129
54.888	-71	-78.02	-121.5	20	10	-114
54.93	-72	-100.5	-118.5	6	17	-103
54.972	-64	-104	-100	-1	30	-115
55.013	-30	-108	-82.5	17	43	-121
55.055	-7	-112	-84	30	50	-124
55.097	17	-122	-90.5	57	55	-117
55.138	46	-132	-96.5	79	52	-122
55.18	70	-146	-90.5	87	41	-130
55.222	74	-162	-82	84	39	-137
55.264	70	-171	-87	79	53	-139
55.305	64	-170	-92	74	55	-123
55.347	74	-165	-115.5	87	71	-118
55.389	94	-157	-118	106	85	-116
55.43	112.2	-129	-118	118	101	-138
55.472	117.8	-107	-121	140	97	-153
55.514	115.3	-103	-139	156	84	-163
55.555	92.63	-98	-151	155	79	-155
55.597	77.51	-117	-157	141	81	-138
55.639	66.16	-126	-160.5	129	85	-124
55.681	51.67	-128	-150.5	116	75	-105
55.722	46	-128	-136.5	129	65	-90
55.764	34.03	-99	-120.5	148	17	-80
55.806	18.27	-81	-107	159	-4	-98
55.847	-22.68	-62.38	-71.5	185	-21	-106
55.889	-42.85	-52.57	-64	181	-34	-117
55.931	-51.04	-58.81	-57.5	175	-43	-105
55.973	-57.97	-70.4	-52.5	168	-43	-86
56.014	-63.01	-82.87	-34	187	-40	-74
56.056	-70.57	-88.22	-29.5	204	-44	-62
56.098	-83.18	-91.78	-23.5	214	-78	-71
56.139	-105.1	-92.67	-13	223	-95	-85
56.181	-141.7	-83.76	-12.5	216	-107	-101
56.223	-148.8	-79.31	-22	201	-121	-115
56.265	-151.5	-84.65	-18.5	187	-112	-106
56.306	-155	-105.1	-23	184	-112	-89
56.348	-152.4	-114.1	-38	194	-98	-71
56.39	-141.7	-128.3	-52.5	217	-98	-66
56.431	-133.7	-132.8	-62	233	-116	-67
56.473	-123.9	-136.3	-70.5	255	-125	-80
56.515	-100.7	-148.8	-74	269	-127	-86
56.556	-84.65	-166.6	-71.5	264	-127	-86
56.598	-66.83	-199.6	-67	253	-101	-68
56.64	-46.34	-209.4	-63	242	-88	-42
56.682	-7.129	-205.8	-62	237	-68	-26
56.723	16.93	-202.3	-73	228	-46	-18
56.765	26.73	-194.3	-73	218	-11	-15
56.807	34.75	-191.6	-71.5	216	-6	-22
56.848	18.71	-199.6	-65	216	1	-27
56.89	2.673	-202.3	-51	226	-6	-23
56.932	-3.564	-196	-36.5	232	-6	3
56.974	6.238	-200.5	-36	226	10	13
57.015	20.5	-190.7	-37	199	24	23
57.057	16.04	-190.7	-38	194	40	22
57.099	12.48	-202.3	-29	187	75	11
57.14	12.48	-213	-22	185	86	-5
57.182	1.782	-221	9	195	73	-17
57.224	-31.19	-217.4	22.5	210	75	-31
57.266	-47.23	-210.3	39	231	53	-30
57.307	-58.81	-198.7	52.5	246	47	-12
57.349	-71.29	-187.1	63.5	254	46	-10
57.391	-73.96	-169.3	58	240	49	0
57.432	-72.18	-125.6	54.5	221	29	-11
57.474	-65.05	-97.13	49	197	8	-20
57.516	-40.99	-63.27	56.5	137	-10	-43
57.557	-14.26	-31.19	60	106	-26	-58
57.599	6.238	17.82	51	90	-44	-75
57.641	19.6	32.97	36	86	-55	-80
57.683	20.5	43.66	23	98	-54	-75
57.724	8.911	40.1	14.5	112	-40	-86
57.766	-9.802	23.17	9	121	-34	-114
57.808	-23.17	19.6	-4	127	-17	-130
57.849	-47.23	20.5	-27.5	127	4	-133
57.891	-40.99	24.95	-35	143	24	-135
57.933	-42.77	31.19	-36.5	155	62	-113
57.975	-36.53	40.1	-39.5	175	74	-101
58.016	-23.17	36.53	-32.5	188	82	-85
58.058	-4.455	30.3	-29	179	79	-74
58.1	9.802	24.95	-27.5	169	59	-83
58.141	28.51	32.08	-33.5	166	44	-104
58.183	16.93	36.53	-46.5	182	40	-117
58.225	3.564	34.75	-48	198	40	-121
58.267	-16.04	14.26	-40	214	54	-109
58.308	-32.08	1.782	-35	213	63	-108
58.35	-47.23	-8.911	-24	208	79	-106
58.392	-49.01	-16.04	-23	190	77	-116
58.433	-41.88	-24.95	-28.5	172	70	-126
58.475	-31.19	-23.17	-27.5	162	65	-124
58.517	0.891	-23.17	-30	157	65	-121
58.558	28.51	-29.41	-22	151	76	-105
58.6	58.81	-61.49	-12.5	143	73	-105
58.642	82.87	-72.18	-2	127	63	-115
58.684	98.91	-81.98	-6	78	42	-131
58.725	100.7	-92.67	-15	69	19	-137
58.767	94.9	-99.8	-27.5	62	1	-146
58.809	88.22	-98.91	-42.5	71	-13	-149
58.85	90.89	-104.3	-62	98	-30	-156
58.892	76.34	-121.2	-75.5	102	-48	-172
58.934	72.41	-147.9	-82.5	109	-92	-192
58.976	61.19	-157.7	-86	104	-92	-196
59.017	20.21	-164	-87.5	89	-99	-193
59.059	-4.491	-162.2	-85.5	92	-101	-188
59.101	-22.45	-164.9	-83	102	-100	-208
59.142	-34.24	-174.7	-86.5	117	-110	-217
59.184	-46.03	-184.5	-112.5	107	-107	-218
59.226	-53.33	-191.6	-128.5	95	-134	-217
59.268	-67.36	-204.1	-143	82	-150	-195
59.309	-86.44	-199.6	-148.5	79	-159	-179
59.351	-114	-193.4	-153.5	80	-143	-156
59.393	-122.4	-195.1	-150	95	-129	-127
59.434	-125.7	-216.5	-141.5	108	-116	-88
59.476	-125.2	-235.2	-134	138	-113	-79
59.518	-109.5	-246.8	-124.5	176	-122	-75
59.559	-92.06	-254.9	-122.5	188	-126	-80
59.601	-71.85	-260.2	-131	189	-115	-104
59.643	-57.26	-271.8	-133	185	-103	-106
59.685	-33.12	-283.4	-124	173	-90	-101
59.726	-34.8	-288.7	-114.5	178	-79	-86
59.768	-45.47	-287.8	-108	191	-37	-46
59.81	-60.06	-281.6	-96	211	-21	-23
59.851	-79.71	-278	-83.5	219	-11	-24
59.893	-87.57	-270.9	-93.5	215	-10	-21
59.935	-98.23	-270.9	-92.5	212	-13	-38
59.977	-113.4	-281.6	-92	208	-16	-42
60.018	-157.2	-280.7	-79	213	-23	-43
60.06	-167.6	-280.7	-65.5	224	-18	-37
60.102	-169.9	-266.4	-50.5	238	2	-35
60.143	-162	-260.2	-44.5	239	-1	-49
60.185	-140.6	-263.8	-56.5	217	0	-61
60.227	-138.2	-275.3	-64.5	187	-3	-71
60.269	-144.5	-305.6	-72	168	0	-58
60.31	-156.4	-310.1	-75	165	12	-57
60.352	-168.4	-319	-75	156	24	-56
60.394	-170.7	-324.4	-67	164	56	-62
60.435	-160.4	-347.5	-57.5	161	87	-85
60.477	-143.7	-364.5	-46	165	103	-90
60.519	-104	-371.6	-44	152	106	-98
60.56	-69.09	-377.8	-52.5	122	104	-109
60.602	-48.44	-385	-59.5	94	105	-142
60.644	-38.12	-386.7	-65	59	101	-155
60.686	-17.47	-391.2	-73.5	16	115	-157
60.727	5.559	-393.9	-74.5	6	126	-167
60.769	16.68	-391.2	-73	9	122	-174
60.811	33.35	-391.2	-55	16	113	-185
60.852	50.82	-391.2	-36.5	41	104	-192
60.894	43.68	-389.4	-25.5	63	103	-193
60.936	30.18	-388.5	-20	82	100	-219
60.978	15.09	-393	-24	108	89	-225
61.019	-17.47	-393.9	-23	135	79	-231
61.061	-38.12	-392.1	-29	134	61	-234
61.103	-52.41	-393.9	-33.5	128	20	-227
61.144	-65.12	-393.9	-46	130	4	-215
61.186	-80.98	-393.9	-84	156	-10	-222
61.228	-83.1	-394.8	-98.5	181	-16	-231
61.27	-81.69	-394.8	-115	199	-15	-266
61.311	-79.57	-393.9	-125	206	-10	-281
61.353	-70.37	-393.9	-129.5	202	-15	-285
61.395	-62.59	-393.9	-132	186	-27	-279
61.436	-62.59	-393.9	-122	167	-53	-258
61.478	-59.06	-393.9	-117	143	-54	-238
61.52	-97.25	-393.9	-89.5	136	-59	-213
61.561	-116.3	-393.9	-80.5	137	-48	-195
61.603	-124.1	-393.9	-75.5	134	-15	-143
61.645	-135.4	-393.9	-83	120	11	-123
61.687	-127	-393.9	-91	101	22	-118
61.728	-116.3	-393.9	-88.5	108	46	-125
61.77	-93.01	-393.9	-86	118	50	-148
61.812	-79.57	-393.9	-81	137	40	-155
61.853	-32.18	-393.9	-78	159	25	-155
61.895	-7.426	-393.9	-82	157	12	-150
61.937	7.426	-393.9	-92.5	152	18	-120
61.979	10.96	-393.9	-95.5	134	32	-106
62.02	0.354	-393.9	-84	120	34	-106
62.062	-18.04	-393.9	-71	127	32	-107
62.104	-35.01	-393.9	-65	124	12	-119
62.145	-37.13	-393.9	-53	114	11	-126
62.187	-30.77	-393.9	-54	76	6	-114
62.229	-20.86	-393.9	-66.5	64	4	-109
62.271	-11.67	-393.9	-81	58	-1	-109
62.312	6.012	-393.9	-95.5	46	-8	-121
62.354	49.86	-393.9	-109	17	-26	-138
62.396	64.01	-393.9	-116.5	7	-21	-162
62.437	73.2	-393.9	-116.5	6	-24	-182
62.479	73.2	-393.9	-123.5	-8	-19	-177
62.521	61.89	-393.9	-137.5	-34	-25	-157
62.562	49.16	-393.9	-144	-38	-34	-137
62.604	44.91	-393.9	-140.5	-27	-64	-112
62.646	51.98	-393.9	-136.5	-18	-85	-110
62.688	65.42	-393.9	-138.5	15	-87	-117
62.729	68.25	-393.9	-138.5	26	-91	-124
62.771	57.64	-393.9	-148.5	23	-100	-126
62.813	42.08	-393.9	-149.5	18	-115	-121
62.854	20.16	-393.9	-140.5	-1	-123	-122
62.896	9.548	-393.9	-120.5	8	-124	-128
62.938	7.426	-393.9	-102	25	-109	-155
62.98	6.719	-393.9	-93.5	44	-104	-166
63.021	-8.841	-393.9	-85	88	-97	-165
63.063	-21.57	-393.9	-81	96	-91	-155
63.105	-35.72	-393.9	-71.5	95	-103	-137
63.146	-44.91	-393.9	-57	85	-107	-134
63.188	-45.62	-393.9	-53.5	85	-105	-139
63.23	-35.72	-393.9	-58.5	82	-88	-154
63.272	-20.86	-393.9	-59	85	-68	-169
63.313	0.354	-393.9	-59.5	79	-49	-170
63.355	0.354	-393.9	-64.5	58	-32	-158
63.397	-3.89	-395.6	-70	43	-17	-148
63.438	-20.86	-395.6	-80	39	-12	-106
63.48	-32.18	-395.6	-92.5	30	-15	-100
63.522	-32.89	-395.6	-98.5	-17	-27	-92
63.563	-25.11	-395.6	-100	-48	-24	-93
63.605	-18.04	-395.6	-93.5	-70	-18	-121
63.647	-22.28	-395.6	-84.5	-78	0	-137
63.689	-31.47	-395.6	-66	-82	23	-146
63.73	-36.42	-395.6	-63.5	-76	46	-153
63.772	-40.67	-395.6	-62	-74	95	-143
63.814	-43.5	-395.6	-67.5	-74	115	-127
63.855	-58.35	-395.6	-62	-116	119	-116
63.897	-79.57	-395.6	-56.5	-131	127	-109
63.939	-98.66	-395.6	-47.5	-141	117	-124
63.981	-117.8	-395.6	-45.5	-138	107	-131
64.022	-136.9	-395.6	-43	-113	104	-137
64.064	-142.5	-395.6	-47.5	-94	110	-131
64.106	-142.5	-395.6	-49	-68	121	-108
64.147	-130.5	-395.6	-41.5	-37	131	-103
64.189	-102.9	-395.6	-47	30	129	-100
64.231	-85.23	-395.6	-53	45	126	-106
64.273	-79	-395.6	-62.5	55	103	-130
64.314	-81	-395.6	-67	58	89	-144
64.356	-73	-395.6	-64	31	89	-144
64.398	-61	-395.6	-63	26	100	-140
64.439	-51	-395.6	-59.5	33	99	-119
64.481	-30	-395.6	-64.5	37	87	-100
64.523	-3	-395.6	-85	88	67	-90
64.564	12	-395.6	-99.5	117	45	-90
64.606	17	-395.6	-105.5	136	24	-104
64.648	14	-395.6	-108	150	2	-112
64.69	-4	-395.6	-103	152	-8	-117
64.731	-16	-395.6	-97.5	137	-16	-115
64.773	-24	-395.6	-87	119	-43	-102
64.815	-26	-395.6	-77	99	-53	-102
64.856	-31	-395.6	-75.5	81	-57	-106
64.898	-22	-395.6	-81	92	-50	-102
64.94	-12	-395.6	-85.5	104	-26	-104
64.982	1	-395.6	-86	112	-1	-118
65.023	46	-395.6	-75	107	29	-125
65.065	72	-395.6	-62.5	90	58	-131
65.107	93	-395.6	-51	76	92	-119
65.148	111	-395.6	-33	67	103	-120
65.19	115	-395.6	-14	69	105	-119
65.232	108	-395.6	0.5	77	102	-130
65.274	95	-395.6	0	70	96	-151
65.315	79	-395.6	-0.5	63	94	-155
65.357	82	-395.6	7.5	60	103	-178
65.399	85	-395.6	10.5	64	109	-171
65.44	85	-395.6	5.5	82	137	-183
65.482	76	-395.6	9	78	140	-193
65.524	30	-395.6	-9.5	56	142	-193
65.565	-1	-395.6	-15.5	51	140	-176
65.607	-16	-395.6	-11.5	61	108	-144
65.649	-34	-387.6	-12.5	76	104	-131
65.691	-76	-372.5	6	75	95	-124
65.732	-97	-349.3	9.5	64	97	-124
65.774	-104	-290.5	2.5	54	99	-144
65.816	-109	-248.6	-13	60	94	-147
65.857	-100	-203.2	-12	81	79	-139
65.899	-90	-139.9	-6.5	106	55	-130
65.941	-71	-45.45	2	120	35	-105
65.983	-56	-0.891	17.5	124	32	-93
66.024	-46	31.19	23	119	28	-94
66.066	-51	61.49	21.5	126	29	-99
66.108	-68	96.24	24	142	-3	-117
66.149	-90	113.2	24	162	-24	-122
66.191	-139	132.8	32.5	192	-35	-117
66.233	-157	147	44.5	202	-41	-107
66.275	-169	182.7	48	201	-36	-71
66.316	-168	195.1	44.5	189	-28	-56
66.358	-157	203.2	39	173	-17	-42
66.4	-138	197.8	34.5	177	-3	-41
66.441	-122	185.3	33	182	29	-58
66.483	-111	177.3	26	187	37	-72
66.525	-105	171.1	-2.5	217	34	-95
66.566	-114	176.4	-12.5	220	39	-119
66.608	-120	190.7	-21.5	219	64	-131
66.65	-118	208.5	-20.5	203	81	-108
66.692	-106	212.1	-23.5	200	90	-97
66.733	-94	213.9	-36	215	95	-97
66.775	-85	190.7	-45	228	91	-114
66.817	-86	180	-52.5	253	69	-121
66.858	-106	172	-58.5	286	48	-119
66.9	-121	171.1	-58	288	32	-117
66.942	-131	180.9	-48.5	284	24	-118
66.984	-132	195.1	-38	274	22	-134
67.025	-120	205.8	-16.5	228	29	-146
67.067	-111	210.3	-2.5	214	28	-152
67.109	-103	200.5	3.5	207	4	-136
67.15	-99	182.7	2	208	-5	-120
67.192	-86	166.6	0.5	223	-4	-110
67.234	-77	158.6	7.5	223	-2	-117
67.276	-63	148.8	19	216	28	-136
67.317	-52	147	28.5	212	36	-143
67.359	-19	150.6	52.5	225	32	-148
67.401	2.807	155.9	64	220	29	-152
67.442	14.03	152.4	54.5	209	3	-112
67.484	25.82	137.2	53.5	202	-8	-85
67.526	19.65	126.5	59	209	-11	-56
67.567	4.491	126.5	59	204	-7	-32
67.609	-18.52	137.2	46	197	9	2
67.651	-39.29	148.8	35	186	26	10
67.693	-82.52	158.6	25.5	160	46	9
67.734	-112.3	164	21.5	162	57	2
67.776	-140.4	147	20.5	157	75	-10
67.818	-158.3	140.8	16.5	181	79	12
67.859	-187.5	141.7	0	207	64	24
67.901	-212.2	140.8	-11	218	52	44
67.943	-239.2	134.6	-13.5	211	37	66
67.985	-261.6	123	-22.5	204	37	61
68.026	-281.8	115.8	-26	162	45	57
68.068	-285.2	112.3	-22.5	146	56	42
68.11	-281.8	124.8	-16	142	61	34
68.151	-280.7		-5.5	142	61	46
68.193	-307.6		20	177	45	47
68.235	-324.5		34.5	203	27	48
68.277	-331.2		40.5	240	-14	37
68.318	-332.4		37	272	-33	14
68.36	-320		21	291	-39	7
68.402	-313.3		13	298	-43	13
68.443	-313.3		17.5	287	-38	25
68.485	-323.4		13.5	272	-21	33
68.527	-329		22.5	230	-6	54
68.568	-322.2		16.5	216	5	70
68.61	-309.9		9	214	14	66
68.652	-293.1		3	217	14	51
68.694	-244.8		-5	208	-1	33
68.735	-220.1		-9	198	-20	7
68.777	-201		-12.5	184	-36	-50
68.819	-133.6		-23.5	179	-40	-76
68.86	-77.47		-41	204	-36	-91
68.902	-61.75		-46.5	215	-33	-98
68.944	-56.14		-44	212	-36	-89
68.986	-59.51		-44	203	-52	-108
69.027	-55.02		-32.5	177	-67	-117
69.069	-55.02		-25.5	174	-79	-124
69.111	-48.28		-15	179	-85	-121
69.152	-50.53		3.5	168	-84	-127
69.194	-26.95		24.5	160	-63	-137
69.236	-2.246			155	-51	-154
69.278	21.33			164	-31	-180
69.319	34.81			161	-28	-183
69.361	38.18			127	-41	-184
69.403	37.05			104	-43	-193
69.444	23.58			92	-20	-226
69.486	24.7			89	-4	-241
69.528	39.3			97	7	-246
69.569	51.65			111	12	-259
69.611	70.74			112	-2	-277
69.653	99.93			114	-3	-288
69.695	123.5			93	-9	-288
69.736	130.2			93	-5	-278
69.778	128			93	23	-253
69.82	112.3			107	41	-231
69.861	87.58			142	45	-210
69.903	93.19				64	-196
69.945	92.07				63	-194
69.987	104.4				56	-210

## Sheet: Fig_1_g
t	Pink	Black	Lilac	Orange	Lightblue	Green
0
0.042
0.083
0.125
0.167
0.209
0.25
0.292
0.334
0.375		-532.9		-530.4	-524	-510.3
0.417		-514	-536	-475	-470	-466.2
0.459		-486.3	-520	-417	-428	-417
0.5	-510.3	-439.7	-490	-376.7	-384	-365.4
0.542	-473.7	-410.7	-472	-341.4	-350	-311.2
0.584	-430.9	-375.5	-448	-316.2	-318	-267.1
0.626	-395.6	-351.5	-424	-297.3	-296	-216.7
0.667	-362.9	-335.1	-416	-289.8	-264	-177.6
0.709	-340.2	-307.4	-400	-286	-244	-138.6
0.751	-315	-286	-392	-283.5	-218	-124.7
0.792	-289.8	-258.3	-382	-288.5	-202	-91.97
0.834	-274.7	-249.5	-368	-294.8	-188	-85.67
0.876	-257	-236.9	-360	-298.6	-186	-78.12
0.918	-241.9	-220.5	-354	-304.9	-182	-74.34
0.959	-230.6	-211.7	-352	-316.2	-178	-64.26
1.001	-226.8	-211.7	-350	-328.8	-180	-64.26
1.043	-219.2	-195.3	-344	-336.4	-184	-66.78
1.084	-231.8	-187.7	-338	-337.7	-186	-71.82
1.126	-240.6	-186.5	-338	-336.4	-198	-71.82
1.168	-255.8	-171.3	-340	-325.1	-210	-63
1.21	-283.5	-170.1	-332	-317.5	-222	-51.66
1.251	-307.4	-170.1	-334	-311.2	-240	-52.92
1.293	-336.4	-168.8	-332	-304.9	-260	-50.4
1.335	-364.1	-167.6	-314	-307.4	-282	-46.62
1.376	-386.8	-165	-296	-308.7	-308	-31.5
1.418	-410.7	-163.8	-278	-312.5	-338	-18.9
1.46	-441	-163.8	-252	-311.2	-364	-20.16
1.501	-463.7	-155	-242	-307.4	-400	-25.2
1.543	-501.4	-158.8	-228	-303.6	-428	-31.5
1.585	-526.6	-147.4	-222	-312.5	-456	-45.36
1.627		-146.2	-218	-323.8	-476	-49.14
1.668		-142.4	-222	-331.4	-496	-42.84
1.71		-138.6	-210	-344	-522	-44.1
1.752		-142.4	-206	-342.7	-534	-41.58
1.793		-134.8	-204	-344		-36.54
1.835		-138.6	-209	-351.5		-17.64
1.877		-146.2	-212	-357.8		-7.56
1.919		-149.9	-217	-359.1		3.78
1.96		-152.5	-222	-357.8		2.52
2.002		-153.7	-223	-352.8		1.26
2.044		-155	-223	-345.2		1.26
2.085		-167.6	-223	-349		1.26
2.127		-173.9	-212	-349		-1.137e-13
2.169		-182.7	-188	-351.5		-3.78
2.211		-196.5	-173	-352.8		-6.3
2.252		-194	-148	-346.5		-5.04
2.294		-197.8	-122	-333.9		-7.56
2.336		-206.6	-107	-328.8		-5.04
2.377		-218	-87	-327.6		3.78
2.419		-229.3	-70	-323.8		20.16
2.461		-228	-56	-342.7		28.98
2.502		-246.9	-46	-325.1		39.06
2.544		-231.8	-34	-321.3		45.36
2.586		-223	-23	-304.9		51.66
2.628		-223	-15	-284.7		56.7
2.669		-215.4	-14	-284.7		71.82
2.711		-210.4	-20	-282.2		83.15
2.753		-194	-31	-282.2		98.27
2.794	-511.5	-177.6	-36	-282.2		109.6
2.836	-464.9	-181.4	-40	-288.5		119.7
2.878	-419.6	-187.7	-42	-294.8		122.2
2.92	-379.2	-187.7	-46	-296.1		138.6
2.961	-354	-181.4	-47	-286		152.5
3.003	-330.1	-183.9	-49	-284.7		156.2
3.045	-316.2	-166.3	-51	-286		166.3
3.086	-301.1	-162.5	-50	-297.3		178.9
3.128	-296.1	-152.5	-52	-312.5	-500	183.9
3.17	-281	-156.2	-47	-327.6	-458	195.3
3.211	-279.7	-168.8	-38	-355.3	-432	207.9
3.253	-274.7	-175.1	-32	-367.9	-396	223
3.295	-269.6	-176.4	-25	-376.7	-370	241.9
3.337	-267.1	-178.9	-14	-383	-354	254.5
3.378	-263.3	-181.4	-9	-375.5	-326	260.8
3.42	-254.5	-180.2	-1	-381.8	-312	273.4
3.462	-250.7	-196.5	5	-389.3	-294	269.6
3.503	-243.2	-205.4	9	-395.6	-276	274.7
3.545	-236.9	-218	16	-400.7	-256	282.2
3.587	-223	-238.1	16	-399.4	-246	293.6
3.629	-200.3	-239.4	23	-388.1	-222	288.5
3.67	-183.9	-248.2	23	-365.4	-204	283.5
3.712	-168.8	-262.1	28	-357.8	-186	269.6
3.754	-152.5	-279.7	25	-354	-180	254.5
3.795	-133.6	-296.1	27	-352.8	-178	246.9
3.837	-117.2	-306.2	25	-357.8	-178	243.2
3.879	-100.8	-304.9	34	-362.9	-174	243.2
3.921	-97.01	-309.9	38	-362.9	-176	245.7
3.962	-80.63	-306.2	46	-346.5	-190	253.2
4.004	-74.34	-296.1	54	-311.2	-194	252
4.046	-75.6	-294.8	59	-294.8	-196	253.2
4.087	-74.34	-294.8	64	-281	-202	252
4.129	-80.63	-296.1	71	-272.1	-210	259.5
4.171	-98.27	-317.5	71	-262.1	-214	265.8
4.213	-114.7	-317.5	69	-254.5	-214	264.6
4.254	-143.6	-311.2	68	-245.7	-220	250.7
4.296	-166.3	-309.9	69	-233.1	-210	233.1
4.338	-201.6	-302.4	69	-226.8	-212	230.6
4.379	-223	-316.2	60	-220.5	-210	212.9
4.421	-235.6	-320	51	-221.7	-214	200.3
4.463	-248.2	-312.5	42	-231.8	-198	205.4
4.504	-248.2	-304.9	40	-246.9	-176	194
4.546	-239.4	-299.9	31	-246.9	-164.9	176.4
4.588	-226.8	-288.5	19	-249.5	-160.7	161.3
4.63	-216.7	-281	12	-246.9	-157.8	142.4
4.671	-195.3	-283.5	-3	-248.2	-169.1	131
4.713	-178.9	-299.9	-1	-264.6	-177.6	109.6
4.755	-151.2	-317.5	-4	-277.2	-190.4	107.1
4.796	-126	-323.8	-10	-282.2	-203.1	98.27
4.838	-94.49	-330.1	-18	-287.3	-218.7	102.1
4.88	-68.04	-335.1	-28	-292.3	-238.5	94.49
4.922	-46.62	-336.4	-43	-311.2	-258.3	91.97
4.963	-36.54	-330.1	-55	-326.3	-268.2	100.8
5.005	-13.86	-322.5	-70	-327.6	-271.1	97.01
5.047	2.52	-320	-74	-328.8	-271.1	91.97
5.088	3.78	-330.1	-81	-328.8	-268.2	95.75
5.13	3.78	-326.3	-85	-323.8	-254.1	97.01
5.172	2.52	-330.1	-91	-327.6	-241.3	95.75
5.214	-1.26	-317.5	-98	-345.2	-218.7	94.49
5.255	-11.34	-316.2	-96	-364.1	-187.5	97.01
5.297	-17.64	-313.7	-104	-384.3	-173.4	90.71
5.339	-21.42	-307.4	-98	-395.6	-159.2	94.49
5.38	-18.9	-312.5	-89	-394.4	-140.8	97.01
5.422	-15.12	-333.9	-75	-381.8	-126.7	99.53
5.464	-10.08	-347.7	-81	-383	-111.1	102.1
5.505	-16.38	-367.9	-84	-388.1	-98.37	98.27
5.547	-26.46	-394.4	-82	-398.1	-82.8	89.45
5.589	-25.2	-418.3	-80	-420.8	-78.56	84.41
5.631	-26.46	-451.1	-65	-437.2	-75.73	69.3
5.672	-27.72	-481.3	-57	-439.7	-67.23	66.78
5.714	-17.64	-500.2	-53	-438.5	-65.82	44.1
5.756	-5.04	-526.6	-54	-422.1	-67.23	31.5
5.797	-18.9		-54	-405.7	-71.48	51.66
5.839	-13.86		-54	-393.1	-70.07	60.48
5.881	-5.04		-55	-393.1	-74.31	65.52
5.923	6.3		-52	-395.6	-82.8	61.74
5.964	15.12		-55	-408.2	-89.88	56.7
6.006	30.24		-56	-428.4	-98.37	57.96
6.048	42.84		-56	-437.2	-106.9	44.1
6.089	51.66		-61	-449.8	-108.3	36.54
6.131	56.7		-63	-451.1	-115.4	46.62
6.173	66.78		-61	-449.8	-113.9	60.48
6.214	80.63		-64	-447.3	-119.6	66.78
6.256	88.19		-48	-452.3	-123.9	76.86
6.298	88.19		-38	-464.9	-130.9	79.38
6.34	94.49		-35	-495.1	-132.3	83.15
6.381	110.9		-30	-512.8	-133.8	93.23
6.423	118.4		-18	-524.1	-133.8	90.71
6.465	113.4		-10	-529.2	-142.3	107.1
6.506	122.2		1	-522.9	-145.1	119.7
6.548	127.3		8	-521.6	-152.2	122.2
6.59	132.3		12	-498.9	-146.5	128.5
6.632	142.4		15	-478.8	-132.3	139.9
6.673	138.6		16	-471.2	-133.8	151.2
6.715	137.3		18	-481.3	-129.5	157.5
6.757	139.9		20	-491.4	-130.9	163.8
6.798	132.3		20	-501.4	-135.2	176.4
6.84	128.5	-132.5	17	-504	-138	171.3
6.882	126	-161.6	15	-498.9	-128.1	162.5
6.924	131	-188.6	13	-482.5	-119.6	173.9
6.965	127.3	-220	10	-475	-119.6	171.3
7.007	126	-220	0	-476.3	-113.9	175.1
7.049	124.7	-197.6	-7	-482.5	-105.5	173.9
7.09	128.5	-175.1	-3	-504	-88.47	171.3
7.132	127.3	-159.4	-7	-507.7	-79.97	175.1
7.174	123.5	-150.4	-9	-501.4	-77.14	170.1
7.216	121	-134.7	-14	-476.3	-65.82	161.3
7.257	124.7	-98.78	-21	-430.9	-51.66	163.8
7.299	128.5	-76.33	-19	-396.9	-54.5	165
7.341	138.6	-49.39	-13	-381.8	-54.5	171.3
7.382	143.6	-15.71	-1	-367.9	-55.91	166.3
7.424	138.6	-15.71	8	-356.6	-65.82	167.6
7.466	141.1	-2.245	14	-356.6	-61.57	151.2
7.507	156.2	6.735	18	-367.9	-47.42	138.6
7.549	156.2	13.47	24	-375.5	-58.74	137.3
7.591	155	49.39	25	-362.9	-47.42	133.6
7.633	153.7	51.63	24	-336.4	-44.59	127.3
7.674	156.2	-511.5	20	-317.5	-44.59	117.2
7.716	156.2	-473.7	21	-301.1	-44.59	115.9
7.758	153.7	-442.2	13	-302.4	-48.83	122.2
7.799	147.4	-427.1	12	-289.8	-53.08	113.4
7.841	147.4	-414.5	6	-274.7	-55.91	114.7
7.883	148.7	-409.5	-3	-259.5	-55.91	121
7.925	148.7	-409.5	-3	-240.6	-57.33	124.7
7.966	143.6	-410.7	-11	-221.7	-64.4	131
8.008	141.1	-418.3	-13	-204.1	-68.65	132.3
8.05	131	-422.1	-14	-202.8	-70.07	136.1
8.091	131	-427.1	-6	-196.5	-70.07	136.1
8.133	115.9	-433.4	1	-185.2	-65.82	128.5
8.175	112.1	-448.5	15	-178.9	-65.82	119.7
8.217	109.6	-467.4	14	-171.3	-55.91	121
8.258	107.1	-485.1	25	-168.8	-61.57	105.8
8.3	95.75	-500.2	33	-168.8	-70.07	107.1
8.342	97.01	-506.5	49	-181.4	-72.9	94.49
8.383	97.01	-517.8	60	-194	-72.9	103.3
8.425	93.23	-515.3	78	-201.6	-75.73	81.89
8.467	93.23	-512.8	86	-204.1	-82.8	74.34
8.508	88.19	-511.5	94	-197.8	-81.39
8.55	90.71	-507.7	96	-197.8	-101.2
8.592	98.27	-525.4	100	-201.6	-106.9
8.634	97.01	-532.9	106	-220.5	-95.54
8.675	100.8	-532.9	109	-236.9	-91.3
8.717	100.8	-531.7	111	-259.5	-71.48
8.759	100.8	-527.9	110	-292.3	-54.5
8.8	112.1	-516.6	107	-322.5	-38.93
8.842	124.7	-500.2	105	-344	-23.36	-134
8.884	127.3	-478.8	104	-355.3	-21.94	-180
8.926	139.9	-470	104	-354	-13.45	-206
8.967	139.9	-472.5	106	-360.3	-2.123	-242
9.009	139.9	-483.8	108	-356.6	2.123	-240
9.051	149.9	-490.1	104	-365.4	-0.708	-224
9.092	155	-485.1	99	-386.8	4.954	-192
9.134	163.8	-472.5	99	-414.5	12.03	-168
9.176	163.8	-451.1	98	-433.4	7.785	-142
9.217	170.1	-437.2	98	-447.3	10.62	-132
9.259	166.3	-412	96	-454.8	17.69	-100
9.301	166.3	-385.5	93	-458.6	14.86	-78
9.343	171.3	-364.1	85	-454.8	10.62	-52
9.384	171.3	-357.8	85	-448.5	6.37	-30
9.426	177.6	-359.1	88	-453.6	12.03	-14
9.468	182.7	-364.1	95	-463.7	13.45	-8
9.509	190.2	-371.7	102	-482.5	6.37	8
9.551	197.8	-371.7	104	-496.4	0.708	28
9.593	200.3	-370.4	100	-505.2	-7.785	56
9.635	202.8	-379.2	109	-504	-10.62	52
9.676	201.6	-395.6	120	-500.2	-3.539	62
9.718	196.5	-413.3	129	-480	-4.954	72
9.76	211.7	-434.7	135	-446	2.123	72
9.801	225.5	-442.2	134	-430.9	12.03	68
9.843	225.5	-447.3	137	-424.6	10.62	68
9.885	235.6	-446	140	-430.9	19.11	72
9.927	244.4	-443.5	143	-435.9	19.11	76
9.968	250.7	-452.3	138	-428.4	26.19	90
10.01	243.2	-475	142	-414.5	29.02	88
10.052	243.2	-483.8	140	-399.4	36.09	86
10.093	246.9	-483.8	142	-378	36.09	88
10.135	243.2	-491.4	133	-371.7	53.08	88
10.177	253.2	-488.8	128	-361.6	54.5	78
10.219	269.6	-482.5	128	-361.6	64.4	82
10.26	272.1	-467.4	128	-369.2	67.23	70
10.302	272.1	-458.6	122	-381.8	77.14	64
10.344	275.9	-437.2	123	-396.9	82.8	62
10.385	268.4	-418.3	114	-410.7	78.56	40
10.427	259.5	-396.9	105	-398.1	79.97	26
10.469	262.1	-390.6	110	-384.3	88.47	-6
10.51	265.8	-388.1	109	-365.4	87.05	-12
10.552	274.7	-394.4	117	-354	91.3	-34
10.594	281	-414.5	124	-351.5	95.54	-50
10.636	292.3	-428.4	135	-357.8	92.71	-62
10.677	294.8	-433.4	137	-357.8	92.71	-70
10.719	296.1	-438.5	142	-346.5	89.88	-66
10.761	296.1	-438.5	141	-318.8	87.05	-48
10.802	296.1	-423.3	145	-288.5	89.88	-48
10.844	307.4	-408.2	148	-273.4	89.88	-50
10.886	312.5	-401.9	149	-260.8	84.22	-58
10.928	315	-400.7	151	-260.8	94.13	-62
10.969	315	-405.7	154	-263.3	92.71	-82
11.011	316.2	-432.2	156	-262.1	88.47	-84
11.053	325.1	-446	150	-249.5	89.88	-72
11.094	332.6	-447.3	151	-229.3	82.8	-64
11.136	342.7	-439.7	147	-218	81.39	-52
11.178	355.3	-428.4	149	-191.5	70.07	-52
11.22	361.6	-423.3	157	-189	68.65	-50
11.261	372.9	-425.9	156	-192.8	67.23	-54
11.303	371.7	-439.7	164	-194	58.74	-56
11.345	366.6	-447.3	161	-187.7	61.57	-64
11.386	367.9	-454.8	161	-181.4	62.99	-68
11.428	370.4	-457.4	165	-177.6	67.23	-76
11.47	385.5	-456.1	163	-177.6	65.82	-88
11.511	414.5	-441	163	-182.7	71.48	-102
11.553	435.9	-428.4	161	-194	72.9	-100
11.595	446	-414.5	168	-207.9	75.73	-98
11.637	457.4	-393.1	182	-209.1	74.31	-100
11.678	458.6	-385.5	188	-214.2	77.14	-94
11.72	466.2	-385.5	195	-216.7	79.97	-118
11.762	472.5	-385.5	192	-220.5	91.3	-138
11.803	491.4	-379.2	189	-223	104	-124
11.845	522.9	-362.9	192	-239.4	104	-108
11.887	529.2	-347.7	197	-252	101.2	-106
11.929	527.9	-328.8	205	-279.7	105.5	-100
11.97	521.6	-328.8	213	-302.4	122.4	-92
12.012	492.6	-320	218	-322.5	129.5	-98
12.054	471.2	-318.8	206	-326.3	133.8	-94
12.095	458.6	-326.3	202	-326.3	139.4	-62
12.137	453.6	-333.9	200	-328.8	135.2	-36
12.179	452.3	-349	201	-333.9	140.8	-30
12.22	446	-366.6	197	-344	143.7	-14
12.262	432.2	-379.2	194	-366.6	135.2	-2
12.304	427.1	-393.1	196	-384.3	135.2	-4
12.346	430.9	-398.1	194	-393.1	129.5	-12
12.387	433.4	-409.5	192	-393.1	125.3	-14
12.429	446	-413.3	190	-393.1	126.7	-20
12.471	457.4	-430.9	194	-401.9	125.3	-18
12.512	463.7	-447.3	198	-417	129.5	-14
12.554	453.6	-453.6	207	-451.1	125.3	-12
12.596	438.5	-453.6	209	-490.1	104	2
12.638	433.4	-463.7	213	-526.6	85.64	-12
12.679	425.9	-468.7	215	-536.7	70.07	-2
12.721	417	-485.1	231	-538	38.93	-16
12.763	399.4	-492.6	227	-532.9	20.52	-20
12.804	385.5	-506.5	238	-526.6	0.708	-26
12.846	370.4	-515.3	241	-525.4	-12.03	-22
12.888	344	-525.4	253	-526.6	-20.52	-22
12.93	327.6	-530.4	263	-522.9	-31.85	-8
12.971	307.4		269	-525.4	-60.16	-2
13.013	296.1		275	-535.5	-75.73	10
13.055	292.3		284	-536.7	-78.56	6
13.096	284.7		291	-536.7	-87.05	6
13.138	281		325		-89.88	4
13.18	275.9		334		-85.64	2
13.222	259.5		347		-75.73	-18
13.263	243.2		342		-71.48	-20
13.305	235.6		332		-72.9	-18
13.347	230.6		334		-74.31	-12
13.388	231.8		344	-532.9	-81.39	-2
13.43	229.3		347	-522.9	-91.3	-2
13.472	219.2		361	-482.5	-104	8
13.513	218		382	-452.3	-123.9	2
13.555	218		381	-427.1	-129.5	2
13.597	224.3		387	-418.3	-145.1	-4
13.639	223		376	-405.7	-155	10
13.68	214.2		367	-410.7	-180.5	10
13.722	211.7		360	-418.3	-186.1	18
13.764	207.9		358	-415.8	-180.5	32
13.805	206.6		360	-395.6	-179.1	40
13.847	206.6		375	-369.2	-179.1	46
13.889	207.9		385	-342.7	-167.7	44
13.931	218		381	-317.5	-146.5	48
13.972	218		385	-296.1	-119.6	52
14.014	205.4		388	-294.8	-92.71	52
14.056	190.2		396	-297.3	-68.65	64
14.097	187.7		420	-303.6	-48.83	60
14.139	177.6		429	-320	-41.76	64
14.181	171.3		437	-336.4	-24.77	62
14.223	166.3		436	-335.1	-14.86	62
14.264	148.7		442	-331.4	-6.37	64
14.306	133.6		410	-311.2	-3.539	32
14.348	128.5		390	-294.8	3.539	8
14.389	113.4		366	-286	9.201	4
14.431	103.3		344	-288.5	13.45	-16
14.473	109.6		312	-296.1	21.94	-40
14.514	98.27		289	-302.4	30.43	-64
14.556	81.89		262	-297.3	37.51	-32
14.598	74.34		238	-294.8	33.26	-80
14.64	61.74		217	-294.8	44.59	-112
14.681	34.02		206	-294.8	48.83	-110
14.723	8.819		196	-313.7	54.5
14.765	-22.68	-524.1	191	-326.3	60.16
14.806	-63	-502.7	178	-344	60.16
14.848	-102.1	-482.5	169	-346.5	64.4	-165
14.89	-131	-462.4	167	-346.5	67.23	-143.6
14.932	-160	-451.1	158	-346.5	72.9	-123.5
14.973	-200.3	-439.7	162	-365.4	75.73	-113.4
15.015	-221.7	-422.8	157	-367.9	75.73	-113.4
15.057	-248.2	-415.8	157	-356.6	79.97	-103.3
15.098	-269.6	-418.6	158	-344	87.05	-75.6
15.14	-278.4	-424.3	164	-326.3	95.54	-66.78
15.182	-287.3	-437	180	-302.4	121	-34.02
15.223	-307.4	-446.9	191	-288.5	118.2	-3.78
15.265	-325.1	-452.5	201	-272.1	129.5	12.6
15.307	-351.5	-463.9	204	-272.1	143.7	15.12
15.349	-383	-465.3	221	-268.4	157.8	44.1
15.39	-410.7	-478	240	-263.3	169.1	47.88
15.432	-429.6	-469.5	257	-250.7	180.5	50.4
15.474	-444.8	-468.1	270	-240.6	191.8	60.48
15.515	-444.8	-458.2	280	-235.6	190.4	66.78
15.557	-438.5	-444.1	278	-239.4	191.8	57.96
15.599	-420.8	-427.1	296	-241.9	198.9	59.22
15.641	-398.1	-401.6	311	-252	194.6	56.7
15.682	-362.9	-387.5	329	-272.1	189	54.18
15.724	-340.2	-380.4	355	-294.8	208.8	46.62
15.766	-301.1	-384.7	386	-322.5	207.4	36.54
15.807	-269.6	-381.8	398	-315	220.1	26.46
15.849	-257	-379	416	-326.3	221.5	27.72
15.891	-239.4	-377.6	420	-320	208.8	32.76
15.933	-224.3	-357.8	403	-323.8	207.4	25.2
15.974	-220.5	-359.2	388	-337.7	206	20.16
16.016	-225.5	-356.4	371	-341.4	196	21.42
16.058	-229.3	-360.6	361	-349	196	22.68
16.099	-221.7	-373.4	364	-338.9	196	22.68
16.141	-207.9	-366.3	367	-338.9	189	26.46
16.183	-186.5	-370.5	377	-342.7	190.4	37.8
16.225	-161.3	-369.1	388	-352.8	183.3	42.84
16.266	-139.9	-356.4	400	-379.2	183.3	44.1
16.308	-127.3	-350.7	400	-408.2	180.5	44.1
16.35	-118.4	-349.3	399	-429.6	187.5	42.84
16.391	-102.1	-350.7	391	-443.5	193.2	37.8
16.433	-95.75	-366.3	383	-442.2	201.7	37.8
16.475	-94.49	-376.2	381	-435.9	210.2	35.28
16.516	-75.6	-376.2	398	-432.2	217.3	23.94
16.558	-69.3	-377.6	409	-432.2	213	18.9
16.6	-78.12	-371.9	408	-452.3	211.6	5.04
16.642	-73.08	-370.5	402	-463.7	211.6	-12.6
16.683	-74.34	-377.6	396	-471.2	208.8	-37.8
16.725	-64.26	-387.5	377	-457.4	206	-57.96
16.767	-49.14	-400.2	364	-433.4	207.4	-88.19
16.808	-30.24	-403.1	354	-408.2	210.2	-117.2
16.85	-6.3	-400.2	347	-388.1	210.2	-147.4
16.892	16.38	-417.2	344	-384.3	228.6	-182.7
16.934	50.4	-428.5	333	-376.7	237.1	-215.4
16.975	63	-438.4	325	-378	235.7	-234.3
17.017	76.86	-454	324	-389.3	231.4	-245.7
17.059	88.19	-458.2	324	-376.7	231.4	-267.1
17.1	108.4	-476.6	331	-366.6	221.5	-288.5
17.142	124.7	-493.6	328	-344	217.3	-306.2
17.184	149.9	-510.5	328	-322.5	214.4	-315
17.225	161.3	-527.5	339	-306.2	208.8	-325.1
17.267	168.8	-530.3	359	-304.9	207.4	-340.2
17.309	183.9		375	-303.6	211.6	-351.5
17.351	197.8		394	-306.2	217.3	-370.4
17.392	209.1		414	-311.2	220.1	-389.3
17.434	224.3		426	-296.1	211.6	-395.6
17.476	241.9		443	-283.5	217.3	-410.7
17.517	260.8		452	-259.5	215.9	-430.9
17.559	270.9		444	-260.8	222.9	-442.2
17.601	274.7		452	-262.1	227.2	-451.1
17.643	278.4		472	-263.3	230	-454.8
17.684	288.5	-531.7	486	-275.9	238.5	-446
17.726	308.7	-514.8	508	-298.6	238.5	-418.3
17.768	333.9	-502	514	-311.2	235.7	-391.8
17.809	364.1	-504.9	505	-312.5	241.3	-379.2
17.851	395.6	-516.2	497	-304.9	258.3	-376.7
17.893	428.4	-513.4	493	-286	268.2	-384.3
17.935	444.8	-513.4	508	-258.3	271.1	-374.2
17.976	459.9	-503.5	514	-236.9	281	-347.7
18.018	470	-479.4	513	-234.3	278.1	-303.6
18.06	468.7	-455.4	515	-218	276.7	-241.9
18.101	456.1	-441.2	516	-223	275.3	-194
18.143	449.8	-437	513	-229.3	273.9	-142.4
18.185	448.5	-451.1	527	-239.4	279.6	-103.3
18.226	461.1	-461	531	-243.2	286.6	-76.86
18.268	478.8	-470.9		-234.3	303.6	-37.8
18.31	500.2	-469.5		-226.8	312.1	-3.78
18.352	510.3	-472.3	529	-228	320.6	40.32
18.393	517.8	-454	528	-234.3	319.2	63
18.435	519.1	-458.2	531	-238.1	316.4	85.67
18.477	532.9	-473.8		-224.3	313.5	109.6
18.518		-479.4		-218	309.3	129.8
18.56		-480.8		-206.6	313.5	153.7
18.602		-466.7	531	-204.1	329.1	173.9
18.644		-454	516	-196.5	323.4	182.7
18.685		-422.8	493	-201.6	327.7	178.9
18.727		-410.1	469	-194	327.7	175.1
18.769	495.1	-403.1	453	-178.9	320.6	170.1
18.81	434.7	-396	436	-163.8	320.6	163.8
18.852	389.3	-379	431	-163.8	312.1	156.2
18.894	349	-377.6	411	-162.5	316.4	152.5
18.936	302.4	-363.5	394	-162.5	322	153.7
18.977	255.8	-345.1	382	-171.3	324.8	153.7
19.019	226.8	-323.9	367	-177.6	300.8	144.9
19.061	180.2	-308.3	357	-186.5	285.2	134.8
19.102	152.5	-297	343	-189	273.9	122.2
19.144	118.4	-289.9	331	-191.5	254.1	117.2
19.186	81.89	-297	321	-199.1	231.4	99.53
19.228	54.18	-306.9	327	-211.7	206	88.19
19.269	30.24	-323.9	331	-224.3	187.5	79.38
19.311	-3.78	-336.6	339	-234.3	164.9	66.78
19.353	-23.94	-340.8	343	-249.5	150.7	52.92
19.394	-44.1	-355	343	-260.8	135.2	36.54
19.436	-60.48	-359.2	345	-283.5	122.4	32.76
19.478	-59.22	-369.1	346	-304.9	111.1	12.6
19.519	-69.3	-390.3	355	-326.3	106.9	7.56
19.561	-78.12	-413	359	-338.9	91.3	-6.3
19.603	-81.89	-428.5	367	-340.2	78.56	-27.72
19.645	-97.01	-442.6	378	-337.7	60.16	-26.46
19.686	-113.4	-448.3	389	-336.4	53.08	-26.46
19.728	-132.3	-458.2	399	-325.1	51.66	-40.32
19.77	-152.5	-475.2	410	-321.3	41.76	-54.18
19.811	-161.3	-492.1	400	-330.1	26.19	-54.18
19.853	-160	-509.1	402	-341.4	24.77	-50.4
19.895	-163.8	-526.1	413	-360.3	24.77	-42.84
19.937	-172.6	-537.4	421	-378	34.68	-30.24
19.978	-183.9		436	-371.7	34.68	-7.56
20.02	-185.2		441	-357.8	33.26	-2.52
20.062	-185.2		427	-349	41.76	2.52
20.103	-160		416	-342.7	43.17	12.6
20.145	-138.6		404	-337.7	50.25	25.2
20.187	-110.9		402	-331.4	60.16	28.98
20.228	-89.45		407	-320	64.4	21.42
20.27	-71.82		414	-304.9	75.73	31.5
20.312	-42.84		418	-296.1	87.05	36.54
20.354	-30.24		412	-284.7	94.13	39.06
20.395	-17.64		408	-292.3	104	47.88
20.437	-2.52		406	-299.9	115.4	36.54
20.479	5.04		417	-296.1	125.3	34.02
20.52	5.04		423	-286	129.5	34.02
20.562	8.819		423	-272.1	146.5	15.12
20.604	3.78		423	-262.1	167.7	3.78
20.646	-1.137e-13		419	-257	179.1	3.78
20.687	2.52		410	-260.8	191.8	13.86
20.729	6.3		405	-262.1	189	-12.6
20.771	5.04		408	-244.4	200.3	-22.68
20.812	18.9		423	-225.5	214.4	-20.16
20.854	28.98		428	-209.1	225.8	-25.2
20.896	40.32		432	-199.1	237.1	-30.24
20.938	47.88		416	-197.8	248.4	-30.24
20.979	64.26		401	-199.1	235.7	-50.4
21.021	76.86		396	-199.1	235.7	-44.1
21.063	80.63		391	-209.1	228.6	-36.54
21.104	90.71		389	-224.3	231.4	-40.32
21.146	105.8		373	-236.9	231.4	-42.84
21.188	122.2		359	-246.9	227.2	-31.5
21.23	124.7		346	-248.2	230	-27.72
21.271	136.1		337	-240.6	231.4	-21.42
21.313	138.6		325	-235.6	224.4	-26.46
21.355	142.4		311	-246.9	217.3	-23.94
21.396	149.9		313	-258.3	217.3	-22.68
21.438	160		309	-264.6	215.9	-28.98
21.48	165		302	-259.5	221.5	-18.9
21.521	170.1		308	-254.5	222.9	-11.34
21.563	180.2		311	-248.2	222.9	-13.86
21.605	186.5		318	-235.6	228.6	-21.42
21.647	195.3		326	-228	228.6	-32.76
21.688	201.6		330	-230.6	222.9	-42.84
21.73	205.4		341	-238.1	222.9	-46.62
21.772	209.1		348	-249.5	228.6	-49.14
21.813	209.1		351	-273.4	241.3	-61.74
21.855	214.7		367	-279.7	242.8	-66.78
21.897	212.5		387	-270.9	232.8	-81.89
21.939	221.7		386	-270.9	231.4	-98.27
21.98	226.7		395	-270.9	231.4	-105.8
22.022	218.9		406	-275.9	228.6	-121
22.064	182.1		415	-275.9	224.4	-143.6
22.105	134.7		417	-275.9	220.1	-168.8
22.147	79.38		434	-278.4	230	-167.6
22.189	40.32		458	-283.5	220.1	-167.6
22.231	5.04		490	-294.8	222.9	-165
22.272	-47.88		509	-306.2	222.9	-166.3
22.314	-60.48		515	-304.9	227.2	-165
22.356	-75.6		519	-297.3	217.3	-167.6
22.397	-88.19		517	-281	218.7	-183.9
22.439	-94.49		496	-273.4	207.4	-212.9
22.481	-94.49		473	-268.4	198.9	-230.6
22.522	-88.19		470	-273.4	198.9	-225.5
22.564	-81.89		473	-282.2	197.5	-218
22.606	-79.38		492	-264.6	181.9	-206.6
22.648	-86.93		505	-252	180.5	-196.5
22.689	-88.19	-469.5	510	-226.8	184.7	-192.8
22.731	-98.27	-330.9	497	-219.2	172	-195.3
22.773	-104.6	-241.8	503	-201.6	170.6	-181.4
22.814	-100.8	-207.9	515	-201.6	173.4	-161.3
22.856	-90.71	-198	524	-195.3	173.4	-147.4
22.898	-81.89	-193.7	529	-182.7	174.8	-127.3
22.94	-65.52	-203.6	531	-183.9	173.4	-117.2
22.981	-46.62	-216.4	533	-183.9	180.5	-122.2
23.023	-26.46	-206.5	530	-195.3	191.8	-118.4
23.065	-16.38	-216.4		-207.9	198.9	-129.8
23.106	-3.78	-230.5		-223	211.6	-147.4
23.148	3.78	-246.1		-249.5	218.7	-158.8
23.19	2.52	-253.1		-263.3	227.2	-177.6
23.231	12.6	-264.5		-264.6	228.6	-210.4
23.273	34.02	-274.4	511	-269.6	241.3	-238.1
23.315	39.06	-288.5	473	-288.5	249.8	-241.9
23.357	46.62	-304.1	446	-298.6	262.6	-253.2
23.398	56.7	-322.4	424	-311.2	255.5	-283.5
23.44	73.08	-333.8	411	-312.5	249.8	-308.7
23.482	78.12	-349.3	405	-306.2	251.2	-326.3
23.523	98.27	-356.4	386	-312.5	248.4	-318.8
23.565	115.9	-367.7	365	-321.3	245.6	-315
23.607	134.8	-393.2	356	-349	252.7	-291
23.649	148.7	-407.3	343	-365.4	247	-268.4
23.69	172.6	-420	332	-376.7	249.8	-229.3
23.732	195.3	-422.8	322	-378	249.8	-210.4
23.774	216.7	-429.9	315	-375.5	254.1	-201.6
23.815	241.9	-427.1	317	-362.9	255.5	-200.3
23.857	272.1	-424.3	318	-361.6	255.5	-194
23.899	284.7	-418.6	324	-361.6	266.8	-178.9
23.941	278.4	-418.6	326	-369.2	276.7	-158.8
23.982	278.4	-414.4	340	-393.1	271.1	-136.1
24.024	272.1	-429.9	349	-404.4	266.8	-129.8
24.066	275.9	-442.6	358	-414.5	249.8	-131
24.107	275.9	-439.8	370	-404.4	247	-134.8
24.149	254.5	-439.8	376	-388.1	234.3	-133.6
24.191	233.1	-435.6	388	-374.2	225.8	-137.3
24.233	210.4	-442.6	393	-354	227.2	-136.1
24.274	195.3	-454	409	-344	222.9	-129.8
24.316	175.1	-470.9	420	-336.4	225.8	-133.6
24.358	162.5	-482.2	425	-337.7	235.7	-137.3
24.399	143.6	-489.3	436	-336.4	231.4	-142.4
24.441	123.5	-496.4	439	-323.8	230	-133.6
24.483	115.9	-502	434	-328.8	225.8	-124.7
24.524	83.15	-497.8	439	-315	228.6	-117.2
24.566	60.48	-517.6	451	-278.4	225.8	-109.6
24.608	32.76	-531.7	467	-277.2	214.4	-109.6
24.65	-12.6		480	-278.4	218.7	-121
24.691	-39.06		481	-282.2	232.8	-132.3
24.733	-68.04		479	-274.7	238.5	-153.7
24.775	-108.4		471	-259.5	234.3	-189
24.816	-122.2		468	-248.2	232.8	-212.9
24.858	-128.5		486	-231.8	228.6	-226.8
24.9	-149.9		488	-218	230	-233.1
24.942	-144.9		488	-211.7	234.3	-233.1
24.983	-142.4		493	-211.7	238.5	-233.1
25.025	-138.6		484	-199.1	242.8	-246.9
25.067	-133.6		479	-191.5	251.2	-253.2
25.108	-142.4	-533.2	494	-187.7	259.7	-235.6
25.15	-147.4	-536	508	-191.5	248.4	-215.4
25.192	-153.7	-534.6	520	-190.2	238.5	-218
25.234	-152.5		521	-200.3	230	-225.5
25.275	-158.8		524	-210.4	227.2	-224.3
25.317	-165		525	-212.9	214.4	-233.1
25.359	-178.9		526	-211.7	206	-252
25.4	-163.8		528	-201.6	190.4	-260.8
25.442	-146.2		529	-196.5	181.9	-279.7
25.484	-121		533	-204.1	184.7	-302.4
25.525	-81.89	-527.5	530	-210.4	179.1	-303.6
25.567	-60.48	-516.2	529	-220.5	184.7	-303.6
25.609	-22.68	-511.9	526	-215.4	183.3	-303.6
25.651	5.04	-519	517	-212.9	187.5	-307.4
25.692	25.2	-521.8	484	-220.5	196	-332.6
25.734	52.92	-516.2	461	-226.8	203.1	-335.1
25.776	74.34	-506.3	461	-235.6	210.2	-333.9
25.817	86.93	-487.9	474	-241.9	225.8	-331.4
25.859	103.3	-469.5	475	-268.4	239.9	-309.9
25.901	112.1	-451.1	474	-277.2	252.7	-275.9
25.943	115.9	-431.3	475	-281	266.8	-236.9
25.984	118.4	-417.2	483	-286	285.2	-206.6
26.026	127.3	-424.3	492	-287.3	303.6	-182.7
26.068	132.3	-434.2	493	-288.5	324.8	-152.5
26.109	136.1	-445.5	491	-309.9	350.3	-115.9
26.151	147.4	-446.9	466	-330.1	380.1	-73.08
26.193	146.2	-438.4	454	-359.1	394.2	-30.24
26.234	144.9	-420	428	-378	415.4	5.04
26.276	146.2	-388.9	409	-383	423.9	26.46
26.318	147.4	-366.3	396	-381.8	421.1	42.84
26.36	147.4	-343.7	395	-379.2	418.3	54.18
26.401	155	-335.2	395	-381.8	419.7	84.41
26.443	155	-329.5	386	-384.3	425.3	83.15
26.485	160	-316.8	369	-374.2	456.5	91.97
26.526	163.8	-308.3	348	-364.1	472.1	114.7
26.568	173.9	-302.6	330	-350.3	467.8	131
26.61	178.9	-298.4	323	-338.9	484.8	132.3
26.652	183.9	-299.8	302	-332.6	510.3	151.2
26.693	191.5	-304.1	307	-328.8	511.7	161.3
26.735	189	-308.3	287	-330.1	513.1	171.3
26.777	200.3	-311.1	291	-341.4	500.4	185.2
26.818	205.4	-306.9	289	-336.4	508.9	206.6
26.86	223	-306.9	284	-327.6	514.5	206.6
26.902	233.1	-312.5	278	-316.2	514.5	209.1
26.944	240.6	-321	279	-301.1	521.6	206.6
26.985	257	-335.2	285	-288.5	524.4	199.1
27.027	259.5	-345.1	291	-291	524.4	195.3
27.069	262.1	-352.1	305	-293.6	500.4	199.1
27.11	262.1	-356.4	307	-286	463.6	199.1
27.152	273.4	-366.3	317	-268.4	422.5	207.9
27.194	282.2	-377.6	335	-244.4	378.6	218
27.236	297.3	-388.9	344	-228	340.4	216.7
27.277	316.2	-407.3	349	-205.4	300.8	216.7
27.319	320	-417.2	356	-199.1	264	226.8
27.361	338.6	-424.3	367	-196.5	221.5	220.5
27.402	352	-435.6	393	-183.9	190.4	226.8
27.444	370.7	-451.1	418	-155	152.2	234.3
27.486	392.1	-473.8	442	-152.5	142.3	240.6
27.527	417	-499.2	454	-138.6	132.3	221.7
27.569	440.2	-521.8	464	-132.3	116.8	212.9
27.611	459.8	-530.3	462	-133.6	105.5	201.6
27.653	450.9	-536	463	-136.1	105.5	189
27.694	435.7		462	-127.3	102.6	183.9
27.736	415.2		474	-122.2	105.5	170.1
27.778	395.6		489	-122.2	101.2	177.6
27.819	383.2		499	-114.7	99.79	177.6
27.861	368		495	-121	102.6	173.9
27.903	359.1		487	-118.4	104	168.8
27.945	341.3		491	-132.3	105.5	162.5
27.986	321.7		503	-132.3	106.9	155
28.028	306.5		516	-141.1	108.3	163.8
28.07	290.5		515	-143.6	119.6	153.7
28.111	293.2		513	-155	119.6	153.7
28.153	283.4		512	-162.5	123.9	157.5
28.195	274.5		521	-183.9	132.3	155
28.237	272.7		523	-204.1	142.3	161.3
28.278	263.8		523	-226.8	145.1	163.8
28.32	259.3		524	-254.5	155	166.3
28.362	254		520	-269.6	169.1	163.8
28.403	242.4		516	-275.9	173.4	170.1
28.445	202.3		502	-291	181.9	180.2
28.487	175.5		486	-297.3	181.9	189
28.528	147.9		467	-316.2	193.2	192.8
28.57	128.3		457	-337.7	198.9	200.3
28.612	98.02		440	-341.4	210.2	187.7
28.654	65.05		419	-346.5	227.2	182.7
28.695	52.57		405	-350.3	241.3	171.3
28.737	42.77		381	-349	251.2	165
28.779	24.95		359	-357.8	272.5	151.2
28.82	24.95		329	-371.7	283.8	127.3
28.862	19.6		322	-386.8	292.3	74.34
28.904	16.93		301	-394.4	305	20.16
28.946	11.58		284	-405.7	305	-27.72
28.987	2.673		271	-399.4	324.8	-86.93
29.029	-6.238		257	-386.8	341.8	-136.1
29.071	-14.26		254	-389.3	354.6	-183.9
29.112	-20.5		249	-399.4	356	-225.5
29.154	-28.51		250	-415.8	346.1	-262.1
29.196	-22.28		244	-432.2	327.7	-316.2
29.237	-30.3		246	-428.4	327.7	-365.4
29.279	-37.43		247	-413.3	330.5	-398.1
29.321	-36.53		255	-394.4	326.3	-425.9
29.363	-37.43	-526.6	263	-370.4	314.9	-463.7
29.404	-25.84	-497.7	275	-352.8	305	-500.2
29.446	-2.673	-447.3	278	-337.7	288	-522.9
29.488	7.129	-408.2	281	-328.8	264	-530.4
29.529	24.95	-393.1	302	-322.5	248.4	-497.7
29.571	37.43	-375.5	296	-337.7	238.5	-519.1
29.613	46.34	-367.9	293	-347.7	215.9	-527.9
29.655	54.36	-359.1	293	-335.1	213
29.696	65.05	-345.2	290	-326.3	201.7
29.738	74.85	-338.9	300	-313.7	184.7
29.78	92.67	-331.4	310	-296.1	176.2
29.821	106	-328.8	327	-278.4	170.6
29.863	105.1	-336.4	334	-268.4	163.5
29.905	129.2	-351.5	334	-264.6	166.3	-531.7
29.947	123.9	-362.9	331	-260.8	167.7	-538
29.988	137.2	-380.5	325	-255.8	173.4	-525.4
30.03	143.5	-386.8	328	-240.6	173.4	-505.2
30.072	153.3	-393.1	338	-238.1	173.4	-435.9
30.113	156.8	-388.1	351	-239.4	184.7	-380.5
30.155	164.9	-395.6	359	-231.8	196	-312.5
30.197	182.7	-408.2	361	-221.7	201.7	-274.7
30.239	193.4	-422.1	353	-200.3	211.6	-235.6
30.28	186.2	-428.4	361	-190.2	224.4	-212.9
30.322	185.3	-439.7	365	-176.4	231.4	-180.2
30.364	180.9	-441	361	-167.6	242.8	-132.3
30.405	182.7	-441	361	-167.6	256.9	-108.4
30.447	179.1	-459.9	353	-162.5	276.7	-83.15
30.489	176.4	-476.3	348	-163.8	269.6	-46.62
30.53	174.7	-492.6	352	-157.5	245.6	-32.76
30.572	172	-514	351	-160	228.6	-16.38
30.614	155.9	-519.1	346	-157.5	218.7	-15.12
30.656	155.9	-530.4	341	-166.3	213	-10.08
30.697	147		339	-180.2	197.5	-12.6
30.739	143.5		334	-190.2	173.4	-11.34
30.781	131		320	-212.9	150.7	5.04
30.822	127.4		314	-244.4	146.5	6.3
30.864	124.8		313	-258.3	133.8	12.6
30.906	131.9		315	-272.1	125.3	15.12
30.948	142.6		331	-282.2	116.8	8.819
30.989	147.9		333	-284.7	116.8	0
31.031	151.5		337	-296.1	121	1.26
31.073	155.9		324	-309.9	119.6	15.12
31.114	154.2		312	-313.7	128.1	13.86
31.156	162.2		285	-315	123.9	23.94
31.198	169.3		269	-316.2	142.3	45.36
31.24	181.8		258	-331.4	149.3	44.1
31.281	192.5		253	-346.5	157.8	49.14
31.323	217.4		242	-352.8	170.6	54.18
31.365	237		229	-360.3	172	55.44
31.406	238.8		226	-356.6	186.1	56.7
31.448	247.7		223	-351.5	201.7	61.74
31.49	247.7		221	-347.7	227.2	63
31.531	252.2		209	-337.7	227.2	65.52
31.573	261.1		207	-350.3	220.1	75.6
31.615	266.4		211	-364.1	204.5	84.41
31.657	278.9		212	-393.1	198.9	100.8
31.698	282.5		219	-423.3	190.4	105.8
31.74	300.3		230	-443.5	184.7	113.4
31.782	306.5		235	-443.5	163.5	118.4
31.823	302.1		236	-435.9	169.1	131
31.865	304.8		238	-423.3	160.7	123.5
31.907	305.6		237	-401.9	149.3	137.3
31.949	311		236	-378	156.4	136.1
31.99	319		235	-351.5	163.5	134.8
32.032	334.2		240	-336.4	170.6	127.3
32.074	339.5		251	-336.4	172	119.7
32.115	345.7		254	-342.7	169.1	112.1
32.157	344.9		257	-350.3	190.4	112.1
32.199	338.6		258	-344	201.7	98.27
32.24	335.9		260	-340.2	197.5	90.71
32.282	344.9		262	-326.3	203.1	88.19
32.324	362.7		259	-299.9	204.5	76.86
32.366	359.1		269	-292.3	201.7	56.7
32.407	360		270	-277.2	208.8	30.24
32.449	354.7		275	-275.9	208.8	16.38
32.491	341.3		274	-289.8	211.6	-16.38
32.532	339.5		279	-281	213	-45.36
32.574	348.4	-504	273	-269.6	217.3	-69.3
32.616	356.4	-461.1	267	-252	221.5	-104.6
32.658	365.3	-443.5	271	-238.1	230	-139.9
32.699	372.5	-424.6	276	-226.8	227.2	-177.6
32.741	371.6	-420.8	281	-228	214.4	-236.9
32.783	360	-419.6	275	-226.8	207.4	-279.7
32.824	338.6	-409.5	273	-226.8	204.5	-312.5
32.866	323.5	-408.2	264	-211.7	187.5	-351.5
32.908	319	-407	269	-202.8	166.3	-410.7
32.95	308.3	-419.6	271	-207.9	146.5	-457.4
32.991	306.5	-444.8	287	-200.3	123.9	-497.7
33.033	302.1	-470	280	-194	112.5	-527.9
33.075	301.2	-483.8	279	-191.5	105.5
33.116	291.4	-493.9	284	-204.1	91.3
33.158	284.3	-502.7	289	-206.6	78.56
33.2	271.8	-514	296	-201.6	79.97
33.242	271.8	-524.1	299	-186.5	82.8
33.283	279.8	-529.2	305	-181.4	88.47
33.325	278.9		307	-166.3	81.39
33.367	277.2		312	-171.3	96.96
33.408			308	-166.3	89.88
33.45			298	-168.8	106.9
33.492	297.3		275	-162.5	119.6
33.533	279.7		267	-157.5	126.7	-500
33.575	275.9		259	-153.7	139.4
33.617	279.7		241	-148.7	140.8
33.659	287.3		239	-149.9	153.6
33.7	274.7		219	-151.2	162.1
33.742	270.9		219	-163.8	173.4
33.784	267.1		213	-176.4	183.3
33.825	254.5		206	-180.2	190.4
33.867	257		207	-189	190.4	-517.8
33.909	257		212	-210.4	177.6	-487.6
33.951	258.3		213	-230.6	183.3	-446
33.992	260.8		215	-254.5	172	-432.2
34.034	275.9		217	-289.8	180.5	-427.1
34.076	284.7		207	-322.5	174.8	-429.6
34.117	281		212	-342.7	179.1	-434.7
34.159	284.7		217	-355.3	174.8	-425.9
34.201	279.7		221	-354	167.7	-412
34.243	269.6		233	-350.3	163.5	-409.5
34.284	269.6		241	-346.5	160.7	-403.2
34.326	267.1		247	-347.7	155	-371.7
34.368	267.1		250	-367.9	149.3	-341.4
34.409	258.3		252	-378	153.6	-321.3
34.451	228		252	-393.1	150.7	-289.8
34.493	200.3		254	-396.9	156.4	-255.8
34.534	180.2		270	-393.1	153.6	-212.9
34.576	155		287	-379.2	157.8	-192.8
34.618	133.6		299	-375.5	164.9	-166.3
34.66	113.4		315	-364.1	174.8	-162.5
34.701	94.49		324	-357.8	180.5	-149.9
34.743	69.3		324	-362.9	189	-141.1
34.785	49.14		323	-369.2	214.4	-136.1
34.826	27.72		322	-390.6	235.7	-122.2
34.868	18.9		329	-425.9	241.3	-113.4
34.91	3.78		349	-444.8	245.6	-115.9
34.952	-12.6		371	-446	252.7
34.993	-27.72		379	-442.2	262.6
35.035	-57.96		378	-430.9	259.7
35.077	-73.08		377	-403.2	269.6	-114.7
35.118	-88.19		373	-378	295.1	-93.23
35.16	-97.01		359	-370.4	319.2	-61.74
35.202	-107.1		342	-352.8	343.3	-36.54
35.243	-83.15		343	-340.2	351.7	-18.9
35.285	-69.3		342	-337.7	353.2	-6.3
35.327	-70.56		345	-336.4	353.2	7.56
35.369	-71.82	-524.1	353	-341.4	339	22.68
35.41	-63	-509	373	-344	329.1	42.84
35.452	-60.48	-477.5	379	-365.4	326.3	66.78
35.494	-60.48	-462.4	377	-371.7	329.1	91.97
35.535	-64.26	-457.4	381	-389.3	329.1	107.1
35.577	-66.78	-439.7	373	-415.8	343.3	113.4
35.619	-54.18	-432.2	385	-430.9	346.1	128.5
35.661	-41.58	-422.1	394	-456.1	363.1	136.1
35.702	-25.2	-423.3	395	-458.6	370.1	151.2
35.744	-8.819	-428.4	407	-458.6	394.2	160
35.786	6.3	-454.8	404	-441	404.1	168.8
35.827	2.52	-464.9	405	-417	438.1	172.6
35.869	30.24	-472.5	420	-385.5	452.2	176.4
35.911	64.26	-487.6	433	-361.6	467.8	173.9
35.953	81.89	-480	449	-338.9	473.5	167.6
35.994	100.8	-495.1	450	-328.8	473.5	162.5
36.036	136.1	-505.2	439	-335.1	482	158.8
36.078	153.7	-514	416	-308.7	493.3	157.5
36.119	163.8	-534.6	376	-270.9	500.4	163.8
36.161	187.7		346	-244.4	524.4	163.8
36.203	201.6		327	-216.7		161.3
36.245	218		296	-200.3		170.1
36.286	225.5		268	-187.7		166.3
36.328	230.6		246	-177.6		168.8
36.37	219.2		234	-170.1		166.3
36.411	194		241	-158.8	528.7	171.3
36.453	181.4		240	-156.2	534.3	187.7
36.495	165		239	-148.7	532.9	200.3
36.536	155		247	-143.6	532.9	211.7
36.578	143.6		252	-141.1	527.3	211.7
36.62	137.3		252	-153.7	532.9	202.8
36.662	126		256	-166.3	525.8	200.3
36.703	108.4		266	-173.9	521.6	204.1
36.745	105.8		266	-183.9	531.5	206.6
36.787	102.1		303	-192.8	527.3	200.3
36.828	85.67		310	-202.8	520.2	183.9
36.87	74.34		317	-210.4	508.9	161.3
36.912	65.52		325	-220.5	460.7	151.2
36.954	52.92		331	-210.4	409.8	136.1
36.995	39.06		339	-211.7	329.1	94.49
37.037	25.2		328	-219.2	254.1	84.41
37.079	10.08		335	-221.7	214.4	75.6
37.12	-7.56		346	-228	169.1	61.74
37.162	-35.28		366	-245.7	142.3	54.18
37.204	-78.12		372	-264.6	113.9	37.8
37.246	-102.1		378	-291	91.3	23.94
37.287	-134.8		380	-316.2	79.97	-10.08
37.329	-180.2		375	-318.8	72.9	-37.8
37.371	-225.5		370	-320	61.57	-51.66
37.412	-267.1		373	-321.3	65.82	-55.44
37.454	-307.4		371	-328.8	55.91	-45.36
37.496	-356.6		370	-342.7	51.66	-25.2
37.537	-399.4		364	-355.3	43.17	-5.04
37.579	-435.9		346	-369.2	47.42	8.819
37.621	-468.7		335	-364.1	30.43	13.86
37.663	-491.4		320	-360.3	21.94	28.98
37.704	-507.7		314	-356.6	24.77	31.5
37.746	-517.8		306	-362.9	23.36	39.06
37.788	-517.8		306	-374.2	10.62	49.14
37.829	-520.3		313	-398.1	6.37	70.56
37.871	-520.3		326	-425.9	-7.785	81.89
37.913	-512.8		332	-470	-17.69	88.19
37.955	-496.4		337	-506.5	-33.26	85.67
37.996	-482.5		339	-534.2	-21.94	89.45
38.038	-461.1		347	-536.7	-26.19	95.75
38.08	-444.8		354	-530.4	-10.62	91.97
38.121	-433.4		362	-517.8	-9.201	86.93
38.163	-439.7		353	-512.8	-0.708	76.86
38.205	-443.5		358	-496.4	12.03	63
38.246	-443.5		352	-477.5	23.36	41.58
38.288	-428.4		357	-437.2	34.68	15.12
38.33	-410.7		365	-410.7	40.34	8.819
38.372	-386.8		363	-391.8	48.83	-25.2
38.413	-359.1		359	-376.7	55.91	-75.6
38.455	-341.4		339	-357.8	61.57	-118.4
38.497	-321.3		309	-360.3	81.39	-155
38.538	-308.7		268	-361.6	94.13	-199.1
38.58	-308.7		232	-346.5	108.3	-245.7
38.622	-322.5		199	-326.3	116.8	-306.2
38.664	-335.1		176	-315	135.2	-360.3
38.705	-349		153	-309.9	140.8	-404.4
38.747	-357.8		142	-311.2	159.2	-453.6
38.789	-370.4		118	-317.5	174.8	-481.3
38.83	-366.6		109	-323.8	183.3	-493.9
38.872	-357.8		92	-313.7	198.9	-512.8
38.914	-337.7		86	-303.6	206	-532.9
38.956	-312.5		76	-297.3	222.9
38.997	-286		52	-301.1	232.8
39.039	-244.4		46	-304.9	256.9	-500
39.081	-214.2		39	-294.8	269.6
39.122	-185.2		25	-279.7	292.3
39.164	-167.6		24	-262.1	305
39.206	-165		7	-245.7	320.6	-530.4
39.248	-152.5		-7	-239.4	330.5	-510.3
39.289	-128.5		-24	-238.1	347.5	-488.8
39.331	-112.1		-30	-240.6	373	-492.6
39.373	-108.4		-36	-235.6	408.4	-509
39.414	-112.1		-39	-231.8	443.7	-505.2
39.456	-85.67		-27	-215.4	477.7	-485.1
39.498	-65.52		-13	-211.7	510.3	-452.3
39.539	-47.88		-1	-209.1	520.2	-390.6
39.581	-22.68		17	-214.2	525.8	-326.3
39.623	3.78	-511.5	33	-224.3		-274.7
39.665	26.46	-434.7	45	-207.9		-223
39.706	60.48	-374.2	56	-201.6		-200.3
39.748	73.08	-335.1	69	-209.1		-177.6
39.79	94.49	-325.1	84	-211.7		-151.2
39.831	115.9	-320	99	-221.7		-139.9
39.873	128.5	-325.1	98	-230.6		-107.1
39.915	136.1	-315	100	-239.4		-99.53
39.957	134.8	-304.9	104	-244.4		-100.8
39.998	139.9	-304.9	104	-253.2		-108.4
40.04	147.4	-306.2	107	-260.8		-118.4
40.082	157.5	-318.8	108	-273.4		-114.7
40.123	162.5	-325.1	109	-302.4		-118.4
40.165	163.8	-330.1	107	-331.4		-122.2
40.207	173.9	-335.1	106	-356.6		-126
40.249	195.3	-352.8	103	-356.6		-137.3
40.29	223	-367.9	96	-361.6		-173.9
40.332		-388.1	96	-361.6		-191.5
40.374		-396.9	87	-376.7		-244.4
40.415	284.7	-408.2	88	-400.7		-263.3
40.457	283.5	-409.5	71	-394.4		-292.3
40.499	298.6	-412	68	-394.4		-359.1
40.54	288.5	-407	64	-386.8
40.582	267.1	-424.6	54	-383	486.2	-362.9
40.624	240.6	-432.2	48	-370.4	477.7	-350.3
40.666	229.3	-435.9	49	-351.5	455.1	-317.5
40.707	214.2	-427.1	48	-357.8	453.7	-312.5
40.749	202.8	-415.8	46	-359.1	459.3	-311.2
40.791	197.8	-408.2	48	-388.1	460.7	-318.8
40.832	173.9	-395.6	52	-394.4	470.6	-356.6
40.874	172.6	-381.8	65	-391.8	459.3	-383
40.916	160	-370.4	71	-390.6	436.7	-391.8
40.958	144.9	-369.2	67	-381.8	418.3	-340.2
40.999	141.1	-369.2	69	-381.8	408.4	-289.8
41.041	123.5	-380.5	73	-376.7	394.2	-225.5
41.083	118.4	-390.6	72	-394.4	370.1	-180.2
41.124	109.6	-380.5	72	-417	353.2	-151.2
41.166	105.8	-376.7	79	-446	336.2	-134.8
41.208	95.75	-388.1	77	-490.1	329.1	-109.6
41.249	78.12	-389.3	62	-516.6	320.6	-99.53
41.291	76.86	-398.1	73	-515.3	316.4	-71.82
41.333	64.26	-390.6	76	-507.7	320.6	-50.4
41.375	54.18	-391.8	76	-493.9	316.4	-20.16
41.416	41.58	-395.6	77	-501.4	316.4	15.12
41.458	17.64	-401.9	75	-486.3	310.7	34.02
41.5	-5.04	-422.1	80	-466.2	313.5	52.92
41.541	-32.76	-437.2	73	-452.3	307.9	46.62
41.583	-56.7	-438.5	76	-435.9	312.1	31.5
41.625	-85.67	-444.8	75	-419.6	329.1	25.2
41.667	-124.7	-443.5	73	-404.4	337.6	6.3
41.708	-161.3	-447.3	77	-396.9	336.2	-34.02
41.75	-183.9	-454.8	77	-384.3	344.7	-20.16
41.792	-211.7	-468.7	78	-366.6	360.2	22.68
41.833	-239.4	-486.3	77	-341.4	390	16.38
41.875	-258.3	-500.2	87	-311.2	399.9	12.6
41.917	-277.2	-512.8	102	-288.5	429.6	26.46
41.959	-292.3	-519.1	101	-272.1	450.8
42	-311.2	-521.6	107	-258.3	455.1
42.042	-312.5	-520.3	125	-246.9	457.9
42.084	-332.6	-530.3	137	-235.6	448
42.125	-355.3		146	-214.2	449.4
42.167	-375.5		153	-206.6	453.7
42.209	-399.4		151	-177.6	472.1
42.251	-419.6		157	-162.5	477.7
42.292	-442.2		152	-149.9	476.3
42.334	-456.1		156	-144.9	457.9
42.376	-461.1		161	-134.8	440.9	-151.2
42.417	-459.9		159	-146.2	452.2	-113.4
42.459	-446		165	-146.2	450.8	-78.12
42.501	-429.6		170	-142.4	449.4	-26.46
42.542	-407		162	-142.4	435.3	-3.78
42.584	-364.1		159	-151.2	422.5	26.46
42.626	-335.1		166	-157.5	406.9	60.48
42.668	-311.2		167	-166.3	390	95.75
42.709	-291		168	-165	370.1	133.6
42.751	-278.4		168	-173.9	364.5	186.5
42.793	-282.2		167	-186.5	351.7	223
42.834	-270.9		171	-194	357.4	259.5
42.876	-263.3		171	-190.2	361.7	273.4
42.918	-252		170	-192.8	367.3	288.5
42.96	-255.8		169	-199.1	377.2	303.6
43.001	-245.7		167	-209.1	375.8	326.3
43.043	-236.9		160	-212.9	381.5	356.6
43.085	-238.1		157	-214.2	378.6	405.7
43.126	-245.7		167	-204.1	395.6	432.2
43.168	-253.2		165	-205.4	406.9	458.6
43.21	-255.8		167	-199.1	431	449.8
43.252	-236.9		159	-204.1	450.8	437.2
43.293	-215.4		159	-212.9	452.2	432.2
43.335	-191.5		157	-230.6	457.9	414.5
43.377	-155		161	-254.5	443.7	413.3
43.418	-127.3		158	-267.1	433.8	420.8
43.46	-107.1		162	-291	415.4	434.7
43.502	-84.41		153	-288.5	398.5	449.8
43.543	-70.56		149	-303.6	394.2	476.3
43.585	-63		147	-322.5	394.2	471.2
43.627	-63		144	-342.7	399.9	476.3
43.669	-47.88		135	-352.8	408.4	487.6
43.71	-30.24		134	-360.3	398.5	501.4
43.752	-15.12		136	-362.9	375.8	470
43.794	-8.819		133	-354	354.6	452.3
43.835	-8.819		143	-374.2	336.2	422.1
43.877	7.56		128	-390.6	320.6	420.8
43.919	11.34		118	-399.4	289.5	399.4
43.961	27.72		117	-400.7	256.9	365.4
44.002	32.76		104	-394.4	221.5	333.9
44.044	39.06		100	-386.8	210.2	289.8
44.086	45.36		98	-376.7	198.9	277.2
44.127	57.96		91	-376.7	174.8
44.169	54.18		88	-379.2	156.4
44.211	69.3		94	-396.9	139.4	175.1
44.252	55.44		106	-420.8	130.9	126
44.294	39.06		101	-457.4	112.5	99.53
44.336	34.02		109	-485.1	102.6	85.67
44.378	22.68		105	-507.7	98.37	46.62
44.419	11.34		110	-505.2	75.73	18.9
44.461	5.04		119	-493.9	75.73	7.56
44.503	1.26		119	-473.7	67.23	-10.08
44.544	1.26		122	-447.3	64.4	-11.34
44.586	0		118	-419.6	55.91	7.56
44.628	5.04		121	-399.4	46	27.72
44.67	12.6		128	-380.5	38.93	35.28
44.711	28.98		126	-383	47.42	50.4
44.753	37.8		128	-386.8	50.25	66.78
44.795	45.36		131	-391.8	60.16	69.3
44.836	51.66		131	-378	71.48	76.86
44.878	56.7		138	-365.4	82.8	86.93
44.92	49.14		141	-356.6	104	90.71
44.962	54.18		147	-338.9	125.3	103.3
45.003	65.52		163	-335.1	136.6	110.9
45.045	68.04		166	-344	140.8	113.4
45.087	79.38		179	-344	150.7	127.3
45.128	69.3		206	-332.6	162.1	126
45.17	69.3		223	-327.6	180.5	141.1
45.212	69.3		251	-298.6	196	141.1
45.254	64.26		280	-288.5	204.5	141.1
45.295	63		293	-288.5	213	142.4
45.337	61.74		298	-287.3	222.9	162.5
45.379	60.48		296	-298.6	235.7	175.1
45.42	68.04	-516.6	291	-301.1	248.4	178.9
45.462	70.56	-464.9	296	-307.4	266.8	170.1
45.504	69.3	-415.8	310	-301.1	283.8	160
45.545	93.23	-389.3	333	-296.1	316.4	153.7
45.587	103.3	-359.1	345	-289.8	327.7	144.9
45.629	114.7	-338.9	350	-294.8	350.3	144.9
45.671	126	-325.1	351	-294.8	354.6	132.3
45.712	144.9	-327.6	351	-289.8	358.8	134.8
45.754	185.2	-336.4	355	-270.9	365.9	117.2
45.796	206.6	-347.7	362	-254.5	404.1	78.12
45.837	221.7	-346.5	376	-240.6	401.3	39.06
45.879	234.3	-346.5	388	-229.3	431	1.26
45.921	243.2	-347.7	398	-228	452.2	-37.8
45.963	263.3	-351.5	409	-214.2	443.7	-85.67
46.004	274.7	-364.1	413	-195.3	443.7	-137.3
46.046	272.1	-381.8	412	-180.2	453.7	-199.1
46.088	234.3	-403.2	395	-168.8	465	-249.5
46.129	168.8	-422.1	383	-163.8	474.9	-299.9
46.171	121	-439.7	380	-163.8	473.5	-346.5
46.213	71.82	-443.5	388	-166.3	473.5	-389.3
46.255	17.64	-439.7	402	-162.5	457.9	-427.1
46.296	-22.68	-437.2	407	-163.8	470.6	-473.7
46.338	-54.18	-432.2	402	-162.5	480.6	-495.1
46.38	-89.45	-424.6	392	-175.1	469.2	-511.5
46.421	-103.3	-404.4	377	-186.5	462.1	-525.4
46.463	-139.9	-386.8	364	-186.5	442.3
46.505	-170.1	-371.7	338	-196.5	448
46.546	-211.7	-360.3	322	-216.7	453.7
46.588	-245.7	-351.5	313	-224.3	457.9
46.63	-291	-356.6	303	-240.6	462.1
46.672	-321.3	-360.3	297	-254.5	479.1
46.713	-362.9	-360.3	279	-265.8	489
46.755	-390.6	-359.1	270	-283.5	474.9
46.797	-408.2	-350.3	258	-289.8	474.9
46.838	-417	-340.2	252	-287.3	482
46.88	-427.1	-337.7	233	-296.1	499	-500
46.922	-452.3	-336.4	231	-321.3	517.4
46.964	-467.4	-328.8	229	-349	510.3
47.005	-467.4	-338.9	224	-369.2	503.2
47.047	-470	-344	213	-378	508.9
47.089	-462.4	-356.6	210	-367.9	486.2
47.13	-449.8	-355.3	203	-379.2	455.1
47.172	-433.4	-340.2	202	-391.8	445.2	-524.1
47.214	-417	-341.4	203	-401.9	435.3	-478.8
47.255	-394.4	-338.9	201	-403.2	439.5	-453.6
47.297	-375.5	-338.9	211	-390.6	416.9	-428.4
47.339	-350.3	-345.2	214	-385.5	395.6	-415.8
47.381	-315	-350.3	223	-370.4	385.7	-408.2
47.422	-291	-361.6	238	-357.8	392.8	-399.4
47.464	-282.2	-366.6	239	-361.6	387.1	-362.9
47.506	-294.8	-360.3	254	-369.2	387.1	-326.3
47.547	-292.3	-369.2	254	-378	414	-284.7
47.589	-291	-374.2	271	-386.8	416.9	-260.8
47.631	-275.9	-381.8	291	-384.3	426.8	-236.9
47.673	-253.2	-407	310	-390.6	433.8	-226.8
47.714	-229.3	-412	326	-376.7	436.7	-216.7
47.756	-219.2	-435.9	340	-384.3	435.3	-215.4
47.798	-192.8	-442.2	327	-384.3	431	-201.6
47.839	-175.1	-457.4	340	-400.7	435.3	-191.5
47.881	-162.5	-464.9	341	-434.7	442.3	-182.7
47.923	-138.6	-486.3	354	-471.2	466.4	-185.2
47.965	-114.7	-510.3	355	-487.6	482	-187.7
48.006	-110.9	-524.1	353	-496.4	473.5	-205.4
48.048	-76.86		349	-487.6	452.2	-215.4
48.09	-49.14		351	-462.4	431	-243.2
48.131	-39.06		354	-438.5	428.2	-288.5
48.173	-22.68		361	-415.8	421.1	-366.6
48.215	-7.56		380	-393.1	411.2	-451.1
48.257	11.34		393	-378	405.5	-514
48.298	2.52		401	-372.9	414
48.34	11.34		407	-369.2	402.7
48.382	3.78		407	-357.8	402.7
48.423	3.78		397	-351.5	406.9
48.465	0		397	-338.9	429.6
48.507	13.86		382	-328.8	442.3
48.548	15.12		367	-312.5	467.8
48.59	22.68		341	-309.9	466.4
48.632	34.02		325	-307.4	465
48.674	41.58		315	-313.7	459.3
48.715	46.62		310	-326.3	469.2
48.757	54.18		304	-335.1	480.6
48.799	66.78		306	-336.4	496.1
48.84	69.3		302	-330.1	507.4	-500
48.882	76.86		297	-316.2	496.1
48.924	75.6		296	-312.5	486.2
48.966	93.23		298	-316.2	489
49.007	109.6		293	-316.2	489
49.049	119.7		299	-311.2	496.1
49.091	129.8		295	-296.1	483.4
49.132	134.8		297	-268.4	473.5
49.174	139.9		289	-248.2	455.1
49.216	156.2		295	-239.4	422.5
49.258	168.8		296	-229.3	392.8
49.299	186.5		307	-211.7	377.2
49.341	181.4		315	-180.2	360.2
49.383	189		321	-166.3	360.2
49.424	195.3		329	-160	358.8
49.466	195.3		343	-147.4	358.8
49.508	204.1		352	-127.3	351.7
49.549	207.9		352	-118.4	350.3
49.591	215.4		359	-113.4	337.6
49.633	229.3		346	-103.3	337.6	-527.9
49.675	230.6		345	-108.4	343.3	-509
49.716	236.9		337	-109.6	356	-493.9
49.758	246.9		339	-105.8	377.2	-493.9
49.8	258.3		351	-100.8	385.7	-482.5
49.841	269.6		358	-104.6	375.8	-478.8
49.883	286		356	-113.4	380.1	-463.7
49.925	293.6		359	-117.2	373	-456.1
49.967	281		362	-126	378.6	-457.4
50.008	265.8		334	-136.1	391.4	-462.4
50.05	255.8		326	-148.7	397	-466.2
50.092	253.2		329	-170.1	409.8	-446
50.133	258.3		336	-202.8	406.9	-429.6
50.175	244.4		341	-234.3	384.3	-401.9
50.217	246.9		354	-267.1	354.6	-361.6
50.259	263.3		347	-279.7	324.8	-332.6
50.3	273.4		338	-296.1	302.2	-296.1
50.342	265.8		336	-322.5	282.4	-299.9
50.384	258.3		338	-344	262.6	-299.9
50.425	263.3		349	-361.6	255.5	-306.2
50.467	287.3		364	-369.2	247	-318.8
50.509	306.2		363	-378	237.1	-306.2
50.55	322.5		371	-376.7	218.7	-283.5
50.592	328.8		377	-396.9	215.9	-230.6
50.634	312.5		371	-410.7	204.5	-187.7
50.676	292.3		357	-425.9	194.6	-161.3
50.717	260.8		353	-425.9	204.5	-132.3
50.759	226.8		366	-427.1	194.6	-122.2
50.801	210.4		380	-429.6	194.6	-109.6
50.842	204.1		374	-414.5	196	-83.15
50.884	189		367	-424.6	187.5	-52.92
50.926	175.1		355	-438.5	208.8	-20.16
50.968	176.4		357	-462.4	174.8	-7.56
51.009	165		348	-500.2	172	0
51.051	128.5		341	-530.4	138	13.86
51.093	99.53		339		123.9	54.18
51.134	54.18		330		94.13	54.18
51.176	18.9		320	-531.7	61.57	39.06
51.218	-21.42		311	-530.4	46	12.6
51.26	-46.62		314	-517.8	17.69	2.52
51.301	-73.08		323	-506.5	-4.954	-20.16
51.343	-97.01		328	-472.5	-13.45	-45.36
51.385	-123.5		333	-428.4	-20.52	-61.74
51.426	-148.7		344	-394.4	-14.86	-68.04
51.468	-173.9		347	-366.6	-16.28	-71.82
51.51	-195.3		366	-350.3	-7.785	-71.82
51.551	-229.3		386	-338.9	-4.954	-57.96
51.593	-246.9		402	-333.9	4.954	-49.14
51.635	-275.9		410	-332.6	9.201	-47.88
51.677	-307.4		426	-323.8	12.03	-47.88
51.718	-336.4		437	-322.5	16.28	-54.18
51.76	-349		442	-299.9	27.6	-56.7
51.802	-366.6		438	-282.2	37.51	-71.82
51.843	-375.5		452	-264.6	43.17	-85.67
51.885	-376.7		469	-258.3	57.33	-73.08
51.927	-371.7	-466.2	493	-262.1	54.5	-64.26
51.969	-360.3	-351.5	515	-267.1	62.99	-41.58
52.01	-356.6	-281	513	-259.5	70.07	-23.94
52.052	-370.4	-241.9	504	-240.6	78.56	-17.64
52.094	-379.2	-231.8	493	-230.6	85.64	0
52.135	-378	-211.7	490	-219.2	98.37	-7.56
52.177	-369.2	-221.7	493	-210.4	96.96	-1.26
52.219	-347.7	-229.3	497	-210.4	102.6	5.04
52.261	-330.1	-241.9	496	-195.3	109.7	32.76
52.302	-306.2	-252	499	-190.2	116.8	45.36
52.344	-278.4	-270.9	509	-186.5	121	64.26
52.386	-246.9	-274.7	511	-176.4	129.5	81.89
52.427	-216.7	-284.7	519	-173.9	135.2	93.23
52.469	-197.8	-289.8	511	-175.1	150.7	99.53
52.511	-182.7	-294.8	505	-177.6	159.2	112.1
52.552	-171.3	-309.9	509	-176.4	150.7	121
52.594	-165	-323.8	515	-180.2	163.5	137.3
52.636	-165	-327.6	521	-173.9	156.4	128.5
52.678	-165	-328.8	526	-176.4	163.5	91.97
52.719	-168.8	-325.1	527	-183.9	170.6	47.88
52.761	-166.3	-318.8	529	-195.3	176.2	23.94
52.803	-165	-308.7	522	-219.2	186.1	-28.98
52.844	-160	-294.8	533	-239.4	196	-46.62
52.886	-176.4	-294.8		-253.2	203.1	-69.3
52.928	-212.9	-297.3		-264.6	210.2	-123.5
52.97	-230.6	-296.1		-281	218.7	-181.4
53.011	-241.9	-292.3		-297.3	222.9	-231.8
53.053	-249.5	-288.5	527	-321.3	247	-291
53.095	-258.3	-284.7	501	-330.1	265.4	-351.5
53.136	-259.5	-278.4	453	-356.6	265.4	-418.3
53.178	-240.6	-279.7	432	-362.9	268.2
53.22	-219.2	-283.5	410	-360.3	272.5
53.262	-211.7	-288.5	390	-365.4	269.6
53.303	-206.6	-291	366	-385.5	279.6
53.345	-207.9	-303.6	346	-399.4	273.9
53.387	-219.2	-311.2	329	-400.7	283.8
53.428	-223	-313.7	311	-408.2	279.6
53.47	-219.2	-322.5	305	-413.3	290.9
53.512	-220.5	-332.6	294	-404.4	293.7
53.553	-245.7	-352.8	289	-403.2	302.2
53.595	-270.9	-357.8	281	-404.4	300.8
53.637	-284.7	-359.1	276	-417	300.8
53.679	-299.9	-362.9	275	-435.9	296.5
53.72	-313.7	-365.4	272	-470	285.2
53.762	-330.1	-369.2	281	-500.2	275.3
53.804	-345.2	-391.8	280	-498.9	258.3
53.845	-356.6	-412	289	-496.4	252.7
53.887	-362.9	-407	292	-476.3	230
53.929	-374.2	-407	301	-464.9	227.2
53.971	-408.2	-401.9	310	-452.3	214.4
54.012	-422.1	-396.9	310	-441	213
54.054	-419.6	-375.5	329	-430.9	213
54.096	-418.3	-361.6	343	-405.7	214.4
54.137	-400.7	-351.5	365	-390.6	211.6
54.179	-391.8	-342.7	366	-379.2	207.4
54.221	-371.7	-346.5	371	-379.2	203.1
54.263	-352.8	-362.9	377	-386.8	203.1
54.304	-345.2	-366.6	397	-396.9	204.5
54.346	-331.4	-384.3	419	-398.1	201.7
54.388	-335.1	-385.5	450	-408.2	217.3
54.429	-341.4	-379.2	464	-420.8	227.2
54.471	-346.5	-386.8	478	-433.4	232.8
54.513	-347.7	-389.3	493	-435.9	232.8	-500
54.554	-344	-398.1	504	-434.7	235.7
54.596	-341.4	-408.2	498	-425.9	232.8	-516.6
54.638	-352.8	-424.6	502	-415.8	235.7	-496.4
54.68	-374.2	-428.4	510	-410.7	254.1	-477.5
54.721	-391.8	-438.5	517	-399.4	254.1	-466.2
54.763	-409.5	-443.5	522	-393.1	272.5	-452.3
54.805	-425.9	-447.3	521	-390.6	286.6	-424.6
54.846	-420.8	-466.2	507	-394.4	293.7	-409.5
54.888	-410.7	-477.5	479	-396.9	289.5	-407
54.93	-394.4	-487.6	454	-390.6	298	-409.5
54.972	-355.3	-493.9	447	-380.5	298	-414.5
55.013	-317.5	-496.4	450	-351.5	302.2	-418.3
55.055	-269.6	-493.9	458	-323.8	300.8	-428.4
55.097	-229.3	-504	458	-309.9	307.9	-449.8
55.138	-199.1	-516.6	456	-297.3	312.1	-457.4
55.18	-172.6	-527.9	443	-294.8	336.2	-466.2
55.222	-162.5		453	-289.8	319.2	-473.7
55.264	-146.2		460	-278.4	319.2	-453.6
55.305	-117.2		477	-260.8	313.5	-452.3
55.347	-86.93		488	-236.9	310.7	-449.8
55.389	-68.04		486	-207.9	313.5	-457.4
55.43	-79.38		489	-182.7	309.3	-462.4
55.472	-65.52		505	-173.9	323.4	-449.8
55.514	-60.48		522	-162.5	330.5	-424.6
55.555	-65.52		519	-160	320.6	-386.8
55.597	-57.96		522	-153.7	323.4	-351.5
55.639	-70.56		513	-137.3	319.2	-316.2
55.681	-74.34		486	-128.5	310.7	-283.5
55.722	-83.15		447	-110.9	329.1	-260.8
55.764	-102.1		402	-102.1	336.2	-243.2
55.806	-124.7		368	-94.49	343.3	-231.8
55.847	-139.9		339	-89.45	368.7	-190.2
55.889	-158.8		320	-86.93	354.6	-146.2
55.931	-177.6		302	-80.63	363.1	-110.9
55.973	-191.5		274	-76.86	361.7	-79.38
56.014	-207.9		250	-80.63	370.1	-49.14
56.056	-218		230	-90.71	380.1	-18.9
56.098	-250.7		219	-93.23	398.5	10.08
56.139	-289.8		210	-108.4	418.3	42.84
56.181	-317.5		195	-113.4	448	86.93
56.223	-331.4		183	-126	443.7	114.7
56.265	-333.9		178	-141.1	456.5	142.4
56.306	-333.9		172	-146.2	439.5	161.3
56.348	-330.1		174	-146.2	446.6	190.2
56.39	-322.5		164	-153.7	460.7	212.9
56.431	-323.8		159	-155	477.7	231.8
56.473	-313.7		157	-177.6	494.7	254.5
56.515	-316.2		163	-202.8	493.3	281
56.556	-312.5		167	-224.3	497.5	279.7
56.598	-313.7		170	-244.4	483.4	272.1
56.64	-320		175	-259.5	455.1	278.4
56.682	-323.8		175	-283.5	433.8	284.7
56.723	-332.6		188	-307.4	419.7	288.5
56.765	-337.7		195	-317.5	401.3	296.1
56.807	-351.5		204	-322.5	398.5	299.9
56.848	-374.2		201	-321.3	402.7	292.3
56.89	-389.3		203	-327.6	423.9	279.7
56.932	-396.9		199	-344	418.3	260.8
56.974	-399.4		203	-352.8	399.9	250.7
57.015	-403.2		206	-367.9	377.2	231.8
57.057	-414.5		217	-374.2	354.6	215.4
57.099	-427.1		222	-375.5	337.6	195.3
57.14	-449.8		222	-374.2	319.2	175.1
57.182	-473.7		219	-367.9	316.4	157.5
57.224	-496.4		219	-361.6	313.5	139.9
57.266	-517.8		217	-360.3	313.5	124.7
57.307	-534.2		223	-369.2	302.2	97.01
57.349	-534.2		234	-375.5	298	93.23
57.391	-535.5	-509	237	-399.4	275.3	71.82
57.432	-535.5	-470	239	-429.6	276.7	42.84
57.474	-529.2	-427.1	245	-457.4	269.6	15.12
57.516	-515.3	-391.8	230	-481.3	276.7	15.12
57.557	-464.9	-364.1	239	-483.8	276.7	7.56
57.599	-467.2	-351.5	236	-475	273.9	11.34
57.641	-455.1	-335.1	236	-463.7	268.2	17.64
57.683	-456.5	-335.1	236	-442.2	279.6	13.86
57.724	-471.4	-341.4	237	-423.3	273.9	13.86
57.766	-484.1	-338.9	234	-417	273.9	35.28
57.808	-495.4	-322.5	247	-410.7	289.5	50.4
57.849	-504.6	-322.5	242	-381.8	290.9	74.34
57.891	-510.3	-315	240	-364.1	268.2	102.1
57.933	-510.3	-307.4	234	-355.3	268.2	117.2
57.975	-498.3	-311.2	227	-345.2	266.8	122.2
58.016	-487	-315	224	-351.5	271.1	129.8
58.058	-470	-306.2	222	-360.3	279.6	151.2
58.1	-449.5	-304.9	215	-342.7	282.4	167.6
58.141	-437.4	-309.9	203	-338.9	293.7	180.2
58.183	-443.1	-311.2	212	-308.7	305	172.6
58.225	-455.1	-321.3	210	-306.2	292.3	157.5
58.267	-467.2	-335.1	206	-297.3	281	142.4
58.308	-470	-346.5	200	-291	276.7	114.7
58.35	-461.5	-347.7	201	-302.4	276.7	117.2
58.392	-447.3	-344	206	-307.4	285.2	88.19
58.433	-427.5	-349	207	-303.6	290.9	52.92
58.475	-397.1	-350.3	212	-283.5	300.8	26.46
58.517	-359.6	-360.3	211	-279.7	309.3	-11.34
58.558	-310.1	-379.2	210	-279.7	313.5	-57.96
58.6	-270.5	-395.6	214	-278.4	330.5	-107.1
58.642	-252.8	-412	222	-281	354.6	-151.2
58.684	-230.2	-415.8	223	-267.1	374.4	-185.2
58.725	-221	-423.3	245	-244.4	399.9	-215.4
58.767	-206.9	-430.9	245	-218	414	-244.4
58.809	-191.3	-453.6	261	-190.2	436.7	-292.3
58.85	-177.2	-472.5	271	-172.6	455.1	-335.1
58.892	-180	-492.6	291	-153.7	491.9	-366.6
58.934	-176.5	-501.4	297	-147.4	520.2	-383
58.976	-184.2	-522.9	314	-128.5		-394.4
59.017	-207.6	-472.5	325	-123.5		-412
59.059	-220.3	-492.6	334	-118.4		-441
59.101	-225.3	-501.4	359	-121		-456.1
59.142	-227.4	-522.9	382	-119.7		-466.2
59.184	-220.3		427	-128.5		-464.9
59.226	-217.5		469	-134.8		-435.9
59.268	-231.3		495	-139.9		-398.1
59.309	-232.6		517	-144.9		-345.2
59.351	-235.1		519	-143.6		-292.3
59.393	-226.3		533	-131		-254.5
59.434	-207.4		537	-132.3		-221.7
59.476	-185.9		532	-133.6		-211.7
59.518	-150.7		533	-139.9		-215.4
59.559	-126.7			-151.2	524.1	-214.2
59.601	-87.62			-168.8	479.6	-172.6
59.643	-53.58			-185.2	438.6	-148.7
59.685	-34.67			-199.1	392.2	-114.7
59.726	-23.32			-215.4	344.1	-78.12
59.768	-10.72		527	-229.3	317.3	-50.4
59.81	-14.5		525	-254.5	294.2	-22.68
59.851	-18.28		534	-277.2	283.5	-6.3
59.893	15.76			-294.8	272.8	7.56
59.935	27.1		536	-307.4	265.6	21.42
59.977	25.84		529	-317.5	265.6	42.84
60.018	38.45		520	-317.5	254.9	59.22
60.06	51.06		510	-320	256.7	71.82
60.102	33.41		513	-333.9	256.7	79.38
60.143	13.24		514	-352.8	267.4	95.75
60.185	-29.63		527	-378	278.1	105.8
60.227	-76.27		528	-388.1	272.8	95.75
60.269	-129.2		532	-400.7	260.3	93.23
60.31	-167		532	-405.7	251.4	83.15
60.352	-197.3		528	-409.5	235.3	76.86
60.394	-226.3		519	-408.2	230	50.4
60.435	-251.5		501	-418.3	219.3	20.16
60.477	-252.8		494	-432.2	212.1	-17.64
60.519	-266.6		490	-458.6	221.1	-63
60.56	-269.2		493	-498.9	212.1	-112.1
60.602	-291.8		482	-529.2	203.2	-158.8
60.644	-309.5		475	-532.9	203.2	-201.6
60.686	-334.7		459	-529.2	205	-231.8
60.727	-348.6		436	-521.6	201.4	-267.1
60.769	-367.5		416	-511.5	205	-312.5
60.811	-385.1		395	-483.8	222.8	-355.3
60.852	-414.1		376	-453.6	221.1	-403.2
60.894	-439.3		365	-424.6	221.1	-449.8
60.936	-473.4		352	-407	230	-500.2
60.978	-511.5		351	-389.3	242.5	-520.3
61.019	-534.2		354	-379.2	249.6
61.061			355	-375.5	269.2
61.103			363	-354	290.6
61.144			369	-345.2	290.6
61.186			387	-328.8	295.9
61.228			415	-308.7	297.7
61.27			436	-301.1	301.3
61.311			462	-294.8	317.3
61.353			480	-293.6	338.7	-500
61.395			498	-303.6	354.8
61.436			499	-302.4	369
61.478			496	-296.1	376.2
61.52			493	-284.7	367.2
61.561			488	-277.2	370.8
61.603			504	-270.9	367.2	-525.4
61.645			514	-265.8	347.6	-519.1
61.687	-525.4		523	-248.2	349.4	-515.3
61.728	-505.2		518	-224.3	360.1	-522.9
61.77	-473.7		521	-204.1	367.2	-519.1
61.812	-429.6		525	-192.8	383.3	-496.4
61.853	-386.8		524	-177.6	395.8	-458.6
61.895	-360.3		533	-177.6	376.2	-407
61.937	-338.9		530	-175.1	351.2	-351.5
61.979	-317.5		516	-173.9	320.9	-304.9
62.02	-312.5		507	-168.8	301.3	-278.4
62.062	-298.6		485	-180.2	281.7	-249.5
62.104	-268.4		476	-190.2	260.3	-209.1
62.145	-245.7		485	-202.8	240.7	-160
62.187	-199.1		491	-218	208.6	-99.53
62.229	-152.5		508	-226.8	199.7	-71.82
62.271	-114.7		518	-243.2	196.1	-30.24
62.312	-70.56		525	-255.8	174.7	10.08
62.354	-41.58		525	-259.5	164	47.88
62.396	-15.12		532	-278.4	158.7	85.67
62.437	2.52			-298.6	139.1	95.75
62.479	25.2			-316.2	133.7	112.1
62.521	55.44			-330.1	115.9	88.19
62.562	65.52			-342.7	110.5	69.3
62.604	71.82			-356.6	103.4	65.52
62.646	69.3			-341.4	89.14	61.74
62.688	68.04			-345.2	65.96	55.44
62.729	73.08			-375.5	46.35	54.18
62.771	79.38		531	-405.7	14.26	44.1
62.813	84.41		512	-435.9	-5.348	36.54
62.854	95.75		478	-454.8	-17.83	31.5
62.896	100.8		433	-459.9	-42.79
62.938	110.9		397	-444.8	-46.35
62.98	118.4		373	-451.1	-80.22
63.021	117.2		358	-457.4	-124.8	10.08
63.063	132.3		333	-470	-133.7	8.819
63.105	141.1		325	-486.3	-156.9	3.78
63.146	147.4		316	-496.4	-160.4	-7.56
63.188	156.2		317	-505.2	-162.2	-16.38
63.23	147.4		323	-510.3	-165.8	-35.28
63.272	147.4		317	-522.9	-160.4	-32.76
63.313	148.7		320	-531.7	-148	-25.2
63.355	152.5		331		-140.8	-12.6
63.397	151.2		338		-128.4	-1.26
63.438	144.9		342		-137.3	8.819
63.48	112.1		361		-140.8	11.34
63.522	79.38		359		-133.7	15.12
63.563	37.8		370		-115.9	18.9
63.605	-1.26		376		-87.35	11.34
63.647	-28.98		378		-67.74	10.08
63.689	-57.96		377		-42.79	17.64
63.73	-90.71		394		-17.83	34.02
63.772	-109.6		408		-3.565	51.66
63.814	-137.3		408		12.48	59.22
63.855	-175.1		406		26.74	59.22
63.897	-212.9		398		39.22	69.3
63.939	-260.8		397		53.48	73.08
63.981	-299.9		404		69.53	105.8
64.022	-335.1		415		83.79	110.9
64.064	-364.1		412		94.48	133.6
64.106	-384.3		408	-529.2	123	147.4
64.147	-390.6		412	-514	139.1	153.7
64.189	-400.7		416	-490.1	155.1	175.1
64.231	-418.3		429	-477.5	167.6	199.1
64.273	-429.6		442	-468.7	180.1	230.6
64.314	-435.9		435	-477.5	174.7	241.9
64.356	-435.9		423	-470	165.8	244.4
64.398	-432.2		419	-452.3	174.7	235.6
64.439	-432.2		422	-429.6	174.7	239.4
64.481	-429.6		434	-403.2	172.9	235.6
64.523	-414.5		443	-374.2	176.5	234.3
64.564	-423.3		455	-347.7	174.7	245.7
64.606	-437.2		441	-341.4	183.6	260.8
64.648	-442.2		427	-333.9	176.5	260.8
64.69	-461.1		416	-336.4	176.5	263.3
64.731	-477.5		398	-340.2	178.3	267.1
64.773	-477.5		373	-346.5	169.4	262.1
64.815	-470		361	-335.1	164	277.2
64.856	-464.9		359	-312.5	156.9	260.8
64.898	-444.8		351	-299.9	139.1	259.5
64.94	-420.8		331	-281	133.7	270.9
64.982	-390.6		310	-275.9	135.5	269.6
65.023	-355.3		302	-269.6	123	270.9
65.065	-327.6		294	-267.1	124.8	252
65.107	-306.2		279	-254.5	119.4	249.5
65.148	-289.8		279	-243.2	121.2	231.8
65.19	-282.2		278	-229.3	121.2	226.8
65.232	-279.7		287	-218	121.2	210.4
65.274	-270.9		286	-220.5	124.8	223
65.315	-253.2		285	-211.7	140.8	221.7
65.357	-234.3		287	-205.4	155.1	211.7
65.399	-228		293	-204.1	155.1	215.4
65.44	-228		305	-209.1	172.9	202.8
65.482	-221.7		319	-212.9	178.3	206.6
65.524	-229.3		321	-214.2	194.3	192.8
65.565	-230.6		318	-215.4	210.4	173.9
65.607	-231.8		328	-204.1	226.4	160
65.649	-236.9		330	-205.4	233.5	146.2
65.691	-240.6		330	-215.4	233.5	133.6
65.732	-228		332	-218	235.3	113.4
65.774	-223		353	-214.2	242.5	105.8
65.816	-205.4		356	-204.1	246	81.89
65.857	-191.5	-527.9	361	-199.1	265.6	74.34
65.899	-168.8	-491.4	356	-200.3	274.5	57.96
65.941	-167.6	-462.4	352	-205.4	269.2	55.44
65.983	-163.8	-439.7	345	-216.7	256.7	30.24
66.024	-157.5	-441	346	-224.3	247.8	6.3
66.066	-166.3	-434.7	347	-221.7	242.5	-13.86
66.108	-194	-435.9	343	-230.6	251.4	-30.24
66.149	-223	-424.6	337	-239.4	244.2	-18.9
66.191	-239.4	-420.8	324	-252	240.7	-11.34
66.233	-255.8	-409.5	318	-273.4	233.5	6.3
66.275	-239.4	-407	325	-299.9	222.8	5.04
66.316	-226.8	-398.1	325	-318.8	206.8	21.42
66.358	-190.2	-405.7	322	-327.6	194.3	18.9
66.4	-168.8	-404.4	312	-325.1	185.4	20.16
66.441	-153.7	-414.5	313	-325.1	171.1	1.26
66.483	-139.9	-409.5	314	-322.5	178.3	-1.26
66.525	-138.6	-393.1	324	-320	165.8	-5.04
66.566	-156.2	-376.7	316	-331.4	158.7	-15.12
66.608	-146.2	-362.9	305	-341.4	162.2	-1.26
66.65	-152.5	-349	306	-342.7	167.6	5.04
66.692	-156.2	-341.4	316	-345.2	164	2.52
66.733	-170.1	-338.9	312	-337.7	171.1	2.52
66.775	-178.9	-338.9	311	-336.4	178.3	-11.34
66.817	-205.4	-328.8	310	-332.6	189	0
66.858	-238.1	-330.1	301	-340.2	185.4	-8.819
66.9	-255.8	-318.8	299	-354	201.4	-3.78
66.942	-281	-308.7	283	-371.7	197.9	-12.6
66.984	-316.2	-296.1	265	-396.9	205	-16.38
67.025	-342.7	-292.3	257	-415.8	222.8	16.38
67.067	-366.6	-299.9	244	-419.6	222.8	28.98
67.109	-388.1	-306.2	236	-415.8	240.7	32.76
67.15	-412	-318.8	222	-414.5	244.2	40.32
67.192	-420.8	-316.2	213	-419.6	237.1	52.92
67.234	-424.6	-315	199	-424.6	222.8	74.34
67.276	-419.6	-321.3	201	-413.3	206.8	78.12
67.317	-408.2	-322.5	192	-419.6	197.9	90.71
67.359	-390.6	-315	192	-425.9	189	102.1
67.401	-380.5	-320	187	-435.9	187.2	117.2
67.442	-372.9	-333.9	185	-446	178.3	124.7
67.484	-379.2	-337.7	184	-447.3	169.4	118.4
67.526	-390.6	-340.2	182	-458.6	153.3	113.4
67.567	-415.8	-327.6	179	-478.8	169.4	102.1
67.609	-430.9	-323.8	176	-485.1	162.2	98.27
67.651	-454.8	-315	176	-501.4	167.6	94.49
67.693	-463.7	-317.5	172	-496.4	171.1	86.93
67.734	-493.9	-320	168	-491.4	169.4	86.93
67.776	-505.2	-328.8	167	-480	187.2	71.82
67.818	-520.3	-333.9	163	-466.2	192.5	63
67.859	-530.4	-327.6	160	-472.5	208.6	44.1
67.901		-337.7	169	-472.5	217.5	40.32
67.943		-342.7	170	-490.1	224.6	28.98
67.985		-349	174	-505.2	219.3	10.08
68.026		-347.7	177	-515.3	226.4	1.26
68.068		-335.1	176	-511.5	221.1	-11.34
68.11		-321.3	170	-492.6	219.3	-25.2
68.151			171	-471.2	221.1	-20.16
68.193			179	-434.7	240.7	-37.8
68.235			178	-405.7	242.5	-64.26
68.277			187	-376.7	235.3	-76.86
68.318			194	-370.4	240.7	-91.97
68.36			198	-361.6	258.5	-94.49
68.402			201	-362.9	251.4	-91.97
68.443			204	-370.4	258.5	-93.23
68.485			199	-378	249.6	-84.41
68.527			195	-378	249.6	-83.15
68.568			194	-370.4	246	-90.71
68.61			194	-359.1	249.6	-93.23
68.652			195	-360.3	254.9	-110.9
68.694	-515.3		186	-360.3	265.6	-132.3
68.735	-456.1		188	-361.6	290.6	-170.1
68.777	-404.4		182	-356.6	299.5	-199.1
68.819	-361.6		183	-341.4	295.9	-214.2
68.86	-347.7		179	-337.7	290.6	-215.4
68.902	-344		179	-340.2	297.7	-207.9
68.944	-340.2		175	-346.5	312	-221.7
68.986	-332.6		168	-350.3	328	-239.4
69.027	-341.4		169	-345.2	333.4	-262.1
69.069	-326.3		165	-355.3	358.3	-279.7
69.111	-328.8		160	-357.8	351.2	-325.1
69.152	-316.2		157	-367.9	351.2	-362.9
69.194	-289.8		156	-367.9	345.8	-412
69.236	-264.6			-381.8	338.7	-452.3
69.278	-249.5			-384.3	347.6	-478.8
69.319	-238.1			-414.5	361.9	-509
69.361	-236.9			-443.5	353
69.403	-224.3			-462.4	335.2
69.444	-212.9			-477.5	333.4
69.486	-196.5			-483.8	329.8
69.528	-173.9			-485.1	328
69.569	-142.4			-490.1	333.4
69.611	-114.7			-502.7	333.4
69.653	-90.71			-512.8	349.4
69.695	-75.6			-520.3	335.2
69.736	-52.92			-517.8	324.5
69.778	-42.84			-496.4	308.4
69.82	-23.94			-476.3	299.5
69.861	-8.819			-453.6	295.9
69.903	6.3				297.7
69.945	8.819				299.5
69.987	13.86				287

## Sheet: Fig_1_h
mean horizontal	std horizontal	mean vertical	std vertictal	mean wind dir.	std wind dir.
0.272302	0.211331	0.339737	0.219736	0.279812	0.212748
0.350659	0.225224	0.303479	0.202071	0.347841	0.222094
0.33563	0.240988	0.362111	0.176496	0.397311	0.223672
0.301949	0.248193	0.270489	0.171356	0.261632	0.209065
0.322787	0.236482	0.315744	0.205084	0.389555	0.214538
0.336203	0.221571	0.196839	0.137153	0.233903	0.175738
0.384371	0.260614	0.282671	0.202471	0.526289	0.194659
0.310328	0.226177	0.250597	0.184663	0.327736	0.220958
0.408465	0.244498	0.386964	0.237505	0.496877	0.215786
0.315618	0.21503	0.389147	0.203928	0.544108	0.174494
0.388476	0.271183	0.201239	0.145187	0.373078	0.246043
0.379106	0.241173	0.361756	0.231774	0.5843	0.224225
0.261904	0.23282	0.353723	0.218267	0.345442	0.224011
0.349224	0.258412	0.396455	0.250769	0.259003	0.180576
0.341989	0.250568	0.320948	0.237694	0.43361	0.219755
