# Supplementary material for: Vision and vocal communication guide three-dimensional spatial coordination of zebra finches during wind-tunnel flights
Source: Nat Ecol Evol. 2022 Jun 30;6(8):1221–30. doi: 10.1038/s41559-022-01800-4 (PMC9349042; doi:10.1038/s41559-022-01800-4)
Supplement: Source Data Fig. 2 — Statistical source data [file 41559_2022_1800_MOESM10_ESM.xlsx]

## Sheet: Fig_2_a
t	Beak tip		Neck		Tail base
	horizontal	wind dir.	horizontal	wind dir.	horizontal	wind dir.
0	330.1	-228.1	335.5	-245	333.7	-298.5
0.009	330.1	-228.1	336.4	-245	332.8	-297.6
0.017	332.8	-229	336.4	-245.9	335.5	-296.7
0.025	334.6	-229	337.3	-245.9	337.3	-295.8
0.034	335.5	-229.9	339.1	-246.8	339.1	-295
0.042	334.6	-229.9	337.3	-249.5	338.2	-295.8
0.05	334.6	-227.2	338.2	-247.7	334.6	-295.8
0.059	334.6	-226.3	335.5	-245.9	333.7	-294.1
0.067	332.8	-225.4	335.5	-244.2	332.8	-293.2
0.075	331	-224.6	334.6	-245	331.9	-291.4
0.084	326.6	-222.8	331.9	-244.2	331	-289.6
0.092	321.2	-220.1	328.4	-243.3	328.4	-289.6
0.1	315.9	-219.2	326.6	-239.7	323.9	-286
0.109	309.7	-217.4	322.1	-236.1	323.9	-283.4
0.117	304.3	-215.6	316.8	-234.4	320.3	-281.6
0.125	298.1	-211.2	311.4	-230.8	315.9	-279.8
0.134	290.9	-208.5	306.1	-228.1	311.4	-277.1
0.142	287.4	-205	300.7	-226.3	307	-271.8
0.15	278.5	-203.2	292.7	-221.9	298.1	-266.4
0.159	269.6	-198.7	284.7	-218.3	290	-264.7
0.167	259.8	-196	275.8	-215.6	282.9	-262
0.175	250.8	-194.3	267.8	-210.3	274.9	-257.5
0.184	239.3	-192.5	258.9	-211.2	266.9	-254
0.192	226.8	-190.7	247.3	-207.6	257.1	-253.1
0.2	217	-188	234.8	-203.2	244.6	-248.6
0.209	207.2	-184.5	225	-202.3	233.9	-245.9
0.217	197.4	-182.7	217.9	-198.7	225	-242.4
0.225	183.1	-179.1	205.4	-197.8	212.5	-237.9
0.234	175.1	-178.2	192.9	-194.3	203.6	-234.4
0.242	161.7	-179.1	184.9	-193.4	193.8	-235.2
0.25	156.4	-176.4	174.2	-192.5	184	-232.6
0.259	146.6	-174.7	164.4	-189.8	174.2	-233.5
0.267	137.7	-172	154.6	-188	168	-228.1
0.275	127	-171.1	143.9	-188	154.6	-229.9
0.284	119	-170.2	135.9	-187.1	146.6	-228.1
0.292	105.6	-168.4	127.9	-185.3	137.7	-227.2
0.3	101.1	-169.3	120.7	-185.3	127.9	-226.3
0.309	92.23	-169.3	110	-184.5	120.7	-226.3
0.317	83.32	-169.3	99.36	-183.6	111.8	-227.2
0.325	74.41	-169.3	92.23	-184.5	102.9	-225.4
0.334	67.28	-168.4	83.32	-184.5	92.23	-225.4
0.342	57.48	-169.3	76.19	-186.2	85.99	-224.6
0.35	48.56	-167.5	65.5	-185.3	73.51	-225.4
0.359	42.33	-169.3	56.58	-185.3	64.6	-224.6
0.367	33.42	-171.1	48.56	-186.2	54.8	-225.4
0.375	22.72	-170.2	41.44	-188	46.78	-227.2
0.384	16.49	-172.9	30.74	-188	38.76	-229.9
0.392	7.574	-175.5	23.61	-188.9	28.96	-231.7
0.4	-3.119	-178.2	12.92	-191.6	20.94	-233.5
0.409	-11.14	-180.9	4.901	-192.5	12.92	-235.2
0.417	-20.05	-180.9	-6.683	-194.3	4.01	-236.1
0.425	-28.96	-181.8	-12.03	-195.1	-6.683	-239.7
0.434	-36.98	-180.9	-21.83	-196.9	-16.49	-242.4
0.442	-46.78	-187.1	-30.74	-202.3	-25.4	-245
0.45	-50.35	-187.1	-40.54	-205	-33.42	-247.7
0.459	-60.15	-189.8	-50.35	-207.6	-42.33	-251.3
0.467	-70.84	-195.1	-59.26	-210.3	-54.8	-251.3
0.475	-78.86	-196	-69.06	-213.9	-63.71	-257.5
0.484	-88.66	-196.9	-78.86	-216.5	-72.62	-259.3
0.492	-100.2	-200.5	-88.66	-218.3	-82.43	-262
0.5	-110	-204.1	-99.36	-221	-94.9	-262.9
0.509	-119.9	-204.1	-105.6	-222.8	-101.1	-263.8
0.517	-127.9	-205	-117.2	-223.7	-114.5	-266.4
0.525	-133.2	-204.1	-123.4	-224.6	-124.3	-267.3
0.534	-141.2	-205	-131.4	-226.3	-131.4	-269.1
0.542	-149.3	-205	-138.6	-226.3	-139.5	-268.2
0.55	-155.5	-207.6	-144.8	-228.1	-145.7	-269.1
0.559	-154.6	-206.7	-149.3	-228.1	-151	-270.9
0.567	-156.4	-205	-153.7	-229	-156.4	-270.9
0.575	-159.1	-204.1	-159.1	-227.2	-162.6	-270.9
0.584	-162.6	-205	-163.5	-226.3	-168.9	-272.7
0.592	-165.3	-205	-168	-225.4	-173.3	-271.8
0.6	-167.1	-204.1	-168.9	-225.4	-176	-270.9
0.609	-168.9	-202.3	-172.4	-223.7	-175.1	-270
0.617	-171.5	-201.4	-174.2	-221.9	-179.6	-268.2

## Sheet: Fig_2_b
pos change	mean head angle						pos change angle
1	-30	-40.6	64.4	59	31	-35.9	-88.6	-87.4	81.4	86.7	64.8	-87
2	40.9	40.2	30.2	-48.7	30.9	59.2	89.8	84.5	81.5	-84	85.9	83.9
3	-21.7	47.4	-29.3	58.4	17.5	-39.1	-88.8	89.1	-71	80.1	82.3	-80.5
4	41.4	41.4	45.8	33.8	-15	48.5	81.4	83.9	66.1	84.1	-81.4	79.9
5	42.8	-41.1	-42.1	-28.9	-22.5	42.9	85.3	-82.9	-84.4	-83.1	-78.1	76.2
6	-34.8	36	41.7	47.2	0.8	45	-88.7	66.7	86.3	85.3	-62.8	71.6
7	39.2	24.6	35.1	-40	18.1	41.6	79.9	77.4	86.6	-76.6	78	89
8	36.4	27.9	26.6	52.1	14.9	26.2	72.8	88.7	84.4	89.4	84.2	85
9	-22.9	-43	34.4	-36.8	-13.9	22.8	-87.9	-71.7	87.5	-79	-83.6	87.9
10	23.9	12.2	32.7	33	8.7	-44.5	89.9	78	86.5	88.3	89.2	-69.2

## Sheet: Fig_2_e
t	head angle	horizontal
0	-9.99358	-327
0.009	-9.16235	-333.2
0.017	-5.75634	-339
0.025	2.82712	-344.2
0.034	3.38063	-346.2
0.042	7.12502	-349
0.05	11.0802	-351.2
0.059	11.7683	-351.2
0.067	14.3493	-351
0.075	16.1892	-351.5
0.084	18.1131	-351
0.092	14.9314	-347.2
0.1	14.0362	-344.5
0.109	15.9798	-342.8
0.117	11.0409	-339.5
0.125	13.6123	-339.2
0.134	15.9076	-338.2
0.142	12.5288	-337.2
0.15	14.4405	-338
0.159	17.1382	-338.2
0.167	13.7466	-337.2
0.175	13.848	-336.5
0.184	13.3118	-337.5
0.192	11.8887	-337.8
0.2	14.4	-339.2
0.209	13.545	-339.5
0.217	10.0806	-340.2
0.225	11.7882	-341.8
0.234	10.8194	-343.8
0.242	12.9753	-346.2
0.25	10.1247	-348.2
0.259	10.7068	-351.5
0.267	14.3614	-354.5
0.275	17.6733	-357.5
0.284	21.6103	-360
0.292	20.2826	-361.5
0.3	22.062	-363.2
0.309	23.1986	-365.5
0.317	20.6701	-365.5
0.325	23.1986	-365.5
0.334	25.1148	-365.2
0.342	24.5534	-365.8
0.35	20.4995	-364.8
0.359	24.1142	-364.2
0.367	21.1613	-362.2
0.375	23.9625	-362
0.384	21.1247	-360
0.392	23.8644	-357.8
0.4	21.1247	-354.5
0.409	23.1376	-352.2
0.417	25.6937	-350.2
0.425	26.3377	-347.8
0.434	24.444	-346.2
0.442	25.3014	-344.2
0.45	25.1016	-343.2
0.459	23.0744	-341.5
0.467	23.1986	-340.5
0.475	23.6154	-340.2
0.484	23.459	-339.2
0.492	23.1986	-339.5
0.5	23.1357	-340.2
0.509	25.9423	-342
0.517	23.0255	-342
0.525	21.3905	-343
0.534	20.2826	-344
0.542	20.2485	-343.8
0.55	24.7914	-343.8
0.559	23.3507	-342
0.567	25.6022	-341
0.575	23.9101	-339.2
0.584	25.2532	-336.8
0.592	26.0535	-332.2
0.6	30.1013	-328.8
0.609	40.3559	-327.2
0.617	37.3853	-322
0.625	37.643	-316.2
0.634	40.2115	-310.5
0.642	36.6071	-303.8
0.65	38.0039	-296.8
0.659	38.7241	-289.2
0.667	38.0039	-280
0.675	42.1376	-271.5
0.684	46.8568	-262.2
0.692	48.2224	-250.5
0.7	50.5453	-240.8
0.709	53.9884	-229.8
0.717	52.4445	-219
0.725	53.5654	-209.8
0.734	53.2159	-198.2
0.742	52.8476	-188.2
0.75	52.125	-177
0.759	52.4606	-168.5
0.767	52.1456	-157.8
0.775	52.289	-148.2
0.784	52.8024	-139.5
0.792	49.0634	-131.8
0.8	53.1802	-120.5
0.809	54.888	-113.2
0.817	54.735	-104.2
0.825	53.6791	-95.5
0.834	52.6333	-87
0.842	53.1559	-77.75
0.85	52.7447	-69
0.859	51.7305	-60.25
0.867	47.2766	-51.25
0.875	50.025	-44
0.884	48.4109	-33.5
0.892	48.5368	-25.5
0.9	52.5946	-16.5
0.909	50.5275	-8.25
0.917	48.3665	1.5
0.925	46.3972	10.25
0.934	35.0508	20.5
0.942	33.6541	29.75
0.95	27.1981	40.75
0.959	25.5258	51
0.967	26.3194	60.75
0.975	20.8424	72
0.984	20.7287	81.25
0.992	21.755	90.5
1	23.1986	100.2
1.009	20.3231	110.5
1.017	17.8189	119
1.025	18.1131	126.8
1.034	15.732	134.8
1.042	13.4611	143
1.05	17.7447	147.8
1.059	7.69605	154
1.067	-5.17317	160
1.075	-11.8644	164.8
1.084	-14.0362	168.2
1.092	-16.9093	172.8
1.1	-18.574	175.8
1.109	-20.709	177.8
1.117	-22.182	181
1.125	-23.4986	184
1.134	-23.3852	186.8
1.142	-24.1241	189.8
1.15	-22.4054	192.2
1.159	-23.0026	194.5
1.167	-23.658	197.2
1.175	-23.0026	201
1.184	-24.7069	204
1.192	-23.0026	206.5
1.2	-24.0849	210.2
1.209	-22.5261	213.2
1.217	-22.4189	217
1.225	-25.4234	221.8
1.234	-25.4337	225.5
1.242	-25.2942	228
1.25	-31.1713	230.2
1.259	-37.9716	232.5
1.267	-40.4382	235.5
1.275	-41.1859	236
1.284	-41.2458	236
1.292	-42.3842	235.8
1.3	-41.3861	235.8
1.309	-39.9364	235.2
1.317	-40.001	233.8
