# Supplementary material for: Vision and vocal communication guide three-dimensional spatial coordination of zebra finches during wind-tunnel flights
Source: Nat Ecol Evol. 2022 Jun 30;6(8):1221–30. doi: 10.1038/s41559-022-01800-4 (PMC9349042; doi:10.1038/s41559-022-01800-4)
Supplement: Source Data Fig. 3 — Statistical source data [file 41559_2022_1800_MOESM11_ESM.xlsx]

## Sheet: Fig_3_a
Call times		Session duration
Flocking flight	Solo flight	Flocking flight	Solo flight
0	0.3386	46.4	56
0	0	51.7	59.9
0	0.0842177	60.5	62.4
0	0	60.7	64.5
59.6847	0	58.3	66
43.3961	1.73986	65.4	66
43.983	0.445624	66.4	66.4
0.0513379	0	69.2	66.5
53.786	0.2	69.6	68
0.123719	0	70.9	68.3
11.3108	0	83.2	69.4
19.4857	1.15556	98.3	69.7
0.122132	0.0644444	127	69.9
50.2558	0.709342		70.3
0.110476	0.266667		70.3
14.7313	0.070068		70.4
19.3938	1.3439		71.1
0.0506576	0.142222		74.8
0.234104	0.788073		75.9
28.1736	0
81.0474	2.15728
0	1.27374
0.303175
0
0.232744
0
0.36322
60.3806
47.6596
49.6029
0
50.7318
58.2643
65.309
67.6682
0
0
52.5582
65.5198
67.5638
67.7318
0
5.67048
36.4186
0
14.9717
19.4265
19.6016
31.7896
0
31.8669
32.0556
33.9704
68.4771
68.713
69.3541
79.7825
84.7128
0.395782
0.965125
68.0161
0
0.202086
0.375601
3.47796
3.88218
8.18535
35.7276
52.1388
0.184717
0.35746
1.89057
4.50331
40.0955
75.69
77.0911
0.35093
0.846984
1.78172
4.48127
5.55433
12.3842
25.8178
35.7724
0.122721
0.416417
4.3615
19.9313
21.9652
26.5415
51.2375
63.6907
0.180363
14.8488
19.9999
23.4746
37.5512
42.0496
57.2794
0
0.21288
3.08426
15.4912
23.6017
28.2705
37.9799
43.8462
53.4316
60.6633
0.24966
1.86444
7.77977
12.0687
18.7004
28.8696
33.5552
39.0505
42.4574
46.8443
54.519
71.3527
0
0.254195
1.09551
1.64444
13.4298
21.5935
22.9837
32.5444
38.4494
42.6831
58.3782
0
0.835646
12.8363
15.3243
18.2213
23.822
29.7066
40.0613
49.6262
63.3299
75.2005
81.2896
0
0.284762
29.5698
0.0429478
1.25025
14.0358
15.0421
18.7825
22.0403
28.0887
38.0561
54.412
91.9941
0.204399
9.58626
16.8856
23.3865
27.9272
35.4239
80.7591
107.151
120.112
0
0.20381
0.242313
0.0135147
0
0
0.129524
0
0.194603
0.629478
67.5634
0
28.6479
0
0.132744
0.431927
12.9977
0
0.179184
0
60.2321
0
0.75678
0.698957
0.175147
2.48798
0.29356
1.13043
0.284898
64.0906
0.281905
56.7612
0.12771
6.25855
0.0489796
0.443175
0
0.28381
2.93673
0.484263
3.66993
0.373878
56.1534
56.4886
81.4213
14.8017
54.5515
41.7422
58.496
58.8364
61.3789
62.4457
66.1135
67.6832
39.2815
68.342
42.3197
44.1935
48.4707
48.6597
48.9374
49.2991
50.6012
53.7047
53.896
54.2157
69.6796
70.0366
70.1486
71.691
72.0527
72.2627
45.3151
45.4546
45.6053
45.7537
46.0799
46.2149
66.8454
87.6356
90.9164
91.8678
92.9921
2.50875
57.1268
58.7592
59.1741
60.6322
60.7549
61.3613
62.1689
44.9478
50.165
90.1497
90.9174
92.6725
93.502
94.2473
94.4156
35.0658
81.5872
118.307
31.8577
0
0
1.06077
2.00662
57.8915
1.10086
2.71746
14.8201
0.153787
1.94408
50.186
1.89261
32.5671
0.176916
92.1298
0.37034
35.6353
0.985488
1.55955
0.547392
1.00658
1.51447
2.39029
3.6219
0.247347
0.578685
1.55873
2.03243
3.4932
1.43973
11.2536
0.743673
1.76649
2.45147
0.939365
0
0.793197
1.51125
2.64685

## Sheet: Fig_3_c
all birds all positions		calling bird at call onset		flock mates at call onset
horizontal	vertical	horizontal	vertical	horizontal	vertical
-50.38	-76.61	117.4	-143.2	-394.1	165.1
-50.98	-76.5	-200	-183.5	-119.6	150.6
-52.84	-72.33	-5.349	106.1	-21.97	245.1
-52.98	-72.11	-241.6	104.3	-189.3	178.2
-53.01	-70.24	-187.2	-141.7	-297.6	179.8
-49.74	-69.86	-230.7	-250.6	-2.835	72.86
-45.22	-69.07	-146.2	-309.8	-293.9	-13.61
-44.57	-69.44	-155.4	-135.9	-47.01	324.3
-44.29	-69.85	28.99	-167.4	83.25	71.23
-43.35	-70.75	-89.03	-202.7	6.158	53.34
-43.01	-71.47	228	-94.12	46.13	-9.453
-42.74	-71.54	21.36	-61.97	-184.3	-51.1
-47.92	-73.66	102	-72.18	-76.63	4.518
-50.51	-69.79	-295.8	-201	-101.6	26.73
-54.32	-32.61	-203.4	-53.72	-208.5	-46.62
-55.43	7.964	13.5	-208	101.5	-58
-58.08	9.408	-334.4	-65.35	-39.44	-13.72
-59.29	7.823	-137.4	-298.9	6.5	8.5
-62.98	1.141	170.4	-116	-245.5	10
-82.56	-4.871	-266.2	72	-258.5	327.5
-65.69	-9.009	-274.6	-90.87	-279.5	90.32
-63.56	-7.506	220.6	59.09	-304.8	13
-51.38	-4.66	-343.4	-180.7	-86.36	-69.66
-47.39	-7.223	57.64	-33.89	-304.5	100
-45.1	2.642	138	-52.08	-138.5	44.75
-27.72	-7.571	-280.3	-271	-66.37	-37.3
-36.31	-7.318	125.9	-10.78	-313.8	-22.59
-35.12	6.426	139.9	-104.4	201.5	148.3
-26.15	8.146	-89.21	-88.04	56.35	92.17
-16.91	9.108	-316.3	-81.39	-46.34	-44.15
2.7	2.638	-175.5	-119.9	49.68	-38.36
12.68	3.029	-107.2	-114.2	93.6	54.93
25.14	2.157	-226.4	-216.5	116.9	-14.81
38.47	4.425	-246.5	-220.5	-270	56.07
64	2.242	-298.7	-217.2	108.5	-42.43
65.52	-9.282	198.9	-206.1	-277.7	-28
57.7	-3.239	-232.7	-54.48	78.25	50.5
53.11	6.586	78.02	109.9	-70.17	113.1
32.86	9.626	-210.2	-165.7	-299.2	53.5
16.03	-3.728	-114.3	-125.5	-28.75	6
-4.901	-6.015	-271	-90.86	16.61	-51.78
-30.89	-5.86	-315.6	-105.7	14.06	-81.85
-67.04	-5.076	-223.6	-267.4	12.53	-48.7
-97.55	3.375	-329	-88.52	-268.4	89.15
-128.3	-1.388	-257	-127.4	52.84	123.1
-155.1	-5.687	-366.2	-203	-54.45	22.73
-201.8	-6.488	-179.1	-44.55	-239.8	65.73
-224.2	2.784	35.93	-0.282	-238.8	94.02
-244.4	1.861	302.5	-40.37	6.959	-15.84
-249.1	-4.555	-364.4	-169.5	57	19.03
-263.9	1.763	73.56	-91.24	38.39	-15.95
-269.3	-6.166	205.9	-21.79	-156.3	-92.89
-268.2	6.404	-331.1	-163.2	-152.5	-135.5
-262.8	-4.236	50.77	69.45	26.51	16.4
-246.3	2.298	-280.3	-170.9	-299.6	56.64
-236.4	-9.313	-190.8	-151.7	-125.3	-32.67
-222.9	-4.482	-210.1	-261.1	-304.3	12.92
-202.1	4.316	176.6	48.98	-271.5	-26.17
-167.1	4.123	258.7	-50.34	-28.16	-76.16
-146.5	-3.818	-148.7	-253.3	-53.8	-11.96
-121.3	-4.386	-240.6	105.1	21.61	22.88
-96.14	-2.387	-107.9	126.8	-203.8	-60.5
-54.51	-2.094	69.1	-28.92	-143.2	-55.65
-36.55	9.93	265.3	-51.17	-289.4	-93.74
-19.25	-1.67	37.93	-6.342	-349.3	-40.24
-3.474	-9.678	237.1	16.59	-279.8	-85.44
15.05	2.023	-34.11	77.81	-137.1	54.65
-3.59	5.9	-219.8	-42.94	3.069	-25.14
-6.554	1.912	-251	72.27	-198.4	48.54
-14.95	-8.347	-246.5	-21.2	-256.3	52.81
-37.97	-6.084	-38.29	-6.024	-99.65	-339.8
-50.59	-7.112	303	111	-94.78	0.104
-64.27	2.484	204.2	114.2	-193.8	4.24
-79.57	9.588	-332.3	17.71	-255.6	49.89
-107.2	3.941	-299.9	38.19	-291.7	50.25
-122.5	-71.2	-307.9	27.74	-41.98	-109.1
-138.1	-75.74	-232.8	-90.04	204.5	97.49
-153.4	-78.99	-28.83	26.2	-234.2	153.3
-170.5	-64.83	26.76	-48.98	-131.6	-25.64
-177.5	-64.4	-315.6	-35.59	247.9	35.66
-184.6	-61.55	92.9	5.853	227	199.2
-190.2	-64.83	-67.33	71.96	-156.9	140.1
-193.9	-74.46	30.37	-17.07	-205.2	-31.16
-192	-76.64	6.016	-44.44	232.6	91.48
-187.1	-75.64	-202.2	-24.59	-347.2	56.59
-217.6	-95.31	274.8	226.6	-260.8	250.9
-165.4	-96.98	-144.3	272.7	-54.95	317.5
-159	-111.6	-282.1	-47	-175.9	108.7
-142.5	-111.1	-181.6	340.3	-58.15	279.4
-130.9	-117.3	267	35.5	-310.3	19.57
-106.8	-108.9	-132	222.3	-108.7	239.8
-95.37	-103.2	-216.8	17.25	-173.2	47.02
-86.13	-104.5	-173.5	204	-281	216
-69.59	-96.57			-243.3	85.3
-33.37	-96			-81.15	-13.86
-16.96	-93.82			-353.4	107
-2.181	-86.75			206.4	217.1
12.54	-87.35			-306.3	15.82
36.94	-50.33			160.7	96.92
43.51	-34.77			-289	-65.5
51.76	-23.73			-398.6	204
57.99	-19.64			-228.7	213
79.39	-30.16			355	87.64
87.46	-32.19			-296	128
95.7	-35.3			-50.09	199.7
93.97	-32.71			-209.9	188.7
97.74	-31.27			-349.5	105.9
100.6	-39.03			-395.8	18.86
106.8	-46.05			330.7	210
115.8	-49.01			-349.6	74.34
143.4	-41.76			290.5	234
159.8	-31.49			-383	78.5
172.6	-17.62			100.5	346.5
186.1	-7.506			-308.6	257
213.7	-4.66			152	181.1
227.7	-7.223			-292.1	199.2
236.8	2.642			-325.1	-64.78
242.8	-7.571			47.37	176.9
239.8	-7.318			-344.8	-13.68
237.1	6.426			-294.5	-20.5
238.9	8.146			-210.5	103.5
236.7	9.108			-238.9	131.5
226.8	2.638			-266.2	111.2
216.9	3.029			335.2	205.9
206.4	2.157			-378.5	66.5
192.7	4.425			-370.8	140.8
158.7	-7.318			-341.3	44.56
137.8	6.426			-396.9	35.06
115.6	8.146			-325.5	169.8
88.89	9.108			-347.1	108.7
42.53	2.638			-258.8	216.1
17.18	3.029			124.2	191.5
-9.525	2.157			-373.9	188.6
-28.88	4.425			-380.3	129.8
-71.96	2.242			-383.5	86.35
-93.05	-9.282			-381.2	43.38
-110.7	-3.239			-280.4	60.16
-131.2	6.586			-347.5	177.1
-159.1	9.626			-364.8	10.71
-172.4	-3.728			-224.9	-116.8
-182.9	-6.015			-352.8	70.73
-193	-5.86			75.12	171.9
-212.8	29.33			58.79	36.85
-219.9	31.29			344.6	-57.45
-221.3	33.41			-361.3	-184
-222.8	39.76			-411.1	132.3
-220.8	43.8			250.5	197.8
-216.3	29.88			-392.6	168
-213.7	16.83			-264	228.4
-211.3	8.146			272.1	209.6
-201.1	9.108			78.96	-27.35
-194.7	2.638			-361.6	101.8
-186.4	3.029			-328.4	210.1
-178.1	2.157			-336	-11.47
-164.3	4.425			-377.6	70.39
-152.5	2.242			109.2	57.06
-140.3	-9.282			-427.1	17.29
-127	-3.239			-338.5	96.12
-93.22	6.586			-340.6	-108.5
-79.39	9.626			414.9	115.6
-62.71	-3.728			262.9	-107.9
-44.45	-6.015			-372	48.44
-6.361	-5.86			-352	83.09
10.44	-0.873			61.44	-365
25.52	-14.5			-320.4	203
37.02	-19.41			-349.8	168.7
54.32	-20.3			62.39	271.3
50.88	-12.45			266.3	239.4
36.86	2.157			-360.7	119.4
34.19	4.425			-352.7	131.7
18.53	2.242			-198.9	54.65
13.16	-9.282			-377.6	-50.53
4.385	-3.239			-402.5	73.25
-11.41	6.586			-298.5	137.9
-51.88	9.626			-294.1	141.2
-82.82	-3.728			379.1	128.4
-108.1	-6.015			-49.23	205.8
-137	-5.86			-185.6	212.3
-193.1	-5.076			-291.7	110.7
-220.8	3.375			-381.8	132
-244	-1.388			13.78	244.1
-278.5	-5.687			-326.7	253.3
-282.8	-6.488			-340.5	191.8
-290.1	-39.1			-43.07	345.9
-293.1	-54.99			-350	222.8
-298	-70.65			-368.9	237.8
-321.5	-96.82			-191.7	125.4
-320.5	-97.76			-234.1	-199.9
-322.4	-101.6			209.8	201.8
-322.6	-103.9			-105.5	278.7
-323.7	-129.4			-211	283.7
-319.1	-142.8			-266.5	133.8
-310.4	-153.6			-338	221
-298.8	-161.7			90.98	200.2
-265.4	-166.2			43.55	210.5
-247	-164.2			-164	187.4
-228.6	-154.6			-218	126.5
-209.3	-141.6			10.5	260.3
-169.4	-139.5			-59.87	89.46
-149.5	-150.3			-266	154.7
-127.6	-168.9			-399.6	152.4
-107.8	-180.9			-139.1	250.4
-64.78	-183.5			211.6	79.29
-44.56	-174.7			-299	-4.5
-26.41	-158.6			-132.5	73.5
-5.714	-135.5			-244	276
35.72	-112.3			38.4	277.1
54.97	-111.9			-225.1	104.9
75.74	-119.2			-330.1	148.7
98.7	-135.8			175.4	40
126.6	-134.4			-196.8	151.1
127.9	-138.8			-324.3	-80.07
116.3	-128.9			-287.5	149
116.3	-136			-208.9	141.1
110.2	-161			-24.18	182.7
98.04	-163.6			-120.8	44.25
83.28	-163.8			-203.3	92.99
63.89	-158			-145.6	-22.36
14.5	-133.8			-276.8	12.66
-13.18	-114.8			-1.727	55.67
-45.39	-95.03			114.7	-9.913
-75.68	-80.74			139.4	71.37
-139.4	-75.54			208.5	265.2
-169.1	-86.05			35.36	111.1
-194	-97.77			-40.15	60.61
-222.1	-108			21.44	110.1
-262.3	-106.8			-113.3	80.41
-274.5	-96.14			127.7	157.3
-281.9	-89.76			314.6	37.43
-284.6	-94.38			159.6	139.7
-287.5	-96.37			-226.2	187.5
-282.4	-106.4			-313.2	242.2
-276.8	-123.6			-224.1	187.7
-268.5	-131.7			-194.4	190.2
-246.8	-137.7			-250.8	153.1
-235.7	-131.2			-298.3	61.7
-225.2	-120.1			-112.2	-78.65
-213.7	-117.8			-223.2	-12.1
-192.3	-138.1			-340.5	-61.42
-179.1	-156.4			-62.38	-23.5
-169.8	-169.6			-98.4	54.16
-156.5	-176.2			-358.8	-2.579
-146.4	-172.8			-359.4	188.8
-147.1	-160.5			-338.5	-48.94
-152.4	-146			37.52	-50.9
-155.4	-140.2			-394	-8.595
-167.3	-128.8			-415.1	95.65
-172.1	-136.5			-441.2	60
-176.5	-144.1			-276.4	-140.4
-181.2	-145.2			-390.8	15.95
-190.2	-131.7			-429.8	-22.82
-194.1	-115.3			-352.6	-119
-198.4	-94.43			-334.6	-4.804
-201.7	-69.15			-347	104.8
-208.4	-30.36			-101.6	-27.85
-211.5	-12.05			-396.8	19.09
-216.5	-6.015			-463.8	175.3
-220.2	-5.86			-107.7	248.7
-228.8	-5.076			-162.8	201.2
-232.7	3.375			-86.18	182.9
-236.3	-1.388			-98.24	222.9
-237.1	-5.687			-210.8	-170.5
-240.5	-6.488			-456.7	46.49
-237.1	2.784			-414.9	-2.635
-238.6	1.861			-408.8	-26.27
-240.5	-4.555			-406.8	-59
-242.2	1.763			13.42	57.73
-238.3	-6.166			-320	16
-233.8	6.404			-351	64.06
-230	13.92			-52.01	197.5
-224.4	-1.388			-77.31	238.7
-219.5	-5.687			-339.6	46.08
-211.4	-6.488			238.9	258.8
-197.4	2.784			218.6	152.1
-167.6	1.861			148.2	228.1
-140.7	-4.555			-114.6	256.5
-114.9	1.763			-63.95	294.2
-94.12	-6.166			-233.2	173.8
-43	6.404			163.5	237.8
-19.43	-4.236			-159.2	113.9
11.8	2.298			-455.1	62.64
37.95	-9.313			-193.4	258.6
76.93	-4.482			-286.4	150
93.95	-43.92			-315.7	108.6
102.5	-27.87			-105.5	25.54
105.7	-11.54			-401	26
120.3	2.784			-310	130
124.5	1.861			-369.8	64.3
129.4	-4.555			-267.4	14.57
134.7	1.763			64.94	30.4
134.7	-6.166			-379.4	-97.3
128.4	6.404			-335.7	183
117.6	-4.236			-139.4	55.45
100.4	2.298			-404.7	-38.84
70.71	-9.313			-380.1	99.4
54.57	-4.482			182.3	45.34
43.9	4.316			-396.5	-75
28.58	-59.13			62.5	-15
-13.83	-77.3			-54.5	272
-34.95	-75.7			3.11	60.03
-58.89	-73.92			-359.2	10.65
-80.49	-66.71			-297.1	-32.23
-125.8	-72.86			-262.8	-27.47
-147.7	-84.92			-423.2	-56.68
-170.5	-98.87			-385.4	2.356
-187.1	-117.9			210.3	-112
-210.4	-118.9			-140.2	62.75
-226.4	-105.4			62	-17
-235.4	-103.2			-93.05	68.7
-244.3	-106.6			-265	-35.89
-251.9	-134.2			-169.5	-89.97
-285.5	-140.4			-341.2	13.82
-274.2	-156.9			-316.1	59.44
-277.5	-162.1			-289.3	-23.95
-284.7	-155.7			-443.9	-37.07
-286.9	-157.9			115.8	137.8
-285.8	-168.8			-343.8	35.36
-283.3	-188.9			13.09	-30.26
-286.5	-205.2			-387.7	95.92
-282.6	-210			-217.5	-94.71
-279.3	-216.1			-330.5	-77.03
-279.2	-215.5			-266.9	-162.6
-267.2	-247.4			19.54	14.79
-266.6	-256			83.49	-18.93
-258.3	-259.7			-283.8	115.4
-249.3	-261.9			-139.4	-60.14
-221.5	-264.1			-309.8	24.55
-205.2	-258			-79.19	15.26
-188.3	-247.2			-295.9	99.01
-173.9	-232.6			-346.6	120.9
-139.4	-226.4			-308.4	-51.41
-120.8	-236.1			-334.9	111.5
-105.3	-247.7			-209.1	217.7
-88.93	-256.3			-259	111.8
-58.74	-252.6			-85.75	288.8
-48.54	-244.6			-225.7	7.244
-37.27	-239.8			-253.5	-46.95
-32.4	-224.4			124.5	124.8
-32.65	-185.2			-276.1	213.7
-36.43	-155.7			-150.7	-63.45
-37.63	-146.3			-141.3	16.52
-37.39	-144.5			249.1	-6.391
-39.27	-153.7			-345.5	-115.3
-45.57	-153.1			154.7	-124.1
-52.97	-147.8			-25.25	-159.5
-66.48	-136			-347.2	-76.01
-93.28	-86.5			-79.83	-90.88
-100.5	-73.4			-338.4	-58.71
-113.4	-56.3			-351	-46.8
-125.7	-48.81			122.4	-225.6
-146.5	-56.07			-333.9	-114.3
-158.3	-51.52			-361.8	-134.3
-167.5	-38.47			-206.8	-92.27
-182.4	-10.62			-243.1	-77.03
-193.4	26.81			154.9	127.8
-200.4	48.43			-358.7	-135.3
-206.6	53.03			-17.81	-5.464
-214.4	57.8			-225.5	-125.7
-245.4	43.03			-119	-111.4
-254	33.78			-59.07	102.3
-257.6	31.35			-11.23	0.279
-261.7	25.01			-326.9	-123.6
-262.5	1.763			-236.9	-61.55
-264.6	-6.166			-169.1	-110.2
-262.2	6.404			41.3	122.6
-260.3	-4.236			-239.9	30.44
-254.1	2.298			-49.98	-132.5
-254.1	-9.313			-232.5	77.66
-248.4	-4.482			-2.896	-9.719
-242.2	4.316			-173.3	111.2
-220.5	4.123			-322.4	-84.28
-208.2	-3.818			60.46	61.92
-195.6	-81.5			152.8	53.94
-180.4	-67.17			-220.1	-279.4
-146.4	-41.63			-337.1	142.7
-131.3	-43.12			-378.3	-84.65
-111.8	-49.97			-404.4	-79.63
-92.74	-64.42			-139.6	-144.7
-49.32	-84.92			-449.5	-220
-28.32	-88.88			-381	104
-5.181	-80.4			-434	-110
15.38	-69.51			-361.4	159.8
41.73	-48.17			74.5	-270
59.05	-15.09			-287.4	-66.15
74.46	-10.37			-361.9	70.25
88.59	-0.167			-390.9	-101.6
118.8	-17.96			-441.8	172
133.6	-33.91			213.1	-275.9
147.3	-45.9			203.9	-379
160.4	-50.01			-459	-60.5
182.4	-39.07			53.05	-387.1
189.7	-31.88			-368.5	107
184.6	-12.33			-362.1	206
188	-6.166			298	60.86
200.6	6.404			-416.6	135.7
233.1	-4.236			175.8	-265.6
195.2	2.298			-387.9	166.1
189.2	-9.313			203.5	-347.5
156.4	-4.482			157	-401.1
133.6	4.316			-410.4	28.26
106.4	4.123			-412.4	-123.7
90.55	-3.818			-403.6	-67.94
41.81	-4.386			-416.5	142.4
-3.357	2.298			249.5	-241.6
-32.64	-9.313			257.5	-267.7
-57.79	-4.482			-413.3	100.3
-115.6	4.316			147.7	-381.7
-149.9	4.123			-372.4	169.2
-184.4	-3.818			-354.6	-6.054
-216.6	-4.386			-402.5	49.68
-263.3	-2.387			-406	-125.5
-276.7	-2.094			-366.9	-2.745
-290.8	9.93			-399.3	128.7
-303.7	-100.2			-412.9	-89.4
-321	-126			74.45	-377.7
-315.2	-132.8			-417.8	-40.97
-329.6	-126.7			-396	-48.28
-334.1	-122.2			-377.8	94.3
-338	-138.6			-384.4	148.5
-335.5	-160.8			-40.13	97.67
-335	-174.1			-388	140.2
-334.1	-179			-302.7	-240.5
-330.4	-190.1			342.4	-247.1
-328.4	-189.3			-315	-102.2
-333.6	-173.9			-382.8	-166.8
-332.9	-174.3			-51.72	138
-319.8	-180.9			-419.9	158.5
-298.2	-170.5			-282.6	128.8
-270.9	-157.3			-266.8	88.31
-237.5	-140.8			227.2	73.69
-161.2	-115			-371.7	-161.5
-117.3	-116			-414.7	158.7
-75.07	-124.3			-387.6	148.3
-33.4	-139.6			14.5	-222
48.68	-169.2			33	-304.5
92.78	-174.1			-374.6	162.3
132.8	-175.5			319.4	-289.6
168	-171.1			122.7	-404.4
222.7	-151			-414.3	-105.6
241.6	-134.5			158.4	-218.5
254.7	-114.8			-390	144.4
260.4	-97.95			-381.5	92.84
249.9	-59.21			-413.3	66.95
249.7	-56.29			-79.03	133.4
249.8	-58.54			-229.3	102.7
250.5	-73.96			-406.6	139.7
235.4	-66.57			-400.2	125.9
221.8	-63.18			-393.5	-151.7
205.8	-35.53			46.8	-390.8
184.6	-9.313			-380.3	126.1
139.6	-4.482			-400	58.16
99.24	4.316			-371.5	152.8
75.88	4.123			-369.4	-18.36
48.94	-3.818			-407.2	-11.23
-2.734	-4.386			-428.3	-227.6
-32.44	-2.387			22.61	151
-64.17	-2.094			-413	149.4
-93.98	9.93			-368.3	16.15
-146.9	-1.67			-344.4	168.6
-188.2	103.4			-382.6	137.7
-227.9	97.83			-401.2	212.2
-245.4	93.06			49.59	-385.5
-300.2	56.53			-375.1	208.6
-324	41.45			-367.7	20.75
-339.1	31.92			-312.8	187.4
-347.5	24.22
-364.2	-13.31
-363.9	-36.22
-373.6	-35.37
-375.9	-37.57
-381.3	-36.94
-387.3	-52.79
-390.3	-67.09
-391.9	-76.55
-399.5	-99.11
-397.1	-96.73
-390.2	-97.97
-388	-114.9
-374.5	-138.9
-380.4	-144.4
-375.3	-139
-373.3	-146.7
-362.5	-164
-364.4	-187.6
-360.9	-183.9
-360.5	-180.3
-359.5	-177.3
-364.4	-198.4
-359.5	-205.4
-347.2	-200.4
-311.9	-187.1
-275.3	-166.4
-236.2	-147.7
-185.9	-116
-104.8	-121.1
-33.32	-135.4
-0.433	-156.5
45.31	-169.2
112.6	-167.4
173.5	-172
203.2	-159
228.4	-148.1
251.7	-128.7
267.1	-82.46
264.8	-53.82
242.2	-39.17
229.3	-4.482
235.4	4.316
228.3	4.123
221.8	-3.818
191.7	-4.386
160.1	-2.387
123.9	-2.094
92.09	9.93
16.65	-1.67
-22.42	-9.678
-68.92	123.5
-96.99	144.5
-165.5	183.7
-224.1	198.8
-252.4	188.8
-282.8	185.3
-324.9	163
-340.7	145.3
-356	126.1
-371.2	114.4
-401	79.17
-419.3	59.71
-424.9	35.89
-429.6	28.74
-422.5	4.123
-418.5	-3.818
-407.4	-4.386
-402.6	-2.387
-378	-2.094
-355.8	9.93
-325.6	-1.67
-300.8	-9.678
-235.9	2.023
-195.7	-229
-156.3	-242.1
-113.2	-253.7
-34.79	-245.5
4.245	-235.6
39.77	-221.5
75.74	-199.8
140.5	-189.7
172.7	-197.7
203.8	-214.6
237.4	-238.8
265.2	-254.8
266.8	-249.2
255.3	-236.2
245.7	-225.6
204.6	-188.8
195.1	-188
160.7	-176.2
134.9	-182.3
76.76	-184.8
42.08	-178.5
8.105	-166.2
-31.04	-149.5
-110.1	-109.9
-154.4	-102.7
-194.8	-103.9
-242.1	-116.9
-310.8	-138.9
-322.3	-124.9
-334.7	-114.8
-343.3	-109.4
-360.3	-125.6
-367.2	-143.3
-370.6	-151.6
-368.1	-153.5
-365.1	-150.5
-363.3	-159.9
-359.3	-173.9
-354.3	-183.4
-342.4	-188.1
-336.5	-184.2
-330.8	-175.2
-326.2	-180.5
-315.2	-207
-307.2	-225.9
-299.8	-242.1
-288.6	-249.3
-271.4	-248.6
-264.4	-239.9
-259.2	-228.4
-255.1	-216
-250.5	-166
-249.2	-138.1
-247.3	-114.4
-245.1	-100.7
-243.3	-92.16
-242.9	-98.79
-243	-105.6
-243	-104.7
-243.8	-77.11
-244.4	-63.95
-244.4	-32.44
-244.5	-0.754
-245.4	32.03
-246	38.23
-247.2	39.59
-249.1	34.23
-250.1	13.93
-250.1	15.84
-248.5	24.71
-246.2	37.51
-242.7	38.65
-242.4	26.48
-240.4	10.81
-236.6	-10.12
-227.1	-38.46
-221.7	-41.87
-217	-41.44
-213.3	-32.73
-205.3	-36.29
-202	-52.28
-196.7	-69.91
-190.8	-81.5
-175.5	-87.7
-171.5	-79.4
-173.9	-65.13
-173.4	-59.86
-173	-69.01
-171.6	-85.42
-170.2	-106
-173.2	-112.8
-186.1	-119.2
-193.6	-106.7
-201	-89.19
-229.3	-37.46
-236.1	-41.28
-247.2	-45.02
-260.4	-49.08
-270.3	-58.79
-290.4	-88.5
-308.5	-90.88
-317.4	-80.49
-331.2	-57.41
-341.2	-47.72
-348.6	-51.35
-350.5	-70.93
-377.2	-76.88
-361.5	-100.4
-367.7	-95.6
-369.2	-102.8
-395.5	-130.1
-417.4	-140.8
-428.2	-147.1
-438.6	-141.9
-451.9	-157.1
-465.1	-157.7
-486	-175.9
-485.7	-170.1
-505	-199.8
-485.3	-213.9
-487.6	-229.3
-479.8	-245.6
-445.6	-245.4
-416.1	-311.9
-376.6	-320.6
-344.8	-341.8
-309.5	-359.4
-205.7	-362
-147.7	-347.7
-100.6	-331.4
-53.63	-341.2
34.13	-368.9
99.32	-414.5
135	-396.1
167.4	-383.1
201.7	-353.2
200.9	-329.4
205.1	-317.2
181.7	-281
141	-245.6
105.1	-230.3
76.53	-225.7
45.18	-211.3
-26.01	-174.3
-78.55	-146.8
-110.6	-112.5
-161.2	-84.01
-237.4	-51.45
-296.7	-50.65
-315	-64.32
-329.6	-53.34
-361	-36.09
-369.6	-21.33
-376.2	-12.67
-382.1	-10.64
-385.2	-13.72
-380.4	-4.386
-374.7	-2.387
-374.8	-2.094
-359.2	9.93
-352.9	-1.67
-348.7	-9.678
-345	2.023
-338.9	5.9
-336.7	-27.29
-310.6	-57.32
-326.7	-56.57
-325.8	-53.46
-325.7	-45.74
-326.9	-53.95
-327.3	-62.19
-326	-93.67
-324.8	-104
-323.6	-108.2
-321.5	-102.5
-321.6	-84.23
-319.6	-71.64
-318.6	-69.02
-316.4	-71.53
-312.4	-92.92
-308.7	-108.9
-306.5	-119.5
-304.5	-118.9
-307.8	-100.3
-310.7	-87.15
-313.8	-78.03
-317.6	-70.75
-293.5	-106.9
-326	-103.2
-333.9	-109
-333.3	-116.7
-319.4	-123.6
-309.1	-121.7
-297.1	-114.8
-283.2	-113.7
-257.8	-133.4
-241.7	-147.2
-220.7	-154.5
-195.7	-156.4
-137.9	-135.6
-113	-120.3
-90.34	-94.51
-66.29	-68.53
-12.66	-35.61
14.23	-30.5
41.38	-32.12
70.4	-41.65
122.2	-44.48
144.9	-37.83
159.4	-21.35
168.5	-2.094
176.4	9.93
181.5	-1.67
176.3	-9.678
179.1	2.023
188.1	5.9
187.6	1.912
182.3	-8.347
172	-6.084
144.7	-7.112
116.4	2.484
93.21	9.588
69.96	3.941
19.03	-29.91
-5.465	-54.35
-32.21	-71.75
-59.17	-76.06
-113	-67.26
-139.6	-73.22
-168.9	-79.45
-195.7	-79.4
-246.5	-69.11
-264.1	-77.98
-300.4	-87.61
-320.2	-105.7
-337	-113.1
-341.9	-112
-347.6	-126.8
-344.9	-139.1
-340.7	-157.3
-336.9	-164.7
-333.1	-170.5
-328.9	-185.1
-306.8	-225
-298.5	-249.4
-261.5	-242
-253.8	-254.4
-183.8	-247.6
-179.4	-249.2
-124.9	-212.7
-97.89	-209.6
-45.28	-233.4
-31.61	-243.4
16.27	-248.8
41.25	-250.2
91.67	-232.6
108.3	-214.5
116.1	-179.5
118.9	-157.5
129.4	-145.1
124.3	-139.8
126.1	-144
128.1	-158.5
116	-161.9
103.9	-155.2
85.92	-140.5
68.66	-119.3
30.28	-109.7
11.57	-113.7
-8.267	-122.9
-32.13	-142.5
-82.92	-161.8
-111	-152.9
-127.3	-148.6
-151.4	-123.7
-199.7	-99.91
-228.6	-90.11
-248.4	-104.2
-279.4	-116.2
-288.5	-134
-318	-121.1
-302.7	-125.1
-306	-135.5
-303.5	-160.2
-304.6	-171.2
-302.8	-170.8
-302.6	-172.1
-303.4	-178.2
-303.6	-197.2
-298.1	-204
-293.9	-212.9
-277.5	-206.7
-267.4	-198.7
-255.9	-195.9
-243.9	-201
-215.5	-229.3
-204.7	-239.4
-183.2	-239.4
-156.2	-227.7
-105.8	-209.2
-72.86	-184
-42.61	-178.1
-12.9	-179.9
46.1	-214.4
80.37	-224.9
114.8	-230
146.1	-229.8
195.2	-201.5
219.4	-198.4
245.5	-210
269.5	-220.9
311.5	-236.8
322.4	-233.7
327.7	-228.6
330.5	-228.6
324.4	-214.2
323.5	-216.8
321.5	-227.9
313.4	-229.4
286.2	-217.2
266.1	-207.9
243.6	-191.7
219.3	-177.3
161.9	-122.4
134	-115.7
102.2	-102
72.39	-104
14.04	-130
-15.08	-157.2
-47.34	-172.2
-81.35	-185.2
-146.3	-179.1
-177.7	-184
-219.7	-210.8
-236.8	-178.5
-280.6	-172.6
-300.9	-158.1
-317.6	-161.1
-332.9	-171.9
-343.8	-166.1
-348.7	-166
-350.2	-149.9
-349.5	-150.5
-346.6	-167.2
-345	-175.2
-347.9	-170.6
-346.9	-176.7
-341.3	-194.6
-337.7	-206.6
-333.8	-215.1
-326.4	-216.1
-304.8	-248.9
-311.1	-262.9
-294.1	-272.1
-274.3	-274.6
-232.3	-244.7
-219	-230.1
-180.9	-225
-152	-225.9
-97.35	-261
-66.89	-281.4
-34.96	-300.5
6.019	-312.5
87.57	-310.5
128	-304.9
139.7	-289.8
162	-275.1
196	-247.7
213.7	-248
231.7	-261.9
244.1	-267.9
249.8	-265.8
244.5	-257.2
234.1	-240
222.9	-222.3
190	-188.9
171.3	-177
154.2	-183.6
132.7	-186
82.12	-172
52.55	-157.1
20.39	-133.7
-18.79	-108.6
-91.16	-86.43
-131.1	-85.22
-165.3	-92.16
-201.3	-107.7
-275.5	-129.9
-309.4	-120.5
-334.8	-123.2
-355.1	-134.6
-369	-132
-372.2	-135.4
-374.4	-150.5
-373.9	-166.2
-368.3	-184.1
-364.2	-191.6
-360.8	-197.2
-358.5	-217.9
-345.6	-247.1
-337.2	-262.6
-326.1	-273.9
-318.1	-279.9
-288.8	-307.4
-272.1	-321.5
-238.3	-320.7
-199	-314.9
-119	-313
-67.17	-331.4
-14.28	-346.3
33.9	-348.6
123.2	-346.2
168.7	-345
195.3	-315
215.4	-298.8
258	-286.7
278.7	-288.4
287	-285.2
290.5	-279.1
280.1	-256.6
268.8	-238.2
249	-211.8
222.9	-181.4
158	-129.8
125	-108.8
94.05	-104.9
60.4	-103.7
-11.91	-117.4
-42.84	-142.3
-75.32	-157.9
-111.4	-163.9
-189.1	-155.9
-236.3	-146.9
-271	-141.3
-298.8	-130
-351.8	-144.1
-360.1	-135.8
-366	-129.7
-369.9	-132.7
-370.2	-149.2
-365.6	-144.1
-363.2	-130.5
-365.1	-118.9
-362.2	-92.51
-360.9	-90.06
-361	-98.86
-362.3	-118.7
-358.8	-139.1
-356.8	-138.5
-351.9	-133.3
-349.4	-120.5
-340.3	-119.6
-330.9	-121.2
-331.4	-143.7
-323.1	-164.5
-307.9	-186.8
-303.7	-187
-303.6	-183
-303.5	-172.6
-310.9	-139.4
-314.1	-119.8
-316.4	-102.8
-319.6	-97.58
-327	-114.2
-326.2	-122
-322.3	-126.2
-317.1	-124.7
-311.2	-104.9
-309.3	-86.63
-308.9	-61.24
-305.9	-35.07
-299	-8.347
-296.4	-6.084
-296.9	-7.112
-292.9	2.484
-280.5	9.588
-269.4	3.941
-256.3	-51.32
-243.1	-41.04
-211	-7.112
-190.3	2.484
-153.9	9.588
-127.9	3.941
-105.7
-85.93	50.24
-61.99	39.02
-34.56	17.72
18.6	-12.46
34.04	2.484
49.26	9.588
57.34	3.941
80.41	22.82
92.03	15.69
102.6	3.941
114.8	-15.5
129.6	-54.24
131.6	-66.2
124.4	-60.95
117.8	-57.21
95.4	-50.55
82.92	-57.28
74.15	-71.47
57.45	-81.08
12.44	-86.28
-9.453	-86.1
-45.87	-72.17
-74.28	-68.23
-129.8	-78.25
-162	-93.16
-193.7	-118.7
-221.8	-145.4
-269	-167.2
-275.2	-168
-286.7	-159.2
-289	-155.6
-298.9	-178.8
-303	-199.4
-304.6	-209.8
-302.6	-221.9
-290.3	-241.7
-283.8	-240.5
-273.1	-248.5
-260	-266.7
-232	-286
-216.3	-288.1
-196.4	-285.1
-180.2	-276.7
-143.4	-293.8
-121.1	-297
-96.69	-306.8
-74.79	-305.8
-22.84	-286.4
6.586	-270.7
35.27	-248.5
64.7	-221.6
125.6	-208.6
158	-209.4
190.4	-219.3
219.9	-230.1
266.9	-232.9
282	-226.8
296.6	-228
302.7	-213.3
292.3	-202.5
287.8	-181.5
282.6	-174.6
275.2	-175.7
252.8	-182.1
233	-198.8
208.3	-191.9
155	-176.6
82.16	-156.8
44.67	-163.2
30.22	-171.9
-26.05	-192.9
-79.81	-199.3
-129.3	-192.2
-171.8	-200.7
-213.5	-224.7
-253.1	-209.9
-258.1	-211.3
-279.7	-197.6
-316.7	-196.4
-331.8	-174.4
-330.1	-151.5
-331.4	-140.4
-332.3	-139.1
-337.5	-155.3
-331.8	-156.3
-328.8	-161.8
-324.7	-159.7
-320.5	-152.8
-317.8	-155
-313.9	-169.4
-311.6	-185.1
-300.7	-198.1
-295.6	-196.8
-290.1	-195.4
-285.7	-208.9
-272.4	-244.3
-262.7	-251.8
-250.7	-260.1
-238.6	-259
-185.2	-231.3
-194.6	-239
-182.6	-242.2
-167.8	-252.8
-139.6	-280.5
-123.1	-292.1
-105.5	-280.1
-93.79	-279.3
-76.76	-251.9
-77.05	-216.1
-76.01	-197.8
-78.32	-178.7
-81.08	-176.5
-81.85	-191.6
-88.16	-191.7
-95.71	-185.3
-120	-153.1
-131.6	-132.2
-147.6	-97.72
-162.1	-77.24
-197.4	-57.19
-214.6	-59.17
-232.8	-67.91
-249.8	-80.88
-281.7	-119.4
-283	-133.2
-283.6	-133.8
-288.7	-137.3
-283.9	-157.6
-284.8	-171.5
-280.7	-177.9
-277.7	-185.8
-267.4	-182.7
-260.7	-183.9
-254.5	-192.4
-249	-217.6
-217.9	-237.5
-198.4	-239.9
-175.6	-240
-151.6	-235.8
-94	-216.3
-66.57	-218.2
-35.47	-224.6
-3.63	-237.9
64.91	-252.6
103.1	-243.4
138.7	-231.1
168.2	-207.9
233	-205.3
273	-222.9
307.1	-229.6
332.7	-223.8
351.6	-217.3
353.9	-215.8
358.8	-219.1
367.9	-230.8
354.5	-248.8
353.9	-246.6
337.2	-250.6
317.3	-251.8
271.5	-259.3
244.6	-234
211.9	-206.2
189.3	-205.6
131.8	-200.7
105.5	-201.7
73.99	-198.8
40.94	-196.1
-30.02	-176
-65.06	-183.4
-99.98	-174.3
-134.3	-196
-203.9	-223.6
-251.9	-229.7
-259.2	-233.8
-288.7	-239.1
-326.8	-259.7
-336.1	-267.2
-362	-274.2
-371.9	-276.3
-376.2	-269.3
-376.2	-283.4
-381.1	-302.5
-376.2	-317.4
-352.8	-330.1
-334.4	-326.6
-311.1	-317.4
-277.5	-307.5
-234.4	-292.5
-209.7	-294.5
-181.9	-302.8
-165.6	-304.9
-114.6	-346.4
-73.38	-368.5
-38.46	-372.6
-0.726	-362.6
90.5	-323.6
142.6	-288.4
179.6	-285.1
212.3	-295
260.6	-320.3
285.8	-332.1
300.3	-327.9
303.4	-309.7
284.8	-260.2
264.5	-221.4
243.4	-200.7
220	-185.1
174.9	-185.8
153.1	-194.2
130.3	-223.2
108.3	-253.8
46.51	-295.7
9.456	-297.2
-26.97	-290.2
-69.13	-279.9
-137.5	-262.6
-174	-266.5
-281.8	264.4
-283.2	278.5
-256.9	327.5
-228	339.3
-222.2	335.1
-187.4	346.6
-217.8	351.5
-185.9	350.3
-213.7	345.6
-193.9	345.1
-184.6	338
-183	333.6
-190.1	315.2
-225.5	328.3
-232.7	294.4
-198.1	307.6
-207.4	294
-253.4	282.6
-229.1	274.4
-242.5	256.3
-248.2	253.7
-253.9	245.9
-298.8	228
-291	228.4
-331.9	230.6
-305.5	235.5
-328.1	209.2
-332.2	212.6
-339.1	201
-345.6	192.8
-353.5	181.8
-353.5	178.5
-349.6	181.8
-356	170.4
-345.6	173.9
-361.7	157
-339.5	168.5
-338.9	166.9
-335.3	164.9
-332.1	166.5
-348.1	152.1
-329.2	163.6
-345.4	146.6
-326.8	162.1
-320.9	167
-318.5	190.1
-314.5	173.6
-309.5	182.9
-322.6	166.7
-305.5	187.4
-304.5	207.6
-296.5	226.5
-279.5	253.8
-261.7	284.6
-240.9	333.3
-243	308.1
-226.4	316.5
-215.5	322.8
-196.4	310
-204	295.4
-210	302.1
-200.7	303.8
-150.2	329.8
-171.2	332.4
-168.8	330.2
-166.6	324.4
-166.4	317.1
-167.1	311.6
-167.8	307.4
-169	299
-171.1	280.3
-172.1	266.2
-168.2	262.8
-165.3	250.7
-161.1	235
-161.4	231.9
-163.3	231.8
-166.1	243.1
-166.3	279.7
-154.1	304.4
-164.4	317.3
-161.1	340.9
-155	364.6
-153.2	363.6
-152.2	353.3
-150.5	347.1
-146.4	337.1
-145.1	336.7
-144.6	336.5
-145.4	336.1
-144.8	337.2
-141	337.7
-135.5	336.6
-129.3	335.1
-115.5	328.2
-109.4	324.2
-103.8	317.6
-99.1	310.1
-92.32	280.6
-90.84	260.5
-80.12	248.8
-75.11	230.8
-65.92	205.5
-62.11	189.6
-58.47	177.5
-55.49	161.8
-57.12	128.3
-55.02	101
-52.3	76.17
-52.91	47.75
-40.72	-0.531
-36.57	-20.38
-32.49	-36.24
-29.23	-43.39
-22.7	-73.04
-19.52	-94.26
-17.17	-117.6
-13.94	-140.5
-10.16	-180.4
-8.995	-198.1
-9.836	-207.7
-9.3	-221.6
-8.163	-268.6
-0.835	-288.6
4.53	-306
10.76	-313.4
24.99	-334.4
27.52	-343.7
29.69	-355.4
33.44	-358.8
39.76	-365.8
33.5	-360.8
34.88	-363.8
51.56	-386.2
37.83	-364.1
36.63	-360.7
39.83	-361.2
35.85	-364.2
33.68	-366.6
35.62	-364.4
36.07	-362.5
34.64	-363.2
34.52	-365
35.04	-364.3
34.81	-363.2
33.95	-363.7
31.92	-364.2
33.55	-364.9
37.18	-362.4
37.34	-361.7
32.32	-364
36.42	-362
35.32	-361.3
33.64	-359.9
30.91	-362.3
34.45	-360.2
26.88	-362.1
28.79	-362
18.95	-365.2
24.74	-364.7
21.91	-362.4
23.55	-361.1
22.91	-350.1
28.34	-325.9
43.08	-292.5
54.46	-255.3
74.71	-173.5
87.19	-101.1
94.06	-39.21
101.7	4.562
111.5	103.1
115.5	160.3
117	191.8
121.6	212.9
122.3	230.6
123.6	234.7
125	231.8
122.6	230.7
89.44	233.6
67.32	242.6
42.59	254.9
22.66	269.7
-21.08	283.3
-69.81	264.3
-104.8	255.4
-136	248.9
-193.4	251.7
-213	258.6
-229.8	265.9
-242.3	273.3
-258.8	285.6
-248.2	275.2
-254	267.7
-284.8	256.8
-284.4	253.5
-268.7	246.9
-263	245.6
-259.5	238.1
-253	200.2
-248.8	180.9
-244.5	167.9
-238.6	154.7
-226.6	126.5
-220.4	105.5
-214.4	86.37
-212.5	78.59
-207.6	62.38
-207.5	62.03
-203.8	67.4
-201.4	77.62
-188.5	120.5
-179.6	152
-169.6	185.5
-160.7	227.5
-149.4	290.5
-145.5	312.4
-140.6	325.9
-129.1	333.7
-116	325.5
-111.1	310.4
-107.8	289.3
-103.9	273.9
-97.94	259.4
-96.42	255.5
-96.37	251.9
-95.87	242.1
-95.88	200.3
-101	177.9
-106.7	154.7
-104.4	134.6
-120.9	106.9
-132.2	102
-145.4	101.6
-159.8	105.7
-191.7	130.4
-201	160.8
-212.3	178.6
-221.9	212.2
-238.5	253.2
-247.8	265.7
-260.6	270.7
-270.7	268.2
-294.8	245.3
-302.5	236.9
-307.6	234.7
-299.8	245.3
-302.2	227.3
-307.7	205.4
-301.6	189.5
-295.2	175.6
-278.8	138.8
-270.6	122.3
-275	109.9
-273	103.3
-279.3	105.9
-285	107.3
-287	111.2
-292.7	111.9
-311.3	113.9
-326.4	103
-342.6	84.65
-359.7	64.48
-380.8	25.88
-391.6	13.84
-412.3	8.137
-419.6	10.84
-422.6	36.22
-420.4	56.63
-410	82.95
-400.9	110.7
-373.7	179.5
-354.7	217
-337.4	249.6
-316.5	277.8
-282.8	307.3
-252	312.1
-233.6	306.4
-219.3	292.7
-187.5	253.8
-172.3	243.4
-163	238.2
-153.6	242.9
-152	278.1
-155.9	296
-157.8	309.8
-162.1	315.7
-178.7	304.9
-179.6	290.4
-188.2	272.1
-187.9	263.2
-201.9	260
-208.8	250.9
-213.7	235.4
-220.6	209.6
-226.3	165.4
-219.7	155
-208.9	151
-194.4	142
-165.8	106.2
-153.8	84.02
-131	59.35
-103.8	36.91
-40.26	20.7
0.794	14.33
40.99	14.54
73.63	6.97
146.5	14.01
182.6	2.86
210.3	-7.452
214	-14.04
214.4	-12.01
199.2	1.172
179.9	19.79
174.1	24.79
120.4	70.33
86.55	86.81
41.38	96.61
7.312	94.5
-66.68	75.28
-108.7	79.47
-131.8	79.76
-168	89.75
-233.8	130.5
-266.4	158.3
-281.5	175.6
-297.4	189.9
-344.4	204.6
-344.9	218.6
-362.2	233.7
-334.6	226.7
-328.1	213.8
-323.7	209.8
-317.2	206.8
-310.5	202.8
-295.9	185.9
-295.5	168.3
-295.9	146.2
-302.3	120.5
-324.8	72.27
-348.2	52.88
-373.3	41.63
-400.8	33.11
-423.1	36.01
-456.1	22.64
-470.3	-0.499
-479.3	7.24
-486.9	-22.41
-484.5	-40.32
-451.2	-62.12
-482.7	-79.69
-386.5	-108.3
-369.2	-113.6
-300.8	-122.2
-254.9	-127
-168.4	-110.1
-121.1	-97.97
-83.57	-72.83
-54.91	-43.07
-1.194	16.06
28.72	90.61
32.69	142.8
30.05	161.4
22.7	239
18.48	265.5
13.99	284
-4.37	305.2
-6.364	291.1
-22.61	285
-43.16	264.3
-29.51	269.9
-101.3	259.9
-104.7	257.8
-152.4	224.9
-165.2	209.5
-222.7	138.6
-241.2	121.8
-278.1	111.7
-306.5	102.9
-367.6	64.62
-398.3	45.78
-413.5	31.06
-420.3	17.88
-425.9	4.44
-421.2	-28.02
-417.9	-52.19
-421.2	-82.09
-389.9	-110.5
-364.1	-120.4
-338.1	-130.3
-310.7	-134.5
-250.4	-134.6
-213.3	-128.5
-179	-113.2
-143.1	-95.33
-75.84	-42.66
-48.79	-9.644
-30.14	4.38
-18.78	34.31
-11.28	105.2
-21.68	184.2
-21.39	185.4
-26.76	210.9
-39.35	236.3
-51.24	235.4
-58.95	228.2
-67.5	212.7
-83.85	156.1
-84.79	131.1
-82.15	117.5
-88.02	108.4
-105.1	126.9
-119.2	148.4
-126.2	182.8
-133.1	222.1
-146.3	287.5
-152	311
-160.9	325.6
-166.2	333.9
-189.3	323.4
-197.3	307.5
-205.6	284.4
-215.1	253.6
-234	201.5
-241.3	179.9
-246.6	165.6
-250.2	156.6
-249.9	151.3
-249.7	146.3
-248.9	136.4
-249.9	118.4
-243.1	105.2
-238.1	105.4
-232.3	100.8
-228.3	88.19
-219	38.54
-217.9	11.4
-207.4	-24.15
-198.3	-52.49
-171.1	-121.1
-153.8	-161.3
-131.5	-202.9
-124.7	-226
-83.74	-231.2
-54.53	-233.9
-30.02	-234.6
-6.007	-231.6
41.14	-206.6
68	-181.4
94.07	-151.7
120.7	-116
174.8	-33.76
198.2	23.13
228	64.12
248.2	91.17
287	142.5
310.4	152
331.9	158.2
352.5	156.3
378.4	133.8
377.8	129.6
380.3	131.2
380.8	130.7
345.9	91.04
335.7	91.97
302.8	84.4
260.2	81.91
189.9	91.82
153.7	112.5
135.5	125.3
105.8	126.8
40	109.2
2.484	84
-41.46	61.24
-92.13	45.42
-189.2	20.63
-245.1	9.715
-292	6.765
-336.7	-10.8
-415	-34.29
-449.3	-50.81
-463.2	-58.66
-472	-49.67
-479.5	-54.55
-464.2	-39.06
-454	-24.95
-444.6	-10.14
-406	45.54
-380.9	93.04
-359	136.6
-342	177.8
-302.8	239.1
-286.5	259.3
-271.9	261.6
-275.8	258.7
-239.8	237.9
-232.6	242.8
-229	253.2
-233.8	271.4
-241.8	305.2
-245.9	313.3
-249.9	309.9
-255.3	299.8
-263.3	260.5
-269.3	237.9
-273	227.3
-277.4	226.9
-283.1	215.8
-294.3	203.6
-299	178.9
-304.1	149.5
-312.6	102.8
-317	89.51
-319.5	85.15
-326	74.05
-321.8	55.26
-319.9	31.91
-320.3	2.803
-318.7	-29.58
-306.6	-75.4
-301.4	-82.33
-291.4	-91.26
-283	-91.6
-266	-74.66
-257.6	-58.19
-247.5	-35.23
-238	-7.732
-217.6	65.53
-210.8	100.2
-204.1	143
-196.6	186.2
-183.5	254.4
-172.1	288.7
-163.7	309.4
-158.2	315.6
-147.2	305
-141.7	289.4
-138	269
-132.8	238.3
-118.5	180.5
-104.9	175.7
-89.76	156.6
-94.53	119.3
-111.8	66.9
-123.9	38.08
-139.2	14.82
-155.7	-1.703
-197.9	-36.07
-223.5	-47.9
-250.7	-57.41
-277.3	-60.17
-335	-69.12
-358.5	-66.3
-384.1	-56.6
-408.8	-35.21
-426	-2.789
-417.7	28.91
-419.6	52.74
-409.8	93.71
-415.3	151.7
-408.6	175.4
-395.1	187
-384.3	192.2
-366.9	182.7
-362.3	163.8
-355.4	136.4
-350.1	99.75
-341.1	38.91
-342.3	30.31
-331	20.3
-329	25.92
-304.7	1.192
-299.1	-18.13
-291.9	-44.7
-281.8	-64.44
-258.6	-74.93
-236.5	-87.23
-223.1	-86.88
-207.5	-108.5
-175.2	-150.3
-146.2	-175.7
-116.4	-192.1
-82.56	-204.1
-24.86	-212.6
7.85	-218.4
34.13	-233.6
56.75	-243
101.8	-267.2
110.2	-263.6
112	-258.8
103	-240.4
73.08	-200.1
43.57	-165
16.47	-127.7
-5.373	-102.5
-61.12	-37.09
-107.4	24.38
-146.3	57.29
-183.4	80.61
-260.8	93.44
-298.1	86.38
-319.6	73.26
-362.9	68.41
-402.7	77.9
-413.6	93.05
-413.1	102.9
-400.9	120
-413.1	148.6
-404.2	146.7
-411.5	168.6
-414.7	146.7
-390.1	127.3
-376.9	118.4
-342.7	112.3
-333.7	113.3
-292.9	134.9
-263.6	146.9
-222.9	163.5
-186.6	185.2
-113.3	245
-71.83	269.5
-59.51	276.6
-35.25	283.4
29.63	270.1
60.15	254.2
91.2	223.2
109.3	191.8
115.8	163
111.8	166.2
112.8	172.4
103.8	172.7
83.81	147.5
66.54	115.7
57.57	86.11
47.28	43.28
20.92	-26.23
1.048	-52.88
-21.42	-74.87
-42	-96.49
-91.83	-144.2
-108.3	-165.2
-129.9	-187.9
-147.1	-201.2
-170.6	-202.6
-182.4	-193.7
-193.8	-173.7
-203.8	-139.1
-221.6	-54.91
-230.5	-15.11
-232.7	46.12
-238.7	102.1
-256.4	197.9
-249.8	244.9
-256.7	277.6
-260.5	303.8
-279.1	348.5
-265	342.5
-264.6	333.1
-266.5	311.8
-266.2	248.9
-263.2	217.4
-261	190
-253.9	165.5
-246.8	125.6
-241.2	94.58
-236	52.69
-232.3	23.06
-202.9	-45.34
-190.1	-82.61
-172.3	-125
-156.1	-168.3
-127	-219.4
-110.4	-239.5
-99.94	-248.5
-89.23	-253.9
-70.71	-257.7
-66.17	-252
-64.07	-242.5
-62.98	-232.9
-57.49	-220.7
-55.48	-233.5
-55.85	-242.8
-55.37	-249.4
-60.3	-235
-63.34	-217.4
-66.92	-196.7
-70.3	-169.6
-80.61	-114.6
-86.05	-93.91
-91.08	-83.03
-96.04	-77.45
-73.08	-53.56
-112.4	-98.66
-116.8	-118.1
-117.9	-118.1
-115.3	-101.4
-113.3	-96.17
-110.8	-96.13
-105.2	-110.3
-93.03	-131
-86.99	-127.2
-75.98	-112.8
-61.78	-97.29
-34.1	-57.41
-17.17	-38.57
1.74	-27.67
27.7	-19.47
77.24	-6.114
100.9	4.897
126.3	10.07
150.2	10.46
189.3	12.49
203.3	7.111
206.4	-8.399
222.6	-28.38
213.3	-69.01
195.2	-76.59
209	-61.86
181.3	-66.15
117.3	-69.72
42.87	-43.49
7.216	-40.78
-2.986	-54.53
-95.45	-89.99
-135.4	-109.3
-176.4	-115.8
-228	-117.4
-320.5	-98.11
-364.4	-95.03
-393.9	-76.32
-396.3	-70.81
-413.1	-29.39
-414.4	9.598
-399.6	54.74
-409.4	70.15
-394.4	123.8
-400.6	144.8
-393.1	152.4
-394.7	160.1
-374.2	130.3
-358.7	122.7
-351.1	123.3
-353.9	136.3
-326.3	192.1
-327.5	213.2
-327.4	227.7
-326.5	231.9
-325.9	223.3
-326	207.5
-319.5	182
-323.6	159.3
-325.1	142.8
-327.6	144.9
-329.3	142.9
-331	135
-333	92.84
-334.9	57.03
-338.4	26.9
-335.2	0.513
[truncated: 41,931 more rows]

## Sheet: Fig_3_d
all birds all positions		calling bird at call onset		flock mates at call onset
horizontal	wind dir.	horizontal	wind dir.	horizontal	wind dir.
66.02	-388.6	-421.4	104.6	440.3	-260.8
60.79	-339.7	597.6	-312.2	165.8	-181.7
59.05	-282.2	37.01	197.5	25.43	-284.3
55.56	-247.3	440.3	323.2	243.6	-263.9
56.64	-208.5	673.2	130.9	429.9	74.35
50.98	-174.5	532.7	-26.02	-16.98	293.2
42.48	-149	-20.45	131	676.7	351.2
32.58	-132	-306.9	198	52.63	-172.2
15.59	-113.6	969.3	-266.6	-129.6	173
-1.395	-96.63	443.4	-24.31	-24.8	328.5
-16.97	-83.89	786.4	16.69	-99.71	378.7
-41.03	-66.91	-386.7	-408.4	304.3	-447.9
-59.43	-54.17	477.8	40.29	154.3	-105.6
-72.17	-41.43	759.9	337.4	223.5	310.7
-75	-14.53	-407.2	45.79	561.5	494.9
-65.09	13.77	869.5	-350	-259.5	581.1
-43.86	56.24	-155.3	289.5	56.2	346.3
-12.72	81.72	-387.9	276.1	3.083	196.5
9.928	97.29	-305.9	-41.04	474.5	-41.83
58.05	115.7	-403.7	164.7	255.1	-141.5
111.8	135.5	240.9	-38.49	484.5	379.4
169.9	153.9	816.2	241.1	619.8	468.3
304.3	141.2	514.8	227.2	223.1	470.8
362.4	148.2	510.7	-126.8	511.3	304.6
406.3	145.4	-112.5	-17.17	304.3	367.2
482.7	134.1	400.4	554.6	162.9	508.2
518.1	118.5	614.8	-252.2	729.5	358.2
542.1	108.6	885.1	253.5	-303.7	64.89
553.5	90.21	798.3	-24.29	-88.06	203.4
562	87.38	758	-32.9	177.3	562.3
577.5	88.79	402.9	125.4	-82.77	569.3
580.4	93.04	-68	197.1	-153	333.7
553.5	131.3	-558.5	-346.8	-257.6	404.1
519.5	155.3	930.4	-306.1	477.8	148
496.8	175.1	-353.3	-319	-260	433.2
481.3	196.4	927.9	-160.2	625.1	396.9
468.5	211.9	-81.18	194.1	-144.2	390.9
433.2	254.4	880.4	-165	129.5	235.3
352.5	316.7	568.9	-269.2	543.3	282.6
269	363.4	-339.4	187.1	73.24	382.6
205.3	377.5	-641.2	52.67	-31.9	578.6
134.5	432.8	402.8	298.4	-27.02	551
53.41	481	118.3	95.27	-30.97	343.3
-4.581	517.8	-154.6	464.3	465.2	367.9
-10.24	539.7	-670.9	325.2	-82.84	182.4
-12.36	551.7	-72.03	232.2	125.1	275.5
9.564	558.8	-501.2	258.3	440.5	299.4
39.27	577.2	56.83	231.8	409.4	319.4
80.29	605.5	547	298.3	-7.699	472.9
114.9	614.7	454.6	264.1	-124.5	378.2
160.9	625.3	563.3	277.3	-86.37	373.7
201.2	616.8	64.04	251.2	460.4	143.3
250	612.5	-479.2	-43.86	472.2	-201.4
299.5	626	-311.9	-62.41	-53.08	497.8
363.9	618.9	640	136.5	535.3	428.9
432.5	617.5	568.9	224.6	277.1	510.9
458.7	618.2	581	88.07	601.2	472.1
458	607.6	647.1	-19.93	601.1	428.9
468.6	620.3	87.15	364.1	97.4	562
487.7	631.6	-80.82	352.1	137.2	391.8
525.9	642.3	713	360.6	-31.92	358.1
530.8	654.3	-208.4	399.6	595.1	396.3
-103.5	621.3	131	250.6	355.7	457.3
-139.1	612.4	-53.27	363.6	791.9	404.5
-160.5	605.3	-7.997	548.6	490.2	-190.1
-178.3	592.8	462.4	532.2	737	414.3
-196.1	596.4	-287.3	-298.8	263.3	307.8
-222.8	610.6	191.8	-2.547	16.61	402
-230	619.5	519.6	-251.8	391.1	266.7
-238.9	616	189.9	-83.85	479.2	274.8
-258.5	598.2	-413.7	-271.3	209.6	505.1
-274.5	605.3	190.1	91.51	430.4	482
-290.5	607.1	457.2	226.3	482.2	487.1
-344	598.2	250.5	94.78	535.1	481.2
-404.6	566.1			177.7	584.9
-408.1	535.8			-292	-116.4
-443.8	494.8			364.8	260.2
-474.1	477			350.3	408.2
-520.4	459.2			-483.3	343.3
-553	457.4			-300.4	-53.02
-568.7	448.4			228.9	43.57
-559.7	434.9			484.6	249.2
-544	426			-412	63.04
-555.2	412.5			592.8	15.59
-555.2	414.7			313.4	-5.315
-557.5	414.7			67.41	-219.6
-539.5	412.5			279.9	216.4
-494.6	410.2			66.83	-118.5
-449.7	405.7			599.1	-7.642
-375.6	421.5			146	-131.2
-303.8	421.5			356.7	322.9
-225.2	412.5			380.3	8.714
-155.6	423.7			367.3	-73.08
-95.02	410.2			120	-338.6
-32.17	434.9			500	-246.7
41.92	452.9			-230.4	-234.2
93.55	461.9			544.5	-207.1
149.7	446.2			-199.3	-211.8
190.1	439.4			653.6	-166.8
226	432.7			427.7	-330.1
306.8	446.2			258.3	-239.9
336	437.2			-425.4	-416.8
351.7	423.7			429.7	-133
356.2	410.2			52.5	-271.2
392.1	405.7			202	-463.7
414.6	390			476.1	-221.1
441.5	390			620.8	-254.1
455	372.1			-337.7	-345.1
452.7	367.6			563.7	-93.86
432.5	363.1			-306.7	-263.1
439.3	356.4			533.7	-297.3
441.5	354.1			-57.07	-264.2
455	351.9			326.2	-227
455	360.8			-160.4	-350.4
428	363.1			372.3	-154.8
394.4	336.2			650.2	-321.8
376.4	327.2			-76.12	-220.2
354	324.9			467.5	-354.1
356.2	324.9			278.7	-301.7
333.8	324.9			352.8	-155.8
288.9	320.4			370.3	-162.8
239.5	318.2			-364.3	-258.9
190.1	320.4			589.6	-140.4
129.5	313.7			468.4	-248
95.79	316			567.8	-169.8
62.12	322.7			630.3	-133.4
14.98	324.9			363.1	-326.8
-20.94	342.9			492.9	-137
-68.09	360.8			312.3	-159.2
-104	376.6			-147.4	-239.3
-99.51	392.3			440.4	-197.9
-83.8	378.8			438.3	-366.9
-65.84	374.3			-27.02	551
-50.13	374.3			596.8	-187.1
-32.17	390			469.1	-136.2
-2.982	403.5			426	-216.2
50.9	412.5			559.8	-333
107	421.5			550.1	-119.8
174.4	392.3			-83.4	-288
252.9	372.1			-114.2	-348.7
320.3	356.4			516.2	-204.4
394.4	342.9			-293.9	-230.1
499.9	333.9			483	-199
596.4	318.2			317.9	-118.4
657	295.7			-302	-275
670.5	259.8			455.6	-318.6
681.7	241.9			377.8	-208.6
717.6	197			519.2	-338.6
753.6	167.8			555.3	-162.7
789.5	147.6			-131.4	-324.5
829.9	111.7			606.3	-353.9
825.4	82.48			490.2	-190.1
811.9	46.56			-484	-396.4
834.4	1.662			563.1	-225.5
872.5	-20.79			522.5	-159.7
877	-63.44			374.5	-229.9
886	-65.69			431.7	-218.5
863.6	-81.4			-47.69	-169.9
811.9	-92.63			-301.2	-226.1
742.3	-90.38			425.5	-327
650.3	-63.44			497.3	-162.9
565	-43.24			260	-302.6
506.6	-45.48			671.1	-295.1
464	-63.44			500.7	-343.4
437	-52.22			400.5	-133.7
354	-56.71			395.8	-138.4
250.7	-20.79			-453.6	-354
111.5	10.64			73.59	-237
30.69	46.56			237	-154.4
-68.09	80.23			480.2	317
-151.1	93.7			504.4	-247.1
-240.9	104.9			306.8	-370.6
-353.2	104.9			433.1	-190.7
-429.5	117.1			19.85	-255.2
-442	117.1			384.1	-234.4
-436.7	93.92			429.3	-215.1
-454.5	58.28			264	-149.9
-452.7	45.81			812.7	-315
-427.7	19.08			-258.2	-100.6
-360	13.73			130.4	-65.86
-253.1	33.33			253.1	-18.99
-121.3	49.37			408.4	109.4
-1.895	76.1			427.9	-43.78
103.2	83.22			-110.7	-194.6
192.3	90.35			-73.52	104.3
277.8	97.48			220.2	70.77
388.3	104.6			348.5	99.58
507.7	110			-11.85	-14.59
628.9	104.6			109.5	-221.8
680.5	106.4			408.7	278.5
710.8	117.1			443.5	-397.8
710.8	127.8			185	96.78
735.8	143.8			-361.3	269.2
742.9	159.8			621.2	21.11
739.3	152.7			246.6	24.04
769.6	152.7			289.2	-4.016
805.3	147.4			-45.54	92.58
791	154.5			367	-14.95
766.1	161.6			468.1	61.11
696.6	170.5			-376	188
659.2	181.2			294.1	185.7
637.8	175.9			625.5	-367.1
643.1	179.4			403.6	116.1
668.1	184.8			342.9	143.8
682.3	193.7			38.53	104.2
677	211.5			298.9	299.4
636	247.2			369.1	269.1
575.4	265			341.7	584.5
559.4	273.9			584.2	404
561.2	293.5			51.66	188.7
587.9	300.6			-225.7	421.6
646.7	338			-229.1	396.2
653.8	343.4			-249.5	-15.17
644.9	377.2			-44.12	-11.91
630.6	368.3			74.62	0.906
587.9	393.3			-36.66	224.9
518.4	387.9			207.6	105.8
486.3	375.4			-200.4	83.96
461.4	379			-580.3	-80.74
459.6	379			-243.4	86.31
468.5	371.9			329.9	154.2
495.2	418.2			357.9	-150.7
493.4	398.6			314.6	135.8
468.5	393.3			276.5	132.7
438.2	379			383.9	161
425.7	373.7			539.1	303.3
420.4	366.5			297.3	198.7
429.3	368.3			496	104.9
429.3	380.8			158.3	453.6
456	395			164.8	-64.64
472.1	402.2			635.6	-127
470.3	409.3			438.4	-165.9
457.8	382.6			766.5	189.9
450.7	371.9			-91.47	301.5
459.6	371.9			758.2	1.022
470.3	366.5			552.7	-277
452.5	368.3			856.3	333.9
411.5	357.6			554.5	-384.8
343.8	346.9			632.9	-388.7
277.8	350.5			789.5	-262.8
187	338			639.4	-29.12
110.4	336.2			425.8	-357.2
49.78	338			433.3	-468.3
-17.93	332.7			135.7	28.71
-105.2	330.9			227.4	46.73
-190.8	329.1			128.9	38.86
-233.5	325.5			132.6	106.1
-278.1	332.7			635.7	-369.9
-287	322			697.9	-256.7
-297.7	313.1			-10.46	146.2
-308.4	309.5			610.4	167.8
-324.4	314.9			573.1	-57.16
-354.7	316.6			74.91	-15.92
-372.4	317.6			99.99	-4.178
-366.1	312.8			616.9	189.1
-334.3	317.6			-266.8	-48.85
-277.1	317.6			-364.4	83.19
-226.3	314.4			-177.7	-103.7
-186.6	319.2			152.6	86.52
-143.7	336.6			88.77	10.78
-86.56	349.3			341	94.47
-5.555	365.2			-170.5	-142.2
78.62	374.8			242.5	112.1
148.5	360.5			568.4	-367.7
207.3	354.1			241	-6.545
286.7	357.3			456.6	196.5
377.2	352.5			540.2	269.5
502.7	347.8			272.4	375.6
604.3	349.3			631.9	-278.2
667.9	323.9			485.3	60.57
683.7	284.2			555.5	-204.1
699.6	250.9			539.3	323.1
745.7	196.9			-101.4	-169.1
812.4	158.8			722.9	-352.2
890.2	115.9			386.5	-267.7
944.2	68.23			293.3	358.4
934.7	-383.4			677.7	-319.2
834.7	-365.4			544.3	-161.3
742.7	-347.4			-292.1	-117.4
666.7	-363.4			726.4	-390.7
640.7	-401.4			-71.24	0.392
332.7	-373.4			60.77	49.76
274.7	-289.4			-4.156	277.4
216.7	-179.4			694	82.61
186.7	-119.4			680.6	250.2
178.7	-49.36			568.5	-82.6
180.7	-1.358			665.2	-410
192.7	34.64			709.6	-19.67
220.7	86.64			-435.2	-330.2
258.7	120.6			262	336.4
286.7	194.6			-139.9	57.82
296.7	240.6			231.8	211.9
306.7	276.6			648.8	342.4
308.7	276.6			547.9	277.9
338.7	316.6			609.9	-81.37
364.7	330.6			575.1	142.8
414.7	354.6			612	278.7
426.7	376.6			625.8	-407.7
414.7	376.6			-181	153.6
402.7	360.6			626.6	109.1
390.7	352.6			-25.34	291.7
394.7	348.6			527.1	-223.8
396.7	342.6			633.7	442.4
424.7	340.6			579.8	-420.6
460.7	348.6			927.1	163.5
480.7	342.6			-22.17	298.5
480.7	346.6			-189.2	204.2
506.7	340.6			457.4	184.4
540.7	342.6			352.2	327.9
570.7	352.6			617.1	239.2
598.7	350.6			150.2	-218.9
582.7	358.6			448.8	-116.3
584.7	364.6			458.8	-248.2
620.7	362.6			686.6	-70.05
638.7	364.6			480.9	-76.55
626.7	362.6			257.3	-85.58
594.7	354.6			416.5	105.1
520.7	354.6			96.61	-60.28
442.7	332.6			486.8	204.3
368.7	310.6			599.7	423.3
310.7	298.6			-204.8	103.5
268.7	284.6			353.2	8.785
234.7	268.6			373.3	351.8
176.7	258.6			263.5	362.1
104.7	240.6			-394.2	-372.2
6.65	224.6			725.1	-329
-71.35	210.6			-397	-332.7
-121.3	198.6			113.7	275.7
-157.3	192.6			807.9	10.14
-191.3	182.6			731.1	90.73
-237.3	172.6			772.2	119.3
-279.3	154.6			872	-34.63
-325.3	150.6			926.6	-122.1
-389.3	134.6			582.5	271.7
-427.3	132.6			653.6	403.1
-469.3	134.6			-238.7	-87.2
-483.3	128.6			954.4	-135.4
-469.3	144.6			4.032	311.5
-467.3	146.6			711.2	160.6
-479.3	150.6			228.9	-427
-505.3	150.6			97.95	-41.67
-505.3	142.6			4.259	-25.45
-491.3	150.6			833.2	-167.5
-421.3	168.6			586.8	174.9
-347.3	174.6			517.7	31.4
-255.3	166.6			-64.06	-22.87
-195.3	172.6			484.1	147.9
-119.3	174.6			137.6	361.1
-41.35	174.6			411.9	191.1
30.65	172.6			-8.509	-243.7
126.7	168.6			287.6	60.88
250.7	176.6			745.6	-39.97
344.7	176.6			-89.76	108
418.7	166.6			-248.8	-221.7
532.7	150.6			462.4	-165.7
630.7	146.6			797.7	-265.1
704.7	142.6			792	-318.8
748.7	106.6			383.8	-261
772.7	80.64			551.4	-183.7
828.7	42.64			759	-470.2
866.7	4.642			434.7	-230.8
854.7	-31.36			469.4	-469.3
832.7	-69.36			510.2	-282.5
828.7	-125.4			832.3	-250.3
866.7	-177.4			448.2	-378.2
868.7	-249.4			436.9	-132.6
868.7	-289.4			-413	-346.1
848.7	-341.4			524.2	-248.3
814.7	-363.4			471.7	-229.1
762.7	-391.4			534.3	-406.3
734.7	-403.4			793.9	-378.3
-375.3	-421.4			742.1	-299.3
-337.3	-373.4			510.6	-242.3
-279.3	-327.4			518.3	-311
-209.3	-275.4			465.7	-214.8
-147.3	-227.4			631.2	-154.8
-91.35	-203.4			601.6	-214.4
-35.35	-179.4			721.1	-456.1
16.65	-159.4			603.3	-256.1
62.65	-153.4			502.6	-245.9
124.7	-131.4			749.3	-366.3
168.7	-111.4			719.9	-311.1
220.7	-105.4			765.6	-199.5
270.7	-103.4			544.4	-143.7
332.7	-97.36			457.4	-273.1
390.7	-95.36			62.19	-300
470.7	-99.36			483.1	-256.7
524.7	-95.36			943.2	-304
574.7	-115.4			76.7	-34.74
618.7	-111.4			514.1	-216
660.7	-133.4			350.1	-239.5
706.7	-157.4			400.7	-148.4
736.7	-173.4			-345	-254.1
748.7	-189.4			807.3	-422.8
736.7	-199.4			483.9	-273.3
748.7	-217.4			506.9	-204.8
764.7	-251.4			456.6	-226.9
794.7	-277.4			457.2	-302.3
802.7	-297.4			480.5	-332.9
792.7	-321.4			592	-240.2
786.7	-335.4			115.9	-80.81
786.7	-371.4			348	-160.1
800.7	-401.4			514.3	-199.3
786.7	-415.4			520.7	-190.9
-281.3	-405.4			827.4	-424.5
-227.3	-371.4			564.7	-222.9
-155.3	-323.4			456.4	-253.3
-85.35	-273.4			669	-257.9
-11.35	-245.4			668.1	-175.3
48.65	-217.4			-33	-257.6
108.7	-193.4			509.8	-31.71
152.7	-175.4			634.5	-219
210.7	-165.4			475.4	-123.2
262.7	-155.4			454.3	-103.8
302.7	-157.4			431.8	-268
342.7	-163.4			437.5	-280.8
386.7	-177.9			637.3	-212.7
436	-187.5			424	-145.7
456.6	-209.7				-87.95
478.9	-222.4
532.9	-243.1
555.1	-273.2
563	-290.7
575.7	-316.1
566.2	-339.9
561.4	-363.8
568.7	-415.4
-403.3	-417.4
-325.3	-417.4
-201.3	-401.4
-59.35	-375.4
78.65	-323.4
204.7	-259.4
314.7	-221.4
440.7	-191.4
564.7	-175.4
704.7	-153.4
762.7	-153.4
770.7	-147.4
764.7	-157.4
780.7	-171.4
824.7	-191.4
866.7	-213.4
876.7	-231.4
854.7	-251.4
834.7	-267.4
850.7	-289.4
860.7	-315.4
862.7	-331.4
838.7	-341.4
802.7	-337.4
784.7	-341.4
788.7	-367.4
824.7	-393.4
858.7	-419.4
866.7	-407.4
836.7	-391.4
792.7	-347.4
732.7	-277.4
662.7	-219.4
608.7	-159.4
580.7	-127.4
574.7	-83.36
584.7	-61.36
618.7	-35.36
622.7	0.642
612.7	38.64
588.7	40.64
518.7	82.64
462.7	122.6
440.7	138.6
430.7	150.6
428.7	168.6
442.7	170.6
464.7	176.6
476.7	196.6
460.7	212.6
432.7	216.6
430.7	214.6
426.7	216.6
440.7	212.6
466.7	214.6
492.7	224.6
498.7	234.6
492.7	244.6
464.7	242.6
452.7	258.6
452.7	258.6
474.7	262.6
488.7	266.6
484.7	282.6
460.7	280.6
430.7	282.6
412.7	282.6
410.7	278.6
430.7	276.6
476.7	280.6
522.7	280.6
556.7	268.6
566.7	244.6
544.7	226.6
516.7	212.6
514.7	172.6
528.7	164.6
564.7	140.6
620.7	110.6
694.7	76.64
742.7	38.64
728.7	-5.358
684.7	-53.36
662.7	-115.4
642.7	-177.4
648.7	-235.4
640.7	-301.4
626.7	-361.4
606.7	-409.4
528.7	-407.4
566.7	-379.4
574.7	-335.4
598.7	-311.4
620.7	-291.4
644.7	-277.4
652.7	-251.4
642.7	-225.4
610.7	-203.4
584.7	-161.4
566.7	-125.4
572.7	-123.4
588.7	-99.36
614.7	-101.4
656.7	-93.36
696.7	-81.36
732.7	-61.36
736.7	-29.36
724.7	-7.358
728.7	28.64
754.7	50.64
808.7	64.64
858.7	94.64
878.7	140.6
868.7	180.6
818.7	204.6
780.7	212.6
762.7	220.6
766.7	250.6
794.7	266.6
846.7	292.6
876.7	300.6
892.7	320.6
866.7	336.6
816.7	332.6
788.7	334.6
784.7	314.6
812.7	316.6
864.7	314.6
924.7	310.6
926.7	328.6
936.7	318.6
914.7	326.6
874.7	316.6
828.7	312.6
822.7	334.6
846.7	322.6
824.7	334.6
752.7	330.6
614.7	342.6
470.7	328.6
332.7	310.6
204.7	290.6
102.7	268.6
22.65	250.6
-57.35	240.6
-153.3	230.6
-233.3	216.6
-309.3	206.6
-353.3	196.6
-361.3	180.6
-349.3	184.6
-341.3	178.6
-353.3	158.6
-351.3	154.6
-373.3	154.6
-399.3	142.6
-409.3	138.6
-383.3	134.6
-343.3	138.6
-277.3	148.6
-211.3	150.6
-155.3	150.6
-87.35	146.6
-7.35	144.6
76.65	138.6
176.7	136.6
254.7	122.6
350.7	108.6
444.7	94.64
538.7	86.64
606.7	78.64
664.7	48.64
756.7	34.64
862.7	32.64
904.7	16.64
902.7	-31.36
912.7	-79.36
940.7	-127.4
936.7	-241.4
942.7	-297.4
-349.3	-417.4
-339.3	-371.4
-345.3	-339.4
-363.3	-311.4
-399.3	-311.4
-423.3	-309.4
-427.3	-283.4
-401.3	-251.4
-333.3	-205.4
-243.3	-139.4
-163.3	-97.36
-87.35	-69.36
-11.35	-37.36
72.65	-33.36
188.7	-7.358
324.7	38.64
400.7	76.64
442.7	106.6
490.7	124.6
550.7	156.6
638.7	156.6
734.7	176.6
824.7	180.6
846.7	188.6
856.7	178.6
872.7	154.6
934.7	124.6
930.7	-109.4
892.7	-137.4
886.7	-195.4
880.7	-239.4
796.7	-283.4
688.7	-307.4
524.7	-315.4
362.7	-307.4
214.7	-313.4
74.65	-325.4
-55.35	-379.4
-703.3	-391.4
-785.3	-383.4
-897.3	-385.4
-925.3	-383.4
-767.3	-353.4
-599.3	-323.4
-459.3	-281.4
-347.3	-267.4
-245.3	-259.4
-145.3	-271.4
-43.35	-293.4
74.65	-323.4
212.7	-343.4
362.7	-337.4
470.7	-315.4
612.7	-313.4
718.7	-277.4
780.7	-275.4
828.7	-251.4
868.7	-243.4
894.7	-263.4
938.7	-283.4
936.7	-307.4
914.7	-309.4
906.7	-331.4
908.7	-359.4
910.7	-369.4
890.7	-385.4
888.7	-411.4
-519.3	-413.4
-465.3	-399.4
-419.3	-395.4
-317.3	-383.4
-195.3	-343.4
-47.35	-277.4
72.65	-235.4
186.7	-201.4
300.7	-179.4
422.7	-179.4
564.7	-177.4
706.7	-175.4
784.7	-179.4
836.7	-185.4
910.7	-189.4
930.7	-213.4
914.7	-241.4
906.7	-281.4
942.7	-343.4
946.7	-383.4
936.7	-409.4
758.7	-405.4
788.7	-385.4
804.7	-377.4
830.7	-371.4
854.7	-375.4
856.7	-365.4
836.7	-357.4
798.7	-337.4
778.7	-311.4
770.7	-299.4
778.7	-299.4
808.7	-307.4
852.7	-305.4
872.7	-309.4
876.7	-293.4
846.7	-277.4
836.7	-247.4
838.7	-247.4
868.7	-239.4
904.7	-257.4
946.7	-267.4
954	-201.9
920.2	-152
861.4	-107.4
840	-78.92
850.7	-55.76
877.4	-36.16
925.5	-20.12
948.7	-2.302
943.3	27.99
905.9	51.15
859.6	83.22
783	113.5
713.5	131.3
676.1	150.9
661.8	165.2
654.7	177.7
670.7	193.7
697.5	199
706.4	216.9
672.5	218.6
613.7	238.2
544.2	252.5
446.2	257.8
371.4	256.1
298.3	261.4
244.9	263.2
191.4	265
145.1	273.9
89.87	282.8
27.5	286.3
-31.29	288.1
-84.75	286.3
-111.5	281
-141.8	284.6
-170.3	282.8
-211.3	281
-250.5	288.1
-302.1	293.5
-321.7	297
-316.4	307.7
-291.4	307.7
-252.2	309.5
-220.2	304.2
-193.4	311.3
-147.1	313.1
-68.71	334.5
23.94	327.3
125.5	307.7
230.6	300.6
334	282.8
458.7	282.8
617.3	279.2
824	282.8
945.1	241.8
-722.6	-415.7
-690.6	-403.2
-683.4	-397.9
-687	-417.5
-647.8	-419.2
-558.7	-417.5
-421.5	-415.7
-282.5	-390.7
-152.5	-381.8
-18.82	-390.7
134.4	-410.3
674.3	-410.3
788.3	-356.9
840	-308.8
948.7	-283.8
914.8	-173.4
902.4	-168
904.1	-178.7
939.8	-196.5
943.3	-209
925.5	-209
893.5	-207.2
888.1	-212.6
905.9	-232.2
938	-278.5
945.1	-307
939.8	-389
868.5	-371.1
829.3	-381.8
820.4	-408.6
492.6	-417.5
408.8	-326.6
358.9	-244.6
337.5	-182.3
339.3	-146.6
367.8	-135.9
408.8	-103.9
439.1	-77.14
455.1	-25.46
460.5	24.43
449.8	60.06
460.5	79.66
490.8	93.92
530	95.7
601.2	102.8
686.8	108.2
806.2	102.8
893.5	111.7
905.9	104.6
907.7	79.66
929.1	44.03
918.4	-317.7
775.9	-349.8
601.2	-362.2
417.7	-372.9
257.4	-421
-590.8	-392.5
-710.2	-364
-836.7	-353.3
219.5	-414.7
210.8	-379.8
198.6	-348.5
188.1	-324
181.1	-296.1
175.9	-270
181.1	-247.3
188.1	-228.1
196.8	-215.9
198.6	-210.7
198.6	-202
200.3	-195
205.5	-202
212.5	-198.5
223	-203.7
235.2	-200.2
243.9	-200.2
254.4	-208.9
263.1	-217.7
273.5	-219.4
291	-229.9
303.2	-235.1
318.7	-243.4
332.7	-247.4
354.7	-255.4
370.7	-257.4
390.7	-257.4
404.7	-259.4
418.7	-259.4
424.7	-261.4
426.7	-253.4
438.7	-253.4
436.7	-249.4
426.7	-249.4
428.7	-247.4
432.7	-237.4
432.7	-231.4
430.7	-225.4
430.7	-221.4
428.7	-213.4
428.7	-213.4
430.7	-207.4
424.7	-203.4
420.7	-197.4
420.7	-197.4
410.7	-189.4
408.7	-183.4
396.7	-177.4
380.7	-167.4
360.7	-157.4
334.7	-151.4
314.7	-135.4
296.7	-123.4
276.7	-121.4
262.7	-115.4
256.7	-121.4
248.7	-121.4
238.7	-121.4
224.7	-123.4
204.7	-117.4
190.7	-115.4
184.7	-115.4
178.7	-113.4
178.7	-113.4
176.7	-113.4
176.7	-123.4
178.7	-121.4
180.7	-121.4
184.7	-125.4
188.7	-133.4
198.7	-145.4
196.7	-153.4
198.7	-155.4
192.7	-163.4
196.7	-167.4
200.7	-167.4
198.7	-161.4
198.7	-143.4
186.7	-121.4
174.7	-109.4
166.7	-89.36
160.7	-89.36
158.7	-79.36
156.7	-77.36
156.7	-69.36
156.7	-69.36
154.7	-63.36
154.7	-63.36
154.7	-61.36
152.7	-61.36
154.7	-61.36
148.7	-61.36
142.7	-73.36
130.7	-77.36
122.7	-83.36
110.7	-87.36
102.7	-91.36
98.65	-95.36
94.65	-109.4
92.65	-121.4
84.65	-133.4
78.65	-149.4
76.65	-145.4
72.65	-157.4
64.65	-171.4
64.65	-171.4
56.65	-181.4
62.65	-203.4
64.65	-223.4
72.65	-251.4
72.65	-261.4
62.65	-263.4
62.65	-263.4
56.65	-269.4
46.65	-295.4
42.65	-339.4
40.65	-375.4
40.65	-401.4
46.65	-419.4
54.65	-421.4
-336.9	-394.3
-311.9	-255.3
-281.6	-132.4
-256.7	-71.79
-228.2	-29.03
-197.9	-5.865
-185.4	4.826
-179.7	12.86
-173.4	7.813
-170.9	5.291
-169.6	-3.533
-168.3	-13.62
-172.1	-30.01
-169.6	-45.14
-155.7	-52.7
-126.7	-57.74
-91.44	-60.26
-44.8	-60.26
-8.241	-65.31
37.14	-76.65
80.01	-89.26
121.6	-94.3
167	-95.56
197.2	-89.26
221.2	-81.7
235.1	-79.17
240.1	-65.31
254	-60.26
265.3	-53.96
281.7	-55.22
289.3	-55.22
283	-50.18
283	-51.44
275.4	-57.74
280.5	-69.09
285.5	-80.43
291.8	-96.82
288	-103.1
286.8	-112
286.8	-119.5
290.5	-142.2
288	-154.8
288	-166.2
290.5	-167.4
291.8	-167.4
274.1	-156.1
247.7	-137.2
211.1	-112
179.6	-94.3
146.8	-76.65
125.4	-55.22
110.3	-46.4
101.4	-40.09
88.83	-42.61
85.05	-41.35
81.27	-50.18
78.75	-59
77.48	-69.09
69.92	-82.96
69.92	-86.74
69.92	-99.34
67.4	-119.5
73.7	-138.4
81.27	-168.7
88.83	-200.2
97.66	-219.1
116.6	-239.3
133	-250.6
158.2	-251.9
182.1	-241.8
201	-222.9
217.4	-205.2
227.5	-183.8
231.3	-163.6
237.6	-144.7
245.2	-129.6
259	-125.8
271.6	-120.8
286.8	-127.1
312	-133.4
318.3	-138.4
318.3	-146
318.3	-164.9
324.6	-187.6
320.8	-207.8
310.7	-248.1
308.2	-278.4
296.8	-320
288	-350.2
283	-379.2
284.2	-395.6
288	-409.5
290.5	-417
286.8	-418.3
290.5	-418.3
300.6	-417
477.4	-412.1
472.1	-385.4
456	-356.9
429.3	-314.1
391.9	-282
340.2	-244.6
301	-210.8
268.9	-191.2
240.4	-164.4
219	-150.2
201.2	-146.6
185.2	-137.7
172.7	-141.3
162	-135.9
146	-123.5
137.1	-102.1
128.2	-75.36
124.6	-66.45
122.8	-43.28
131.7	-37.94
133.5	-20.12
146	-27.25
156.7	-21.9
172.7	-23.68
183.9	-20.15
195.5	-21.93
207.1	-41.54
224.9	-50.45
247.2	-70.05
252.5	-87.87
240	-111
217.8	-134.2
201.7	-165.4
185	-206.5
161.2	-254.2
121.5	-292.3
64.33	-327.2
-7.144	-354.2
-72.26	-376.5
-148.5	-374.9
-208.8	-374.9
-272.4	-376.5
-332.7	-381.2
-361.3	-393.4
-373.3	-385.4
-351.3	-375.4
-305.3	-357.4
-255.3	-341.4
-191.3	-313.4
-125.3	-293.4
-69.35	-285.4
-9.35	-287.4
46.65	-295.4
118.7	-287.4
194.7	-285.4
248.7	-267.4
300.7	-245.4
324.7	-217.4
342.7	-191.4
366.7	-177.4
388.7	-169.4
396.7	-159.4
380.7	-149.4
370.7	-149.4
368.7	-159.4
370.7	-167.4
358.7	-179.4
348.7	-193.4
332.7	-207.4
334.7	-231.4
338.7	-259.4
346.7	-303.4
376.7	-349.4
406.7	-383.4
446.7	-403.4
474.7	-413.4
510.7	-415.4
-39.35	-395.4
-63.35	-335.4
-57.35	-281.4
-57.35	-235.4
-53.35	-205.4
-47.35	-175.4
-45.35	-159.4
-39.35	-139.4
-29.35	-133.4
-17.35	-127.4
6.65	-129.4
42.65	-129.4
82.65	-131.4
120.7	-145.4
168.7	-165.4
226.7	-185.4
282.7	-205.4
330.7	-223.4
378.7	-235.4
428.7	-261.4
484.7	-285.4
514.7	-311.4
540.7	-329.4
540.7	-361.4
552.7	-387.4
548.7	-419.4
-11.35	-417.4
-21.35	-373.4
-25.35	-321.4
-15.35	-283.4
-9.35	-251.4
0.65	-227.4
4.65	-217.4
16.65	-207.4
26.65	-203.4
42.65	-203.4
60.65	-219.4
80.65	-219.4
96.65	-209.4
104.7	-185.4
108.7	-149.4
112.7	-121.4
108.7	-89.36
108.7	-65.36
112.7	-47.36
120.7	-39.36
128.7	-31.36
136.7	-27.36
150.7	-15.36
176.7	-21.36
198.7	-21.36
228.7	-33.36
260.7	-41.36
282.7	-39.36
296.7	-25.36
294.7	-15.36
302.7	-1.358
302.7	2.642
322.7	4.642
322.7	0.642
320.7	8.642
312.7	2.642
312.7	-1.358
328.7	-7.358
352.7	-21.36
364.7	-49.36
390.7	-81.36
418.7	-115.4
462.7	-165.4
514.7	-231.4
504.7	-287.4
408.7	-331.4
286.7	-357.4
148.7	-385.4
22.65	-383.4
-115.3	-361.4
-225.3	-311.4
-305.3	-251.4
-351.3	-195.4
-365.3	-145.4
-381.3	-111.4
-379.3	-87.36
-393.3	-71.36
-411.3	-69.36
-435.3	-57.36
-467.3	-59.36
-505.3	-67.36
-543.3	-73.36
-555.3	-83.36
-539.3	-97.36
-529.3	-121.4
-515.3	-155.4
-497.3	-177.4
-455.3	-211.4
-379.3	-251.4
-299.3	-269.4
-217.3	-315.4
-159.3	-347.4
-103.3	-381.4
294.7	-421.4
272.7	-395.4
254.7	-373.4
244.7	-359.4
232.7	-347.4
234.7	-333.4
222.7	-303.4
222.7	-275.4
218.7	-241.4
222.7	-211.4
230.7	-195.4
240.7	-185.4
260.7	-169.4
272.7	-171.4
296.7	-153.4
296.7	-155.4
310.7	-135.4
330.7	-131.4
344.7	-135.4
368.7	-135.4
414.7	-141.4
436.7	-139.4
454.7	-135.4
466.7	-131.4
472.7	-131.4
484.7	-145.4
522.7	-153.4
574.7	-183.4
606.7	-199.4
628.7	-215.4
620.7	-223.4
594.7	-233.4
564.7	-223.4
514.7	-217.4
462.7	-181.4
408.7	-159.4
346.7	-129.4
290.7	-103.4
240.7	-79.36
206.7	-55.36
178.7	-49.36
152.7	-37.36
142.7	-27.36
130.7	-33.36
118.7	-35.36
118.7	-37.36
112.7	-59.36
114.7	-61.36
120.7	-79.36
106.7	-93.36
92.65	-109.4
100.7	-145.4
122.7	-199.4
138.7	-251.4
182.7	-289.4
220.7	-323.4
270.7	-351.4
328.7	-381.4
382.7	-393.4
442.7	-399.4
496.7	-401.4
528.7	-387.4
556.7	-387.4
570.7	-357.4
570.7	-339.4
546.7	-303.4
514.7	-281.4
482.7	-249.4
442.7	-219.4
420.7	-207.4
396.7	-195.4
376.7	-191.4
372.7	-191.4
374.7	-191.4
396.7	-207.4
404.7	-219.4
440.7	-245.4
450.7	-267.4
454.7	-273.4
436.7	-287.4
426.7	-287.4
424.7	-313.4
436.7	-353.4
436.7	-389.4
418.7	-411.4
364.7	-419.4
364.7	-405.4
356.7	-391.4
346.7	-369.4
348.7	-371.4
354.7	-381.4
358.7	-385.4
352.7	-385.4
340.7	-393.4
322.7	-387.4
302.7	-387.4
274.7	-373.4
228.7	-355.4
184.7	-343.4
140.7	-317.4
88.65	-295.4
42.65	-269.4
10.65	-251.4
-31.35	-233.4
-63.35	-227.4
-97.35	-215.4
-133.3	-231.4
-183.3	-237.4
-197.3	-243.4
-197.3	-243.4
-183.3	-237.4
-167.3	-235.4
-149.3	-245.4
-139.3	-261.4
-123.3	-291.4
-107.3	-339.4
-85.35	-381.4
-49.35	-421.4
426.7	-385.4
390.7	-317.4
356.7	-263.4
324.7	-209.4
288.7	-163.4
264.7	-131.4
250.7	-117.4
238.7	-95.36
238.7	-87.36
238.7	-79.36
232.7	-79.36
234.7	-87.36
244.7	-95.36
250.7	-117.4
262.7	-135.4
280.7	-155.4
290.7	-161.4
294.7	-179.4
300.7	-201.4
320.7	-225.4
346.7	-261.4
352.7	-297.4
350.7	-321.4
356.7	-389.4
230.7	-413.4
236.7	-399.4
260.7	-381.4
300.7	-361.4
332.7	-301.4
340.7	-203.4
308.7	-107.4
286.7	4.642
252.7	70.64
238.7	122.6
242.7	170.6
258.7	202.6
284.7	238.6
326.7	274.6
390.7	310.6
404.7	360.6
380.7	372.6
356.7	342.6
350.7	334.6
344.7	314.6
360.7	328.6
342.7	322.6
288.7	268.6
230.7	210.6
142.7	128.6
80.65	56.64
16.65	-9.358
-37.35	-87.36
-91.35	-145.4
-147.3	-181.4
-195.3	-227.4
-235.3	-259.4
-279.3	-295.4
-297.3	-317.4
-331.3	-347.4
-357.3	-379.4
514.7	-385.4
488.7	-355.4
454.7	-315.4
444.7	-303.4
428.7	-279.4
428.7	-269.4
430.7	-267.4
432.7	-259.4
426.7	-247.4
414.7	-223.4
398.7	-193.4
386.7	-181.4
376.7	-155.4
372.7	-131.4
376.7	-119.4
388.7	-129.4
406.7	-121.4
438.7	-121.4
458.7	-121.4
458.7	-117.4
450.7	-111.4
456.7	-117.4
486.7	-127.4
516.7	-145.4
566.7	-171.4
616.7	-197.4
616.7	-213.4
622.7	-227.4
628.7	-251.4
656.7	-299.4
714.7	-349.4
760.7	-395.4
732.7	60.64
484.7	116.6
290.7	114.6
196.7	114.6
132.7	126.6
84.65	126.6
42.65	124.6
14.65	126.6
-9.35	120.6
-33.35	114.6
-55.35	108.6
-87.35	92.64
-107.3	90.64
-133.3	64.64
-149.3	46.64
-169.3	18.64
-181.3	2.642
-207.3	-47.36
-211.3	-77.36
-201.3	-115.4
-175.3	-135.4
-129.3	-155.4
-85.35	-167.4
-31.35	-165.4
28.65	-165.4
82.65	-173.4
140.7	-187.4
204.7	-193.4
250.7	-205.4
286.7	-203.4
304.7	-183.4
314.7	-167.4
310.7	-151.4
296.7	-125.4
294.7	-117.4
300.7	-105.4
310.7	-109.4
328.7	-113.4
348.7	-125.4
366.7	-129.4
380.7	-127.4
394.7	-133.4
426.7	-157.4
454.7	-165.4
482.7	-177.4
502.7	-189.4
544.7	-217.4
594.7	-241.4
638.7	-259.4
670.7	-271.4
690.7	-279.4
690.7	-277.4
712.7	-301.4
766.7	-313.4
798.7	-303.4
818.7	-295.4
848.7	-267.4
848.7	-225.4
778.7	-181.4
662.7	-121.4
536.7	-77.36
428.7	-27.36
334.7	8.642
266.7	30.64
240.7	36.64
216.7	48.64
196.7	48.64
176.7	54.64
162.7	64.64
158.7	60.64
152.7	60.64
150.7	56.64
158.7	44.64
164.7	32.64
176.7	24.64
192.7	4.642
208.7	-27.36
234.7	-45.36
230.7	-79.36
234.7	-127.4
218.7	-159.4
166.7	-197.4
136.7	-207.4
54.65	-245.4
-17.35	-325.4
-77.35	-355.4
-133.3	-359.4
-139.3	-329.4
-135.3	-317.4
-127.3	-339.4
-127.3	-373.4
-109.3	-371.4
-69.35	-309.4
-19.35	-261.4
10.65	-171.4
52.65	-121.4
90.65	-57.36
96.65	-17.36
116.7	-5.358
124.7	14.64
130.7	24.64
146.7	36.64
164.7	32.64
180.7	36.64
200.7	32.64
224.7	20.64
256.7	10.64
294.7	-5.358
334.7	-31.36
378.7	-31.36
436.7	-41.36
504.7	-55.36
588.7	-75.36
666.7	-91.36
708.7	-109.4
708.7	-135.4
738.7	-169.4
784.7	-215.4
806.7	-253.4
828.7	-293.4
822.7	-357.4
778.7	-409.4
96.99	-412.1
98.78	-274.9
109.5	-148.4
121.9	-86.05
132.6	-29.03
139.8	-7.647
148.7	-0.52
159.4	10.17
177.2	10.17
189.6	8.389
212.8	-2.302
237.8	-7.647
260.9	-14.77
293	-21.9
323.3	-29.03
358.9	-36.16
408.8	-50.41
462.3	-66.45
522.8	-75.36
549.6	-98.52
571	-128.8
594.1	-171.6
611.9	-205.4
620.8	-223.2
613.7	-250
610.2	-266
610.2	-308.8
626.2	-358.7
638.7	-401.4
556.7	-392.5
560.3	-323
531.8	-250
490.8	-171.6
446.2	-84.26
399.9	-27.25
376.7	15.52
367.8	63.62
366	90.35
371.4	126
389.2	152.7
426.6	181.2
471.2	218.6
519.3	254.3
506.8	297
469.4	289.9
421.3	273.9
383.9	259.6
364.3	259.6
342.9	247.2
348.2	248.9
334	232.9
307.2	224
268	208
243.1	191.9
193.2	165.2
164.7	142
118.4	102.8
79.18	68.97
18.6	3.044
-41.99	-41.5
-116.8	-114.6
-175.6	-175.1
-204.1	-237.5
-229.1	-298.1
-221.9	-340.8
-214.8	-422.8
801.7	-95.36
649.7	-83.36
565.7	-75.36
523.7	-77.36
505.7	-91.36
495.7	-91.36
493.7	-121.4
479.7	-147.4
479.7	-163.4
473.7	-181.4
473.7	-217.4
457.7	-247.4
439.7	-263.4
405.7	-281.4
377.7	-295.4
353.7	-295.4
321.7	-287.4
299.7	-271.4
273.7	-257.4
255.7	-231.4
241.7	-203.4
229.7	-175.4
227.7	-151.4
225.7	-135.4
229.7	-119.4
243.7	-115.4
247.7	-111.4
255.7	-103.4
259.7	-99.36
267.7	-103.4
287.7	-103.4
311.7	-113.4
347.7	-127.4
389.7	-145.4
433.7	-159.4
467.7	-165.4
503.7	-163.4
505.7	-157.4
503.7	-147.4
483.7	-135.4
465.7	-125.4
451.7	-129.4
449.7	-135.4
463.7	-143.4
479.7	-163.4
473.7	-181.4
471.7	-191.4
471.7	-209.4
481.7	-243.4
497.7	-297.4
491.7	-331.4
461.7	-359.4
419.7	-387.4
379.7	-403.4
8.473	-406
24.17	-386.8
36.82	-367
59.47	-348.6
87.78	-335.8
113.3	-324.5
141.6	-318.9
167	-311.8
192.5	-303.3
206.7	-296.2
219.4	-289.1
218	-282.1
222.2	-280.6
219.4	-283.5
210.9	-286.3
201	-294.8
188.3	-307.5
174.1	-314.6
161.4	-325.9
147.2	-334.4
135.9	-340.1
126	-345.8
113.3	-347.2
106.2	-354.2
101.9	-357.1
97.69	-364.2
96.27	-362.7
90.61	-369.8
89.19	-371.2
79.29	-378.3
72.21	-393.9
63.72	-399.5
50.98	-409.4
41.07	-415.1
28.33	-416.5
20.65	-419.4
74.65	-417.4
102.7	-417.4
132.7	-409.4
150.7	-403.4
182.7	-401.4
210.7	-399.4
226.7	-399.4
238.7	-403.4
238.7	-407.4
234.7	-409.4
238.7	-423.4
300.7	-415.4
320.7	-395.4
344.7	-385.4
376.7	-377.4
392.7	-367.4
412.7	-363.4
434.7	-359.4
448.7	-365.4
454.7	-371.4
466.7	-381.4
460.7	-393.4
452.7	-407.4
434.7	-417.4
412.7	-423.4
-43.35	-419.4
-49.35	-397.4
-57.35	-381.4
-57.35	-373.4
-61.14	-363.8
-59.56	-357.4
-53.2	-347.9
-37.32	-338.4
-30.97	-317.7
-16.67	-298.7
-0.791	-290.7
18.27	-289.1
34.15	-285.9
51.62	-289.1
69.09	-290.7
78.62	-287.5
88.15	-281.2
92.92	-282.8
107.2	-292.3
121.5	-306.6
145.3	-322.5
159.6	-339.9
178.7	-347.9
208.9	-354.2
247	-347.9
281.9	-335.2
320	-335.2
359.7	-335.2
385.2	-336.8
402.6	-325.7
409	-319.3
405.8	-301.8
402.6	-279.6
393.1	-263.7
389.9	-247.8
399.4	-244.7
412.2	-249.4
415.3	-247.8
409	-243.1
407.4	-236.7
405.8	-233.5
413.7	-239.9
432.8	-251
437.6	-258.9
443.9	-260.5
445.5	-268.5
461.4	-281.2
478.9	-295.5
483.6	-314.5
483.6	-325.7
475.7	-333.6
448.7	-333.6
413.7	-322.5
369.3	-308.2
328	-303.4
289.9	-301.8
261.3	-312.9
231.1	-328.8
193	-339.9
140.6	-347.9
80.21	-360.6
19.86	-352.7
-32.56	-357.4
-83.38	-366.9
-127.8	-379.7
-170.7	-395.5
-194.6	-411.4
-202.5	-416.2
-208.8	-417.8
230.7	-411.4
260.7	-397.4
270.7	-375.4
270.7	-357.4
268.7	-351.4
274.7	-345.4
286.7	-349.4
296.7	-351.4
300.7	-357.4
300.7	-367.4
288.7	-367.4
274.7	-369.4
240.7	-363.4
206.7	-353.4
180.7	-359.4
162.7	-377.4
138.7	-399.4
108.7	-423.4
-23.35	-421.4
-47.35	-417.4
-67.35	-401.4
-87.35	-407.4
-115.3	-415.4
-151.3	-415.4
-149.3	-415.4
-151.3	-421.4
52.65	-413.4
104.7	-395.4
158.7	-385.4
218.7	-385.4
272.7	-389.4
318.7	-387.4
364.7	-365.4
376.7	-355.4
386.7	-341.4
390.7	-325.4
394.7	-309.4
398.7	-303.4
410.7	-313.4
426.7	-317.4
442.7	-317.4
432.7	-321.4
418.7	-317.4
392.7	-305.4
382.7	-295.4
362.7	-281.4
358.7	-275.4
354.7	-281.4
356.7	-289.4
360.7	-307.4
356.7	-315.4
336.7	-321.4
300.7	-319.4
256.7	-321.4
204.7	-313.4
152.7	-297.4
102.7	-299.4
56.65	-307.4
10.65	-317.4
-27.35	-329.4
-79.35	-331.4
-109.3	-327.4
-127.3	-315.4
-143.3	-307.4
-159.3	-289.4
-179.3	-285.4
-189.3	-299.4
-205.3	-309.4
-221.3	-327.4
-237.3	-341.4
-255.3	-353.4
-263.3	-363.4
-267.3	-367.4
-273.3	-389.4
-275.3	-405.4
-275.3	-415.4
-267.3	-417.4
-245.3	-419.4
-215.3	-419.4
-173.3	-411.4
-129.3	-393.4
-73.35	-375.4
-9.35	-353.4
38.65	-343.4
96.65	-337.4
156.7	-347.4
216.7	-349.4
278.7	-345.4
320.7	-335.4
342.7	-335.4
368.7	-311.4
386.7	-309.4
394.7	-311.4
404.7	-313.4
386.7	-297.4
380.7	-309.4
380.7	-313.4
388.7	-331.4
382.7	-343.4
372.7	-357.4
352.7	-367.4
320.7	-369.4
284.7	-369.4
240.7	-369.4
196.7	-359.4
160.7	-351.4
120.7	-349.4
90.65	-345.4
54.65	-355.4
18.65	-371.4
-19.35	-385.4
-53.35	-389.4
-77.35	-387.4
-109.3	-373.4
-125.3	-367.4
-143.3	-373.4
-165.3	-383.4
-181.3	-397.4
-185.3	-409.4
-195.3	-407.4
-183.3	-397.4
-187.3	-401.4
-187.3	-415.4
0.65	-409.4
56.65	-391.4
106.7	-377.4
162.7	-373.4
214.7	-369.4
260.7	-357.4
292.7	-343.4
320.7	-335.4
330.7	-327.4
350.7	-317.4
358.7	-301.4
380.7	-303.4
378.7	-311.4
378.7	-315.4
382.7	-321.4
392.7	-333.4
404.7	-351.4
408.7	-365.4
404.7	-379.4
384.7	-383.4
372.7	-381.4
358.7	-399.4
354.7	-415.4
338.7	-413.4
384.7	-395.4
434.7	-387.4
454.7	-381.4
462.7	-373.4
452.7	-361.4
448.7	-349.4
448.7	-345.4
454.7	-351.4
466.7	-359.4
474.7	-377.4
468.7	-379.4
468.7	-389.4
458.7	-383.4
460.7	-393.4
466.7	-413.4
472.7	-419.4
-147.3	-417.4
-101.3	-395.4
-65.35	-383.4
-29.35	-377.4
6.65	-377.4
46.65	-383.4
84.65	-383.4
122.7	-371.4
156.7	-363.4
198.7	-345.4
232.7	-341.4
278.7	-349.4
310.7	-347.4
336.7	-347.4
354.7	-337.4
356.7	-327.4
354.7	-313.4
362.7	-303.4
374.7	-303.4
392.7	-315.4
414.7	-333.4
426.7	-347.4
436.7	-355.4
434.7	-357.4
438.7	-381.4
448.7	-397.4
450.7	-417.4
320.7	-419.4
364.7	-405.4
386.7	-385.4
396.7	-375.4
398.7	-367.4
[truncated: 32,083 more rows]
