# Supplementary material for: Vision and vocal communication guide three-dimensional spatial coordination of zebra finches during wind-tunnel flights
Source: Nat Ecol Evol. 2022 Jun 30;6(8):1221–30. doi: 10.1038/s41559-022-01800-4 (PMC9349042; doi:10.1038/s41559-022-01800-4)
Supplement: Source Data Fig. 4 — Statistical source data [file 41559_2022_1800_MOESM12_ESM.xlsx]

## Sheet: Fig_4_a
3.93795
2.97091
0.04924
0.435543
0.672084
0.0927447
0.896008
1.20467
0.468048
1.03769
2.33872
3.23188
1.09185
0.398242
3.60384
2.38108
1.44306
1.02779
2.50236
0.656502
1.41163
2.88506
5.85501
3.20905
2.77518
0.109141
2.88685
3.32916
3.43893
1.0491
3.00806
0.0625665
0.149889
0.536086
0.359829
2.767
0.778792
4.2265
0.578141
3.43429
1.24926
0.673724
0.308185
0.538006
3.28215
0.202498
0.280578
0.302599
0.858439
1.11084
5.58103
2.79702
6.25246
3.32269
1.32485
1.23403
0.484771
2.98873
2.88394
0.6271
5.10813
3.09783
2.88245
2.84398
4.7301
3.44834
0.351142
5.96807
4.75798
5.91509
2.70855
2.98729
3.25717
6.06363
5.66497
1.67004
0.635306
6.27446
3.03612
5.17307
2.42478
4.1548
2.78288
2.87846
2.17605
2.97205
2.67587
0.153792
3.43343
5.53944
0.128182
6.14923
0.0122011

## Sheet: Fig_4_b
5.13344
0.116909
3.19661
3.1584
2.99337
2.284
6.15441
2.73205
3.0415
0.0717325
2.33974
0.436685
2.94288
2.92803
0.189528
0.110779
0.0802255
0.0382777
0.0413893
0.153363
3.12759
5.53653
2.9354
6.13431
6.27883
1.45434
2.5147
2.95961
0.100447
3.1908
3.14159
1.63166
2.35659
0.243183
3.62955
6.24424
2.51798
1.84975
6.19491
6.27438
1.21405
6.11857
6.12759
0.0601546
3.33294
0.220829
3.20225
3.5327
0.182643
2.86496
6.01749
6.16752
6.27929
2.02587
1.96372
2.81353
3.12926
3.27999
6.24805
0.4834
6.02186
5.43404
6.16463
6.13425
5.16508
0.218046
0.0665835
3.10438
1.11593
4.49963
3.10674
3.22795
3.12232

## Sheet: Fig_4_c
call	no call
-110.4	-281
-119.1	447
-23.8	-80
-128.5	367
-217.2	16
-147.7	-440
-142.8	195
-191.8	140
-254.8	-65
-303.3	56
108.39	83
-243.2	-189
246.38	-66
-154.6	-298
-225.6	199
54.26	274
-257.69	-113
14.56	97
-398.79	55
-462.99	-188
95.188	-89
444.03	-43
-74.97	-222
-178.37	-584
-272.37	-280
-181.87	164
-524	-51
-446	21
-163.06	104
-153.5	320
-178.63	-183
-311.9	51
-161.87	15
-437.7	72
-463.9	-402
194.2	420
-53.7	170
29.8	-86
156.4	137
-95.1	404
88	279
317.2	-135
-152.6	430
-393.6	176
199.6	4
294.96	25
-15.2	16
546	-148
516.7	13
538.3	80
143.9	-222
427.9	201
-161.6	652
-259.1	192
-321.6	-261
-415.9	116
-553.4	-19
-302.9	-71
-107.9	-53
-117.35	-121
7.7	386
366.7	-89
22.2	-398
211.7	222
-102.3	160
-4.9	35
-34	-38
313	74
277.71	-5
-87.5	-219
-525.4	-153
-68.6	453
-445.7	368
-579.8	-138
77.4	-156
-276.5	333
-90.63	213
-334.8	-11
-561.2	309
-525.9	248
-439.7	-30
-420.4	-10
-413.4	-203
84.4	-355
31.1	-184
269.96	314
50.1	126
195.5	78
223.25	133
-87.3	208
-23.5	-233
-94.8	218
244.773	119
-69.6	88
-166.8	-131
407.2	-17
-98.2	61
413.4	79
9.4	-32
446.4	125
-476.6	253
-524.4	-40
-59.5	-396
-642.8	-519
-571.3	355
310.95	437
-114.4	248
441.2	-466
348.5	282
-121.9	284
-89	246.21
334.4	-131
170.05	300.8
223.29	-145.6
-195.8	-502.5
329.66	306
-67.9	436
443.3	209
-14.9	-45
-97.3	-18
236.13	161.5
-157.6	-75.5
538.2	22.5
-43.3	433.5
298.05	252
60.6	-89.5
48.6	410
488.6	285.5
348.54	-292
-88.8	-478
311.75	321.5
1.4	-52
53	-631.5
82.4	-200.5
-11.6	199
-60.7	-95
-45.8	22.5
-45	188
39.7	263.5
-205.3	-478.5
-274.73	308
-388.73	263
-230.33	360
-345.73	-315
-76.06	223
421.4	273
423.19	199
66.1	305
68.5	190.5
61.7	-141.5
-362.2	-504.5
-567.2	141
-429.1	-85.5
-514.3	-10.5
-520.9	194
-19.3	269.5
-112.3	-52
181.9	-146
21.3	202.5
-139.6	122.5
65.5	258.5
-73.2	44.5
-168	-28
105.05	14.5
-91.8	246
-94.2	-292.5
482.2	-431
-149.3	340
-15.6	-109
-56.7	166
-448.1	29.5
-97.64	-114.5
-515.1	71
-430.1	-231
50.6	-150.5
-286.86	263.5
-620.3	220
-221.18	-365
-134.2	-543.5
-630.4	-184
94.9	482
-179.7	329.5
-245.3	-339.5
-127.4	-93
-266	104.5
-212.3	79
40.1	127.5
-345.5	415
180	-207.5
-36.1	-559
-554.7	309.5
-692.4	21.5
-656.1	-391.5
-610.8	-507
-639.9	282.5
-102.99	424.5
449.01	413.5
-300.49	390.5
-313.09	153.5
-380.19	-241
-61.36	147.5
99.73	-380
-425.51	323
160.69	-370.5
-375.01	-118.5
265.92	407
-52.8	405
97.1	-68
462.8	-359.5
-85.6	-286.5
437.3	284.5
-119.9	-194.5
-223.9	-417.5
-125.9	291
279.6	328.5
134.1	89.5
-391.4	-620
-79.48	348
-151.97	114.5
-462.3	348
-235.57	358
348.73	-173
-381.37	-154
-357.27	-313
-458.67	-218
-145	36
16.6	442
124.89	438
33.1	-131
-210.8	-179
	185
	256
	-128
	77
	-60
	645
	541
	-410
	-565
	-94
	-363
	-344
	147
	10
	33
	160
	137
	-155
	-118
	-4
	66
	322
	-366
	166
	411
	507
	-77
	-140
	-325
	-554
	19
	-176
	-108
	-15
	253
	191
	-177
	-112
	-455
	260
	548
	-25
	-365
	-100
	-74
	208
	-150
	-403
	229
	341
	84
	-73
	-288
	-367
	617
	440
	-438
	-630
	-297
	-21
	-173
	-166
	-457
	-215
	71
	400
	421
	-344
	-588
	543
	278
	-349
	-555
	155
	204
	71
	37
	204
	-114
	-37
	-453
	-77
	-458
	-301
	95
	362
	392
	36
	-315
	-101
	-469
	-562
	587
	240
	-335
	-400
	12
	99
	-156
	-127
	-115
	106
	-106
	-506.9
	112.09
	194
	-109.6
	-75.8
	-14.8
	-75.2
	-2.6
	1.87
	114.01
	-17
	-136
	-97.7
	-102.2
	-353.2
	-524.6
	-10.5
	-123.6
	-393.73
	-426.3
	25.3
	-118.1
	-22.9
	103
	359.7
	-618.5
	64.9
	189.877
	77.9
	-547.7
	529.5
	328.08
	-46.2
	-6.4
	111.99
	-87.98
	-526.4
	284
	224.37
	46.9
	-8.9
	-44
	-254.46
	-210.4
	-5.6
	-84.11
	265.45
	-80.6
	-243.7
	-400.8
	-97.6
	-295
	-376.4
	-121.1
	-440.9
	16
	-312.7
	-477.2
	-20.8
	-315.8
	-257
	162.92
	-220
	-567
	-620
	-234
	120.9
	-82
	-511.2
	-549.2
	-258.9
	27.3
	339.49
	-37
	-393
	-526
	477.9
	240.2
	-572.3
	-702.1
	51.9
	13
	-63.9
	55.1
	166.9
	-479.6
	-91.2
	-371.2
	434.1
	-498
	-350
	-34
	47
	13
	-131
	-294
	18.7
	-122.3
	-367.2
	81.2
	93.6
	64
	-547
	-6
	-42
	-257
	-138
	-376
	-584
	-199
	-178
	-80
	370
	310
	-333
	178
	-237
	-222
	-82
	-225
	-90
	56
	154
	-93
	-174
	-387
	-204
	107
	3
	-116
	-113
	-74
	-190
	-251
	-90
	-153
	428
	-253
	-62
	-87
	-213
	-175
	-52
	-20
	-22
	-121
	-251
	222
	622
	453
	-547
	-596
	292
	272
	269
	-34
	-228
	-378
	410
	-169
	-482
	474
	258
	403
	79
	-49
	-122
	-381
	-403
	-234
	-237
	-191
	8
	269
	518
	375
	-159
	-534
	-287
	-44
	71
	638
	104
	-102
	223
	-68
	-560
	-644
	10
	-33
	-89.2
	-83.5
	-119.3
	-138
	-127.7
	-480.5
	-142.7
	15.3
	307.8
	437.3
	423.3
	88.3
	23.3
	124.3
	316.5
	-7.5
	-88.5
	427.7
	390.7
	113.6
	-773
	-87.1
	-278.5
	291
	-431
	72
	-367
	422
	-195
	47
	-171
	353
	-77
	-267
	179
	299
	-418
	306
	-102
	-61
	152
	184
	-59
	-263
	222
	490
	584
	394
	-488
	-104
	-14
	183
	289
	-29
	-7
	18
	-77
	402
	-498
	-342
	-68
	-304
	-253
	439
	-521
	-29
	76
	-121
	92
	-308
	236
	79
	-150
	-235
	140
	-257
	-386
	-4
	-249
	54
	13
	-113
	237
	-327
	-455
	208
	291
	46
	133
	-310
	-434
	-106
	-280
	-54
	75
	152
	355
	-621
	-314
	-183
	-227
	-86
	-132
	-6
	-6
	8
	68
	-29
	31
	-35
	-287
	-204
	263
	347
	162
	-318
	-58
	475
	-303
	-273.09
	206.8
	-66.2
	-60
	111
	309.5
	-221.5
	434
	-73
	-293
	108.5
	312.5
	57
	-54.5
	119
	335.5
	-23.5
	-170.5
	-329.5
	43
	170
	-108.5
	-47.5
	86
	-106
	84
	-291
	-295.5
	-68
	257.5
	-474.5
	-249
	288.5
	87
	-391
	-84
	207.5
	-8.5
	-432
	129
	-188.5
	151.5
	-33
	17.5
	310.5
	-319
	412
	-345
	-159.5
	82.5
	216
	-366
	-220
	201
	-368.5
	190
	268.5
	54
	-310.5
	109.5
	42.5
	-219
	-175.5
	158
	-31.5
	-224
	-277.5
	308.5
	134.5
	-564.5
	-301.5
	258.5
	-36.5
	-565.5
	-31.5
	135.5
	-148
	-381
	258
	-177.5
	237.5
	458.5
	-394
	83
	185.5
	-250
	-405.5
	97.5
	261.5
	-35.5
	-64.5
	-78.5
	-181
	-143
	-84
	5
	-73
	-540
	110
	-413
	434
	-180
	43
	-398
	-299
	456
	578
	-444
	14
	-94
	611
	-115
	-281
	-375
	-98
	-141
	-111
	240
	467
	-419
	33
	-209
	65
	105
	31
	-499
	-334
	316
	36
	-494
	-94
	-33
	-400
	-601
	143
	-264
	-40
	115
	-156
	-60
	-184
	15
	308
	162
	-57
	-193
	-411
	-157
	-140
	-397
	127
	616
	192
	-401
	-295
	-458
	84
	499
	24
	-417
	-560
	-412
	644
	183
	-614
	-405
	560
	6
	-699
	-159
	-105
	38
	273
	-114
	189
	614
	473
	-397
	-221
	575
	232
	-554
	-264
	-90
	127
	280
	302
	-562
	111
	-264
	152
	28
	-565
	130
	-261
	-68.1
	-82.91
	-30.1
	-174.2
	126.05
	-345.8
	-218
	163
	300.01
	-338
	112.6
	13.534
	-176.2
	-126
	-221.1
	-469.6
	-351.5
	98.4
	225.55
	190.27
	-59.2
	-468.7
	-1
	-543.1
	-435.5
	-105.3
	149.33
	-556.9
	-277.6
	6.4
	-145.7
	-25.6
	160.3
	-142.6
	-219.4
	-369.5
	36.9
	-364.7
	-16
	-154.34
	-94.9
	282.8
	-509.9
	-89.1
	-289.5
	12.49
	263
	-222.1
	-416.8
	-370
	-26.9
	-408.2
	502.6
	-69
	-385
	-383
	-70.2
	-302.9
	-323.8
	35.81
	17.9
	-525.3
	-605.7
	-427.7
	439
	-289
	-546
	-367
	517.2
	-217.3
	-663.8
	-262.1
	-55.9
	-68.8
	-341.5
	-227.7
	-381.8
	-33.3
	417.1
	-486
	-210
	92
	-57
	-555
	-332.5
	222
	-130.9
	-180.2
	-263.6
	-62
	-107
	-336
	-71
	-505
	-141
	-394
	-99
	409
	-182
	-465
	-264
	307
	95
	-462
	-120
	-377
	-131
	326
	332
	-440
	-446
	-165
	-41
	380
	474
	-598
	-178
	-535
	-68
	376
	-166
	-425
	158
	296
	149
	-577
	-399
	-253
	-434
	-269
	155
	-588
	573
	-517
	74
	312
	-480
	228
	-408
	-428
	-271
	497
	157
	17
	-71
	-474
	-214
	-227
	-357
	267
	230
	76
	-61
	-142
	-133
	-506
	-633
	-450
	583
	374
	-126
	104
	179
	-205
	-649
	-304
	-257.9
	-363.5
	-432
	-126.5
	-442.5
	-157.3
	-55
	301.2
	319.8
	263.3
	2.3
	-55.7
	222.3
	361.5
	380.7
	306.7
	98.7
	-245.42
	-290
	-501.2
	-297.62
	502.5
	263.5
	70
	18
	-4
	47.5
	-57.5
	-252
	455
	250
	-324.5
	-187
	175.5
	434
	17
	-386.5
	-170.5
	380
	643.5
	308
	-127
	-292
	-22.5
	177
	431
	39.5
	-255
	473.5
	90
	-249
	70.5
	383
	-2
	-188.5
	-303.5
	-25.5
	337.5
	194
	-451
	-196.5
	51
	-194
	0
	139
	167.5
	-202.5
	-186.5
	7
	24
	-47
	-285.5
	-17.5
	410
	9.5
	-279.5
	-9.5
	-51.5
	-66.5
	-204
	189.5
	19.5
	-261
	-58
	365
	-179
	-493.5
	-329.5
	204.5
	-136.5
	-73.5
	93
	75
	-89.5
	-290
	154
	334
	-21.5
	391.5
	-337.5
	-385
	300.5
	198
	131.5
	27.5
	-318.5
	-450.5
	-378
	11.5
	351
	-374.5
	18
	185.5
	-165
	250
	13
	-271.5
	-43.5
	363.5
	175
	-184.5
	-188.62
	62.5
	52.5
	158
	101
	73
	-217.5
	-323.5
	22
	122
	77
	-205.5
	-155
	23.5
	405
	147
	-157.5
	-287.5
	9
	56.5
	-86
	15
	-67
	-1.5
	247
	303
	-41.5
	-209
	370.5
	82
	-211
	-220.5
	26
	442
	-267.5
	-31.5
	331.5
	458.5
	-203
	5
	290.5
	66
	-169
	-149
	140
	376.5
	-122.5
	256.5
	462
	-24
	-355
	-166.5
	82.5
	343
	159.5
	-19.5
	-136.5
	413.5
	-308.5
	-170
	272.5
	13.5
	-291
	76
	360
	-57
	-94.5
	38.5
	175.5
	-97.5
	-152.5
	-63
	156
	-24.5
	-288
	422
	256
	-224.5
	36.5
	-162.5
	-241
	192.5
	-66
	339.5
	25.5
	-333.5
	-458.5
	-306
	14.5
	307
	-289.5
	-28
	457.5
	-305
	-183
	96
	77.5
	172.5
	199.5
	-53
	115.5
	-406.62
	189.5
	-102.5
	411
	-113
	-325
	363.5
	121.5
	-175
	-3
	-241
	-65.5
	194
	-91.5
	-52
	-67
	-180.5
	-386.5
	-151
	260.5
	381
	149
	-288
	137.5
	-129
	303
	-94.5
	-271
	70.5
	-96
	-160
	180.5
	-80
	-86
	96.5
	-388.5
	-255.5
	-105.5
	72
	105
	-139.5
	-75
	-209
	257
	5
	-65.5
	-314.5
	358.5
	303
	-240
	-400
	-375.5
	-176.5
	661
	321.5
	-80.5
	-374.5
	-44.5
	-207.5
	-322
	-176.5
	-258.5
	360
	-2
	-73
	-240
	-454.5
	-502.5
	-10.5
	281.5
	-221.5
	-364
	-388
	125.5
	344
	-147
	-128
	256.5
	42.5
	-134.5
	-347
	399.5
	-5
	-97.5
	425.5
	348.5
	14.5
	-372
	-278.5
	-63
	-379.5
	436
	-111.5
	-382
	-263
	454
	336.5
	-425.5
	-228.5
	109
	-120.5
	-215.62
	-4.4
	-81.3
	13.7
	3.2
	-272.8
	22.7
	-49.39
	-269
	378.63
	318.2
	-279.5
	-303.2
	-102.5
	-66.9
	-262.3
	-442.5
	-233.6
	174.17
	263.68
	-145.2
	-387.9
	-231.3
	-45.4
	-153.6
	-180.4
	-67.7
	-237
	-145.8
	-36.1
	-214.8
	-307.3
	-160.3
	340.01
	-381.9
	-227.1
	-8.4
	51.1
	-138.7
	-363.1
	64.95
	111.9
	-202.9
	-250.5
	-68.356
	-22.3
	-208.1
	34.02
	-160.3
	-308.9
	-454.8
	-366.6
	-187.9
	70.2
	171.99
	191.4
	-404.6
	-105.5
	-332.4
	-208.9
	-136.6
	50.952
	-227
	-404
	-202
	-58.6
	-243.5
	-411.5
	-244.8
	199.721
	-237
	-456.2
	-468
	64.6
	243
	-217
	-90
	218.7
	-180.8
	-311.8
	-314.4
	-78.5
	-311.1
	-45
	-235.2
	-248
	-41.4
	130.5
	-130.5
	-141
	-408.5
	34
	-112.5
	-145.77
	96.46
	-129.7
	-196.1
	12.5
	222.5
	-130
	-219.5
	-316.92
	-81.5
	-174.5
	513
	328
	-392
	53.5
	-335.5
	-334
	-71
	-262
	-531.5
	-70
	349.5
	163
	-373
	-495.5
	-439.5
	-126
	405.5
	388
	-91
	-320
	-135.5
	-392
	102
	81.5
	-342
	-279.5
	505
	355
	-58.5
	147
	-80
	-429.5
	-437.5
	-55.5
	322.5
	-133
	-495
	-289.5
	141
	428
	-442
	-459
	-244.5
	89.5
	34.5
	-107
	-309
	-367
	168.5
	156.5
	-91
	-268.5
	-340.5
	314.5
	434.5
	-68.5
	-281
	-227.5
	-333.5
	-502
	-318
	174
	278
	65.5
	45.5
	179.5
	-152.5
	-320.5
	-441
	-480
	-149.5
	106
	291
	386
	-89.5
	-168.5
	-357.5
	-463.7
	26.5
	126.08
	-134.9
	-302.9
	-430.2
	-513.5
	-508
	-99.3
	623.9
	71.7
	121.3
	378.8
	46.5
	213.5
	306.7
	157.2
	11.84
	-140.6
	-155.2
	-411
	-335
	-76
	-358
	199
	154
	331
	9
	188
	361
	234
	35
	-279
	98
	81
	89
	370
	518
	446
	525
	178
	-207
	400
	543
	344
	102
	-169
	-23
	-10
	-93
	40
	146
	271
	118
	226
	11
	-15
	140
	-441
	-260
	366
	84
	-198
	-35
	443
	567
	474
	-630
	-212
	117
	108
	15
	-257
	245
	132
	-17
	185
	407
	483
	-394
	-718
	-296
	304
	144
	84
	132
	-314
	-178
	4
	346
	108
	-110
	-391
	-233
	170
	73
	354
	-102
	-617
	-116
	479
	638
	32
	232
	245
	-418
	-40
	-310
	429
	289
	-169
	349
	2
	-155
	-182
	-123
	-38
	-491
	162
	195
	-6
	417
	339
	-195
	-280
	110
	507
	49
	-154
	188
	213
	569
	502
	-118
	-595
	575
	434
	-99
	116
	-254
	-410
	600
	170
	375
	180
	-46
	297
	459
	325
	-578
	160
	454
	-73
	44
	201
	378
	406
	280
	-2
	148
	160
	-240
	-401
	259
	394
	154
	-135
	289
	445
	523
	-65
	18
	51
	-103
	132
	-375
	-437
	-36
	528
	197
	33
	564
	340
	55
	-266
	312
	375
	112
	34
	-406
	286
	398
	193
	207
	227
	210
	-94
	-61
	159
	10
	-2
	91
	248
	-331
	57
	126
	210
	528
	314
	-133
	-550
	122
	295
	354
	-165
	-655
	16
	440
	401
	207
	537
	286
	-379
	340
	21
	608
	269
	-68
	-6
	570
	159
	-76
	-41
	106
	-263
	-92
	54
	196
	558
	375
	-189
	-263
	200
	355
	135
	-87
	395
	491
	70
	-6
	-280
	-335
	498
	10
	185
	-41.38
	-206.7
	-466.1
	562.7
	8.4
	408
	-41.5
	354.5
	383.5
	195
	16
	-265.5
	432.5
	589
	-44
	-62
	88.5
	352
	81.5
	51.5
	216
	285
	122
	-287.5
	-367.5
	160
	372
	189
	-188.5
	335.5
	411
	364.5
	-360.5
	44.5
	299.5
	-110.5
	104
	-118
	-233
	51
	86
	37
	240.5
	105.5
	42.5
	14
	-198
	88.5
	106
	97.5
	184
	-257
	87.5
	15.5
	27
	400
	562.5
	575.5
	-154.5
	-618
	-303
	401.5
	412.5
	446.5
	216
	-656
	139.5
	470
	391
	104.5
	1
	-185.5
	-335
	362
	144
	254
	31.5
	-353.5
	-23
	67.5
	90.5
	292
	479.5
	123
	-281.5
	80
	74.5
	111
	214
	188
	-42.5
	161
	127.5
	231.5
	296.5
	347
	-724.5
	-57.5
	430
	258.5
	66.5
	-104.5
	-366.5
	174.5
	404.5
	30.5
	390
	255.5
	-166.5
	213.5
	205
	40.5
	-344.5
	-429.5
	307
	-163.5
	15.5
	-433
	-167
	-466
	269
	48
	220.8
	5.8
	85.4
	55
	87.6
	82.4
	-277.99
	203.106
	186.5
	-58.8
	212.33
	494.2
	558.4
	43.4
	-148.9
	-250
	259.2
	331.51
	-49.73
	-356.8
	-226.3
	42.4
	15.3
	-196.7
	329.94
	494.2
	424.4
	-500.5
	1.9
	57.5
	20.6
	49.8
	-391.9
	-526.5
	-181.7
	426.01
	331.9
	-109.6
	156.6
	-0.9
	-33.6
	-581.6
	-41.4
	401.71
	154.9
	36.5
	-507.5
	40.48
	-28.1
	-27.5
	152.4
	332.93
	434.7
	-122.51
	-696.4
	-463.3
	-88.1
	-75
	-50.7
	-15
	-574.9
	320
	357.466
	-32.8
	-9
	-113
	-452.4
	-692.2
	98.7
	52.2
	206.7
	357.4
	-454.08
	-443
	-107
	18
	215.2
	74.8
	-163.8
	-81.779
	-23.9
	-412
	0
	11.1
	-115.5
	-223.3
	39.8
	-103.1
	-193.6
	-188.3
	32.6
	-612
	-336.2
	-74
	-101.7
	86
	-191.5
	-570.8
	241.1
	490.5
	-69
	5
	-177
	-71
	-4
	294.35
	17.1
	-460.2
	-579.9
	486
	-45
	-141
	-348
	-606
	90
[truncated: 844 more rows]

## Sheet: Fig_4_d
call	no call
321.5	228
157.52	141
425.4	252
250.3	250
62.07	265
296.19	237
244.3	362
530.8	390
335.8	227
89.8	338
460.2	312
339.9	253
336.1	424
265.9	229
239.9	238
238.63	213
380.4	156
377.9	321
231.7	263
57.4	-32
256.04	50
290.34	257
390.1	173
217.27	-18
362.5	-8
84.667	366
222.12	288
220.62	195
124.52	117
-175.88	25
76.698	-3
260.88	63
161.64	-31
255.18	153
142.43	-288
227.73	284
306.9	274
355.7	236
256.45	-14
99.4	73
150	89
418	37
458.4	313
307.4	282
-67.9	84
51.63	79
139.69	179
144.64	97
110.69	86
-313.65	110
307.4	59
532.9	0
294.4	263
223.9	165
238.4	110
126	60
194.5	28
189.5	-26
101	226
-271.1	118
255.5	167
274.5	236
204	76
200	224
35	251
181.19	163
347.87	172
367.97	151
150.9	94
296.87	33
-46.09	36
122.01	199
45.81	196
-48.44	-20
1.77	378
96.83	299
228.98	282
203.18	205
-4.6	153
218.18	148
-11.81	87
-9.72	179
159.78	117
-101.22	216
-390.32	217
37.24	197
192.59	171
125.64	71
150.09	-33
13.45	-101
276.57	233
265.06	258
276.17	84
279.94	383
320.8	247
174.77	220
252.26	270
207.287	209
193.25	129
-164.5	212
178.1	154
375.9	227
277.47	106
169.03	79
375.3	137
104.98	199
163.18	-2
319.68	79
192.28	157
48.426	59
219.2	260.2
357.2	193.6
226.31	201.9
135.44	144.5
40.2	54
23.85	341.5
192.05	327
263	173
28.67	113
16.3	101.5
218.7	150.5
310.78	248.5
304.83	223.5
104.8	271
-110.3	66.5
177.67	80
148.68	229
228.22	104.5
103.31	-69.5
47.55	-95.5
225.73	112.5
213.71	36.5
445.2	-92.5
318.4	-107.5
297.3	105.5
110.28	128
-72.25	28.5
232.25	28
-15.59	-110
193.05	-133
94.302	63
71.012	3.5
190.482	143
24.832	-154.5
97.952	168
188.53	132
206.35	56
231.2	-39
268.51	-42.5
-71	-47
-71.1	38.5
-162.21	151
9.69	224
-29.62	87
-80.41	146
227.54	92
338.9	-63.5
225.06	-68
282.7	163.5
329.4	197.5
119.03	105
380.1	156
149.121	50
440.5	-22
280.5	28
274.02	110
470.7	12
449.9	201
268.344	85.5
349.41	136.5
-75.15	263
-76.33	151.5
-97.92	281.5
-95.93	178.5
24.71	124.5
-25.82	209.5
152.14	205.5
-0.56	102.5
175.14	104
-111.16	-40
241.34	193
463.4	124.5
244.705	-74
467	237.5
412	142
-26.73	115
85.98	89.5
-111.48	76.5
22.529	-55.5
-275.58	57
-42.57	198.5
68.46	83
67.12	123.5
-64.13	139
213.47	-8.5
-23.16	-12.5
37.79	14
-82.614	-72
-153.82	-56.5
-183.41	79
-333.776	161.5
-358.976	78
181.324	191
-219.576	111.5
72.974	45
-136.84	95
91.66	58.5
-198.24	-2.5
100.06	50
-179.44	65.5
187.53	106.5
221.74	68.5
136.53	66
-45.26	170
-300.76	175
193.347	-54
132.047	50
51.877	272
96.447	152
-24.213	78
-14.09	156
145.47	211
81.13	187
-106.53	130
-210.53	193
81.18	228
236.89	267
263.29	265
-85.61	236
173.99	164
	455
	252
	221
	282
	134
	353
	255
	-41
	-124
	308
	144
	148
	173
	329
	350
	284
	202
	26
	195
	253
	309
	371
	51
	390
	379
	327
	190
	183
	88
	102
	388
	320
	233
	275
	302
	158
	98
	232
	190
	328
	387
	171
	116
	237
	291
	280
	353
	255
	341
	398
	283
	265
	287
	164
	402
	429
	256
	239
	132
	270
	200
	37
	589
	308
	247
	294
	119
	200
	215
	539
	460
	303
	305
	237
	247
	276
	283
	284
	236
	306
	159
	401
	284
	276
	192
	198
	185
	55
	17
	238
	200
	159
	374
	364
	200
	132
	404
	310
	135
	72
	196
	136
	52
	72
	246.5
	193.39
	88.58
	169.94
	199.5
	167.57
	179.04
	128
	22.7
	175.97
	103.08
	154.1
	0.8
	128.2
	99.5
	136.08
	48.49
	-155.4
	-24.89
	227.88
	163.77
	187.95
	101.68
	-81.891
	-23.96
	116.19
	59.64
	185.22
	-116.03
	127.93
	126.51
	95.301
	67.93
	51.63
	39.82
	-15.21
	222.219
	164.86
	81.59
	-5.6
	79.97
	47.68
	11.74
	13
	166.86
	246.7
	114
	168.78
	152.5
	112.88
	40.11
	-91.8
	228.31
	112.75
	190.04
	259.4
	178.07
	252.98
	161.77
	-15.3
	237.38
	207
	218
	134
	5
	225.65
	144.82
	-129.2
	414.09
	79.6
	40.6
	32.44
	119
	130
	40
	145
	177.17
	224.673
	189.48
	156.564
	164.81
	173.41
	20.97
	-94.5
	60.91
	175.82
	86.012
	129.1
	145
	273
	69
	98
	24
	37
	10
	-109.7
	-185
	-34.6
	274
	237.1
	115
	38
	245
	373
	165
	154
	70
	8
	114
	44
	64
	125
	101
	153
	-102
	-80
	216
	114
	1
	38
	53
	-38
	-73
	58
	-58
	-167
	-209
	219
	202
	104
	41
	-199
	-122
	56
	85
	-168
	-494
	311
	206
	150
	-172
	-66
	-116
	-73
	123
	11
	-122
	-115
	-130
	77
	124
	-82
	-111
	-173
	74
	-90
	-249
	-184
	-104
	-50
	-50
	-184
	-133
	-194
	-285
	344
	200
	165
	64
	-6
	-90
	-179
	-306
	-174
	-196
	-335
	479
	261
	42
	-88
	-187
	-329
	-301
	-93
	-103
	268
	333
	287
	151
	218.3
	112.47
	-34.96
	49
	5.7
	48.81
	61.9
	-139.8
	-162.4
	-227
	-240.8
	-247.9
	-262.9
	-263.9
	-224.6
	-251.6
	-296.6
	-249.6
	-259.6
	-381.5
	181.1
	414.2
	336.8
	-173
	-122
	-159
	-250
	-225
	-362
	-231
	-271
	-201
	-228
	-309
	-360
	-230
	-157
	-13
	-284
	-308
	62
	-9
	6
	-147
	-173
	43
	18
	72
	-106
	-117
	158
	3
	13
	11
	59
	-98
	-138
	288
	-223
	-286
	28
	-39
	-86
	36
	-193
	-63
	-63
	-95
	119
	-179
	16
	25
	-41
	-119
	-91
	-109
	-167
	-33
	-245
	2
	-141
	-209
	-24
	-36
	-173
	24
	28
	-204
	-430
	-294
	-230
	-11
	-128
	-37
	-59
	-144
	-216
	-59
	-197
	82
	95
	-19
	-93
	62
	18
	-170
	-76
	-239
	-57
	-164
	-123
	-94
	-98
	38
	-68
	-116
	74
	-77
	-110
	122.2
	89.3
	-48.1
	-171
	-20.5
	-52
	-180
	46
	-127
	-24.5
	-118
	-23.5
	-6
	12.5
	-59
	-70.5
	-36.5
	-44.5
	-142
	-59
	-136.5
	-49.5
	-74.5
	-73.5
	-21
	-89
	-59.5
	-130
	-93.5
	29.5
	-14.5
	-105.5
	35.5
	133.5
	-130.5
	-144.5
	-18.5
	-146.5
	-117.5
	24.5
	-89
	68.5
	-105.5
	62
	197
	-151.5
	-33
	37.5
	-6
	-1.5
	-7.5
	1
	-30.5
	174.5
	8
	205.5
	38.5
	10
	80.5
	57.5
	4
	-12.5
	-79.5
	-80.5
	-199
	-177
	-121
	135.5
	-51
	-10
	-108.5
	-23.5
	-92.5
	-39.5
	-205.5
	-0.5
	64.5
	-70.5
	25.5
	-20
	-21.5
	-78.5
	-41
	-185
	-105.5
	-157.5
	-102.5
	-48.5
	-64.5
	88
	38.5
	25
	1.5
	-29.5
	102
	-74
	-91
	-39
	-106
	-169
	-12
	-114
	-11
	-93
	-28
	46
	27
	172
	71
	30
	68
	0
	-36
	50
	164
	-29
	38
	166
	182
	71
	85
	357
	198
	110
	321
	179
	71
	255
	339
	84
	71
	190
	143
	15
	194
	107
	200
	116
	158
	417
	-36
	-27
	322
	222
	-15
	149
	150
	174
	112
	32
	305
	252
	172
	216
	205
	83
	95
	103
	176
	113
	11
	-14
	254
	2
	166
	102
	318
	87
	72
	40
	344
	375
	211
	210
	335
	320
	137
	202
	-56
	120
	-85
	26
	125
	97
	241
	240
	202
	247
	58
	240
	28
	12
	-67
	-14
	-114
	-155.6
	-115.5
	-138.9
	-93.94
	-76.76
	-177.13
	-161.4
	-216.29
	-108.123
	-57.21
	28.05
	-174.192
	-137.43
	155.5
	110
	-31.96
	-51.06
	-124.51
	-40.27
	-137.4
	-43.041
	64.5
	-15.32
	-29.49
	-20.96
	-2.8
	68.41
	-31.66
	-203.3
	73.98
	171.97
	-90.041
	-185.12
	18.219
	6.27
	-55.78
	-82
	-14.14
	-88.2
	-11.82
	-108.4
	304.6
	-34.69
	-64.49
	-55.6
	26.219
	4.64
	65.31
	-16.42
	23.04
	113.97
	19.25
	171.67
	61
	55
	127
	129.71
	35.85
	-120
	-239.7
	132.7
	-111.94
	-230.4
	-41.18
	60
	-31
	-85
	29
	15.3
	8.673
	64.5
	-40.436
	36
	50.15
	-137.2
	-44.25
	130.426
	57.38
	-10.11
	12
	-23
	-134
	-151
	-90
	12.491
	-280.3
	28.47
	85.81
	125.5
	151
	-38
	244
	-90
	-96
	-209
	-248
	-215
	-178
	-87
	-319
	-357
	-400
	-310
	8
	-119
	-308
	-192
	-18
	-50
	-22
	34
	-231
	-242
	-149
	-165
	126
	-76
	-163
	-119
	-162
	117
	-244
	-277
	-308
	-206
	69
	12
	-129
	-232
	-189
	63
	-36
	-221
	78
	-157
	-116
	-255
	-296
	-6
	-155
	-258
	-242
	-336
	-300
	159
	27
	75
	-124
	-214
	-187
	-289
	-363
	-238
	-73
	210
	42
	-37
	-83
	-193
	-322
	-384
	-412
	-268
	52
	217
	90
	146.071
	59.69
	-106
	-141.3
	159.53
	78.05
	-83.91
	-223.4
	-479.8
	-358.9
	-430.9
	-397.9
	-385.9
	-362.6
	-316.6
	-344.6
	-393.6
	-153.2
	119.2
	290
	-184.7
	-54
	-69.5
	-93
	-101.5
	-101
	-230
	-232
	-66.5
	165.5
	30
	-193.5
	-46.5
	98.5
	143
	51.5
	-87.5
	-68
	3
	102
	145.5
	152
	-66.5
	-28.5
	289.5
	155
	138
	-16.5
	229
	-11.5
	-39
	237
	141
	-73
	131
	91
	53.5
	18
	60
	-44.5
	-131.5
	-81
	-146
	100.5
	74.5
	130
	-163.5
	-88
	-77.5
	-29.5
	29.5
	-18.5
	-43.5
	1
	-35
	-109
	-52
	-14.5
	-30.5
	-224.5
	-104.5
	-92.5
	-195.5
	-114.5
	-102.5
	52.5
	-91.5
	-124.5
	66.5
	1.5
	-121.5
	-237.5
	-99.5
	7
	-78.5
	65
	46.5
	-83
	-123.5
	22.5
	71
	-7
	-99
	-127.5
	95.5
	33
	-91.5
	-150
	-130
	16
	-29.5
	1.5
	-47.5
	-87.5
	-66
	-84
	-155.5
	54.5
	53.5
	-75.5
	-184.5
	-0.7
	183
	144.5
	263
	210.5
	127
	131
	11
	146.5
	134.5
	247
	102.5
	175.5
	36.5
	204
	168.5
	75.5
	201
	135
	89
	73.5
	139
	209.5
	166.5
	120.5
	85
	190
	48.5
	143
	184.5
	166
	33
	-131
	161
	108
	134
	152.5
	76
	11
	179.5
	108.5
	-9
	-67
	144.5
	137.5
	64
	-53.5
	29
	167.5
	187.5
	109.5
	24.5
	-52.5
	-36
	6
	18
	14
	113.5
	-59.5
	-160.5
	16.5
	-66.5
	-21.5
	31.5
	-8.5
	82.5
	-53.5
	71.5
	76.5
	166.5
	92.5
	140.5
	268.5
	210
	17.5
	209
	110.5
	34
	92.5
	209.5
	41
	85
	140
	62.5
	44.5
	26
	78.5
	191
	191
	75
	234.5
	110.5
	120.5
	150.5
	60
	-30
	-24.5
	46.5
	-46.5
	131.5
	-99.5
	-130.7
	76
	-25.5
	202
	134.5
	34
	173
	22
	215.5
	145.5
	126
	163.5
	95.5
	36.5
	108
	160.5
	186.5
	172
	85
	254
	255.5
	180
	219.5
	255.5
	358.5
	356
	291
	223.5
	354
	203.5
	260
	302
	208
	217
	302
	297
	193.5
	67
	282
	227.5
	200.5
	165
	129
	228.5
	196.5
	110
	68.5
	233
	150.5
	201.5
	109.5
	226.5
	115.5
	282
	228
	-2
	159
	265.5
	-2.5
	-49.5
	68.5
	3.5
	199.5
	90.5
	153.5
	215.5
	125.5
	75.5
	77.5
	178.5
	281.5
	351.5
	287.5
	272
	189.5
	242
	204.5
	377
	179.5
	252.5
	352
	313
	122
	130.5
	366.5
	299
	215.5
	154
	271
	259
	65.5
	181.5
	55.5
	175.5
	132
	200
	193.5
	254.5
	153.5
	239.5
	157.5
	-89.7
	18
	8.5
	85.75
	98
	-50.13
	-84.01
	-90.264
	109.47
	116.55
	67.53
	-46.08
	-6.38
	192
	160.74
	34.38
	-21.29
	14.22
	76.86
	-73.6
	30.459
	158
	48.021
	159.45
	55.76
	49.959
	199.4
	79.59
	77.219
	-42.2
	61.959
	166.38
	63.81
	33.178
	148.56
	161.14
	132.39
	4.66
	-44.66
	116.66
	64.719
	-17.3
	-151.6
	124.79
	81.8
	32.15
	-150.5
	35.63
	46.13
	115.49
	183.9
	73.82
	13.98
	-59.3
	32.219
	4.6
	84.38
	126.45
	23.952
	-2.43
	-140.4
	-124.87
	32.5
	179.5
	115.5
	136.85
	68.88
	20.32
	-23.71
	-8.3
	254.6
	176.59
	36.91
	-132.7
	-22.5
	194
	135.5
	94.17
	101.173
	97.49
	97.67
	-97.7
	-2.12
	-6.51
	144.659
	110.14
	68.39
	-26.66
	-16
	126
	76.5
	0.5
	-6.5
	-225.7
	-241.2
	37.7
	108.7
	157.5
	96.5
	117.5
	187.5
	-197.4
	-46
	-121.5
	43
	-0.5
	-192
	-171
	-298
	47.5
	79.5
	-2
	-225.5
	58.5
	18.5
	110
	196.5
	74.5
	-67
	-110
	-73
	-91.5
	-76
	102.5
	75.5
	-111.5
	-19
	-51
	-43.5
	-64
	-152.5
	-149
	-266
	-344
	146
	9
	-97
	-49.5
	-62
	147
	133.5
	-16.5
	-186
	-261
	106.5
	205.5
	57
	-245.5
	-259
	-76.5
	-157.5
	-205.5
	-216.5
	-294.5
	-28
	-149
	-243
	-234
	-228.5
	-248.5
	53.5
	74.5
	-41.5
	-147.5
	-181.5
	-192.5
	-276.5
	-339.5
	-320.5
	-317.5
	246.5
	316.5
	241.5
	203.5
	-111
	-245.5
	-277
	-299.5
	-186
	144.5
	230.5
	191.42
	-53
	-16.57
	-158.6
	167.76
	107.83
	-5.41
	-112.5
	-189.9
	-150.3
	-298.7
	-255.4
	-301.4
	-290.1
	-314.6
	-382.6
	-417.1
	-296.8
	27.69
	193.6
	187.3
	-59
	-100
	-167
	-178
	-187
	-83
	-157
	-141
	-151
	-220
	-292
	-257
	-186
	-266
	-111
	41
	-31
	-147
	133
	-92
	-258
	-131
	-68
	-148
	-132
	-136
	-220
	-329
	-277
	-112
	-32
	-23
	-195
	-106
	-252
	-155
	-186
	-373
	-125
	-51
	-290
	-381
	-162
	-49
	-85
	-95
	-280
	-294
	-300
	-233
	-264
	-128
	-60
	-12
	-139
	-223
	-182
	-212
	-307
	-285
	-228
	29
	-50
	-192
	-184
	-241
	-104
	-275
	-216
	-262
	-309
	-358
	-279
	-111
	-265
	-183
	-300
	-402
	-230
	-260
	-240
	-162
	-140
	-59
	-177
	-200
	-105
	-196
	-211
	-384
	-303
	-142
	-237
	-246
	-221
	-281
	-206
	-223
	-287
	-265
	-157
	-206
	-273
	-235
	-415
	-270
	-92
	-173
	28
	-148
	-180
	-237
	-308
	-338
	-94
	-125
	-310
	87
	132
	94
	59
	78
	227
	114
	123
	132
	55
	30
	-27
	64
	-101
	33
	-57
	94
	87
	106
	-33
	-37
	33
	30
	-166
	-142
	12
	-50
	37
	-9
	14
	5
	-103
	-198
	-68
	-187
	-131
	12
	-268
	-206
	-339
	-56
	-85
	-190
	9
	-29
	-177
	-61
	-104
	28
	-149
	-209
	-84
	65
	-28
	-126
	-69
	-142
	-207
	-270
	-89
	17
	64
	18
	-72
	-163
	-287
	15
	-53
	-146
	-79
	-129
	-220
	-121
	-74
	-41
	-29
	-298
	-230
	-56
	-159
	-216
	-146
	40
	-24
	-12
	12
	60
	-33
	-36
	-192
	-87
	-37
	-40
	-53
	-140
	-311
	-210
	16
	-90
	-58
	-76
	-219
	-335
	-34
	-27
	-75
	171
	79
	200
	-60
	-61
	-156
	-240
	-212
	-226
	-64
	-251
	183.1
	132.5
	18.2
	-3.6
	-42.5
	160
	-66
	53
	9
	-48.5
	3
	-50.5
	53.5
	-43
	-32
	-60
	-155
	-102.5
	31
	-163
	-149
	-88
	-107
	-240.5
	-226
	-65.5
	-126.5
	-223.5
	-154
	-108
	-133.5
	-252
	-328
	-226
	-210
	-292
	-198.5
	-251
	-278
	-205.5
	-217
	-218.5
	-208.5
	-67
	-46.5
	-157.5
	-218.5
	-181
	-111
	-146
	-140
	-228.5
	-103
	-87.5
	-105
	-42.5
	-24.5
	-18.5
	-199
	-179
	-150.5
	-47
	6.5
	-122
	-131
	-257
	13.5
	-9.5
	-156
	-194
	-239
	-200.5
	-80.5
	67.5
	16.5
	-23.5
	-91.5
	-192.5
	-88.5
	-147.5
	-135.5
	-194.5
	-51
	-69
	-178.5
	-101
	-42.5
	-229
	-165.5
	-248
	-179.5
	-138
	-245.5
	-229
	-255.5
	-352
	-246.5
	-126.5
	-121
	-98
	-94.5
	-271
	-355
	-95
	-201
	-144
	-44
	-71
	72.5
	-142.5
	-150
	-120
	-201.5
	-217
	-176.5
	-109.5
	-158
	2
	101
	22
	-91
	-135
	116.8
	20.06
	39.69
	-69.29
	-142.86
	-161.36
	-135.123
	-180.8
	-276.23
	-6.51
	-10.25
	-61.19
	-58.07
	215.6
	-129.521
	-165.42
	-66.64
	-22.73
	-303.4
	-245.07
	104.8
	-87.3
	-101.12
	-128.73
	-30.21
	-102.198
	-202.94
	-218.96
	-26.4
	-137.47
	-233.95
	-204.92
	-148.74
	-122.32
	-167.03
	-183.822
	-261.78
	-171.781
	-62.34
	-98.29
	-239.85
	-129.77
	-99.58
	-144.94
	-151.41
	-287.8
	-103.71
	-37.82
	-163.1
	-189.59
	-155.92
	-87.1
	-30.45
	-116.32
	-201.94
	-104.37
	58.81
	-73.49
	-93.62
	-104.59
	-277.7
	19.64
	-96.84
	-72.32
	-120.77
	-146
	-99.11
	-94.1
	-11.29
	-12.02
	-158.69
	-113.38
	-164.62
	70
	-26
	-89
	-73.12
	-31.97
	-118.15
	-186.8
	-43
	44
	-99
	-3.2
	-231.68
	-78.327
	-60.99
	-80.436
	-46.13
	-70.78
	-254.33
	-361.6
	-138.44
	-217.12
	-185.3
	-93.67
	-133.02
	-204.574
	-47.47
	-276.5
	-106
	64
	-127
	10
	-110
	-319.8
	-176.14
	-154.19
	-148.26
	-44
	-102
	63
	58
	4
	-40
[truncated: 844 more rows]

## Sheet: Fig_4_e
call	no call
-56.55	-157.34
-338	-223.43
-149.89	-395.4
138.6	-403.8
-449.7	-172.92
-146.18	-167.08
-304.08	-117
-168.58	-115.58
86.59	-85.756
-157.68	-178.639
-303.6	-142.28
-661.7	317.14
-419.8	132.8
-465.7	28
-480.5	-21.48
577.3	-71.5
45.5	93.97
545.1	200.5
625	227.4
16.3	170.5
329.61	351.9
-110.55	258.5
252.51	306.28
-134.09	247.4
366.57	541.85
111.1	526.8
432.44	286.2
408.792	97.4
-181.79	74.9
-304.49	249.3
-44.306	293.9
9.47	298.12
42	659
-564.4	661.7
-244.82	426.3
-60	508.5
-470	433.8
422.51	57.4
-396.19	-54.5
-60.74	-49.6
36.82	71.7
-391.89	732.4
91.1	213.9
-496.3	101.22
-90.4	158.28
-686.1	54.2
-505.2	28.8
399.24	595.5
-313.06	-48.87
157.14	-104.09
-289.16	953.2
321.2	786
-403.9	328.72
58.3	102.1
-29.2	-39.8
-540.4	467.3
517.7	323.5
-10.2	325.3
111.63	289.7
280.4	850.3
-28	805.2
297.5	492.215
297.5	622.2
-169.54	556
-674.1	274.74
-619.8	308.78
392.19	265.24
-111.91	743.5
110.6	499.5
322.79	368.17
-286.81	161.7
174	823.3
10.4	413.9
202.5	693.8
-398.5	39.13
122.3	309.78
-316.9	176.66
-64.4	61.8
42.1	-32.7
-497.1	5.7
684.3	152.7
-42.6	304.46
609.4	318.82
189.8	221.38
462.3	194.77
423.9	336.17
248.95	-344.44
593.9	-379.2
-34	-290.2
100.36	-297.8
270.1	-82.1
-51	-55.01
780.1	-54.1
150.8	-129.1
142.2	-174.71
208.92	-236.1
29.7	-189.3
241.8	234
2.8	92
236.2	32
-441.2	170
509.33	196
-371.27	177
248.83	212
50.83	214
-475.47	221
-7	533.4
-788.8	377.4
-130.4	136.58
-836.5	232.2
79.3	831.8
-679.1	671.7
-710	431.8
-654.2	322.2
-552.1	359.3
76	444.4
-628.2	460.1
-260.92	433.42
-221.66	778.7
-719.5	548.3
-491.4	753.4
496.83	803.1
-415.07	685.6
-175.27	267.4
-512.57	191
-96.47	113.7
-142.97	105.1
-115.47	754.2
-452.62	389.4
-533.3	338.34
-253.4	343.88
-441.27	233.2
-574.9	200.9
-114.4	639.4
-717.6	229.32
-420.76	162
-531.1	302.9
-516.61	291.66
-686.6	237.02
-536.378	814.2
-500.8	495.8
-751.2	158.82
	-55.6
	-252.7
	134.1
	-3.3
	-32.1
	13.8
	909
	772.2
	854
	735
	629.5
	425.74
	430.08
	295.24
	953.8
	644.2
	373.07
	290.2
	42.9
	152.6
	668.1
	436.2
	895.1
	410.33
	560.28
	513.36
	227.2
	100.4
	218.6
	253.2
	292.86
	326.62
	243.88
	224.07
	278.97
	-316.24
	-438.4
	-631.3
	-628.7
	-354
	-420.81
	-427.1
	-449.8
	-540.51
	-666.5
	-675.3
	-52.3
	-462.8
	-576.2
	-346.9
	-299.8
	-314.8
	-397
	-515.5
	-542.9
	-212.9
	-380.5
	-343.92
	-376.7
	143.6
	49.1
	-196.5
	-364.1
	-355.3
	-289.8
	-200.3
	-177.68
	45.4
	-267.1
	102.1
	131
	-20.2
	-556.9
	-519.1
	-478.7
	-307.5
	209.1
	-123.4
	-152.46
	-259.52
	-457.4
	-559.4
	-1.3
	-400.68
	-531.7
	-310
	-176.34
	-350.28
	243.1
	40.3
	-304.88
	-279.8
	-599.7
	-398.1
	-486.3
	-476.2
	-418.3
	259.4
	29
	190.1
	341.4
	-12.6
	-259.52
	-292.26
	160
	36.5
	-167.56
	-345.2
	-498.9
	-534.2
	283.5
	69.3
	234.4
	-288.47
	-415.82
	-458.6
	-320
	-190.24
	-352.78
	-493.92
	-532.93
	-419.53
	-209.14
	-161.24
	-100.8
	-134.8
	49.1
	18.89
	49.13
	68
	73.09
	36.6
	75.6
	712.5
	424.2
	349.9
	280.6
	281
	-264.4
	-424.8
	-205.5
	-112.1
	447.3
	457.4
	473.68
	80.6
	437.16
	354
	114.66
	6.3
	47.9
	-28.98
	260.8
	293.52
	454.9
	399.4
	575.1
	510.6
	249.37
	-169.17
	-94.1
	-51.6
	-18
	865.2
	392.7
	308.64
	239.38
	157.5
	-41.61
	333.84
	-456.08
	-481.3
	-75.62
	214.16
	255.72
	129.7
	343.92
	110.88
	-63.04
	-184
	-452.3
	-332.6
	-252
	-103.34
	729.3
	666.5
	253.1
	286
	76.9
	-338.96
	-279.72
	-350.26
	-5.3
	-80.3
	-263.43
	-452.1
	-446.8
	-319.6
	69.3
	143.64
	104.6
	-375.47
	-128.52
	-171.34
	-275.9
	-573.3
	-347.74
	-59.22
	-63
	-136.07
	-200.33
	-367.9
	-389.4
	-448.5
	-301.1
	-278.41
	-306.2
	-338.9
	-410.71
	-497.6
	-478.7
	20
	-1.265
	-485.5
	-475.4
	-420.8
	-404.3
	-418.5
	-405.9
	-403.1
	53.2
	-11.5
	-318.6
	-506
	-582.2
	-465.8
	-279.8
	-302.48
	-46.9
	-87.7
	-207.8
	-752.6
	-643.4
	-459.9
	-499
	-472.44
	-451.08
	-560.7
	-796.3
	159.8
	127.3
	-221.8
	-429.63
	-611
	-739.6
	-149.9
	-306.13
	161.46
	283.08
	395.4
	159.84
	167.08
	149.26
	151.13
	50.16
	29.82
	-283.3
	-143.2
	137.73
	127.1
	-148.5
	-113.54
	-219.5
	-208
	-169
	-203.7
	-258.5
	-266.42
	-306.28
	-280.7
	-330.26
	-97.4
	-229.2
	-249.3
	-153.38
	-294.52
	-435.1
	-398.8
	-713
	-661.7
	-340
	-445.9
	-153.6
	-6.4
	44.6
	49.5
	-692
	-109.56
	-32.3
	-946.1
	26.96
	-1.7
	-367.33
	-419.4
	-939.9
	-542.4
	-206.96
	5.7
	-391.4
	-446.64
	-339.6
	-1007.6
	-809.2
	-479.3
	-629.1
	-296.5
	-258.36
	-294.96
	-224.1
	-683.4
	-743.5
	-252.28
	-613.4
	123.63
	177.06
	-214.5
	-378.5
	-51.9
	-225.58
	-119.08
	-1.3
	107.8
	-94.5
	-338.14
	-353.82
	-346
	-239.4
	-338.69
	-162
	26.1
	105.2
	95.57
	112.07
	10.3
	-60.37
	-59.14
	-110.88
	-37.74
	-76.3
	-39.2
	163.73
	307.1
	92.5
	65.46
	-27.5
	-6
	56
	108.3
	118.9
	-129.6
	-169.7
	-84.8
	335.24
	224.8
	293.1
	195.1
	164.2
	151.2
	50.8
	142
	97.8
	-113.4
	329.1
	337.7
	146.1
	289.3
	134
	276.2
	297.9
	213.04
	162.3
	-190.2
	-221.2
	283.26
	199.8
	-93.3
	-23.2
	-64.6
	-359.3
	-398
	27
	-104.5
	-302.6
	-360.4
	-291.3
	-377
	-200.1
	-5.2
	-71.8
	-4.6
	245
	339.799
	296.36
	166.8
	32.5
	136
	20.3
	65.8
	55.3
	11.5
	36.1
	210.3
	-100.4
	-127
	512.83
	689.9
	217.6
	392.8
	254.7
	118.3
	228.6
	157.3
	-39.3
	-8.7
	12.6
	-0.5
	-59.2
	585.5
	-105.6
	-98.7
	-235.9
	-185.33
	-253.73
	-330.8
	-535.57
	-445.04
	-330.48
	-252.74
	-435.3
	-582.5
	-302.27
	-81.7
	-277.5
	-439.54
	-744.4
	-732.7
	-618.7
	-533
	-639
	-571.3
	-650.2
	-673.8
	-429.86
	-461.5
	-457.2
	-539.1
	-546.5
	-465.9
	-529.6
	-479.4
	-663.8
	-928.8
	-298.4
	-355.2
	-699.2
	-543.1
	-424
	-260.4
	-601.3
	-259.46
	-488.4
	-660.1
	-730.6
	-397.64
	-576.2
	-857.4
	-912
	-730.7
	-659.6
	-792.6
	-442.9
	-343
	-725.1
	-911.8
	-892.7
	-826
	-659.9
	-546.7
	-801.6
	-624.2
	-418.9
	-335.501
	-333.84
	-262.5
	-723.6
	-555.8
	-531.5
	-882.1
	-874.8
	-684.6
	-583.5
	-629
	-648.7
	-289.57
	-221.1
	-358.1
	-347
	-377
	-763.6
	-730.8
	-517.1
	-444.8
	-597.7
	-657.5
	-678.6
	-768.6
	-736.8
	-78.6
	-253.7
	-41.4
	252.84
	294.6
	217.77
	185.97
	192.1
	176.33
	191.26
	225.12
	309.16
	431.6
	310.8
	360.43
	397.1
	-117.5
	-402.94
	-445.8
	-417.7
	-286.08
	-147.51
	198.9
	198.5
	167.4
	-144.6
	-201.76
	-91.1
	-283.38
	-278.28
	-221.42
	11.6
	-398.6
	-352.2
	-248
	-262.3
	183.6
	117
	-317.573
	-109.03
	-2.6
	39.1
	169.5
	29.5
	-370.31
	-454.68
	-427.84
	-525.8
	-285.4
	-284.6
	-740.8
	-770.4
	-646.4
	-17.02
	-116.24
	-560.05
	-984.8
	-810.8
	-558.86
	-361.3
	-164.9
	-165.4
	24.7
	-119.08
	-345.601
	-454.84
	-317.9
	-626.6
	-631.3
	-688.1
	-482.4
	-793.9
	-787.8
	-730.4
	-748.8
	-343.67
	128.73
	313.1
	178.6
	-634.3
	-374.4
	-480.1
	-334.5
	-661.5
	-585.2
	-674.5
	-576.8
	-409
	-376.73
	-554.1
	375
	-232.2
	6
	-116.03
	-111.33
	-204.8
	-306.27
	-528.24
	-266.4
	-137.445
	-430.77
	-272
	-538.3
	-486.14
	-649.9
	-643.3
	-560.7
	-628.8
	-460.36
	-603.4
	-715.1
	-635.8
	-573.7
	-395.4
	-510
	-483.1
	-620.2
	-482.1
	-495.94
	-973.3
	-350.9
	-592.5
	-915.4
	-926.4
	-590.2
	-406.3
	-338.001
	-447.24
	-571.1
	-610.2
	-571.2
	-616.2
	-293.37
	-192.1
	-312.8
	-811.4
	-649.9
	77.7
	288.44
	82.1
	33.01
	199.7
	236.1
	140.7
	-165
	-78
	-170
	-178
	-235
	-186
	-235
	-192
	-209
	-261
	-398
	-502.78
	-201.52
	-136.84
	-195.9
	-423.8
	-838.9
	-431.8
	-485.18
	-362.88
	-466.24
	-516.6
	-533.4
	-686.6
	-519.6
	-627
	-446.85
	-293.9
	-168.2
	-105.4
	-271.9
	-889.4
	-932.9
	-410.3
	-338.34
	-265.4
	-195.7
	-151.29
	-453.9
	-277.54
	-191.9
	-194.6
	-298.8
	-265.26
	-270.94
	-274.03
	-364.181
	-851.6
	-137.9
	-22.8
	189.3
	255.5
	16.1
	-100.72
	3.3
	-472.5
	-909
	-855.6
	-728
	-854
	-628.9
	-480.2
	-440.67
	-289
	-833.2
	-264.5
	-170.36
	-100.9
	-499.3
	-425.77
	-533.82
	-498.5
	-125.4
	-248.2
	-269.11
	-353.48
	-363.38
	-223.07
	-234.74
	-381.9
	27.8
	-90.82
	-108.59
	87.785
	57.461
	110.88
	68.2
	37.7
	-191.48
	-178.65
	-137.461
	-91.6
	-21.2
	27.5
	-39.3
	-119
	-160.5
	-194.7
	11.9
	166.4
	84.8
	-235.3
	-347.84
	-145.6
	-223.6
	-149.4
	-190.4
	-134.5
	-206.9
	-269.1
	77.6
	-306.4
	-174
	-280
	-221.6
	-82.6
	-322.4
	-374.7
	-201.9
	-165.5
	-237.12
	-177.5
	-175.2
	3.6
	203.5
	-127.1
	-248.785
	-286.97
	-276.87
	75.8
	93.3
	35.4
	96.1
	413.2
	64.5
	-24.58
	217.6
	284.7
	340
	259.6
	326.8
	257.6
	140.5
	-58.7
	-29
	-5.2
	-292.31
	-361.785
	-343.67
	-106.1
	-78.4
	-122.2
	-90.8
	-11.5
	-240.3
	63.4
	9.1
	94.3
	-565.35
	-505.26
	-307.4
	-322.9
	-335.7
	-138.2
	-200.3
	-101.4
	-20.8
	2.4
	-28.3
	29.6
	73.8
	-596.2
	-49.2
	-271.9
	-341.2
	-372.3
	-430.4
	-219.6
	-393.3
	-564.6
	-516.9
	-328
	-318.6
	-435.7
	-739.6
	-716.9
	-693.3
	-720.6
	-718.4
	-782.5
	-550.5
	-451.8
	-589
	-828.2
	-712.9
	-628.3
	-757.3
	-674.1
	-693
	-646.4
	-650.6
	-692.9
	-760.2
	-620.7
	-889.1
	-823.1
	-688.6
	-503.5
	-604.5
	-923.4
	-775.4
	-517.4
	-490.8
	-693.8
	-726.1
	-593.5
	-461.5
	-587.5
	-687
	-636.7
	-801.9
	-616.3
	-537.4
	-652.7
	-764.1
	-903.4
	-653.8
	-224.8
	-541.9
	-438.6
	-310.9
	-373.2
	-559.7
	-641.2
	-483
	-463.6
	-499.3
	-649.6
	-771.2
	-710.4
	-679.2
	-663.9
	-717.2
	-499.1
	-736
	-688.9
	-600.2
	-886.3
	-724.9
	-645
	-587.4
	-666.7
	-328
	-836.5
	-939
	-769.8
	-635.9
	-886.6
	-875
	-661.5
	-566.4
	-678.5
	-684.7
	-757.3
	-716
	-534.3
	-669.1
	298.52
	131.2
	89.7
	246.3
	272.7
	336
	488.6
	321.1
	110.6
	67.6
	-37.7
	-316
	-611.1
	-418.3
	-316.6
	-355.24
	-232.1
	-7.6
	199.1
	-59.8
	-446.48
	-479.82
	-317.14
	-519.19
	-338.94
	-287.3
	-495.2
	-408.68
	-393.1
	-103.8
	-67.7
	-552.28
	-418.15
	-241.7
	-126.1
	-279.8
	-205
	-45.9
	13.4
	-29.7
	-73.9
	-219.6
	-269.72
	-116.3
	-375.8
	-737.4
	-727.4
	-693.5
	-423.54
	-198.5
	-11.4
	-192.1
	-254.6
	-691.6
	-200.9
	-25.32
	-26.64
	48.2
	75.3
	-626.4
	-427
	-329.3
	-153.7
	-176.8
	-179.7
	-136.2
	-49
	-407.01
	-600.9
	-761.3
	-587.3
	-578.5
	-696.4
	-527.2
	-799.3
	-964.3
	-736.5
	-414.3
	-512.5
	-475.4
	-401.8
	-792.8
	-910.9
	-852.6
	-761.8
	-773
	-552.5
	-399.92
	-374.26
	-380.9
	-490.2
	-205.46
	-219
	-247.9
	-224.9
	-261.5
	-167.7
	-92.53
	-645.4
	-467.8
	-536.6
	-644.8
	-614.9
	-622.4
	-626.5
	-643.8
	-795.3
	-866.2
	-750.4
	-933
	-858.8
	-813.6
	-662.1
	-1026.4
	-818.9
	-777.2
	-912.9
	-935.3
	-716.5
	-684.5
	-664.1
	-755
	-738.4
	-880
	-559.5
	-378.2
	-506.2
	-549.6
	-653.7
	-661.5
	-694.2
	-742.4
	-621.7
	-876.1
	-905.8
	-854.1
	-677
	-492.8
	-512.9
	335.18
	425.85
	448.5
	650.1
	628.7
	420.79
	686.7
	674
	425.9
	309.9
	439.3
	573.2
	518.9
	295.8
	208.1
	90.8
	70
	467.8
	267.4
	371.72
	338.88
	343.92
	361.6
	255.8
	49.1
	-143.6
	70.6
	399.4
	349
	262.03
	289.8
	367.94
	211.7
	221.76
	124.7
	7.6
	241.9
	267.1
	-6.3
	-93.2
	545.6
	398.1
	304.9
	275.9
	132.3
	-102
	-196.6
	123.4
	157.52
	428.4
	570.8
	380.54
	1.3
	-369.1
	34
	255.8
	409.46
	626.2
	498.9
	389.3
	278.4
	439.76
	492.6
	-46.6
	-183.9
	112.2
	68.1
	81.9
	240.6
	432.2
	648.9
	754.7
	535.42
	497.7
	486.4
	-118.5
	-129.8
	-17.6
	-360.4
	463.66
	259.54
	222.98
	-112.1
	-60.5
	-160
	-8.9
	75.59
	380.5
	471.21
	549.34
	475
	-150
	-75.5
	192.76
	413.2
	29
	-141.2
	374.2
	444.719
	723.2
	270.84
	194.06
	303.68
	332.581
	525.38
	438.44
	170.7
	201.9
	216.38
	261.8
	224.9
	270.39
	535.57
	543.79
	379.68
	295.51
	248.63
	582.5
	634.7
	431.608
	212.7
	115.6
	168.03
	215.94
	624.6
	545.8
	637.6
	551.7
	650.2
	635.9
	549.76
	423.98
	398.25
	501.5
	441.6
	419.4
	405.3
	539.1
	543
	509.1
	500.3
	436.7
	722.5
	888.3
	928.8
	314.3
	342.7
	699.2
	420.9
	364.7
	264.9
	563.5
	618.8
	552.4
	337.3
	248.99
	516.3
	624
	619.9
	607.3
	699.9
	681.6
	569.7
	462.72
	438.215
	575.4
	534.8
	508.1
	912
	674.2
	755.7
	582.3
	710
	838.1
	746.4
	484
	372.2
	630.1
	747.7
	865.5
	924.6
	820.6
	826
	735.4
	592.1
	729.1
	705.2
	254
	746.1
	556.6
	488.6
	575.6
	874.8
	686.4
	583.5
	450.8
	494.39
	639.8
	696.1
	602.8
	592
	348.5
	295.7
	289.57
	441.85
	445.03
	440.5
	503
	671.2
	700.3
	465
	496
	657.5
	669.4
	785.2
	754.2
	113.5
	-18.6
	138.7
	70.2
	355.6
	330.9
	395.3
	475.2
	497.7
	282.8
	201.8
	201.4
	543.3
	609.2
	528.9
	499.8
	385.1
	316.8
	343
	706.8
	718.4
	722.6
	510.1
	480.5
	524.8
	842.2
	788.3
	688.2
	640.5
	729.3
	710.5
	734.2
	686.4
	689.1
	672.6
	647
	808.6
	815.4
	620.7
	677.4
	845.3
	503.5
	421.1
	462.4
	917.4
	885.4
	606.1
	512.8
	467.6
	693.8
	755.5
	571.3
	519
	480.6
	443.8
	419.7
	630.3
	602.9
	687
	836.6
	673.8
	571.6
	548.8
	694.2
	888.8
	663.8
	667.9
	237.6
	318.4
	478.4
	497.8
	486.6
	322.9
	351.1
	435.1
	557.6
	641.7
	484.8
	449
	508
	667.5
	756
	710.4
	401.3
	894.7
	671.8
	613.1
	732.4
	886.3
	767.9
	793.8
	584.3
	550.49
	645
	538.2
	674
	597.3
	466.4
	353.9
	499.2
	802.4
	1049.2
	894.5
	616.8
	854.1
	920.9
	855.5
	517.4
	491.4
	648.8
	693.4
	753.4
	707.3
	680.8
	136.1
	332.62
	263.3
	517.8
	493.9
	469.9
	711.9
	750.9
	585.9
	527.9
	548
	893.3
	943.7
	774.9
	572
	467.5
	341.5
	275.89
	366.66
	500.2
	825.3
	750.9
	817.6
	626.2
	357.8
	204.1
	293.56
	331.4
	389.3
	391.8
	384.2
	260.82
	333.92
	457.4
	388.1
	257.04
	446
	567
	666.5
	553
	474.2
	381.627
	377.4
	292
	250.3
	700
	764.3
	700.4
	516.1
	619.9
	492.64
	253.29
	216.74
	394.3
	350.2
	286
	320.02
	40.3
	-50.4
	109.6
	42.8
	65.5
	318.7
	636.3
	627.4
	375.44
	-7.6
	-32.7
	78.2
	287.3
	399.36
	424.64
	314.94
	462.4
	163.8
	-36.5
	192.7
	167.6
	267.14
	303.6
	485.1
	630
	661.4
	-61.7
	139.9
	-50.4
	109.58
	99.5
	87
	-113.4
	-165.3
	-115.5
	-96.81
	-91.5
	425.26
	183.2
	-260.8
	25.2
	254.5
	418.3
	471.24
	11.4
	-176.4
	100.8
	230.5
	69.3
	-299.9
	-134.8
	80.7
	226.7
	389.3
	249.5
	482.56
	35.3
	86.9
	253.2
	180.2
	157.5
	229.3
	195.2
	445.055
	90.7
	-2.5
	-112.2
	-149.9
	-178.9
	-248.2
	95.8
	-115.9
	20.1
	-63.2
	-90.4
	-48.1
	-163.2
	-220.7
	-348
	-176
	-126.8
	-83
	-183.7
	-41.4
	-146
	-315.4
	-315
	-328.5
	28.1
	-45.4
	-22.7
	56.7
	-90.7
	-23.9
	-68
	-95.7
	94.5
	-121
	-189
	-176.4
	56.7
	-361.6
	264.6
	118.5
	-32.7
	-269.7
	-281.01
	-260.8
	-251.9
	-129.8
	-3.8
	27.8
	34
	108.3
	175.1
	199.08
	50.4
	84.4
	-31.5
	-42.84
	-70.57
	-54.2
	-239.4
	-714.9
	-311.4
	-266
	-250.7
	-75.32
	428.8
	205.9
	101.14
	-334.3
	-495.18
	-210.4
	-308.64
	-36.53
	55.44
	102.08
	-278.44
	-21.4
	-46.6
	-175.12
	-430.9
	-393.1
	-653.1
	-567.4
	-340.95
	169.73
	93.1
	13.4
	-17.1
	-387.23
	-910.5
	-230.52
	127.25
	-613.6
	510.28
	521.6
	272.12
	-85.67
	-233.12
	186.4
	-10.1
	-21.42
	141.1
	215.4
	720.7
	593.4
	103.34
	-482.53
	-521.6
	-477.5
	-90.7
	231.78
	424.62
	420.8
	262.03
	17.6
	54.8
	83.2
	504.7
	174.56
	-23.9
	-64.24
	199.1
	267.14
	215.42
	456.1
	338.9
	229.34
	59.21
	228.03
	34.6
	-229.96
	-200.97
	-197.01
	-192.1
	-164.508
	-223.377
	-252.82
	-431.6
	-329.33
	-322
	-173.47
	71.51
	613.9
	403.9
	257.94
	-7
	-187.1
	193.26
	186.76
	109.2
	267.98
	289.3
	7.9
	360.7
	352.2
	134.58
	177.4
	257.5
	-297.9
	-131.5
	133.85
	367.93
	78.7
	-22.6
	-68.1
	-101.4
	-151
	-112.7
	366.61
	370.31
	318.2
	401.3
	538.13
	434.299
	532.6
	509.22
	288.1
	258.08
	937.4
	631.8
	74.47
	38.48
	169.4
	158.1
	779.2
	984.8
	393.04
	402.87
	-50.7
	5.6
	456.56
	452.1
	586.9
	649.3
	693.3
	474.6
	781.9
	847.7
	778.5
	762.3
	439.8
	569.7
	-265.9
	388.58
	584.7
	654
	461.5
	500
	334.5
	466.4
	630.3
	586.2
	255.5
	569.6
	8.2
	-154.7
	-210.66
	-105
	-114.1
	-181.8
	-244.8
	-286.5
	-328.7
	-507.9
	-300.4
	-78
	-24.7
	173.68
	633.8
	401.9
	340.14
	133.7
	7.6
	543
	325.96
	329.8
	578.88
	447.6
	162.1
	495.2
	494.2
	362.08
	325.6
	216
	-116.2
	203.2
	427.95
	521.43
	360
	208.1
	245.6
	214.7
	-115.5
	76.3
	318.01
	180.11
	111.2
	161
	724.7
	713.5
	699.8
	470.52
	199.4
	267.88
	614.1
	240.2
	50.74
	10.48
	-48.2
	-86.2
	488.3
	624.4
	117.14
	199.77
	-54.2
	14
	775
	556.9
	646.7
	758.1
	740.8
	548.5
	848.9
	809.2
	870.6
	972
	673.3
	342
	475.4
	395.9
	863.1
	911.6
	840.5
	713
	589.2
	598
	617.6
	556.3
	280.5
	504
	328.8
	-136.1
	-335.16
	-375.5
	-372.9
	-522.9
	-614.9
	-729.5
	-527.9
	-866.9
	-845.4
	-572
	-341.5
	-197.82
	42.9
	-366.66
	-512.8
	-774.9
	-206.6
	-316.24
	-361.6
	-176.42
	-216.7
	-467.4
	-151.2
	-127.2
	-272.12
	-396.9
	-650.1
	-718.6
	-474.2
	-277.95
	-341.77
	-442.4
	-280.2
	-471.9
	-649.3
	-698.8
	-594.6
	-253.29
[truncated: 228 more rows]

## Sheet: Fig_4_f
call	no call
31.8308	66.6033
26.7946	87.7796
54.3354	74.4648
7.9404	57.815
47.4897	60.0833
33.8438	146.479
56.7737	123.873
32.9014	297.242
134.481	172.434
132.929	38.2753
147.514	94.7259
69.019	194.392
243.132	62.2896
20.9881	80.6367
3.53553	201.718
159.971	34.2345
24.2539	89.8568
88.7623	379.189
103.129	46.3415
58.9788	112.361
53.9648	68.6804
157.325	245.403
115.907	58.6003
25.2835	86.1827
29.0658	384.596
41.1353	30.1496
145.124	163.76
25.005	80.399
93.1183	64.5988
41.9315	9.84886
40.8512	77.3692
184.154	158.285
196.519	262.101
47.7624	107.918
42.9095	193.61
173.417	138.452
11.3741	107.964
63.9071	368.879
229.324	51.814
35.87	210.723
49.5006	93.0591
94.8034	25.8312
107.796	86.6083
17.3423	100.587
161.112	19.2094
179.268	172.662
41.6947	162.857
65.1049	31.0161
125.957	9.34893
7.71298	72.4431
46.179	75.2396
75.3011	69.8892
72.1266	38.833
124.243	99.4666
55.8234	29.1548
54.6923	57.8014
87.1966	75.3741
159.491	62.2415
177.593	51.234
0.100499	131.746
54.1872	55.3263
68.7623	124.228
49.4217	265.759
87.1923	97.6385
84.0387	176.706
17.0014	158.142
94.3623	31.3209
54.7204	49.366
35.3754	29.8859
53.0377	78.2432
85.8274	54.4059
120.331	77.4209
179.121	178.617
43.372	86.287
191.932	298.181
96.6569	29.6985
233.037	140.465
39.3825	106.55
31.1577	99.4541
34.2107	74.2428
27.071	34.6554
76.1988	157.249
51.1981	6.40312
102.347	128.793
0.141421	55.109
85.6899	46.0109
92.5606	144.156
180.24	233.805
200.981	184.822
41.8577	145.124
13.4308	153.444
109.915	78.1313
126.702	81.3941
33.3017	89.941
39.4881	194.743
44.9544	65.3911
64.1935	126.634
61.5313	93.8136
36.3996	25.104
19.3763	35.609
40.0928	23.4094
95.2759	40.3887
98.7955	125.419
52.7093	18.3827
18.2176	55.5698
43.2695	47.4236
29.8027	131.72
56.5799	47.927
99.3257	82.8185
9.10866	6.08276
19.0479	88.1192
161.894	37.3631
177.057	74.027
151.773	17.5699
40.0361	52.9528
21.9778	203.769
12.9441	113.54
96.9249	117.644
151.124	31.3837
83.7995	151.119
88.1741	72.5328
47.0601	71.2776
192.902	192.042
147.593	205.465
0.806226	114.237
64.444	128.16
68.4547	44.0256
131.274	205.497
116.572	178.323
18.394	65.0077
38.1396	74.0405
19.2415	49.1172
64.0066	215.114
44.1073	73.7495
46.3001	85.4283
40.3631	89.5545
162.975	182.722
69.7003	193.396
183.129	21.4723
29.9708	8.24621
38.9836	154.003
10.36	79.8279
19.1316	208.022
34.0167	97.9621
268.99	54.1202
26.8094	124.197
272.051	63.2811
85.4578	197.091
65.6519	217.899
115.644	11.1803
14.7511	48.0104
87.8607	52.0024
85.7058	47.7074
78.7101	101.443
258.798	65.0077
37.9312	195.433
194.181	34.5326
142.957	28.2312
75.057	99.6474
68.6232	54.5711
65.2468	76.6942
60.7635	129.663
48.8106	70.0071
37.5409	24.57
129.411	193.569
45.833	64.2884
53.2463	125.788
34.8432	10.8167
40.8863	106.79
87.3266	160.555
68.0182	247.032
258.482	72.4189
77.9752	41.0122
80.1728	76.4528
141.089	140.293
33.9044	131.529
101.006	128.222
194.505	89.8944
21.2	60.1865
23.8717	40.8534
58.2778	165.487
62.6677	27.6089
112.244	15.8114
68.954	134.288
56.2697	150.443
135.516	54.5711
216.228	107.862
111.979	60.407
81.9416	106.766
289.901	264.594
61.8113	79.712
32.2091	98.4327
77.7009	204.267
55.3841	56.1211
10.4346	9.05539
129.201	66.2193
211.659	54.5
53.0984	213.235
36.3881	50.3568
24.683	256.827
39.4328	160.29
18.5454	40.6602
166.768	199.7
173.95	81.9124
71.2957	90.5539
150.953	26.4008
58.3219	145.501
98.485	223.946
23.0313	92.3101
111.315	46.3897
119.231	77.2787
100.057	48.0208
135.542	78.492
32.4766	141.86
0.141421	67.2012
98.3273	239.019
205.8	200.39
227.098	220.907
145.634	273.362
20.4973	225.142
143.512	187.523
49.2016	67.2086
40.7762	307.363
28.4591	84.6747
109.663	49.98
38.05	204.963
255.146	137.886
52.7348	183.576
43.9131	19.1343
8.16333	48.5077
	61.2209
	70.0928
	117.388
	85.9213
	159.138
	70.4344
	204.678
	63.2456
	33.262
	216.12
	70.0643
	31.3249
	381.955
	81.971
	173.666
	38.3275
	97.9145
	93.6216
	157.035
	25.4951
	67.4166
	194.487
	15.1327
	100.975
	80.1124
	99.96
	142.239
	302.655
	129.076
	32.573
	114.425
	17.1026
	59.4138
	34.6771
	5.83095
	47.5395
	58.758
	286.15
	42.2243
	59.5063
	68.0294
	65.2763
	48.5077
	110.869
	49.0408
	122.874
	62.2354
	13.0384
	177.11
	51.4296
	70.7743
	13.5093
	69.7711
	322.389
	45.0111
	166.784
	40.3113
	278.649
	129.314
	80.0625
	74.5252
	93.1679
	104.077
	52.4976
	216.171
	139.291
	33.5596
	5.09902
	46.2709
	62.3699
	39.0512
	73.3706
	35.171
	85.1961
	87.1321
	16.7631
	81.7389
	140.431
	42.2121
	13
	139.807
	157.084
	272.905
	126.929
	322.405
	173.626
	36.7764
	59.1354
	124.376
	24.0832
	104.809
	144.874
	50.6952
	106.508
	28
	97.0824
	51.6188
	176.173
	172.784
	70.3491
	64.0703
	156.244
	224.804
	195.899
	316.83
	169.387
	86.7828
	318.157
	126.491
	136.356
	66.0681
	138.539
	41.2311
	160.552
	3.60555
	151.109
	58.2516
	15.2315
	111.79
	0
	50.2494
	39.5601
	67.9559
	96.1092
	9.84886
	108.374
	79.4135
	228.668
	353.528
	297.431
	108.24
	157.563
	231.225
	174.076
	169.806
	141.4
	79.0759
	66.3702
	48.1784
	61.2699
	46.1736
	41.3401
	44.7772
	48.2891
	4
	81.0062
	36.7696
	56.6039
	142.361
	65.1406
	72.4224
	103.53
	69.0072
	118.723
	63.992
	114.739
	132.816
	254.327
	75.5454
	54.9037
	117.614
	114.14
	251.448
	112.695
	168.71
	131.24
	104.672
	39.4588
	65.2505
	20.8137
	53
	60.102
	157.433
	71.4948
	68.0882
	78.2624
	114.238
	64.3506
	295.197
	132.89
	116.765
	78.8575
	31.305
	38.2753
	196.198
	132.563
	123.273
	100.96
	43.9318
	135.506
	38.2884
	14.8661
	232.002
	79.3788
	2.01246
	77.8974
	54.6717
	337.5
	167.943
	0.9
	185.648
	163.527
	185.54
	4.12311
	0
	47.3814
	48.7468
	329.475
	221.118
	0
	97.4166
	95.3546
	170.097
	96.1509
	0
	70.2567
	61.9233
	27.8927
	162.016
	0
	59.5399
	116.229
	25.2982
	152.432
	0
	27.2029
	80.0078
	140.036
	224.22
	1.8
	108.301
	70.066
	233.574
	40.1648
	0
	66.4831
	54.3921
	230.054
	89.5582
	0
	83.006
	79.3095
	27.4591
	86.6833
	304.763
	89.8053
	30.4015
	110.454
	176.139
	25.9237
	178.899
	41.7433
	211.606
	216.4
	19.9279
	41.4005
	154.066
	256.533
	182.822
	22.6982
	58.258
	87.7796
	74.4648
	57.815
	60.0833
	16.5529
	221.559
	115.603
	78.6959
	223.43
	14.3178
	42.1456
	94.8103
	9.37617
	142.443
	35.3553
	44.4775
	83.8153
	62.9239
	81.8413
	171.231
	212.925
	22.8473
	68.072
	96.0208
	38.4838
	19.6023
	164.402
	28.775
	192.575
	115.694
	147.873
	143.851
	112.43
	156.064
	56.8595
	96.9665
	260.783
	21.1356
	159.214
	30.0832
	180.226
	116.211
	86.3242
	44.1814
	148.405
	103.698
	50
	235.03
	111.463
	145.279
	48.9183
	355.879
	287.978
	9.05539
	79.0063
	82.8402
	51.9711
	75.6513
	83.678
	171.21
	59.2663
	66.4906
	28.3298
	121.758
	99.363
	31.4006
	72.2496
	24.2471
	62.9682
	166.715
	174.683
	144.779
	69.3526
	152.201
	69.2026
	65.4599
	95.8853
	46.3441
	71.8471
	185.162
	157.249
	6.40312
	128.793
	55.109
	77.2787
	2.69258
	252.842
	95.9978
	301.015
	116.211
	144.156
	233.805
	184.822
	145.124
	138.322
	100.779
	37.6962
	113.069
	98.4886
	57.4282
	56.1805
	112.45
	105.948
	55.0818
	46.8615
	143.625
	153.235
	223.169
	46.3897
	32.45
	140.557
	88.6002
	84.9063
	241.868
	114.039
	113.54
	117.644
	31.3837
	151.119
	159.138
	43.6177
	199.725
	70.6442
	161.112
	151.954
	38.5811
	202.869
	204.817
	70.214
	188.064
	38.8104
	92.9624
	97.0506
	276.355
	191.481
	74.6525
	45.607
	39.6508
	168.134
	213.403
	55.376
	201.718
	55.7599
	61.6198
	103.121
	182.722
	193.396
	21.4723
	8.24621
	40.4599
	109.202
	173.416
	54.7159
	15.6525
	52.6308
	75.4072
	250.745
	185.852
	74.2428
	37.1214
	31.9061
	145.152
	137.537
	40.2616
	88.3912
	113.306
	18.1108
	73.8423
	213.6
	145.798
	110.941
	19.2354
	125.359
	154.506
	129.808
	120.728
	268.157
	23.3607
	222.729
	52.4976
	148.527
	205.412
	137.159
	89.5377
	52.1728
	113.107
	175.354
	40.08
	54.037
	13.6015
	50.8847
	271.503
	48.9104
	30.0666
	146.373
	221.528
	50.2494
	105.383
	295.169
	191.971
	146.322
	230.705
	108.394
	134.06
	129.19
	112.787
	232.82
	19.1589
	32.8938
	91.526
	52.0096
	24.6982
	41.9591
	243.528
	109.179
	118.457
	44.7214
	215.375
	47.8017
	180.336
	91.2853
	319.288
	99.7913
	48.0104
	61.7414
	110.11
	217.624
	71.3959
	160.798
	67.4463
	152.013
	20
	75.9896
	67.2086
	59.3043
	68.6531
	17.1172
	45.968
	8.24621
	136.894
	142.239
	302.655
	129.076
	32.573
	70.4344
	94.0877
	54.7083
	77.6416
	133.417
	154.78
	56.573
	45.3542
	68.7086
	38.3275
	40.4969
	66.0681
	264.547
	70.2344
	30.8058
	30.2655
	61.2699
	179.513
	127.35
	34.0147
	197.952
	81.9878
	304.424
	97.0206
	155.647
	137.612
	21.5928
	25.4951
	58.3095
	33.1059
	35.3553
	90.0347
	31.0644
	57.5474
	0
	146.67
	44.3424
	48.3735
	101.314
	12.8062
	251.149
	37.1517
	32.7567
	114.968
	183.358
	268.002
	116.726
	110.386
	160.239
	40.1995
	128.141
	16.6208
	40.6079
	81.9301
	62.6498
	227.636
	151.186
	48.7545
	89.0841
	24.1868
	24.5153
	72.7908
	20
	87.5841
	70.5762
	20
	57.5782
	140.014
	332.068
	43.382
	60.075
	57.1424
	281.007
	129.19
	123.859
	38.0789
	32.7758
	52.0384
	120.416
	0
	201.316
	115.807
	22.2036
	53.442
	31
	215.752
	47.6288
	196.023
	288.792
	223.161
	57.3847
	157.563
	231.225
	174.076
	169.806
	49.0306
	79.0759
	66.3702
	48.1784
	61.2699
	58.4123
	184.972
	209.067
	76.8005
	55.5561
	80.604
	100.4
	268.561
	12.4405
	52.6816
	103.774
	88.5127
	213.284
	59.126
	189.169
	57.8014
	96.5117
	89.627
	34.6973
	75.9535
	206.002
	104.887
	147.492
	66.4835
	54.2509
	110.114
	83.6002
	80.0562
	189.268
	47.6352
	46.1736
	43.8321
	287.167
	145.832
	67.723
	134.451
	95.1315
	80.5047
	49.0918
	40.5765
	172.169
	104.389
	62.6498
	114.739
	0
	18.0278
	155.426
	272.244
	128.32
	0
	24.6982
	58.9788
	50.04
	146.643
	0
	158.202
	130.055
	35.1283
	9.60397
	0
	169.812
	68.0661
	309.196
	97.0255
	0
	203.062
	90.0014
	198.98
	77.63
	0
	7.28011
	90.1027
	208.483
	47.0606
	0
	154.055
	154.96
	58.2409
	30
	360.118
	132.004
	34.1211
	131.381
	144.347
	28.5356
	169.544
	71.6955
	278.029
	185.065
	24.0169
	65.3682
	59.0339
	420.577
	30.5599
	80.7527
	123.081
	68.6804
	58.6003
	86.1827
	384.596
	171.231
	42.8019
	22.8473
	68.072
	96.0208
	116.103
	60
	85.9127
	123.271
	107.355
	146.485
	125.208
	351.172
	80.4858
	219.666
	76.5506
	172.662
	31.0161
	9.34893
	72.4431
	86.6833
	201.817
	27.6586
	145.272
	34.9857
	146.485
	54.1202
	31.0483
	67.4513
	105.546
	93.0054
	117.478
	293.043
	235.768
	73.0548
	206.519
	101.02
	335.436
	184.509
	205.477
	171.21
	150.572
	66.4906
	28.3298
	121.758
	107.671
	52.5547
	185.551
	90.1672
	243.403
	197.122
	68.4251
	122.776
	49.8409
	28.8617
	71.1196
	131.034
	88.2326
	37.9488
	92.2659
	192.442
	69.3397
	78.924
	106.04
	21.587
	173.971
	50.04
	63.6003
	70.1684
	106.888
	68.9638
	29.2062
	215
	166.824
	146.578
	138.322
	141.156
	37.6962
	113.069
	98.4886
	201.457
	109.836
	234.418
	89.3546
	381.289
	60.3738
	80.2309
	44.1022
	85.146
	82.807
	45.607
	47.4236
	47.927
	82.8185
	6.08276
	104.637
	68.4105
	222.308
	181.854
	173.488
	40.3113
	187.243
	32.8024
	102.468
	200.36
	139.316
	59.5063
	42.0476
	48.5314
	186.078
	49.5177
	59.8164
	61.2944
	127.941
	117.835
	59.4054
	9.89949
	182.661
	72.5196
	84.8999
	148.122
	114.018
	41.3401
	72.7954
	40.4969
	25.4951
	77.4145
	217.555
	71.7371
	152.689
	129.097
	65.0692
	259.378
	70.341
	4.24264
	124.619
	99.8649
	99.6895
	43.7031
	12.2066
	81.939
	62.6498
	123.976
	96.5565
	85.6329
	79.404
	71.1688
	277.346
	64.0914
	48.0937
	48.7647
	179.805
	36.8782
	88.3968
	168.885
	149.566
	28.6356
	33.0151
	72.0895
	148.165
	98.0816
	118.457
	47.3814
	116.753
	106.794
	174.256
	98.0051
	268
	33.1558
	150.712
	26.4008
	93.8136
	288.028
	79.6495
	46.5725
	45.31
	171.126
	80.7775
	71.3883
	54.9181
	69.4262
	88.0568
	23.8537
	113.862
	344.577
	65.8635
	79.712
	204.267
	56.1211
	9.05539
	95.3362
	165.109
	128.655
	112.176
	124.824
	80.7527
	34.4819
	267.989
	73.4839
	68.469
	190.877
	112.45
	68
	159.326
	59.6825
	165.421
	42.0476
	15.1327
	107.975
	225.32
	68.884
	175.026
	107.87
	267.053
	294.98
	136.821
	223.087
	276.632
	99.9857
	53.1413
	109.202
	148.354
	44.8219
	94.5291
	39.9625
	90
	42
	91.4385
	181.206
	241.1
	66.6108
	63.7024
	77.0584
	34.7936
	218.477
	121.807
	36.3593
	205.937
	43.6851
	191.943
	135.059
	69.3542
	31
	213.159
	54.9181
	180.336
	92.6984
	319.288
	99.7913
	48.0104
	67.4685
	139.463
	215.084
	27.6176
	107.336
	32.6956
	104.043
	42.0476
	114.192
	72.7186
	67.1193
	31.9531
	214.457
	107.291
	40.8044
	174.794
	28.6356
	184.878
	60.0795
	267.854
	20.5183
	173.003
	88.6002
	24.2792
	84.22
	41.1096
	114.158
	25.4951
	151.485
	51.3517
	85.1469
	130.115
	190
	250.649
	39.4588
	35
	125.1
	171.593
	233.105
	36.0694
	173.666
	73.1642
	208.463
	36
	198.64
	86.406
	74.5252
	104.077
	52.4976
	216.171
	113.442
	89.8888
	17.0294
	48.0028
	1.41421
	64.405
	113.952
	23.6008
	70.5467
	0
	245.943
	16.7631
	140.431
	42.2121
	13
	125
	92.2822
	261.633
	91.2379
	215.808
	125.32
	63.0635
	231.534
	243.237
	51.0882
	239.008
	169.189
	86.764
	111.158
	55.7853
	106.471
	173.626
	59.1354
	124.376
	24.0832
	233.694
	56.1427
	67.0522
	56.6447
	28.0179
	80.0562
	53.4509
	246.173
	272.783
	192.38
	57.3847
	120.154
	85.0882
	19.9249
	230.185
	155.544
	38.2753
	49.2544
	151.608
	3.60555
	226.808
	153.114
	37.1618
	58.9295
	59.0339
	199.271
	108.374
	228.668
	353.528
	297.431
	57.3847
	108.24
	231.225
	174.076
	169.806
	18.9737
	55.0364
	35.3553
	109.43
	43.382
	55.109
	62.434
	97.4064
	116.19
	69.693
	56.648
	157.201
	283.868
	157.443
	197.318
	155.926
	142.144
	248.407
	102.875
	143.578
	235.595
	137.317
	23.0217
	49.8367
	156.164
	194.648
	194.01
	66.3099
	101.33
	37.9565
	85.8021
	101.213
	146.031
	187.801
	69.5
	46.1736
	60.4401
	287.167
	145.832
	67.723
	103.175
	85.4751
	105.546
	171.285
	65.0692
	197.669
	63.9766
	74
	181.604
	319.797
	196.094
	195.243
	61.0328
	117.388
	148.791
	35.4683
	45.2769
	177.789
	96.0469
	1.92354
	72.1249
	180.014
	159.101
	31.6228
	0
	143.586
	138
	71.1688
	85.0941
	0
	181.618
	91.7606
	31.0483
	67.82
	0
	76.3806
	34.4093
	5.83095
	174.657
	0
	124.78
	119.269
	57.4891
	123.5
	0
	38.4187
	94.1541
	221.045
	53.2006
	0
	206.184
	114.057
	42.107
	52.1728
	392.046
	84.4808
	186.035
	187.003
	170.062
	200.768
	269.981
	69.0652
	115.732
	29.4109
	29.4
	150.921
	54.2033
	257.63
	156.042
	25.7816
	157.801
	63.0079
	147.575
	144.65
	46.1736
	14.3178
	57.3149
	42.1456
	9.37617
	142.443
	134.833
	34.4093
	110.941
	41.3029
	23.5372
	160.639
	121.594
	213.916
	51.64
	89.627
	121.017
	80.0562
	146.725
	20.4226
	35.7351
	25.2389
	132.673
	12.9035
	19.6023
	179.402
	56.8595
	100.648
	96.9665
	21.1356
	159.214
	144.007
	132.412
	37.2324
	156.017
	96.0469
	50.448
	40.4475
	126.491
	101.229
	90.7855
	150.546
	61.0737
	68.8204
	97.9343
	46.1736
	108.467
	175.026
	112.801
	218.834
	101.415
	97
	131.034
	194.664
	54.8517
	61.4003
	165.738
	28.0179
	128.485
	140.731
	47.0106
	53.6004
	117.004
	58.2495
	77.4019
	287.425
	208.396
	67.4463
	158.703
	38.0668
	41.1096
	40.3113
	108.046
	24.5815
	58.9998
	84.2912
	186.682
	43.6005
	150.207
	118.99
	61.6604
	164.648
	59.3043
	97.532
	78.0757
	150.053
	116.211
	46.0109
	144.156
	184.822
	145.124
	127.098
	96.0469
	143.2
	125.893
	32.5576
	74.8465
	72.5672
	23.7539
	105.171
	103.832
	24.0832
	193.745
	98.3514
	46.6363
	85.8836
	95.0158
	65.3911
	126.634
	25.104
	35.609
	54.5894
	49.3356
	97.94
	73.4146
	87.3212
	142.436
	159.38
	56.0357
	166.009
	53.8516
	127.577
	113.864
	34.9464
	42.9128
	61.8142
	208.279
	55.6058
	45.853
	221.714
	47.676
	114.039
	203.769
	113.54
	31.3837
	151.119
	185.311
	28.0179
	72.2496
	51.6211
	248.502
	52.9528
	62.6259
	83.4296
	153.66
	118.6
	167.356
	111.198
	80.0391
	207.883
	67.2086
	132.853
	82.6378
	114.268
	46.8296
	37.3363
	221
	93.3381
	53.6773
	26.733
	22.2036
	194.879
	87.5557
	23.585
	65.7297
	6.40312
	103.121
	89.5545
	182.722
	21.4723
	8.24621
	81.939
	62.6498
	96.676
	96.5565
	85.6329
	51.3128
	182.099
	81.0386
	162.694
	76.6877
	37.1214
	128.55
	31.9061
	137.537
	40.2616
	98.0816
	118.457
	62.7096
	116.753
	106.794
	42.0595
	216.012
	67.1863
	90.5031
	128.55
	89.4707
	103.044
	97.3717
	34.3895
	219.986
	32.45
	116.842
	56.7825
	33.8661
	65.3758
	55.6597
	104.062
	143.287
	132.813
	90.2497
	75.3923
	143.21
	52.0024
	58.856
	68.6804
	67.5426
	54.5711
	107.862
	106.766
	264.594
	40.8167
	38.6264
	98.5203
	14.7139
	88.459
	95.3362
	165.109
	37.1214
	112.176
	124.824
	216.021
	59.0762
	186.51
	156.738
	56.4358
	129.341
	170.423
	53.9189
	56.1048
	93.6483
	75
	69.0072
	16.5605
	63.1345
	91.9239
	196.825
	47.8017
	150.135
	148.264
	183.025
	84.3801
	80.025
	43.6606
	172.903
	32.28
	134.239
	70.0286
	62.0181
	98.4634
	132.774
	93.9415
	208.079
	180.351
	255.701
	235.053
	24.5153
	34.1321
	36.5821
	84.4068
	91.7878
	136.821
	223.087
	114.632
	99.9857
	53.1413
	72.7324
	50.8035
	88.1036
	119.997
	227.055
	51
	49.679
	57.8835
	66.7937
	184.838
	31.1448
	93.8136
	51.3639
	78.395
	59.6657
	138.279
	32.1403
	182.769
	33.485
	187.259
	152.013
	101.514
	120.093
	201.027
	19.4165
	61.7414
	132.834
	110.11
	71.3959
	160.798
	110.82
	46.4004
	78.3023
	272.224
	261.765
	56.0357
	116.765
	169.907
	98.0305
	72.6223
	6.40312
	62.2896
	81.4325
	81.8833
	17.4642
	57.7062
	79.3977
	154.289
	58.1782
	41.4367
	213.265
	187.449
	140.916
	51.1563
	21.0238
	18.0278
	105.209
	36.0174
	22.3591
	15.6525
	93.723
	55.7853
	78.667
	100.494
	201.626
	117.953
	150.615
	78.9589
	55.0178
	36.1386
	104.995
	147.105
	54.5367
	243.856
	40.8534
	48.0104
	82.4924
	70.8255
	62.0608
	42.72
	38.4838
	70.7743
	13.5093
	322.389
	45.0111
	182.409
	89.8443
	101.435
	11.7047
	186.336
	82.8794
	76.6551
	79.0459
	59.4811
	214.22
	137.612
	145.784
	21.5928
	58.3095
	33.1059
	80.0562
	97.7394
	137.482
	27.4377
	1.41421
	220.293
	36.6197
	78.8495
	52.5549
	15.2315
	172.386
	83.8153
	136.207
	68.5691
	174.155
	125.32
	63.0635
	112.842
	243.237
	51.0882
	20.2485
	164.757
	30.0167
	135.235
	95.6033
	148.054
	170.135
	97.4936
	86.977
	106.775
	104.389
	88.2043
	114.089
	123.309
	0
	204.561
	94.0851
	124.239
	68.7778
	64.1327
	81.4923
	62.0967
	58.7069
	239.232
	3.16228
	57.3847
	108.24
	157.563
	174.076
	169.806
	9.84886
	173.104
	74.6542
	61.57
	40.2492
	49.0306
	141.4
	79.0759
	48.1784
	61.2699
	57.2014
	75.2396
	44.0369
	33.8634
	42.0476
	50.1199
	115.521
	23.6008
	96.812
	51.8256
	55.109
	62.434
	125.755
	116.19
	69.693
	120.071
	65
	48.2312
	50.7607
	145.362
	122.188
	128.565
	106.987
	99.807
	155.384
	134.629
	100.285
	7.07107
	49.1288
	204.298
	76.243
	96.026
	122.495
	140.088
	28.3621
	155.39
	61.2699
	31.0483
	92.4652
	109.039
	95.0368
	148.476
	92.3824
	32.023
	49
	206.002
	206.495
	104.887
	66.4835
	54.2509
	28.2843
	157.842
	33.3204
	59.3102
	29.9633
	149.375
	64.846
	126.722
	320.847
	160.306
	46.7547
	100.722
	63.4054
	46.8402
	128.479
	40.7922
	37.1214
	74.3303
	128.269
	1.96977
	35.8469
	66.8506
	56.0357
	132.004
	3.19061
	102.552
	55.1725
	38.1379
	149.091
	0
	119.604
	187.067
	148.218
	83.3065
	0
	17.2627
	57.5847
	115.192
	258.025
	1.8
	139.517
	61.5224
	39.0512
	110.143
	0
	203.062
	132.673
	90.0014
	77.63
	0
	39.6611
	83.863
	123.968
	64.5569
	0
	121.655
	172.105
	155.365
	112.446
	264.87
	57.1402
	121.066
	42.9942
	219.911
	6.96563
	120.304
	41.4005
	154.066
	182.822
	22.6982
	16.5529
	60.1664
	221.559
	115.603
	223.43
	52.4976
	42.72
	121.006
	365.166
	140.036
	141.676
	56.5685
	249.86
	115.741
	277.723
	108.908
	88.0568
	93.0215
	71.4003
	112.579
	115.694
	25.7099
	147.873
	143.851
[truncated: 676 more rows]

## Sheet: Fig_4_g
call	no call
8.22344	78.3176
105.923	117.924
70.7279	116.623
7	80.3714
106.044	115.653
49.9633	198.257
88.9763	123.548
52.9765	402.118
179.051	361.629
163.072	84.1863
81.9421	125.963
294.766	357.237
36.503	76.5435
4.83735	72.2615
275.107	414.813
3.99249	24.7673
107.143	110.44
117.102	452.903
36.0212	62.2534
229.651	150.057
129.557	77.0061
58.886	477.554
26.8822	74.9171
20.8435	116.332
231.836	491.395
37.7844	46.1934
194.394	84.6936
44.9201	120.626
183.81	66.6478
176.076	91.3033
97.2175	24.4238
43.3941	293.602
313.349	233.137
10.3392	262.827
53.9949	574.3
471.581	215.658
104.039	143.171
129.443	418.365
109.461	67.8531
94.4899	783.489
109.611	172.976
391.668	51.9711
79.1024	73.7396
152.994	245.843
229.715	60.3355
112.419	272.349
96.6028	268.745
181.75	48.5356
213.493	28.1745
90.3433	57.3788
108.618	58.3257
98.015	84.5931
402.228	94.0511
40.5132	197.283
96.1135	104.69
51.1005	54.4425
118.726	77.1622
10.3774	81.6985
97.0749	113.516
68.4822	173.942
69.8663	70.8179
36.0701	295.332
149.391	336.273
138.763	171.652
261.259	314.207
29.1691	335.974
250.437	34.5398
194.857	74.5015
300.791	30.3033
105.217	99.087
26.3865	103.092
20.3443	264.244
34.8006	69.7516
138.155	398.057
121.378	30.8924
187.873	419.119
230.82	159.856
164.51	173.793
342.977	73.6532
401.773	384.906
57.5022	122.512
36.5153	296.234
149.32	85.6487
280.871	324.279
38.9391	208.355
38.2816	321.164
104.156	288.732
76.4707	186.574
66.4447	101.971
131.584	142.346
60.9081	83.7547
117.501	218.477
229.122	164.88
42.6977	42.4073
58.9754	38.4444
54.6572	49.2367
58.7966	80.9568
118.609	51.9609
26.1859	124.357
17.3442	124.912
169.812	67.2831
222.035	384.267
370.241	108.765
20.2678	158.588
20.2678	53.3131
150.376	198.507
22.0118	37.5899
153.025	162.281
240.944	141.919
74.7	92.0653
297.436	267.476
490.176	96.4261
81.0938	162.824
121.368	22.7283
228.834	160.465
237.87	100.449
35.6093	109.018
77.9092	233.712
105.096	451.466
100.709	110.219
101.136	328.319
37.067	11.7047
69.9106	216.102
103.908	252.165
503.266	76.9697
24.6658	209.054
88.9596	88.2326
17.1231	240.42
12.1264	115.037
71.8711	407.595
346.778	312.488
33.0618	131.112
312.766	94.275
34.6879	262.974
130.66	164.222
26.5663	294.824
132.613	423.828
171.551	74.6947
76.3324	191.764
236.851	96.3379
226.748	224.899
123.132	472.472
85.2879	7.08025
173.847	80.118
70.2481	55.2178
134.124	62.0458
53.1795	41.1225
157.588	57.7333
48.4198	430.531
76.5303	38.0132
111.933	22.0737
151.738	145.494
129.627	32.6377
149.539	282.843
220.324	86.9807
49.1082	56.7242
220.674	180.351
71.0395	132.834
102.337	80.3658
571.702	268.2
31.4726	474.031
40.9196	76.1577
15.5464	88.9315
76.3443	141.892
143.062	216.399
33.2083	172.029
51.2057	89.2693
314.776	141.124
277.124	115.438
120.483	335.376
158.539	46.3897
50.6009	48.2321
32.01	345.418
61.6682	65.9372
101.186	286.142
15.4052	106.042
237.454	357.87
262.373	211.423
46.9321	196.003
133.429	302.804
98.9214	202.863
93.4864	99.5933
297.618	106.019
99.0764	252.274
16.1069	21.9993
256.936	270.364
207.353	100.045
157.76	292.396
146.466	181.813
269.631	53.0066
477.442	98.1664
238.28	354.904
20.3541	249.111
354.127	238.402
54.2554	44.5121
49.3648	128.868
156.295	84.2912
132.243	132.782
295.813	259.449
59.0198	370.306
264.716	503.469
21.3178	152.482
	539.896
	329.646
	82.7647
	329.489
	97.4204
	81.1607
	244.337
	252.002
	133.83
	28.7237
	122.331
	178.037
	87.0437
	111.883
	578.939
	47.0239
	102.571
	60.1664
	396.098
	192.13
	281.604
	76.1632
	683.025
	112.698
	137.445
	434.006
	47.1514
	116.755
	315.622
	278.921
	320.423
	147.635
	229.936
	26.0768
	58.86
	84.8247
	114.71
	38.0789
	377.184
	48.1705
	92.6914
	115.694
	59.0276
	198.115
	73.3924
	270.528
	107.299
	30.47
	560.471
	75.9711
	165.241
	41
	135.515
	414.805
	406.451
	84.1724
	281.705
	146.927
	228.058
	82.2192
	98.022
	112.585
	332.025
	43.0116
	37.5458
	128.813
	59.4933
	93.7763
	39.4529
	200.495
	41.1196
	202.092
	282.388
	133.527
	314.208
	294.717
	249.48
	170.265
	275.633
	30
	45.1054
	171.058
	41.7732
	189.655
	339.89
	133.322
	211.7
	44.1073
	140.96
	32.0156
	294.323
	100.951
	93.6695
	287.251
	225.778
	257.376
	246.509
	242.101
	75.5945
	83.5418
	39.5601
	68.1006
	93.5868
	351.383
	62.3939
	62.7664
	156.007
	125.012
	13
	51.4939
	92.4109
	357.263
	276.162
	750.652
	254.284
	222.266
	231.498
	155.853
	88.2887
	217.266
	346.468
	132.552
	103.45
	76.9572
	121.263
	135.015
	69.5563
	102.521
	56.2502
	71.8401
	32.2004
	51.4942
	74.1086
	471.997
	177.242
	45.2991
	80.7676
	187.856
	334.277
	161.697
	91.8608
	180.24
	275.656
	282.696
	142.669
	294.246
	177.102
	63.3003
	88.2
	60.6238
	105.119
	286.044
	162.174
	27.1487
	139.789
	375.634
	70.6771
	845.703
	121.193
	146.513
	60.7277
	80.6794
	192.6
	295.237
	122.333
	63.1846
	32.3012
	81.0247
	440.189
	298.475
	54.9875
	310.943
	197.724
	317.502
	423.572
	163.834
	127.845
	18.868
	541.87
	220.613
	208.677
	138.831
	138.032
	207.781
	54.3124
	48.2345
	230.361
	7.35731
	40.0895
	78.4092
	211.367
	235.169
	183.963
	120.354
	277.603
	71.1006
	110.246
	65.2763
	209.375
	210.445
	137.312
	303.506
	55.6343
	73.0159
	96.5688
	69.8713
	134.853
	123.05
	14.7719
	521.454
	29.8329
	303.509
	378.383
	12.5801
	187.275
	280.257
	210.112
	230.361
	25.0234
	16.9248
	117.924
	116.623
	80.3714
	115.653
	19.6864
	358.738
	66.9586
	39.4312
	418.887
	48.1773
	70.0286
	66.583
	26.7286
	309.659
	14.0872
	7.07107
	121.003
	176.849
	569.736
	235.614
	67.0671
	90.0654
	24
	320.09
	80.3543
	485.572
	312.26
	121.598
	315.495
	466.31
	392.296
	163.6
	398.16
	20.2
	847.474
	137.186
	353.624
	79.4909
	49.2468
	50.4143
	194.659
	113.437
	88.0082
	432.79
	148.787
	290.93
	72.3671
	452.066
	515.126
	54.2388
	170.751
	132.673
	93.3551
	129.478
	116.544
	220.036
	29
	53.0011
	137.361
	120.814
	87.0919
	94.9388
	233.865
	336.381
	454.67
	140.919
	105.675
	38.0816
	243.705
	141.683
	87.5443
	110.514
	66.0793
	354.776
	384.906
	122.512
	296.234
	57.0721
	35.805
	347.732
	264.17
	324.279
	208.355
	321.164
	306.814
	253.269
	66.4581
	150.008
	90.8804
	122.801
	159.209
	148.257
	70.3316
	211.508
	277.115
	196.854
	370.23
	53.5068
	51.9279
	385.488
	112.243
	66.453
	241.47
	96.4261
	162.824
	22.7283
	160.465
	290.204
	35.7771
	182.212
	56.4095
	410.11
	400.672
	25.4951
	230.53
	343.173
	72.0107
	300.728
	107.703
	106.294
	156.895
	350.18
	61.7171
	22.6762
	212.097
	559.894
	83.2406
	157.998
	40.2403
	197.255
	312.488
	131.112
	94.275
	74.8685
	261.842
	221.259
	57.3893
	69.0775
	177.801
	132.136
	302.399
	526.911
	76.0742
	71.2969
	43.909
	60.5404
	226.498
	157.659
	288.113
	57.0646
	108.463
	215.493
	117.652
	75.407
	264.087
	368.853
	277.708
	342.848
	38.9759
	167.371
	400.346
	193.446
	248.603
	133.635
	262.269
	208.54
	274.726
	163.325
	176.343
	358.66
	113.455
	61.9649
	415.173
	46.6181
	391.374
	468.779
	428.001
	337.014
	210.915
	331.214
	257.67
	223.346
	21.6453
	175.321
	60.2993
	83.0545
	138.647
	392.149
	334.94
	41.1643
	695.116
	126.036
	463.712
	185.043
	404.957
	189.428
	232.682
	146.185
	197.803
	213.959
	114.937
	442.756
	55.4153
	144.611
	163.976
	58.5918
	11.5953
	80.8236
	278.921
	320.423
	147.635
	205.295
	129.309
	28.4682
	25.9756
	546.782
	22.0907
	17.4751
	93.4127
	51.3694
	211.174
	94.0213
	356.81
	176.413
	66.2959
	181.327
	75.4255
	230.514
	110.467
	644.75
	158.003
	326.707
	85.7525
	436.255
	29.0689
	60.4669
	109.15
	190.129
	39.0217
	139.042
	77.0779
	102.449
	238.041
	433.346
	71.5891
	29.445
	502.715
	39.497
	301.015
	51.3982
	184.791
	51.614
	44.1814
	41.3696
	65.6906
	62.8427
	332.88
	126.037
	185.745
	25.28
	36.5855
	147.031
	18.3927
	179.439
	95.0789
	18.7609
	54.7449
	178.623
	678.51
	408.394
	180.347
	73.1116
	248.711
	88.3912
	53.2227
	202.338
	526.73
	323.012
	20.3541
	80.6905
	282.064
	214.383
	709.49
	222.266
	231.498
	155.853
	88.2887
	184.239
	346.468
	132.552
	103.45
	76.9572
	97.3536
	429.386
	283.096
	220.139
	83.9601
	198.224
	118.697
	301.298
	75.8323
	71.1164
	249.503
	213.841
	241.664
	207.428
	151.708
	290.689
	83.4353
	562.107
	427.604
	99.1988
	54.3722
	62.2435
	339.45
	157.915
	449.818
	103.328
	379.509
	307.351
	39.9531
	196.919
	266.188
	74.3971
	130.802
	504.354
	241.883
	52.6577
	219.42
	519.596
	37.0397
	145.344
	5.14198
	168.137
	471.607
	413.465
	45.4
	476.781
	162.373
	356.299
	133.263
	482.515
	197.449
	141.105
	127.019
	112.698
	183.153
	267.245
	82.3714
	281.415
	360.203
	136.119
	123.06
	199.507
	340.121
	52.7731
	129.08
	57.0169
	29.4279
	239.41
	338.035
	248.29
	33.321
	93.6661
	1.99053
	390.693
	20.6814
	124.9
	385.747
	77.0061
	74.9171
	116.332
	491.395
	569.736
	49.5
	67.0671
	90.0654
	292.828
	43.0265
	111.656
	296.804
	290.37
	430.256
	207.348
	441.547
	121.589
	714.237
	402.005
	272.349
	48.5356
	28.1745
	57.3788
	38.4187
	206.401
	57.6966
	282.697
	43.4663
	354.203
	34.0007
	32.7061
	57.0618
	150.962
	136.938
	164.937
	255.463
	267.078
	225.504
	416.941
	100.32
	454.802
	222.935
	309.547
	220.036
	318.104
	53.0011
	137.361
	230.868
	20.8943
	174.642
	67.7557
	165.045
	508
	133.873
	106.383
	118.366
	65.9576
	152.118
	131.972
	162.998
	98.0013
	102.715
	706.752
	41.7885
	97.0322
	347.605
	202.898
	96.8963
	130.303
	129.576
	250.123
	99.7422
	238.639
	306.814
	322.366
	66.4581
	150.008
	323.917
	127.927
	311.942
	97.8728
	141.661
	108.273
	74.9213
	91.9109
	89.9771
	192.299
	67.2831
	108.765
	158.588
	53.3131
	116.909
	148.77
	166.838
	259.548
	161.859
	311.165
	83.2087
	68.842
	289.934
	217.51
	32.0975
	26.0386
	92.0656
	228.609
	75.0797
	43.3417
	114.955
	231.019
	191.67
	136.698
	49.7775
	170.118
	16.8345
	338.158
	165.945
	92.6984
	115.154
	106.165
	85.0038
	253.118
	90.0867
	139.905
	124.89
	318.922
	134.83
	203.191
	450.116
	117.165
	77.2078
	193.786
	172.141
	198.829
	162.187
	71.0341
	147.62
	83.3697
	348.44
	13.8648
	95.0971
	312.545
	33.3161
	136.516
	330.139
	36.2792
	92.8452
	164.621
	231.746
	255.923
	78.6308
	182.917
	135.148
	414.854
	238.085
	330.296
	77.7736
	83.4521
	181.749
	176.613
	373.144
	204.143
	70.8861
	249.215
	90.5133
	166.105
	140.506
	136.276
	85.5652
	346.925
	232.675
	211.423
	302.804
	202.863
	43.2612
	303.16
	229.797
	196.598
	68.871
	346.109
	73.3788
	316.415
	212.427
	45.1864
	268.782
	249.852
	112.351
	322.327
	67.0671
	10.4048
	368.659
	177.747
	107.546
	118.366
	369.88
	281.043
	314.283
	261.86
	72.6364
	143.683
	201.633
	43.1074
	113.149
	138.645
	85.3296
	26.6177
	147.831
	276.947
	59.7403
	146.128
	409.153
	420.962
	57.0246
	444.64
	120.504
	641.824
	85.3613
	463.712
	248.21
	404.957
	189.428
	227.893
	193.861
	258.114
	95.2369
	132.404
	228.513
	58.9964
	178.666
	185.27
	87.3069
	347.343
	107.1
	461.284
	49.9881
	248.756
	22.7172
	223.223
	512.731
	131.393
	70.9255
	49.8483
	187.521
	253.802
	29.3777
	508.731
	81.6184
	281.566
	373.491
	337.703
	575.868
	73.3924
	228.154
	347.036
	212.789
	183.379
	474.062
	130.108
	233.299
	66.0492
	63
	228.058
	98.022
	112.585
	254.153
	150.335
	70.572
	91.9444
	239.387
	47.3274
	150.083
	41.1196
	282.388
	133.527
	221.063
	187.107
	398.175
	95.0971
	131.861
	278.153
	269.08
	53.6435
	427.362
	57.2071
	193.416
	52.9136
	275.633
	45.1054
	171.058
	41.7732
	34.547
	100.72
	98.7021
	39.5479
	84.8009
	85.3025
	339.265
	904.878
	183.826
	99.9736
	89.4973
	108.473
	269.527
	68.496
	60.5404
	94.7211
	540.457
	188.48
	24.8338
	56.7349
	357.263
	276.162
	750.652
	254.284
	231.498
	155.853
	88.2887
	167.854
	105.655
	66.8315
	181.492
	82.2643
	206.322
	231.166
	87.5843
	96.344
	70.3239
	228.438
	328.809
	181.156
	491.98
	174.844
	218.806
	158.061
	632.342
	316.264
	29.6811
	205.805
	471.812
	437.719
	98.0222
	281.326
	25.28
	245.984
	108.784
	258.923
	461.253
	108.389
	250.012
	379.509
	307.351
	39.9531
	134.244
	101.566
	774.455
	112.534
	42.8085
	26.191
	714.158
	200.669
	85.3722
	125.378
	45.2022
	47.0596
	375.079
	43.046
	160.127
	365.994
	41.9148
	349.909
	356.879
	63.2231
	101.873
	656.221
	123.465
	50.9698
	75.7552
	101.074
	13.8521
	246.165
	244.207
	22.7372
	197.602
	172.072
	169.182
	276.707
	71.7214
	278.3
	194.43
	49.5025
	43.1308
	118.051
	285.212
	199.369
	422.012
	36.735
	484.295
	59.5963
	103.302
	86.7613
	16.9248
	72.2278
	317.552
	239.091
	36.6939
	436.029
	20.0253
	193.189
	205.261
	87.6446
	48.1773
	66.6211
	70.0286
	26.7286
	309.659
	390.671
	36.9018
	56.356
	43.6406
	111.129
	631.907
	131.679
	465.039
	137.576
	136.323
	57.2451
	93.7941
	167.066
	23.3452
	71.2141
	392.296
	229.371
	163.6
	20.2
	847.474
	178.908
	176.462
	39.3192
	431.666
	7.6
	76.5506
	91.89
	77.6466
	59.3121
	75.1889
	340.147
	50.1023
	55.7853
	179.111
	98.3318
	177.291
	293.897
	74.2428
	450.201
	73.2364
	134.952
	131.842
	428.515
	39.6043
	89.6377
	540.626
	69.1431
	152.013
	343.866
	94.1014
	16
	93.442
	105.081
	110.556
	501.978
	506.099
	123.369
	324.6
	113.513
	47.4236
	168.496
	36.7967
	127.53
	118.396
	252.247
	45.3216
	349.298
	255.999
	246.526
	75.0057
	82.7587
	99.2005
	264.17
	85.6487
	324.279
	321.164
	187.7
	249.156
	272.868
	185.718
	166.699
	120.838
	38.9102
	80.6794
	27.1271
	72.099
	218.563
	224.223
	96.9333
	26.4017
	212.66
	83.7547
	218.477
	42.4073
	38.4444
	296.739
	64.1028
	66.2722
	147.928
	106.083
	259.185
	256.489
	145.221
	348.428
	99.3542
	277.549
	174.193
	49.7293
	37.8498
	111.788
	248.748
	80.0436
	619.568
	241.47
	267.476
	96.4261
	22.7283
	160.465
	320.379
	39.1343
	127.812
	86.01
	475.219
	250.215
	90.9979
	133.634
	367.362
	153.434
	155
	156.014
	268.091
	568.337
	107.995
	311.848
	143.878
	309.48
	103.59
	471.251
	170.152
	61.9839
	39.2842
	243.103
	144.361
	164.502
	197.255
	407.595
	312.488
	94.275
	193.786
	172.141
	273.146
	162.187
	71.0341
	164.347
	244.138
	157.003
	479.599
	77.3118
	71.2969
	352.372
	43.909
	226.498
	231.746
	255.923
	31.3847
	182.917
	135.148
	115.591
	493.132
	53.4883
	148.591
	234.867
	243.282
	118.867
	187.243
	107.538
	307.74
	210.112
	209.505
	265.831
	79.4605
	88.1644
	253.552
	368.278
	233.309
	151.622
	194.133
	103.581
	212.649
	150.731
	65.9372
	286.142
	357.87
	260.589
	110.242
	215.244
	43.2612
	303.16
	68.942
	196.598
	68.871
	310.861
	65.6526
	359.874
	286.502
	55.4791
	257.438
	318.276
	17.1172
	28.7224
	141.839
	219.907
	97.7885
	19.105
	69.3128
	220.009
	438.333
	78.9177
	304.886
	257.506
	103.409
	21.6333
	105.497
	180.196
	330.112
	448.51
	550.442
	53.184
	61.9839
	151.286
	104.607
	281.043
	314.283
	281.301
	72.6364
	197.807
	67.7207
	58.6003
	90.1113
	184.74
	86.3454
	70.8308
	121.536
	118.948
	147.31
	98.4937
	104.076
	419.542
	331.494
	31.7166
	485.754
	327.674
	492.5
	41.5464
	232.682
	158.256
	146.185
	213.959
	319.299
	62.4482
	80.1124
	427.587
	42.9725
	254.817
	462.922
	176.189
	78.6423
	106.074
	125.718
	166.913
	272.558
	164.575
	446.365
	147.158
	676.166
	263.688
	20.3961
	97.0599
	111.602
	259.014
	19.6977
	40.7044
	164.809
	161.447
	127.248
	6.77791
	299.56
	77
	4.58785
	45.8647
	191.182
	286.495
	95.7079
	601.67
	37.2626
	242.483
	116.352
	95.0053
	187.806
	96.5117
	165.241
	41
	414.805
	528.987
	150.284
	254.503
	52.4172
	47.3739
	240.75
	24.1868
	125.39
	436.255
	313.129
	29.0689
	109.15
	165.393
	236.57
	354.361
	63.4029
	58.9034
	228.373
	150.377
	264.213
	183.618
	292.262
	65.4003
	131.861
	414.933
	269.08
	53.6435
	103.524
	229.362
	44.911
	184.068
	533.281
	223.819
	298.168
	66.7378
	231.259
	87.8112
	46.4004
	70.6576
	469.59
	134.864
	286.009
	38.8154
	106.401
	140.161
	513.682
	254.284
	222.266
	155.853
	88.2887
	32.4039
	379.786
	154.201
	97.0934
	29.3777
	184.239
	217.266
	346.468
	103.45
	76.9572
	158.511
	136.251
	103.078
	112.048
	94.693
	164.103
	149.762
	43.1856
	26.1905
	31.619
	206.322
	487.256
	87.5843
	96.344
	332.802
	258.802
	160.112
	180.48
	494.855
	166.966
	214.238
	143.023
	205.651
	93.3762
	5.09902
	229.021
	233.274
	260.492
	207.86
	208.028
	108.461
	111.4
	149.147
	72.1299
	307.116
	391.707
	167.027
	88.4475
	41.5464
	562.107
	512.403
	427.604
	54.3722
	62.2435
	272.17
	92.3472
	189.038
	22.404
	128.833
	403.699
	765.109
	224.453
	66.2224
	141.651
	28.0045
	85.7013
	177.341
	168.805
	41.5993
	33.9478
	55.1725
	322.28
	437.896
	108.784
	34.6699
	132.355
	238.664
	396.505
	309.27
	36.0834
	74.859
	97.2314
	78.4474
	280.248
	430.753
	71.0018
	55.8032
	34.8
	482.515
	297.717
	197.449
	127.019
	105.317
	197.926
	241.466
	95.2501
	181.865
	374.64
	288.882
	256.07
	115.935
	253.412
	160.756
	76.1183
	230.051
	14.123
	187.275
	280.257
	230.361
	25.0234
	19.6864
	115.216
	358.738
	66.9586
	418.887
	70.0302
	46.2195
	205.407
	434.434
	185.974
	434.746
	104.704
	499.962
	131.47
	272.594
	167.181
	81.2219
	103.37
	485.572
	69.5417
	312.26
	121.598
	466.31
	150.12
	118.57
	54.3323
	40.5217
	72.1749
	365.776
	174.736
	130.015
	102.062
	46.3862
	134.952
	131.842
	428.515
	19.7434
	89.6377
	381.366
	141.313
	102.825
	474.521
	7.59539
	314.102
	54.223
	282.492
	295.818
	304.724
	124.016
	228.274
	88.5268
	330.089
	506.099
	123.369
	324.6
	135.281
	47.4236
	36.0272
	143.11
	32.45
	104.79
	99.5295
	706.752
	41.7885
	468.129
	97.0322
	143.953
	17.1397
	177.913
	295.465
	73.9256
	124.265
	285.633
	100.342
	52.5647
	288.819
	57.4298
	61.5224
	76.3561
	132.112
	101.271
	302.981
	312.066
	195.367
	73.7197
	64.2877
	369.503
	380.064
	111.331
	211.748
	252.194
	36.2215
	242.133
	33.7557
	292.691
	112.27
	98.326
	239.609
	65.5824
	136.698
	49.7775
	80.2808
	170.118
	350.18
	159.925
	61.7171
	22.6762
	184.895
	136.462
	286.84
	198.366
	350.28
	157.022
	118.903
	256.768
	79.4393
	162.479
	426.958
	251.4
	498.87
	118.639
	69.4262
	62.2391
	77.8126
	164.347
	244.138
	157.003
	302.416
	77.3118
	287.945
	121.205
	34.2053
	86.8475
	64.3901
	107.797
	204.986
	55.9017
	167.512
	213.726
	131.305
	284.018
	53.8717
	321.805
	8.9493
	217.348
	352.794
	252.944
	282.697
	202.304
	214.401
	176.252
	28.211
	255.782
	280.038
	40.7922
	161.482
	70.72
	227.04
	244.023
	83.7257
	66.1672
	262.269
	164.084
	208.54
	274.726
	320.251
	158.568
	75.505
	94.293
	257.438
	318.276
	17.1172
	61.0017
	141.839
	177.426
	415.173
	46.6181
	262.031
	48.3826
	264.847
	93.4
	44.911
	253.731
	278.541
	51.5461
	265.395
	87.5951
	263.762
	226.29
	269.466
	61.1367
	136.092
	113.619
	78.3901
	86.7314
	93.7523
	340.701
	56.3489
	136.985
	187.523
	129.417
	62.1908
	470.134
	294.875
	197.003
	403.082
	250.316
	148.526
	64.8151
	120.361
	582.804
	132.979
	109.018
	23.6637
	272.558
	164.575
	446.365
	375.641
	48.4057
	92.4175
	99.7884
	73.3095
	333.5
	128.035
	112.304
	57.8347
	187.521
	253.802
	147.763
	29.3777
	81.6184
	188.223
	272.613
	90.3549
	92.6914
	62.3559
	43.1867
	64
	117.165
	181.327
	437.657
	75.4255
	230.514
	305.189
	59.4933
	93.7763
	39.4529
	137.772
	270.668
	345.419
	53.3846
	505.959
	134.633
	74.0945
	60.9631
	65.9519
	33.0389
	225.73
	322.462
	15.1559
	183.856
	322.596
	122.076
	49.0209
	13.8521
	108.492
	226.049
	341.154
	126.864
	146.884
	90.471
	90.7796
	168.487
	332.966
	63.5138
	473.364
	145.834
	210.947
	88.955
	59.1845
	536.753
	266.104
	302.233
	43.6287
	119.576
	10.6301
	57.3294
	574.366
	156.388
	139.043
	102.46
	15.1476
	41.5752
	385.065
	152.266
	182.969
	8.90955
	144.271
	148.707
	296.042
	102.864
	54.1435
	122.988
	360.451
	292.802
	89.5491
	184.791
	265.741
	277.222
	289.661
	145.31
	294.186
	319.507
	92.8452
	632.342
	316.264
	17
	29.6811
	416.884
	219.562
	71.8118
	41.9469
	139.789
	375.634
	70.6771
	86.047
	308.521
	38.1293
	390.497
	138.832
	106.775
[truncated: 285 more rows]

## Sheet: Fig_4_h
5.24634
4.36588
3.7199
1.27693
4.57934
2.83839
1.91204
4.41948
1.39892
6.05554
3.33049
1.08706
2.98299
1.35471
3.92699
3.29181
5.38971
5.53324
1.47952
4.8399
4.39332
2.90118
5.33126
3.5976
4.60553
1.65964
0.0413557
6.26319
6.01787
4.17401
1.79243
6.23973
2.14371
3.88997
2.25136
3.02305
5.7684
4.91884
0.00610493
3.99802
3.14664
3.15003
4.35807
5.88715
2.8971
3.0527
4.02364
5.90482
0.109702
3.37714
5.69819
5.6915
5.23497
1.3805
4.82008
2.89218
1.20733
1.49234
0.186905
4.81206
4.79553
0.0873683
6.08976
3.53594
1.81722
1.86315
4.25111
6.05084
2.99006
4.67467
6.17227
2.51767
0.647186
5.6632
3.37108
6.16653
3.57927
3.32803
1.41288
4.84726
3.06913
3.21384
3.69709
0.271428
5.49779
0.234732
3.34778
0.420337
5.9656
4.99817
3.473
1.3376
0.0344971
3.67944
5.31556
3.27075
5.27058
1.0105
3.57722
2.9442
2.68018
3.9025
5.93896
5.42595
4.66846
5.10362
0.013422
5.11751
3.96794
3.18519
5.86416
0.195821
0.697985
0.197932
4.30127
5.03414
5.1598
3.34838
2.49042
0.788014
3.50036
0.282094
3.67708
0.397241
6.15883
5.86535
2.96583
3.26839
2.82836
5.10279
3.71739
5.85445
0.881659
4.27206
4.95894
4.16521
2.94077
6.28032
0.129726
5.19842
3.62038
2.8113
4.76992
4.17202
2.9941
4.33817
0.248268
5.38436
3.62922
3.02807
4.78703
1.65626
5.48137
4.86544
5.99643
4.42916
0.0897274
2.7403
3.42322
4.05927
3.2286
5.85193
1.3916
4.88235
3.06192
5.08066
5.62428
5.07318
1.37386
3.32259
0.288866
2.91822
0.676554
5.39219
3.38263
4.21154
1.67096
3.237
5.72659
1.98009
4.83781
4.18018
5.10264
4.82721
4.66261
3.05433
0.230688
5.89389
2.02702
2.49568
5.71502
5.87791
5.20724
3.42336
1.78323
3.20991
3.31999
5.54847
4.54674
5.23405
3.90278
2.9076
4.96079
1.5708
4.69977
0.961975
3.60003
0.555048
4.76452
0.772757
5.8871
0.328704
1.48215
5.19945
5.49779
2.87293
0.543919
3.4436
6.20965
2.37755
0.414142
6.27506
5.12095
1.75455
1.4694
5.13771
0.249903
4.48691
2.61211
5.25281

## Sheet: Fig_4_i
2.10684
0.595334
6.08191
3.14159
5.99932
6.10817
1.95439
0.610726
2.56908
6.19723
2.31822
0.0672226
3.15447
5.23154
0.00726996
4.32723
3.26859
2.62637
6.2582
0.127056
4.00999
0.657766
6.01204
0.595986
3.49759
3.31771
3.68492
1.57302
3.10404
1.0683
0.576591
1.47617
6.15808
4.79955
0.867996
3.2378
5.0311
6.16238
6.1577
0.0436164
1.43352
6.26455
5.79873
3.59998
4.05757
2.92463
3.72357
4.69148
2.20324
0.342369
2.28322
2.56372
3.7646
5.39638
3.41552
3.43612
0.236174
2.58299
6.20791
3.29671
0.00286261
5.88157
3.06924
0.606552
3.22732
1.93169
6.14942
3.16572
6.0425
0.681717
2.04292
0.289103
1.08659
0.0282329
0.369185
3.48977
3.14029
0.110859
3.18972
3.09852
5.85454
6.20368
2.53641
2.9161
5.85975
4.2464
0.462789
5.37263
3.49666
0.327278
5.68699
6.21164
3.29009
4.55956
2.9901
3.09584
3.71162
6.18692
5.77683
2.91479
3.25609
3.15328
3.46995
2.67596
2.67596
0.270206
4.22029
2.81426
0.0627114
3.14159
5.72253
3.05887
3.09348
0.449719
6.18185
0
3.84748
0.144257
1.28727
2.17846
0.76582
6.0932
0.263367
3.1541
3.29701
1.24905
0.332059
1.17511
0.861276
6.13657
0.167751
5.9247
3.18285
4.44993
0.353074
0.270544
4.04095
6.18352
0.187118
3.27328
0.410607
0.0227418
5.58079
0.092743
3.63708
1.86038
1.59412
0.0864085
0.224941
4.02602
1.25277
2.01057
6.06309
2.96072
3.29607
1.36781
6.25735
0.240199
1.94913
6.09278
3.66239
1.73032
0.0772652
6.24912
6.02721
5.92494
5.9219
6.07227
3.22758
3.06183
1.11138
2.22023
1.59579
4.75943
6.03964
1.59676
6.15481
6.01944
1.51537
0.765577
6.23363
6.22003
3.49427
0.241552
2.53138
2.96633
3.42811
3.29111
0.0603234
3.30589
6.22241
3.12573
1.69393
3.16842
3.82123
0.48811
1.74572
1.21391
3.20858
1.05695
1.30905
1.19116

## Sheet: Fig_4_j
2.29245
0.07983
5.89769
6.08647
4.39064
3.75232
3.88131
0.0403821
3.34149
5.70243
1.37961
3.4365
0.0964738
1.99378
0.0843763
0.117109
3.23074
3.22079
1.68107
0.279522
2.86129
0.219774
5.84243
5.77282
3.05046
6.18352
0.813469
0.0996687
5.78478
3.55982
3.61102
0.0600543
6.19149
6.23637
1.78947
0.616051
0.191038
3.01657
4.3117
2.36291
5.7907
3.96806
2.11716
3.18067
2.24554
2.82351
2.81984
5.07493
4.3744
4.60173
4.30226
2.82889
2.53931
0.389934
4.32551
3.66718
4.16856
5.52051
4.15503
0.974373
4.82105
3.65025
3.75047
1.24879
0.438337
0.255714
2.85014
4.83423
4.27718
5.38913
5.98469
5.66294
0.976583
4.88123
3.02057
5.49779
3.43407
4.20256
5.71448
4.63148
0.805803
2.97226
0.674741
0.788692
0.200954
0.831519
0.20964
0.124355
2.68232
6.24183
0.137289
0.346037
3.88354
2.36571
3.229
3.5505
2.91864
0.54956
3.58279
0.904827
5.06116
4.97538
5.37343
0.32846
4.18431
5.84783
0.308546
3.54922
5.74473
6.11804
6.12363
4.98334
0.900275
4.18121
4.5224
2.78569
2.24072
2.83059
1.75019
0.0397142
6.01814
0.147849
0.622671
6.26479
1.1659
0.568525
4.67831
6.01224
0
4.72777
5.99561
5.89701
0.0325466
1.0421
3.58953
0.513606
3.09232
2.92797
3.84325
2.89661
3.14809
6.10053
6.26876
3.21884
4.99323
2.91419
5.816
6.25274
3.04022
4.53254
3.76426
4.70277
5.70681
2.51044
4.69701
0.461359
4.66894
1.97104
0.114048
0.240534
0.693069
3.09144
4.72667
1.96559
6.09086
2.87398
2.56572
4.12439
3.34354
0.472004
3.44158
4.87186
6.2588
4.63776
2.61095
2.65074
2.41689
3.61519
5.94164
4.33643
3.9099
4.09424
0.605545
3.03812
6.10274
3.38213
0.503046
1.23334
3.86396
6.17336
1.22524
0.363527
0.551334
1.1407
4.60173
0.903131
5.70027
6.23627
1.7223
2.99309
6.11393
2.3475
3.01103
6.27549
1.68145
5.85342
2.75024
3.44075
3.0596
4.58269
4.53022
5.25995
0.975727
0.0266491
4.07484
0.630949
3.20401
0.0906599
3.72497
2.87183
3.06687
5.52936
3.66639
1.64527
4.36533
2.79824
6.14129
2.72669
5.56436
4.46241
3.81123
6.03821
5.11504
4.639
6.16351
5.38713
2.97966
5.03414
4.54017
3.33717
6.24035
4.56823
0.0707479
5.26174
2.63673
0.263964
6.19114
6.04598
0.625542
4.26628
0.363979
3.01788
4.57984
4.94524
3.56615
2.79453
0.482513
0.132552
1.73736
3.45363
3.29956
3.40784
4.83048
3.57299
4.17197
2.75327
4.80613
3.65684
4.69818
2.70801
4.68299
0.0920468
4.46241
4.90112
1.53
3.71831
0.67725
4.78916
0.18857
4.24874
5.87644
4.03187
2.66513
3.19553
4.73461
0.361578
3.90945
3.76643
1.64045
6.12009
2.93893
2.79099
3.18004
5.02209
6.06401
3.07693
4.65276
3.33899
4.82066
6.07321
4.66115
5.84697
4.97116
0.65045
4.15622
0.302885
2.73268
6.20477
4.4266
3.14159
3.03409
2.97854
0.225426
5.78007
2.50367
0.383715
0.804627
4.78008
4.62302
3.86823
2.87116
2.84385
4.32822
1.52571
4.71239
3.18281
5.49779
0.562811
5.67094
4.81206
4.75923
0.219363
0.0846189
0.357546
6.17567
0.400241
3.22234
3.17303
2.17634
3.4935
4.75781
2.45332
2.74307
5.17047
2.1588
2.90785
5.28373
2.7367
1.94632
0.0996687
4.43062
5.70743
0.600412
1.98902
0.844154
2.78798
3.57003
2.85015
2.01941
0.280838
2.87506
3.00275
3.08523
2.48985
2.89147
0.165149
0.537836
4.37386
4.25604
4.62565
0.561163
2.7279
2.48674
1.5708
5.21469
4.32178
2.1294
5.43641
4.7477
5.33103
3.11744
0.0144917
5.58444
4.7202
0.113545
2.81984
6.12127
1.42106
4.53478
3.03939
0.193959
3.0819
2.27661
6.2721
6.1456
2.91515
3.29424
0.218436
0.173837
5.72659
4.77066
0.663829
2.24442
0.924593
0.179853
2.94334
2.34521
2.96565
6.04697
5.30277
3.04634
5.17604
3.48813
0.031606
2.85086
0.21251
4.43137
5.56221
3.60524
5.57173
5.54537
6.27887
0.333702
5.81954
5.4433
4.01765
0.121782
5.76625
1.5708
0.30642
2.79857
3.82391
1.81577
5.51271
2.67336
3.34018
3.30972
3.44387
5.90171
1.95021
2.67795
4.62688
3.81255
3.39527
6.03817
2.07953
3.02951
2.81984
2.3458
5.65439
2.61082
0.434902
2.78353
3.14159
0.739678
0.296925
2.94336
5.65512
0.120624
5.03995
3.16333
0.265508
4.08094
3.05322
4.13449
6.08579
2.27332
3.00757
3.77523
1.01796
3.18134
5.10006
6.13734
4.60438
6.2075
0.926371
0.181649
2.49326
2.68085
0.109366
6.10725
3.92388
2.25894
0.07983
5.89769
6.08647
4.39064
2.70497
3.44407
0.525584
2.62689
0.17545
0.211093
0.0831412
2.48332
5.71441
3.41893
5.49779
4.56572
4.4095
3.85084
5.1815
3.53728
2.85104
2.7367
5.12826
4.73322
5.85441
5.3712
0.638635
5.38822
6.04198
0.253364
6.21212
0.160577
0.466034
2.10902
2.72515
0.0981294
2.99536
4.89942
2.68637
0.374334
3.55559
6.22291
2.41635
4.62173
0.651587
4.94099
3.42539
0
1.4086
3.20358
5.42545
0.0703065
3.02534
4.60173
1.58345
3.87575
4.18847
4.74544
0.253674
6.08923
2.69681
3.35374
4.66648
5.97442
0.504166
4.06252
4.79553
2.06027
3.71198
3.7479
0.0458132
6.17939
5.01699
2.50072
3.79376
5.9566
4.57639
4.50594
5.31969
0.36446
2.97226
0.674741
0.788692
0.200954
6.10102
1.19029
0.625307
4.65326
0.384825
2.55836
0.20964
0.124355
2.68232
6.24183
3.41989
0.255809
1.9513
2.16179
3.65066
3.75375
3.70491
3.30236
4.68218
4.43658
0.694738
0.0417875
3.54391
0.0453175
4.58269
5.30039
2.88626
5.99713
2.42997
0.519146
2.5244
2.24072
2.83059
1.75019
0.0397142
3.30571
5.1504
3.22681
1.38284
3.30368
0.112111
4.77723
6.1148
0.021533
4.89861
3.71485
4.45179
4.15721
5.03642
0.0506812
3.42204
5.39341
5.37343
1.0007
6.01224
0.649124
5.40828
0.0843763
1.04471
3.86958
2.79531
3.09232
2.92797
3.84325
2.89661
4.01449
0.365201
0.250573
5.32585
4.24874
0.249587
0.193494
0.148101
2.78125
4.79329
4.23669
5.27431
2.82638
0.726606
4.96339
5.90058
2.62464
4.60173
0.145689
0.568525
0.454445
2.65376
4.55579
3.2777
0.370891
3.4146
5.92345
0.390201
0.67073
2.6659
5.02209
3.22585
3.07826
6.15884
4.35885
0.212432
0.168782
0.486603
0.928792
0.0370201
4.41389
3.53487
3.58712
5.09521
4.64582
6.14612
0.0158
4.61272
0.61127
6.09576
3.44852
3.35507
6.16152
3.11299
3.11175
6.22897
0.178267
2.72598
0.406194
4.37141
3.73263
0.908067
1.01649
0.57112
6.13897
2.64517
0.204018
5.81954
0.710867
4.43696
3.20263
0.429347
3.71048
0.132999
4.73322
3.57626
0.581705
2.84309
3.50236
6.18352
6.01303
3.12844
1.5708
4.50428
3.95856
3.24294
5.18907
3.2587
2.01129
6.03821
0.43751
0.482513
0.132552
1.73736
3.45363
4.03765
3.25342
1.25483
1.79022
2.27129
0.221472
5.48529
1.32582
4.63079
4.58156
4.3594
5.40131
0.0643052
5.68402
4.48316
0.132552
2.02714
2.91688
2.87947
0.0294033
0.703147
3.66528
3.50075
1.55018
0.293303
2.48501
4.80515
1.3734
4.81547
5.84656
4.85429
0.0277706
4.64796
3.70995
0.0955981
4.19324
4.19324
3.65806
2.46685
3.44068
4.2066
6.06783
6.17949
2.25576
6.03821
0.111603
2.5561
3.05223
4.61272
2.16746
4.43822
4.53914
4.91766
4.56823
3.06684
2.69717
4.26709
1.51801
4.58803
1.77619
3.23101
5.35589
4.63925
4.58452
4.71239
5.11386
3.15588
3.02994
1.11746
0.0499584
3.74658
3.28802
2.44388
3.5221
4.951
4.33755
4.75083
1.77145
3.50734
0.199936
4.84792
2.03444
3.14159
0.0835261
3.60994
3.2438
2.72208
2.03044
2.29454
2.87506
3.00275
3.08523
2.48985
1.3654
0.165149
0.537836
4.37386
4.25604
0.90675
2.65497
0.341415
0.289711
4.39383
0.653426
2.6824
6.14497
1.246
4.37377
5.72459
6.26624
3.09
3.5265
6.17194
5.23797
3.15714
4.90322
5.70198
3.22331
3.14645
0.0859124
0.184098
5.37693
4.96197
3.83052
0.119904
3.86512
0.222308
4.84292
4.79913
1.76595
3.54603
6.17628
4.43263
3.05969
0.0525831
4.82442
4.77354
3.47815
5.92102
3.22792
4.21304
0.529957
5.69518
2.82086
3.23724
2.91363
5.08538
0.12751
0.0399787
4.86712
6.2326
3.04919
3.2271
0.361866
3.70019
6.2391
0.0355837
1.15376
3.11697
0.0055555
0.141186
0.0578708
6.00489
0.240941
2.70583
5.58339
0.117109
2.80964
6.00489
3.78509
2.31591
2.64406
3.74992
1.42567
3.07226
5.06296
0.256423
2.92368
6.2688
0.526519
4.74987
2.63004
5.16846
3.39637
1.69876
6.14654
0.288344
2.86129
5.84243
5.77282
3.05046
3.53728
0.652847
2.7367
5.12826
4.73322
0.736656
5.63968
5.58845
0.477898
3.62607
2.61991
0.632319
3.03031
4.18639
2.16511
0.346539
2.82351
5.07493
4.3744
4.60173
5.00495
0.940179
3.36026
6.10884
5.25281
3.66328
5.80301
4.97299
4.05904
4.54101
3.15234
2.93585
6.26612
3.1175
1.23606
0.805943
4.69259
3.23414
1.43379
6.215
6.08923
0.296546
3.35374
4.66648
5.97442
3.25328
5.0823
0.582024
5.17574
2.86273
3.42965
3.61178
1.21298
1.9317
4.46741
4.22988
2.47519
3.45259
4.91402
4.78833
0.279013
5.29239
4.32247
0.508958
0.233743
0.801657
4.75237
0.640356
5.80756
5.82791
2.84736
0.90675
0
2.62409
0.0888069
3.41989
0.24326
1.9513
2.16179
3.65066
3.76127
0.183111
3.20135
1.33586
2.61692
5.81954
2.74488
6.21511
2.12349
0.742689
2.23184
5.84783
3.54922
5.74473
6.11804
5.38265
4.05135
0.397213
3.20399
0.274341
3.66074
2.7353
4.05669
1.75035
0.0599282
3.94222
5.14597
4.75997
4.31237
3.0339
5.46922
5.3793
6.18514
5.83492
1.4517
3.77163
2.35619
3.36798
2.78668
5.46447
3.18211
3.12405
0.561163
1.93309
0.574305
4.90978
5.2107
0.246093
0.816955
3.65505
6.24445
4.66627
3.08759
4.17677
2.35619
2.84014
0.607445
2.90878
4.81324
2.18152
3.5561
3.56954
0.423957
6.22445
2.39749
3.77502
5.98365
3.27176
5.29381
4.64997
6.01334
0.0946881
4.49372
5.91871
0.701562
6.19616
5.1448
4.74268
4.17019
0.0472621
0.0407937
3.34561
1.44382
3.25524
6.16115
3.75984
1.07064
0
5.41794
2.68091
5.14215
5.65674
3.1277
6.20401
4.45179
5.89858
2.34793
2.5948
0.150622
4.13449
2.93855
3.40585
0.994421
3.60013
6.0875
1.046
1.22524
0.551334
1.1407
4.60173
6.01785
6.24684
2.9381
0.0168493
2.06311
3.00495
0.515549
3.57687
3.24465
4.59528
3.39038
2.98083
3.14159
3.67243
4.56101
0.256708
0.442374
4.57984
0.439788
6.2299
2.90718
0.57374
6.0967
3.23373
2.63548
0.266252
3.24037
3.03293
1.30255
4.36683
0.921801
3.27682
3.81633
1.5909
5.26568
2.49809
4.71239
5.42813
4.77147
6.18764
0.135528
5.5422
4.67345
3.97863
3.34437
6.168
0.549853
0.383212
5.49811
2.64765
2.84092
1.46969
3.14159
0.747838
4.52928
3.20263
2.78914
3.71048
0.132999
4.73322
3.35062
2.88792
3.11369
4.29086
5.91133
5.1213
0.614663
1.61838
4.66245
3.69145
5.20936
3.49304
6.21786
6.00958
2.84309
3.70262
5.85078
3.23911
5.21422
2.23446
3.89252
0.637721
1.21335
2.55348
2.3142
3.85813
3.08901
3.87149
0.221025
4.59528
3.84385
3.91612
0.643501
0.430798
4.86504
0.927295
0.0399787
2.77191
3.11156
5.47818
0.504861
0.377968
2.79405
4.71239
0.238874
0.417049
2.93893
3.18004
5.02209
6.06401
3.71982
5.71987
4.01013
5.94602
0.785398
5.16215
0.741947
4.07736
3.27709
0.25484
0.302885
6.20477
4.4266
3.14159
0
3.66343
0.20789
5.32417
2.39224
5.54859
5.80535
2.79799
2.18672
1.62955
6.00776
0.331096
2.02414
3.40926
4.45871
0.488852
0.383715
4.78008
4.62302
3.86823
3.06449
4.64108
4.4095
4.9676
4.67669
5.55965
4.40839
6.18554
0.451991
6.16334
3.98864
5.10526
5.87212
4.40651
6.05085
0.0836751
5.05893
3.24328
5.17014
2.1588
3.36839
2.72469
5.12788
2.08531
3.17548
0.151123
0.844154
3.57003
2.85015
2.01941
2.29454
0.280838
3.00275
3.08523
2.48985
1.89255
3.10525
1.71269
1.74253
4.25905
1.36984
5.72628
0.334737
5.6108
4.66358
5.07323
2.50064
3.69832
2.25244
0.328289
2.80159
3.01462
2.97578
2.09735
6.00658
0.328462
6.06294
4.66894
0.966899
1.51377
3.30674
3.13128
5.88027
6.01471
4.87914
4.07588
2.08749
3.16214
6.22287
4.71239
4.79913
0.679909
3.54603
6.17628
4.43263
5.69787
6.1777
2.66947
3.32857
6.11955
0.240071
5.8475
5.04269
2.69765
6.18013
3.52305
2.32722
4.39582
1.32995
3.64823
5.08766
4.60173
0.255892
4.96494
3.62849
0.295441
0.351619
3.93144
0.605545
2.88817
3.14159
1.87033
1.91856
0.389709
4.42511
2.88099
0.115265
0.766882
2.52134
2.60117
2.37466
3.31069
0.35092
0.228103
0.927295
0.674741
0.534955
2.82413
5.4841
0.315616
3.69555
4.7837
0.212432
2.25482
6.17645
2.3828
0.254058
3.40939
2.52675
3.22689
4.75584
3.25416
5.02339
1.5708
0.159702
0.916226
6.21326
0.27918
4.46553
3.78763
5.65556
0.146209
5.95518
4.40434
0.211093
2.31917
0.0831412
5.71441
3.41893
0.363979
5.66294
0.977794
5.51731
4.92645
3.35486
5.73853
3.38714
4.11375
4.52156
3.12507
2.29433
2.35378
5.59697
5.97028
5.69518
2.98264
5.33264
0.541294
6.21625
2.72515
0.485866
0.0981294
4.89942
2.68637
3.25992
5.65328
5.09788
3.44894
2.46685
3.82872
4.86128
4.10684
2.26161
5.41982
0.338556
4.76153
2.78537
0.214017
4.40434
5.96435
0.997056
5.63614
6.1996
1.35213
3.87594
0.176441
0.262422
0.729292
4.82664
3.35437
3.10589
0.873567
3.57108
4.20116
5.35216
0.652048
4.91989
4.59845
2.8848
3.45879
2.87144
0.123183
1.90816
3.06855
4.19324
3.00231
1.65225
5.02776
4.62925
0.571659
0.931882
3.01476
0.759248
6.1367
0.49353
4.61104
2.47246
5.44641
0.0266603
2.55836
0.831519
0.20964
2.68232
6.24183
3.18094
6.25195
6.15363
2.41982
4.89774
3.53947
4.50418
4.00148
4.868
2.07322
4.62925
2.71027
3.47299
4.69738
5.19687
0.52959
3.5505
2.91864
3.58279
0.904827
2.64517
5.02132
5.50862
1.10764
4.1975
0.904827
0.0690723
6.24749
5.96661
4.97538
0.237374
6.15992
5.04771
5.43873
4.5499
0.203045
5.37028
3.58085
3.24411
4.88099
2.5244
2.78569
2.24072
1.75019
0.0397142
3.45993
5.32019
5.55654
4.5036
3.3524
0.189988
5.94124
0.439524
6.01336
1.32377
0.253674
6.08403
3.53254
3.24786
3.89542
3.48715
3.51311
0.220567
2.07686
1.70512
0.686048
0.785398
5.19687
5.31263
4.0869
0.350963
4.47018
3.51029
4.1108
5.38713
2.79531
0.513606
3.09232
3.84325
2.89661
3.5561
3.56954
0.359376
6.22445
2.39749
0.577192
3.10864
6.25233
2.92294
4.92257
4.23669
0.235545
5.27431
0.726606
4.96339
0.0407937
3.34561
2.48055
3.25524
6.16115
2.06635
3.59696
4.9682
4.93748
2.90605
3.58025
3.11247
6.19578
6.04272
2.8889
3.7296
6.16308
3.35453
5.86154
4.60511
5.02278
2.40378
3.24647
6.09228
4.33806
5.90268
4.16119
3.15121
2.87072
4.99269
2.69781
3.38213
0.503046
3.86396
6.17336
5.74277
0.370891
0.0203018
0.75656
0.101918
6.01785
6.24684
2.04649
0.0168493
2.06311
2.4842
4.66159
2.89791
3.06515
4.58803
3.45601
3.76866
1.90134
2.66296
4.59466
4.06889
3.1271
5.21655
5.18964
5.7465
0.486371
5.36426
0.378651
0.324417
0.016392
0.0949517
4.68739
5.7683
0.288238
4.42983
2.64462
4.68383
4.58303
0.0576167
3.52769
2.70175
0.562675
3.23878
3.57657
2.72553
4.91778
0.555494
3.32022
3.50813
2.08319
0.266252
3.24037
0.269312
1.30255
4.36683
3.46334
5.34408
1.09953
4.97283
0.0220229
3.63155
5.58329
5.05599
1.58128
0.141132
3.97241
5.26195
3.98898
5.21552
3.83204
0.181794
0.0934768
3.02368
5.56436
2.84349
3.12844
1.90189
0.586848
0.634173
4.50489
3.57626
2.66448
0.581705
3.50236
6.18352
6.10172
3.7894
5.00385
3.07207
6.20671
5.67538
0.490461
2.97306
4.57012
3.80988
4.03765
5.45236
5.66793
0.170208
1.98321
5.79629
3.85568
0.463648
0.986331
3.2869
0.145876
2.3826
1.31979
2.47799
3.09401
1.2315
3.77179
4.47414
2.27641
2.67795
3.83633
6.02951
3.31406
1.55388
2.32463
0.31907
0.395302
3.03373
2.07127
4.96408
2.4371
3.90776
0.0366808
0.349303
4.33643
4.08972
2.10498
5.38272
5.13582
4.42766
1.14202
5.87644
4.03187
3.19553
4.73461
0.633633
0.293589
2.9732
5.06116
0.350605
0.845156
3.01077
2.55885
5.00224
6.06198
2.48501
2.91325
4.80515
4.81547
5.84656
3.86512
5.93878
0.559756
1.05219
0.785398
0.219654
5.32311
2.73753
4.63811
3.54648
0.198533
3.44448
3.0865
5.44775
2.40494
5.54859
5.80535
0.2783
2.18672
1.62955
5.28669
2.81408
3.17491
4.87729
4.43696
0.670522
0.5505
2.96633
1.87437
3.52558
0.403634
4.64431
2.25375
5.10344
3.32844
3.18412
6.14186
4.99077
3.32981
4.46443
4.45179
5.52188
6.08164
3.46334
2.29454
0.280838
2.87506
3.08523
2.48985
0.418224
2.53276
5.89149
0.970108
5.17604
1.3654
2.89147
0.165149
4.37386
4.25604
0.934288
4.79222
0.217437
2.90249
1.61838
5.21174
4.99307
5.34742
5.50429
1.45865
1.36984
5.72628
2.89661
5.6108
4.66358
6.02205
2.89288
5.97783
2.66913
0.479031
2.63767
2.9854
0.135949
2.18109
6.11611
3.2383
4.87262
4.57049
5.1927
3.35716
5.99047
0.146315
3.23151
1.08265
5.47535
6.21234
5.82684
4.97299
1.97894
1.24693
3.28944
3.60223
5.99225
4.82505
3.14159
3.14645
2.986
0.0859124
5.37693
4.96197
0.141897
1.00212
2.69137
5.33734
4.24874
0.472629
0.346136
3.08237
2.94236
5.98432
2.41673
5.22045
4.38316
4.43116
0.0350324
4.90978
4.23669
0.094314
4.85318
5.13061
5.88196
5.09567
4.67669
0.497533
5.27431
3.55289
3.95263
5.68427
3.02057
3.24209
3.11486
0.152393
2.10617
4.88706
4.35768
2.42685
2.35291
3.14159
2.56552
5.50928
2.90904
3.09064
3.11697
0.235838
0.0055555
0.0578708
4.12439
6.1396
0.17841
0.699419
6.11804
2.46322
2.9865
3.81356
2.49938
3.21165
3.10855
2.98983
3.23266
5.3961
0.234898
2.49326
2.68085
6.10725
3.92388
2.70497
1.83996
3.44407
0.525584
0.17545
2.83189
0.28473
3.34547
3.11146
0.2086
0.330679
3.28349
0.281873
0.173671
2.95691
3.37321
3.40585
2.67314
0.924494
0.316133
0.253364
1.33525
6.21212
0.160577
2.10902
3.01232
5.62684
3.86521
2.27529
6.19453
0.284385
3.63553
2.79453
4.33188
1.63072
3.87594
0.176441
0.262422
2.18799
4.82664
3.43468
3.11219
5.58564
0.19786
4.5402
0.383528
4.87754
3.75803
3.74813
0.434478
0.35299
0.176709
4.38244
4.68573
3.05359
[truncated: 637 more rows]

[truncated: 1 more sheets: Fig_4_k]
