# Supplementary material for: Vision and vocal communication guide three-dimensional spatial coordination of zebra finches during wind-tunnel flights
Source: Nat Ecol Evol. 2022 Jun 30;6(8):1221–30. doi: 10.1038/s41559-022-01800-4 (PMC9349042; doi:10.1038/s41559-022-01800-4)
Supplement: Source Data Fig. 5 — Statistical source data [file 41559_2022_1800_MOESM13_ESM.xlsx]

## Sheet: Fig_5_a
Session	Bird	Condition (0.2Lux 1 / 20Lux 2)	Callrate (take off)
1	1	1	0
2	1	1	0.25
3	1	1	0
4	1	1	0
5	1	1	0
6	1	1	0
7	1	1	0
8	1	1	0.25
9	1	1	0.25
10	1	1	0
1	2	1	1.75
2	2	1	0.75
3	2	1	0.5
4	2	1	1.25
5	2	1	0.5
6	2	1	0.25
7	2	1	0.25
8	2	1	0.75
9	2	1	1
10	2	1	1.25
1	3	1
2	3	1	0
3	3	1	0.25
4	3	1	0.5
5	3	1	0.5
6	3	1	0.5
7	3	1	0.25
8	3	1	0
9	3	1	0.5
10	3	1	0
1	4	1	0.25
2	4	1	0.25
3	4	1	0.5
4	4	1	0.25
5	4	1	0.5
6	4	1	0.25
7	4	1	0.25
8	4	1	0.25
9	4	1	0.25
10	4	1	0.25
1	5	1	0.25
2	5	1	0.5
3	5	1	0.25
4	5	1	0.5
5	5	1	0.75
6	5	1	1
7	5	1	0.75
8	5	1	1
9	5	1	1
10	5	1	1.25
1	6	1	0.25
2	6	1	0.25
3	6	1	0.5
4	6	1	0
5	6	1	0.25
6	6	1	0.25
7	6	1	0.25
8	6	1	0.25
9	6	1	0
10	6	1	0
11	1	2	0
12	1	2	0
13	1	2	0
14	1	2	0.25
15	1	2	0.5
16	1	2	0
17	1	2	0.5
18	1	2	0.25
19	1	2	0.25
20	1	2	0.25
11	2	2	0.75
12	2	2	0.25
13	2	2	0.5
14	2	2	1
15	2	2
16	2	2	0
17	2	2
18	2	2
19	2	2
20	2	2	0.25
11	3	2	0
12	3	2
13	3	2
14	3	2	0
15	3	2	0
16	3	2	0.25
17	3	2	0.5
18	3	2	0.75
19	3	2	0.5
20	3	2	0.25
11	4	2	0.5
12	4	2	0.25
13	4	2	0.5
14	4	2	0.25
15	4	2	0.25
16	4	2	0.5
17	4	2	0.25
18	4	2	0.25
19	4	2	0.25
20	4	2	0.25
11	5	2	0.75
12	5	2	1.25
13	5	2	1
14	5	2	1
15	5	2
16	5	2	0.75
17	5	2	1
18	5	2
19	5	2	1
20	5	2	0.75
11	6	2	0.25
12	6	2	0.25
13	6	2	0.25
14	6	2	0.25
15	6	2	0.25
16	6	2	0.25
17	6	2	0.25
18	6	2	1
19	6	2	0.25
20	6	2	0.25

## Sheet: Fig_5_b
Session	Bird	Condition (0.2Lux 1 / 20Lux 2)	Callrate (sustained)
1	1	1	0
2	1	1	0
3	1	1	0.0167
4	1	1	0
5	1	1	0
6	1	1	0
7	1	1	0
8	1	1	0
9	1	1	0
10	1	1	0
1	2	1	0.05
2	2	1	0.2333
3	2	1	0.1
4	2	1	0.0833
5	2	1	0.05
6	2	1	0.1
7	2	1	0.0167
8	2	1	0.1333
9	2	1	0.1167
10	2	1	0.1167
1	3	1
2	3	1	0.1
3	3	1	0
4	3	1	0.05
5	3	1	0.0667
6	3	1	0.1333
7	3	1	0.05
8	3	1	0.1333
9	3	1	0.1
10	3	1	0.05
1	4	1	0
2	4	1	0
3	4	1	0.0167
4	4	1	0.0167
5	4	1	0
6	4	1	0
7	4	1	0.0333
8	4	1	0
9	4	1	0
10	4	1	0
1	5	1	0.1333
2	5	1	0.1167
3	5	1	0.05
4	5	1	0.0833
5	5	1	0.1334
6	5	1	0.15
7	5	1	0.2833
8	5	1	0.2333
9	5	1	0.2167
10	5	1	0.2167
1	6	1	0
2	6	1	0
3	6	1	0
4	6	1	0.0167
5	6	1	0
6	6	1	0
7	6	1	0.0167
8	6	1	0
9	6	1	0
10	6	1	0.0167
11	1	2	0
12	1	2	0
13	1	2	0
14	1	2	0
15	1	2	0
16	1	2	0
17	1	2	0
18	1	2	0.0167
19	1	2	0
20	1	2	0
11	2	2	0.0667
12	2	2	0.0333
13	2	2	0.0667
14	2	2	0.2333
15	2	2
16	2	2
17	2	2	0.1333
18	2	2
19	2	2	0.0333
20	2	2	0.0333
11	3	2	0.0167
12	3	2
13	3	2
14	3	2	0.05
15	3	2	0.0333
16	3	2	0.0167
17	3	2	0.0167
18	3	2	0.0333
19	3	2	0
20	3	2	0.0333
11	4	2	0
12	4	2	0
13	4	2	0
14	4	2	0
15	4	2	0
16	4	2	0
17	4	2	0
18	4	2	0
19	4	2	0
20	4	2	0
11	5	2	0.0333
12	5	2	0.0333
13	5	2	0.15
14	5	2	0.1667
15	5	2
16	5	2	0.1667
17	5	2	0.1167
18	5	2	0.1167
19	5	2	0.05
20	5	2	0.15
11	6	2	0
12	6	2	0
13	6	2	0
14	6	2	0.0333
15	6	2	0
16	6	2	0
17	6	2	0.0167
18	6	2	0
19	6	2	0
20	6	2	0

## Sheet: Fig_5_c
Session	Condition (0.2Lux 1 / 20Lux 2)	Collisionrate
1	1	0.05
2	1	0.05
3	1	0
4	1	0.0333333
5	1	0.0333333
6	1	0.0166667
7	1	0.0666667
8	1	0.0166667
9	1	0.0333333
10	1	0.0166667
11	2	0.0166667
12	2	0.0333333
13	2	0.0166667
14	2	0.0166667
15	2	0.0333333
16	2	0.0333333
17	2	0
18	2	0.05
19	2	0.0333333
20	2	0.0333333

## Sheet: Fig_5_d
Session	Bird	Condition (masker 1 / control 2)	Callrate (take off)
1	1	1	0
2	1	1	0
3	1	1	0
4	1	1	0
5	1	1	0
6	1	1	0
7	1	1	0.25
8	1	1	0
9	1	1	0
10	1	1	0
1	2	1	0
2	2	1	0
3	2	1	0
4	2	1	0.25
5	2	1	0.25
6	2	1	0.25
7	2	1	0
8	2	1	0
9	2	1	0.25
10	2	1	0.25
1	3	1	0
2	3	1	0
3	3	1	0
4	3	1	0.25
5	3	1	0.25
6	3	1	0
7	3	1	0
8	3	1	0.25
9	3	1	0.25
10	3	1	0.25
1	4	1	0
2	4	1	0
3	4	1	0.75
4	4	1	0.25
5	4	1	0.5
6	4	1	0.5
7	4	1	0.5
8	4	1	0.25
9	4	1	0.25
10	4	1	0.25
1	5	1	0.25
2	5	1	0.25
3	5	1	1
4	5	1	0.25
5	5	1	0.75
6	5	1	0.25
7	5	1	0
8	5	1	0.25
9	5	1	0.25
10	5	1	0.25
1	6	1	0
2	6	1	0
3	6	1	0.25
4	6	1	0.25
5	6	1	0.25
6	6	1	0.25
7	6	1
8	6	1	0.25
9	6	1	0.25
10	6	1	0.25
11	1	2	0
12	1	2	0
13	1	2	0
14	1	2	0
15	1	2	0
16	1	2	0
17	1	2	0
18	1	2	0
19	1	2	0
20	1	2	0
11	2	2	0.25
12	2	2	0
13	2	2	0
14	2	2	0.25
15	2	2	0.25
16	2	2	0.25
17	2	2	0.25
18	2	2	0.25
19	2	2	0.25
20	2	2	0.25
11	3	2	0.25
12	3	2	0.25
13	3	2	0.25
14	3	2	0
15	3	2	0
16	3	2	0
17	3	2	0.25
18	3	2	0.5
19	3	2	0.25
20	3	2	0.5
11	4	2	1
12	4	2	0
13	4	2	0.5
14	4	2	0.5
15	4	2	0.25
16	4	2	0.75
17	4	2	0.25
18	4	2	0.25
19	4	2	0.5
20	4	2	0.25
11	5	2	0.25
12	5	2	0.5
13	5	2	0.5
14	5	2	0.5
15	5	2	0.25
16	5	2	0
17	5	2	0.5
18	5	2	0.75
19	5	2	0.5
20	5	2	0.25
11	6	2	0.25
12	6	2	0
13	6	2	0.25
14	6	2	0.25
15	6	2	0.25
16	6	2	0
17	6	2	0.25
18	6	2	0.25
19	6	2	0.25
20	6	2	0.25

## Sheet: Fig_5_e
Session	Bird	Condition (masker 1 / control 2)	Callrate (sustained)
1	1	1	0
2	1	1	0
3	1	1	0.020752
4	1	1	0
5	1	1	0
6	1	1	0
7	1	1	0
8	1	1	0
9	1	1	0
10	1	1	0
1	2	1	0
2	2	1	0
3	2	1	0
4	2	1	0.0227662
5	2	1	0.0129119
6	2	1	0
7	2	1	0
8	2	1	0.00808202
9	2	1	0.00746263
10	2	1	0
1	3	1	0.00438979
2	3	1	0.00771143
3	3	1	0.006903
4	3	1	0
5	3	1	0
6	3	1	0
7	3	1	0
8	3	1	0.00875535
9	3	1	0.0154465
10	3	1	0.0249235
1	4	1	0
2	4	1	0
3	4	1	0
4	4	1	0
5	4	1	0
6	4	1	0
7	4	1	0
8	4	1	0
9	4	1	0
10	4	1	0
1	5	1	0.00434466
2	5	1	0.0147193
3	5	1	0
4	5	1	0.00887034
5	5	1	0.0195829
6	5	1	0
7	5	1	0
8	5	1	0
9	5	1	0.00749249
10	5	1	0
1	6	1	0
2	6	1	0
3	6	1	0.0133955
4	6	1	0
5	6	1	0.0207274
6	6	1	0.0412391
7	6	1
8	6	1	0.00874869
9	6	1	0.00740872
10	6	1	0.0237644
11	1	2	0
12	1	2	0.00783006
13	1	2	0
14	1	2	0.00722853
15	1	2	0
16	1	2	0
17	1	2	0
18	1	2	0.0153268
19	1	2	0
20	1	2	0
11	2	2	0.0627248
12	2	2	0.019309
13	2	2	0.077309
14	2	2	0.0519746
15	2	2	0
16	2	2	0.0159193
17	2	2	0.0504106
18	2	2	0.0889796
19	2	2	0.0387173
20	2	2	0.0924089
11	3	2	0
12	3	2	0
13	3	2	0
14	3	2	0
15	3	2	0
16	3	2	0
17	3	2	0.0163604
18	3	2	0
19	3	2	0.00773073
20	3	2	0
11	4	2	0.0250179
12	4	2	0.0133248
13	4	2	0
14	4	2	0.00687894
15	4	2	0
16	4	2	0
17	4	2	0
18	4	2	0.00757263
19	4	2	0
20	4	2	0
11	5	2	0.00829186
12	5	2	0.0173905
13	5	2	0.0259532
14	5	2	0.0432085
15	5	2	0.069089
16	5	2	0.10092
17	5	2	0.0796329
18	5	2	0.155174
19	5	2	0.0390922
20	5	2	0.106752
11	6	2	0.138573
12	6	2	0.00815658
13	6	2	0.00857313
14	6	2	0.0288539
15	6	2	0.0373039
16	6	2	0.0778527
17	6	2	0.0543727
18	6	2	0.0447668
19	6	2	0.0235096
20	6	2	0.0209573

## Sheet: Fig_5_f
Session	Condition (masker 1 / control 2)	Collisionrate
1	1	2.382
2	1	2.448
3	1	3.138
4	1	3.024
5	1	3.396
6	1	3.336
7	1	3.204
8	1	2.364
9	1	3.378
10	1	6
11	2	2.688
12	2	1.986
13	2	2.544
14	2	2.43
15	2	1.794
16	2	2.238
17	2	2.256
18	2	1.32
19	2	4.092
20	2	2.664
