# Supplementary material for: Vision and vocal communication guide three-dimensional spatial coordination of zebra finches during wind-tunnel flights
Source: Nat Ecol Evol. 2022 Jun 30;6(8):1221–30. doi: 10.1038/s41559-022-01800-4 (PMC9349042; doi:10.1038/s41559-022-01800-4)
Supplement: Source Data Extended Data Fig. 1 — Statistical source data [file 41559_2022_1800_MOESM14_ESM.xlsx]

## Sheet: ED_Fig_1_a
Green			Lightblue			Lilac			Orange			Pink			Black
horizontal	vertical	wind dir.	horizontal	vertical	wind dir.	horizontal	vertical	wind dir.	horizontal	vertical	wind dir.	horizontal	vertical	wind dir.	horizontal	vertical	wind dir.
-63.56	-7.506	-388.6	-281.8	264.4	-414.7	18.51	373.2	-406	-297.5	270.2	-407.4	-434.9	6.176	-399.4	-360.3	115.8	-399.4
-51.38	-4.66	-339.7	-283.2	278.5	-379.8	5.565	384	-386.8	-269.5	308.2	-399.4	-377.9	2.241	-365.4	-319.9	113.4	-359.4
-47.39	-7.223	-282.2	-256.9	327.5	-348.5	-21.81	388.4	-367	-242.5	318.2	-379.4	-348.7	7.793	-331.4	-334.6	134.2	-327.4
-45.1	2.642	-247.3	-228	339.3	-324	-40.14	386.5	-348.6	-212.1	325.6	-373.4	-316.3	-5.123	-307.4	-359.9	159	-305.4
-27.72	-7.571	-208.5	-222.2	335.1	-296.1	-60.73	386.7	-335.8	-189.5	326.9	-373.4	-284.5	-4.516	-279.4	-360.7	176.3	-281.4
-36.31	-7.318	-174.5	-187.4	346.6	-270	-94.12	368.3	-324.5	-132.5	307.1	-373.4	-231.8	-4.53	-259.4	-353.7	184.5	-263.4
-35.12	6.426	-149	-217.8	351.5	-247.3	-162.8	360.1	-318.9	-109.2	284.3	-373.4	-198.5	-3.053	-227.4	-354.8	170.3	-253.4
-26.15	8.146	-132	-185.9	350.3	-228.1	-154.1	345.1	-311.8	-86.49	264.8	-367.4	-168.4	-5.936	-207.4	-374.9	189.2	-233.4
-16.91	9.108	-113.6	-213.7	345.6	-215.9	-179.4	339.5	-303.3	-70.24	255.9	-359.4	-131.2	8.412	-187.4	-376.4	199.5	-219.4
2.7	2.638	-96.63	-193.9	345.1	-210.7	-196.7	336.6	-296.2	-44.41	238	-353.4	-78.17	-4.153	-165.4	-378	209.8	-203.4
12.68	3.029	-83.89	-184.6	338	-202	-218.6	332.4	-289.1	-19.84	227.3	-353.4	-45.14	-3.551	-143.4	-375.6	215.4	-189.4
25.14	2.157	-66.91	-183	333.6	-195	-232.7	330	-282.1	-10.2	215.1	-345.4	-21.53	8.033	-125.4	-370.9	212.2	-183.4
38.47	4.425	-54.17	-190.1	315.2	-202	-236.8	332.9	-280.6	-4.569	204.2	-329.4	-15.04	9.643	-113.4	-369.3	209	-171.4
64	2.242	-41.43	-225.5	328.3	-198.5	-238	330	-283.5	-9.691	202.9	-313.4	-9.412	-5.16	-99.36	-369.3	216.9	-165.4
65.52	-9.282	-14.53	-232.7	294.4	-203.7	-232	330.9	-286.3	-19.28	209.1	-293.4	-5.282	5.571	-85.36	-368.5	220.9	-157.4
57.7	-3.239	13.77	-198.1	307.6	-200.2	-211.3	329.5	-294.8	-32.64	217.3	-277.4	2.103	8.287	-81.36	-365.3	234.4	-147.4
53.11	6.586	56.24	-207.4	294	-200.2	-205.1	330.3	-307.5	-47.75	221.3	-271.4	-0.27	-5.779	-70.35	-370.9	231.2	-153.4
32.86	9.626	81.72	-253.4	282.6	-208.9	-205.4	324.5	-314.6	-86.8	213.6	-263.4	-12.72	-4.794	-65.31	-378.8	224.1	-143.4
16.03	-3.728	97.29	-229.1	274.4	-217.7	-173.6	315.1	-325.9	-105.2	209.3	-259.4	-19.16	2.317	-61.52	-371.7	210.6	-149.4
-4.901	-6.015	115.7	-242.5	256.3	-219.4	-161.6	312.7	-334.4	-130.8	209.9	-247.4	-40.79	3.269	-59	-369.3	191.5	-147.4
-30.89	-5.86	135.5	-248.2	253.7	-229.9	-149.7	310.8	-340.1	-159.2	216.9	-241.4	-48.69	-2.645	-62.78	-360.6	186	-147.4
-67.04	-5.076	153.9	-253.9	245.9	-235.1	-140	310.7	-345.8	-221.1	222.2	-231.4	-89.13	-5.083	-65.31	-351.8	184.4	-149.4
-97.55	3.375	141.2	-298.8	228	-243.4	-121.6	308.7	-347.2	-248.9	219.2	-229.4	-122.1	-8.71	-69.09	-334.4	182.8	-145.4
-128.3	-1.388	148.2	-291	228.4	-247.4	-113.7	308.4	-354.2	-287.6	206.9	-231.4	-151.7	-5.695	-72.87	-306.6	182.8	-141.4
-155.1	-5.687	145.4	-331.9	230.6	-255.4	-107.6	305.6	-357.1	-309.5	200.1	-223.4	-185.2	-4.14	-75.39	-297	183.6	-141.4
-201.8	-6.488	134.1	-305.5	235.5	-257.4	-102.4	302.7	-364.2	-348	186.5	-223.4	-245.6	-9.926	-85.48	-288.3	186	-133.4
-224.2	2.784	118.5	-328.1	209.2	-257.4	-91.49	299.9	-362.7	-354.2	185.1	-223.4	-281.7	9.373	-91.78	-278.8	188.4	-127.4
-244.4	1.861	108.6	-332.2	212.6	-259.4	-89.48	298.1	-369.8	-358.5	183.4	-223.4	-309.7	-6.08	-95.56	-274.8	198.7	-135.4
-249.1	-4.555	90.21	-339.1	201	-259.4	-88.77	298.4	-371.2	-366.6	178.4	-237.4	-330.2	-6.796	-103.1	-274.8	198.7	-127.4
-263.9	1.763	87.38	-345.6	192.8	-261.4	-83.61	292.7	-378.3	-365	147.3	-245.4	-350.9	1.271	-108.2	-274.8	198.7	-131.4
-269.3	-6.166	88.79	-353.5	181.8	-253.4	-74.22	278	-393.9	-358.5	114.2	-249.4	-360.1	1.651	-112	-274.8	198.7	-125.4
-268.2	6.404	93.04	-353.5	178.5	-253.4	-62.34	277	-399.5	-356.5	118.4	-249.4	-355.6	-4.425	-112	-281.9	199.5	-127.4
-262.8	-4.236	131.3	-349.6	181.8	-249.4	-54.47	270.2	-409.4	-365.4	107.3	-247.4	-361.2	-7.582	-117	-291.5	200.3	-115.4
-246.3	2.298	155.3	-356	170.4	-249.4	-44.78	269.1	-415.1	-352.6	99.2	-231.4	-352.2	-4.568	-113.2	-289.1	200.3	-113.4
-236.4	-9.313	175.1	-345.6	173.9	-247.4	-26.92	277.9	-416.5	-344.3	92.06	-229.4	-349.8	2.764	-110.7	-289.1	200.3	-101.4
-222.9	-4.482	196.4	-361.7	157	-237.4	-14.81	276.8	-419.4	-337.3	82.06	-217.4	-348.9	-4.109	-104.4	-293.1	215.4	-91.36
-202.1	4.316	211.9	-339.5	168.5	-231.4	-53.61	264.7	-417.4	-329.6	76.1	-207.4	-347.7	-4.576	-109.4	-295.4	214.6	-95.36
-167.1	4.123	254.4	-338.9	166.9	-225.4	-85.86	250.9	-417.4	-313.4	75.34	-181.4	-345.8	-9.446	-105.6	-296.2	206.6	-93.36
-146.5	-3.818	316.7	-335.3	164.9	-221.4	-118.9	257.3	-409.4	-303.2	79.28	-159.4	-344.6	-3.672	-105.6	-296.2	204.2	-101.4
-121.3	-4.386	363.4	-332.1	166.5	-213.4	-135.5	271.8	-403.4	-292.1	86.87	-127.4	-341.9	4.87	-104.4	-297	201.9	-97.36
-96.14	-2.387	377.5	-348.1	152.1	-213.4	-162.5	289.8	-401.4	-283.4	94.19	-109.4	-336.7	9.776	-93.04	-297	201.9	-93.36
-54.51	-2.094	432.8	-329.2	163.6	-207.4	-209	276.4	-399.4	-259.6	86.55	-85.36	-338.4	3.677	-88	-297	203.4	-99.36
-36.55	9.93	481	-345.4	146.6	-203.4	-233.5	267.4	-399.4	-254.5	76.28	-63.36	-324.8	4.377	-72.87	-291.5	209	-105.4
-19.25	-1.67	517.8	-326.8	162.1	-197.4	-238.7	269.6	-403.4	-247.6	67.09	-45.36	-315.8	-5.417	-61.52	-284.3	199.5	-107.4
-3.474	-9.678	539.7	-320.9	167	-197.4	-246.5	271.2	-407.4	-243.1	62.94	-9.358	-306.2	-8.58	-47.66	-281.9	191.5	-113.4
15.05	2.023	551.7	-318.5	190.1	-189.4	-269	286.8	-409.4	-227.4	69.14	30.64	-287.2	-7.017	-38.83	-277.2	186	-123.4
-3.59	5.9	558.8	-314.5	173.6	-183.4	-257.2	257.9	-423.4	-220.5	75.18	64.64	-275.6	-9.342	-40.09	-274	176.4	-117.4
-6.554	1.912	577.2	-309.5	182.9	-177.4	-277.8	183.6	-415.4	-206.5	95.18	98.64	-264.7	-8.501	-38.83	-274	173.3	-115.4
-14.95	-8.347	605.5	-322.6	166.7	-167.4	-292	190	-395.4	-191.5	133.2	108.6	-255.6	2.798	-35.05	-266.9	181.2	-111.4
-37.97	-6.084	614.7	-305.5	187.4	-157.4	-333.4	186.3	-385.4	-153.3	180.1	120.6	-244.2	-1.115	-30.01	-268.4	182.8	-101.4
-50.59	-7.112	625.3	-304.5	207.6	-151.4	-342.7	193.6	-377.4	-132.3	194.6	132.6	-244.5	-5.038	-19.92	-269.2	184.4	-103.4
-64.27	2.484	616.8	-296.5	226.5	-135.4	-361.4	193.3	-367.4	-112.5	197.4	144.6	-248.5	-2.718	-14.88	-272.4	186	-99.36
-79.57	9.588	612.5	-279.5	253.8	-123.4	-376.3	196.1	-363.4	-92.42	202.1	150.6	-253.8	4.906	2.77	-270.8	175.7	-109.4
-107.2	3.941	626	-261.7	284.6	-121.4	-408.8	191.7	-359.4	-51.7	210.2	154.6	-263.7	-1.993	7.813	-279.6	165.3	-113.4
-122.5	-71.2	618.9	-240.9	333.3	-115.4	-419.6	185.9	-365.4	-40.66	202.9	148.6	-270.6	5.961	15.38	-278.8	160.6	-117.4
-138.1	-75.74	617.5	-243	308.1	-121.4	-453.3	190.1	-371.4	-41.47	196.6	112.6	-277.4	7.456	12.86	-278.8	155.8	-121.4
-153.4	-78.99	618.2	-226.4	316.5	-121.4	-453.5	184.3	-381.4	-53.23	190.2	84.64	-285.1	196.2	19.16	-278.8	149.4	-133.4
-170.5	-64.83	607.6	-215.5	322.8	-121.4	-458	149.5	-393.4	-85.96	180	48.64	-301.5	178.3	27.98	-281.9	147.1	-143.4
-177.5	-64.4	620.3	-196.4	310	-123.4	-451.3	140.5	-407.4	-101	166.4	18.64	-304.2	172.7	39.33	-275.6	148.7	-163.4
-184.6	-61.55	631.6	-204	295.4	-117.4	-440.3	133.6	-417.4	-118.1	156.9	-11.36	-310.7	169.6	45.63	-272.4	135.2	-189.4
-190.2	-64.83	642.3	-210	302.1	-115.4	-435.7	128.3	-423.4	-132.5	143.4	-47.36	-316.5	161.6	46.89	-266.9	124.8	-203.4
-193.9	-74.46	654.3	-200.7	303.8	-115.4	27.02	209	-419.4	-177.2	123.4	-79.36	-326.7	136.6	59.5	-249.4	121.7	-225.4
36.94	-50.33	621.3	-150.2	329.8	-113.4	40.86	216.7	-397.4	-206.2	118.9	-103.4	-356.7	121.1	64.54	-237.5	132	-255.4
43.51	-34.77	612.4	-171.2	332.4	-113.4	49.48	231.9	-381.4	-223.8	112	-119.4	-328.4	128.5	74.63	-214.4	118.5	-271.4
51.76	-23.73	605.3	-168.8	330.2	-113.4	47.83	242.8	-373.4	-239.1	100.9	-139.4	-334.8	117.6	80.93	-200.9	99.42	-295.4
57.99	-19.64	592.8	-166.6	324.4	-123.4	48.3	240.7	-363.8	-269.5	87.55	-143.4	-336.2	117.6	89.76	-181.9	79.56	-315.4
79.39	-30.16	596.4	-166.4	317.1	-121.4	56.09	232.2	-357.4	-284.7	86.44	-147.4	-337.1	115.5	94.8	-169.2	64.48	-323.4
87.46	-32.19	610.6	-167.1	311.6	-121.4	59.86	231	-347.9	-302.3	79.61	-153.4	-336.7	116.2	102.4	-142.2	55.74	-325.4
95.7	-35.3	619.5	-167.8	307.4	-125.4	38.28	228.9	-338.4	-312.3	63.45	-163.4	-335.5	119.9	116.2	-135.8	48.59	-315.4
93.97	-32.71	616	-169	299	-133.4	25.59	239.3	-317.7	-330.5	34.18	-161.4	-329.2	129.2	113.7	-141.4	46.21	-313.4
97.74	-31.27	598.2	-171.1	280.3	-145.4	10.18	260.7	-298.7	-340.2	28.02	-155.4	-325.4	129.7	116.2	-150.1	54.15	-303.4
100.6	-39.03	605.3	-172.1	266.2	-153.4	3.258	271.9	-290.7	-347.5	25.18	-141.4	-321.2	125.2	116.2	-176.3	73.21	-299.4
106.8	-46.05	607.1	-168.2	262.8	-155.4	-30.96	267.3	-289.1	-340.5	13.18	-141.4	-320.1	120.7	120	-199.4	83.53	-291.4
115.8	-49.01	598.2	-165.3	250.7	-163.4	-39	272.9	-285.9	-344.6	-0.218	-145.4	-314.8	118.1	121.3	-222.4	81.95	-291.4
143.4	-41.76	566.1	-161.1	235	-167.4	-53.26	261.4	-289.1	-337.5	5.31	-143.4	-311.5	122	126.3	-241.4	70.03	-297.4
159.8	-31.49	535.8	-161.4	231.9	-167.4	-67.76	248.6	-290.7	-336.5	8.539	-133.4	-309.7	130	128.8	-274.8	55.74	-295.4
172.6	-17.62	494.8	-163.3	231.8	-161.4	-87.83	239	-287.5	-325.4	3.197	-117.4	-309.3	140	131.4	-300.2	50.98	-289.4
186.1	-7.506	477	-166.1	243.1	-143.4	-95.41	244.1	-281.2	-297.1	2.449	-101.4	-309.2	161	131.4	-316.1	51.77	-277.4
213.7	-4.66	459.2	-166.3	279.7	-121.4	-107	256.7	-282.8	-273	-4.35	-89.36	-309.3	182.1	137.7	-330.4	50.98	-261.4
227.7	-7.223	457.4	-154.1	304.4	-109.4	-118.6	259.9	-292.3	-244.3	6.33	-75.36	-313.7	198.3	133.9	-344.7	68.45	-239.4
236.8	2.642	448.4	-164.4	317.3	-89.36	-134.8	240.9	-306.6	-205	4.282	-63.36	-314.5	201.9	137.7	-347.1	81.95	-229.4
242.8	-7.571	434.9	-161.1	340.9	-89.36	-142.2	219	-322.5	-147.7	-8.925	-57.36	-322.1	180.8	142.7	-348.6	91.48	-225.4
239.8	-7.318	426	-155	364.6	-79.36	-153.6	199.8	-339.9	-106.5	8.437	-51.36	-321.1	168	138.9	-364.5	94.65	-217.4
237.1	6.426	412.5	-153.2	363.6	-77.36	-164.1	184.9	-347.9	-72.09	-8.645	-57.36	-324.2	150.5	137.7	-359	79.56	-217.4
238.9	8.146	414.7	-152.2	353.3	-69.36	-203.8	159.9	-354.2	-36.42	2.334	-63.36	-325.5	138.4	140.2	-358.2	66.86	-229.4
236.7	9.108	414.7	-150.5	347.1	-69.36	-240.5	158.4	-347.9	39.41	4.13	-75.36	-321.5	118.3	140.2	-355.8	57.33	-227.4
226.8	2.638	412.5	-146.4	337.1	-63.36	-250.3	158.1	-335.2	80.66	-3.108	-83.36	-322.1	108.9	140.2	-353.4	47.01	-231.4
216.9	3.029	410.2	-145.1	336.7	-63.36	-274.7	163.1	-335.2	126.4	-6.532	-101.4	-319.4	102.1	142.7	-338.3	42.24	-221.4
206.4	2.157	405.7	-144.6	336.5	-61.36	-334.9	147	-335.2	198.3	1.708	-117.4	-320.3	96.28	138.9	-329.6	46.21	-217.4
192.7	4.425	421.5	-145.4	336.1	-61.36	-361.7	139.5	-336.8	284.3	-6.713	-129.4	-310.8	78.21	127.6	-332	53.36	-203.4
158.7	-7.318	421.5	-144.8	337.2	-61.36	-380.6	134.9	-325.7	314.1	-2.756	-139.4	-308.4	70.3	125.1	-332	62.89	-205.4
137.8	6.426	412.5	-141	337.7	-61.36	-397.4	137.1	-319.3	341	-8.676	-143.4	-304.2	64.1	120	-325.6	54.95	-211.4
115.6	8.146	423.7	-135.5	336.6	-73.36	-404.1	161.8	-301.8	366	-8.11	-145.4	-298.8	58.39	121.3	-328	46.21	-217.4
88.89	9.108	410.2	-129.3	335.1	-77.36	-409.8	174.2	-279.6	395.5	-5.112	-155.4	-288.2	54.39	120	-327.2	31.92	-237.4
42.53	2.638	434.9	-115.5	328.2	-83.36	-407.5	192.2	-263.7	403.5	4.903	-169.4	-279.5	56.44	123.8	-328	20.8	-239.4
17.18	3.029	452.9	-109.4	324.2	-87.36	-417.3	194.7	-247.8	416.5	9.502	-185.4	-272.6	60.84	127.6	-320.1	4.917	-237.4
-9.525	2.157	461.9	-103.8	317.6	-91.36	-405.3	203.4	-244.7	414.5	-7.983	-203.4	-260.4	70.1	131.4	-319.3	-1.436	-241.4
-28.88	4.425	446.2	-99.1	310.1	-95.36	-404.1	187.7	-249.4	402.5	-4.612	-213.4	-237.7	102.7	140.2	-324.8	-3.818	-247.4
-71.96	2.242	439.4	-92.32	280.6	-109.4	-399.6	175.3	-247.8	385.5	1.139	-231.4	-220.2	123.7	144	-321.6	-6.995	-253.4
-93.05	-9.282	432.7	-90.84	260.5	-121.4	-397.4	164.1	-243.1	364.3	7.395	-237.4	-206.3	143.7	138.9	-323.2	-22.08	-257.4
-110.7	-3.239	446.2	-80.12	248.8	-133.4	-389.5	165.2	-236.7	334.5	-5.198	-243.4	-197.3	150.3	137.7	-324	-32.41	-275.4
-131.2	6.586	437.2	-75.11	230.8	-149.4	-390.7	169.7	-233.5	270.1	2.853	-241.4	-171.3	152.4	142.7	-328	-41.14	-285.4
-159.1	9.626	423.7	-65.92	205.5	-145.4	-388.4	160.7	-239.9	229.7	-9.88	-249.4	-154.5	147.9	132.6	-332	-49.08	-285.4
-172.4	-3.728	410.2	-62.11	189.6	-157.4	-383.9	146.1	-251	182.7	-9.754	-253.4	-145.5	139.9	137.7	-337.5	-55.44	-283.4
-182.9	-6.015	405.7	-58.47	177.5	-171.4	-382.2	121.6	-258.9	136.9	-9.996	-277.4	-137.3	137.6	141.4	-345.5	-59.41	-287.4
-193	-5.86	390	-55.49	161.8	-171.4	-383.1	116.2	-260.5	57.72	-9.984	-295.4	-134.4	141.9	137.7	-343.1	-54.64	-283.4
-212.8	29.33	390	-57.12	128.3	-181.4	-390.7	110.2	-268.5	-4.707	1.611	-319.4	-138.5	147.9	140.2	-353.4	-48.29	-289.4
-219.9	31.29	372.1	-55.02	101	-203.4	-388.4	105.7	-281.2	-67.15	-8.012	-329.4	-143.5	148.5	137.7	-356.6	-68.14	-301.4
-221.3	33.41	367.6	-52.3	76.17	-223.4	-397.4	74.27	-295.5	-129.4	7.223	-329.4	-147.4	144.9	133.9	-363.7	-79.05	-301.4
-222.8	39.76	363.1	-52.91	47.75	-251.4	-394	56.3	-314.5	-226.5	4.187	-317.4	-159.4	122	123.8	-369.9	-87.23	-305.4
-220.8	43.8	356.4	-40.72	-0.531	-261.4	-390.7	40.59	-325.7	-252.7	5.529	-313.4	-169.1	109.9	120	-369.4	-80.19	-297.4
-216.3	29.88	354.1	-36.57	-20.38	-263.4	-377.6	37.92	-333.6	-282	8.326	-315.4	-183	100.9	116.2	-379.4	-91.96	-287.4
-213.7	16.83	351.9	-32.49	-36.24	-263.4	-363.1	41.84	-333.6	-315.8	-4.815	-317.4	-199.1	96.06	118.8	-384.2	-96.6	-303.4
-211.3	8.146	360.8	-29.23	-43.39	-269.4	-353.5	51.52	-322.5	-354.5	1.741	-315.4	-238.6	91.41	115	-390.5	-108.8	-307.4
-201.1	9.108	363.1	-22.7	-73.04	-295.4	-341.5	67.78	-308.2	-377.9	-9.377	-313.4	-258	89.31	115	-393.6	-127.7	-315.4
-194.7	2.638	336.2	-19.52	-94.26	-339.4	-324	90.28	-303.4	-385.1	-5.046	-301.4	-276.5	80.51	116.2	-389.6	-132.4	-317.4
-186.4	3.029	327.2	-17.17	-117.6	-375.4	-285.9	119.8	-301.8	-378.7	-1.593	-285.4	-294.5	70.51	117.5	-388.3	-135.8	-317.4
-178.1	2.157	324.9	-13.94	-140.5	-401.4	-270.1	124.2	-312.9	-372.8	-24.15	-259.4	-328	62.77	122.5	-386.4	-137.2	-315.4
-164.3	4.425	324.9	-10.16	-180.4	-419.4	-242.8	123.6	-328.8	-368.5	-12.01	-239.4	-340.3	62.99	116.2	-385.8	-137.8	-315.4
-152.5	2.242	324.9	-8.995	-198.1	-421.4	-223.7	117.9	-339.9	-364.1	6.33	-217.4	-350.7	63.92	113.7	-381.5	-139.5	-325.4
-140.3	-9.282	320.4	28.34	-325.9	-394.3	-174.9	119.7	-347.9	-356.7	4.282	-191.4	-356.4	68.47	125.1	-380.5	-140.6	-321.4
-127	-3.239	318.2	43.08	-292.5	-255.3	-140.2	130.2	-360.6	-344.5	-8.925	-197.4	-366.3	82.61	120	-380.5	-140.9	-323.4
-93.22	6.586	320.4	54.46	-255.3	-132.4	-91.06	151.1	-352.7	-339.8	8.437	-189.4	-377.1	73.58	109.9	-378.8	-141.1	-321.4
-79.39	9.626	313.7	74.71	-173.5	-71.79	-51.71	171.7	-357.4	-339.5	-8.645	-189.4	-359.9	88.92	101.1	-377.1	-138	-315.4
-62.71	-3.728	316	87.19	-101.1	-29.03	24.03	197	-366.9	-322.7	2.334	-181.4	-357.6	79.37	98.58	-377.7	-135.2	-305.4
-44.45	-6.015	322.7	94.06	-39.21	-5.865	71.86	197.6	-379.7	-309.9	4.13	-183.4	-347.8	69.43	92.28	-378.7	-124.7	-291.4
-6.361	-5.86	324.9	101.7	4.562	4.826	114.8	192.7	-395.5	-308.1	-3.108	-153.4	-335.9	77.24	88.5	-379.6	-112	-281.4
10.44	-0.873	342.9	111.5	103.1	12.86	145.5	186.5	-411.4	-300.9	-6.532	-135.4	-334.1	80.3	84.71	-381.2	-87.66	-269.4
25.52	-14.5	360.8	115.5	160.3	7.813	191.5	183.1	-416.2	-293.9	1.708	-105.4	-333.8	84.67	87.23	-382.9	-84.81	-265.4
37.02	-19.41	376.6	117	191.8	5.291	201	185.2	-417.8	-277.7	-6.713	-97.36	-341.7	89.21	97.32	-386.4	-90.7	-273.4
54.32	-20.3	392.3	121.6	212.9	-3.533	-201.5	140	-411.4	-270.9	-2.756	-89.36	-341.5	105.3	94.8	-390	-102.6	-275.4
50.88	-12.45	378.8	122.3	230.6	-13.62	-264.8	160.6	-397.4	-261.8	-8.676	-87.36	-349.4	110.1	103.6	-390.1	-114.6	-285.4
36.86	2.157	374.3	123.6	234.7	-30.01	-286.6	169.1	-375.4	-249.4	-8.11	-83.36	-348.6	125.4	108.7	-388.7	-116.3	-285.4
34.19	4.425	374.3	125	231.8	-45.14	-288.5	182.3	-357.4	-239.7	-5.112	-61.36	-359.3	112.2	107.4	-387.8	-115.9	-283.4
18.53	2.242	390	122.6	230.7	-52.7	-297.3	188.5	-351.4	-244.3	4.903	-53.36	-364.2	99.58	107.4	-386.2	-113.8	-279.4
13.16	-9.282	403.5	89.44	233.6	-57.74	-301.6	215.8	-345.4	-243.4	9.502	-55.36	-368.5	90.89	106.1	-380	-111	-281.4
4.385	-3.239	412.5	67.32	242.6	-60.26	-306.4	211.6	-349.4	-241.6	-7.983	-59.36	-368.7	81.61	112.4	-374.2	-120.5	-283.4
-11.41	6.586	421.5	42.59	254.9	-60.26	-311.2	202.8	-351.4	-237	-4.612	-53.36	-363.6	58.78	108.7	-366.8	-125.9	-299.4
-51.88	9.626	392.3	22.66	269.7	-65.31	-314.7	174.6	-357.4	-238.8	73.42	-65.36	-356.5	49.95	106.1	-356	-125.1	-293.4
-82.82	-3.728	372.1	-21.08	283.3	-76.65	-306	151.2	-367.4	-238.4	59.48	-65.36	-349.1	42.06	116.2	-325.3	-112.6	-285.4
-108.1	-6.015	356.4	-69.81	264.3	-89.26	-298.4	148.8	-367.4	-240.4	51.24	-65.36	-341.4	39.12	120	-301.1	-99.98	-279.4
-137	-5.86	342.9	-104.8	255.4	-94.3	-289.5	151.3	-369.4	-243.3	36.07	-73.36	-322.5	31.14	115	-275.8	-85.87	-263.4
-193.1	-5.076	333.9	-136	248.9	-95.56	-275.7	155.9	-363.4	-241.9	25.99	-73.36	-315.8	32.18	120	-245	-74.11	-247.4
-220.8	3.375	318.2	-193.4	251.7	-89.26	-240.1	176.7	-353.4	-249.8	4.282	-79.36	-309.6	35.26	121.3	-177	-21.25	-227.4
-244	-1.388	295.7	-213	258.6	-81.7	-220.4	179.6	-359.4	-253.7	-8.925	-85.36	-306.4	43.02	121.3	-141.6	5.192	-211.4
-278.5	-5.687	259.8	-229.8	265.9	-79.17	-199	176.2	-377.4	-257.2	8.437	-75.36	-301.7	58.27	126.3	-97.71	31.01	-203.4
-282.8	-6.488	241.9	-242.3	273.3	-65.31	-179.7	163.9	-399.4	-256.8	-8.645	-67.36	-301.4	67.85	133.9	-57.51	43.93	-207.4
-290.1	-39.1	197	-258.8	285.6	-60.26	-144.6	116.7	-423.4	-255.5	2.334	-63.36	-304.4	80.31	133.9	22.93	48.19	-207.4
-293.1	-54.99	167.8	-248.2	275.2	-53.96	-14.1	93.26	-421.4	-252.5	4.13	-55.36	-305.9	95.61	131.4	71.83	43.41	-215.4
-298	-70.65	147.6	-254	267.7	-55.22	6.397	102.7	-417.4	-253.8	-3.108	-49.36	-318.6	99.79	132.6	107.5	45.87	-217.4
-321.5	-96.82	111.7	-284.8	256.8	-55.22	12.6	113.2	-401.4	-251.9	-6.532	-37.36	-323.2	97.16	133.9	134.1	50.73	-215.4
-320.5	-97.76	82.48	-284.4	253.5	-50.18	37.55	117.7	-407.4	-248.6	1.708	-35.36	-326.6	86.23	131.4	161.9	66.28	-211.4
-322.4	-101.6	46.56	-268.7	246.9	-51.44	59.43	105.2	-415.4	-244.3	-6.713	-1.358	-326.4	78.34	126.3	166.3	75.93	-189.4
-322.6	-103.9	1.662	-263	245.6	-57.74	108.2	85.12	-415.4	-231.6	-2.756	32.64	-334.1	73.59	131.4	160.4	86.02	-187.4
-323.7	-129.4	-20.79	-259.5	238.1	-69.09	102.3	87.69	-415.4	-222.9	-8.676	60.64	-336.1	74.55	127.6	162.3	89.51	-175.4
-319.1	-142.8	-63.44	-253	200.2	-80.43	102.6	87.25	-421.4	-212.4	-8.11	88.64	-338.1	83.71	125.1	131.3	92.79	-177.4
-310.4	-153.6	-65.69	-248.8	180.9	-96.82	-55.2	67.42	-413.4	-198.8	44.95	94.64	-338.5	94.32	123.8	120.3	86.4	-187.4
-298.8	-161.7	-81.4	-244.5	167.9	-103.1	-92	97.85	-395.4	-174.3	91.53	102.6	-346.6	85.48	121.3	107.9	69.26	-199.4
-265.4	-166.2	-92.63	-238.6	154.7	-112	-127.5	100.4	-385.4	-161.4	115.9	104.6	-340.8	63.88	112.4	81.61	64.4	-207.4
-247	-164.2	-90.38	-226.6	126.5	-119.5	-176.5	105.6	-385.4	-138.2	124.8	112.6	-343.1	54.76	113.7	19.11	48.4	-209.4
-228.6	-154.6	-63.44	-220.4	105.5	-142.2	-249.7	98.29	-389.4	-128.4	120.3	118.6	-345.9	50.31	111.2	-40.46	47.28	-217.4
-209.3	-141.6	-43.24	-214.4	86.37	-154.8	-304.7	101.8	-387.4	-101.8	104.2	106.6	-342.6	43.26	107.4	-69.5	36.84	-227.4
-169.4	-139.5	-45.48	-212.5	78.59	-166.2	-318.9	100.2	-365.4	-90.43	97.68	106.6	-342.7	43.34	107.4	-118.5	22.18	-241.4
-149.5	-150.3	-63.44	-207.6	62.38	-167.4	-331.7	108.3	-355.4	-79.11	92.57	104.6	-344.6	49.33	112.4	-207.6	-13.9	-247.4
-127.6	-168.9	-52.22	-207.5	62.03	-167.4	-377.1	128.3	-341.4	-79.11	91.77	100.6	-347.7	60.46	122.5	-255.7	-30.02	-249.4
-107.8	-180.9	-56.71	-203.8	67.4	-156.1	-389.7	143.5	-325.4	-74.4	98.4	100.6	-348.8	79.11	120	-289.3	-36.3	-239.4
-64.78	-183.5	-20.79	-201.4	77.62	-137.2	-398	159.5	-309.4	-80.17	92.41	100.6	-345.3	88.63	113.7	-317.9	-50.76	-241.4
-44.56	-174.7	10.64	-188.5	120.5	-112	-391.8	180.9	-303.4	-82.59	82.94	84.64	-344.4	96.22	121.3	-340.4	-55.54	-237.4
-26.41	-158.6	46.56	-179.6	152	-94.3	-392.9	173.1	-313.4	-86.94	75.31	78.64	-344.3	96.88	118.8	-348.2	-54.89	-231.4
-5.714	-135.5	80.23	-169.6	185.5	-76.65	-395.2	157.4	-317.4	-102.8	72.22	60.64	-338.3	77.7	118.8	-351.9	-55.08	-227.4
35.72	-112.3	93.7	-160.7	227.5	-55.22	-392.9	141.6	-317.4	-118.2	75.85	52.64	-335.9	70.45	116.2	-353.4	-55.15	-235.4
54.97	-111.9	104.9	-149.4	290.5	-46.4	-396.2	128.6	-321.4	-142.6	70.95	36.64	-333.7	65.29	117.5	-364.8	-62.63	-243.4
75.74	-119.2	104.9	-145.5	312.4	-40.09	-379.8	133.5	-317.4	-164.8	61.6	12.64	-333.9	63.18	120	-354.2	-77.45	-253.4
98.7	-135.8	117.1	-140.6	325.9	-42.61	-368	140.3	-305.4	-209.6	39.57	-3.358	-340.6	64.38	122.5	-353.3	-86.72	-269.4
126.6	-134.4	117.1	-129.1	333.7	-41.35	-360.3	154.7	-295.4	-237.2	35.68	-33.36	-346.1	70.09	127.6	-355.7	-92.54	-265.4
127.9	-138.8	93.92	-116	325.5	-50.18	-355.3	170.9	-281.4	-261.6	35.95	-43.36	-350.3	80.36	142.7	-358.8	-102.3	-273.4
116.3	-128.9	58.28	-111.1	310.4	-59	-353.7	207	-275.4	-295.1	35.86	-69.36	-354.3	91.06	140.2	-360.2	-106.1	-297.4
116.3	-136	45.81	-107.8	289.3	-69.09	-348.1	209.7	-281.4	-359	17.33	-95.36	-355.7	121	141.4	-360.5	-116.1	-307.4
110.2	-161	19.08	-103.9	273.9	-82.96	-320.7	188.2	-289.4	-382.8	12.08	-111.4	-350.8	141.8	141.4	-361	-131	-325.4
98.04	-163.6	13.73	-97.94	259.4	-86.74	-315.6	172.4	-307.4	-389.3	12.77	-137.4	-359	137.8	140.2	-364.5	-154	-333.4
83.28	-163.8	33.33	-96.42	255.5	-99.34	-291.7	150.5	-315.4	-391.3	8.437	-161.4	-359.5	133.7	140.2	-370.8	-164.8	-347.4
63.89	-158	49.37	-96.37	251.9	-119.5	-281.7	142.4	-321.4	-409	-8.645	-179.4	-358	114.8	138.9	-372.6	-171.1	-357.4
14.5	-133.8	76.1	-95.87	242.1	-138.4	-267.1	142.1	-319.4	-380.7	2.334	-205.4	-357.1	104.8	137.7	-376.1	-172.8	-351.4
-13.18	-114.8	83.22	-95.88	200.3	-168.7	-241.5	150.7	-321.4	-372.5	4.13	-225.4	-353.6	100.2	140.2	-383.3	-175.4	-361.4
-45.39	-95.03	90.35	-101	177.9	-200.2	-209	157.5	-313.4	-370.8	-3.108	-257.4	-344.2	111.5	136.4	-385.2	-175	-361.4
-75.68	-80.74	97.48	-106.7	154.7	-219.1	-179.7	176.5	-297.4	-344.5	-6.532	-281.4	-345.9	120.6	142.7	-387	-172.2	-355.4
-139.4	-75.54	104.6	-104.4	134.6	-239.3	-149.5	195.1	-299.4	-331.4	1.708	-297.4	-348	119.9	144	-387.1	-163.7	-339.4
-169.1	-86.05	110	-120.9	106.9	-250.6	-113.2	193	-307.4	-319	-6.713	-321.4	-349.5	127.4	140.2	-385.3	-140.3	-323.4
-194	-97.77	104.6	-132.2	102	-251.9	-46.95	188.3	-317.4	-298.4	-2.756	-341.4	-354.8	135.3	132.2	-384.5	-114.2	-299.4
-222.1	-108	106.4	-145.4	101.6	-241.8	12.35	171.6	-329.4	-254.9	-122	-381.4	-362.5	126	123.3	-385.2	-94.17	-287.4
-262.3	-106.8	117.1	-159.8	105.7	-222.9	41.9	165	-331.4	-228.4	-143.7	-415.4	-366.5	119.9	116.2	-382.3	-89.18	-273.4
-274.5	-96.14	127.8	-191.7	130.4	-205.2	67.26	165.5	-327.4	-204.7	-159.3	-425.4	-368.3	111.4	113.5	-380.8	-81.84	-283.4
-281.9	-89.76	143.8	-201	160.8	-183.8	106	180.2	-315.4	-100.9	-175.6	-415.4	-366.5	107.1	107.3	-381.5	-88.8	-285.4
-284.6	-94.38	159.8	-212.3	178.6	-163.6	115.3	180.5	-307.4	-70.61	-171.1	-401.4	-347.2	75.24	109.1	-382.3	-104	-291.4
-287.5	-96.37	152.7	-221.9	212.2	-144.7	126.6	196.9	-289.4	-38.84	-155.5	-359.4	-363.8	92.83	106.4	-382.3	-113.8	-303.4
-282.4	-106.4	152.7	-238.5	253.2	-129.6	131.5	206.9	-285.4	-19.6	-133	-307.4	-362.2	84.83	96.58	-383.1	-124	-291.4
-276.8	-123.6	147.4	-247.8	265.7	-125.8	159.3	208.1	-299.4	25.08	-109	-269.4	-356.7	65.95	85.89	-386.3	-127	-295.4
-268.5	-131.7	154.5	-260.6	270.7	-120.8	169.7	196.2	-309.4	46.12	-102.9	-247.4	-342.1	49.99	79.65	-388.5	-125.7	-289.4
-246.8	-137.7	161.6	-270.7	268.2	-127.1	181.2	178	-327.4	69.87	-103.6	-235.4	-334.7	40.61	80.54	-389.9	-129.8	-297.4
-235.7	-131.2	170.5	-294.8	245.3	-133.4	193.4	164.5	-341.4	82.57	-102.8	-205.4	-327	40.48	85	-393	-150.2	-307.4
-225.2	-120.1	181.2	-302.5	236.9	-138.4	199.2	126.4	-353.4	97.3	-84.57	-155.4	-316.3	46.41	90.35	-394.9	-159	-315.4
-213.7	-117.8	175.9	-307.6	234.7	-146	204.6	117.1	-363.4	96.81	-68.73	-115.4	-303.6	62.61	93.02	-394.2	-165.8	-327.4
-192.3	-138.1	179.4	-299.8	245.3	-164.9	210.3	120.9	-367.4	95.08	-48.15	-93.36	-279	80.68	98.37	-392.2	-171.6	-339.4
-179.1	-156.4	184.8	-302.2	227.3	-187.6	210.5	106.2	-389.4	90.44	-29.23	-73.36	-287.2	85.19	96.58	-388.8	-184.3	-349.4
-169.8	-169.6	193.7	-307.7	205.4	-207.8	214.8	80.31	-405.4	80.42	-16.95	-57.36	-279.5	92.27	96.58	-385.4	-191.1	-355.4
-156.5	-176.2	211.5	-301.6	189.5	-248.1	210.9	64.44	-415.4	72.84	-20.38	-47.36	-261.3	81.16	95.69	-378.7	-196.3	-365.4
-146.4	-172.8	247.2	-295.2	175.6	-278.4	206.2	52.61	-417.4	65.78	-22.95	-43.36	-252.2	76.25	94.8	-373.3	-200.3	-379.4
-147.1	-160.5	265	-278.8	138.8	-320	201.1	48.62	-419.4	56.75	-19.85	-33.36	-240.5	84.95	93.91	-355.8	-195.1	-383.4
-152.4	-146	273.9	-270.6	122.3	-350.2	176.3	52.26	-419.4	25.22	2.334	-21.36	-221.3	93.09	92.13	-343.6	-187.4	-385.4
-155.4	-140.2	293.5	-275	109.9	-379.2	155.4	59.82	-411.4	8.066	4.13	-19.36	-192	108.5	89.45	-329.7	-176.2	-369.4
-167.3	-128.8	300.6	-273	103.3	-395.6	128.3	67.19	-393.4	-18.43	-3.108	-21.36	-176.8	131.2	85	-311.8	-159	-355.4
-172.1	-136.5	338	-279.3	105.9	-409.5	96.75	78.53	-375.4	-37.6	-6.532	-17.36	-162.3	145.9	76.09	-272.6	-110	-333.4
-176.5	-144.1	343.4	-285	107.3	-417	34.88	123	-353.4	-86.92	1.708	-35.36	-147.5	155.7	73.41	-248	-81.58	-299.4
-181.2	-145.2	377.2	-287	111.2	-418.3	-26.76	145	-343.4	-114.5	-6.713	-29.36	-117	157.8	58.27	-238.3	-68.14	-289.4
-190.2	-131.7	368.3	-292.7	111.9	-418.3	-53.52	156.1	-337.4	-141.3	-2.756	-59.36	-97.7	157.7	53.81	-203.5	-33.03	-285.4
-194.1	-115.3	393.3	-311.3	113.9	-417	-92.26	163.3	-347.4	-171.2	-8.676	-76.65	-55.28	144.8	45.79	-174	-24.17	-283.4
-198.4	-94.43	387.9	-419.6	10.84	-412.1	-170.2	161.1	-349.4	-232.1	-8.11	-100.6	-53.45	124.2	20.84	-147.7	-27.34	-281.4
-201.7	-69.15	375.4	-422.6	36.22	-385.4	-221.6	142.4	-345.4	-263.8	69.25	-114.5	7.752	71.12	-17.48	-150.1	-33.99	-279.4
-208.4	-30.36	379	-420.4	56.63	-356.9	-263.6	136.7	-335.4	-288.4	56.33	-127.1	41.36	50.79	-37.08	-152.5	-26.05	-269.4
-211.5	-12.05	379	-410	82.95	-314.1	-299.2	139	-335.4	-307.4	45.96	-137.2	70.87	26.09	-60.25	-152.7	-22.29	-267.4
-216.5	-6.015	371.9	-400.9	110.7	-282	-354.7	151.5	-311.4	-317.8	33.94	-140.9	95.77	10.44	-63.81	-156.3	-34.78	-279.4
-220.2	-5.86	418.2	-373.7	179.5	-244.6	-374	163.7	-309.4	-318.6	31.57	-142.2	118.8	-9.045	-66.49	-162	-50.31	-285.4
-228.8	-5.076	398.6	-354.7	217	-210.8	-377.2	169	-311.4	-314.9	35.04	-144.7	117.3	-4.049	-69.16	-168.6	-60.63	-283.4
-232.7	3.375	393.3	-337.4	249.6	-191.2	-392.8	168.6	-313.4	-320.3	34.82	-147.2	119.4	8.023	-70.94	-198.8	-64.99	-269.4
-236.3	-1.388	379	-316.5	277.8	-164.4	-395	173.6	-297.4	-304.2	16.03	-161.1	108.4	8.053	-66.49	-220	-65.74	-255.4
-237.1	-5.687	373.7	-282.8	307.3	-150.2	-418.6	167.5	-309.4	-306.8	4.13	-157.3	87.51	8.308	-62.92	-242.6	-59.64	-255.4
-240.5	-6.488	366.5	-252	312.1	-146.6	-418.5	167.1	-313.4	-295.7	-3.108	-157.3	66.34	6.245	-59.36	-259.4	-73.34	-247.4
-237.1	2.784	368.3	-233.6	306.4	-137.7	-419.6	165.9	-331.4	-293.6	-6.532	-152.3	44.26	3.868	-58.47	-302.5	-96.72	-251.4
-238.6	1.861	380.8	-219.3	292.7	-141.3	-374.7	133.2	-343.4	-310.6	1.708	-139.7	17.44	3.073	-56.68	-317.4	-105.1	-251.4
-240.5	-4.555	395	-187.5	253.8	-135.9	-363.4	119.1	-357.4	-312.5	-6.713	-138.4	-50.05	6.176	-54.9	-334.7	-113.7	-245.4
-242.2	1.763	402.2	-172.3	243.4	-123.5	-346.6	110.1	-367.4	-311	-2.756	-147.2	-89.22	2.241	-61.14	-349.7	-114.5	-235.3
-238.3	-6.166	409.3	-163	238.2	-102.1	-329.8	113	-369.4	-303.7	-8.676	-153.6	-123.1	7.793	-74.51	-372.5	-119.4	-243.8
-233.8	6.404	382.6	-153.6	242.9	-75.36	-283.3	127.2	-369.4	-304.6	-8.11	-147.2	-163.4	-5.123	-90.55	-377	-127.1	-253.7
-230	13.92	371.9	-152	278.1	-66.45	-279	130.1	-369.4	-303.9	-5.112	-133.4	-237	-4.516	-107.5	-379.2	-132.4	-255.2
-224.4	-1.388	371.9	-155.9	296	-43.28	-245.2	135.5	-359.4	-301.3	-52.28	-119.5	-275.6	-4.53	-119.1	-378	-133.8	-265.1
-219.5	-5.687	366.5	-157.8	309.8	-37.94	-216.6	147	-351.4	-296.7	-51.52	-76.65	-294.4	59.91	-126.2	-376.1	-142.9	-280.6
-211.4	-6.488	368.3	-162.1	315.7	-20.12	-156.2	176.1	-349.4	-270.8	-29.71	-56.48	-308.5	63.02	-134.2	-376.3	-153.3	-300.5
-197.4	2.784	357.6	-178.7	304.9	-27.25	-130.1	181.4	-345.4	-254.7	-11.78	-24.96	-312.1	95.72	-135.1	-373.5	-162.1	-320.3
-167.6	1.861	346.9	-179.6	290.4	-21.9	-108	178	-355.4	-232.6	16.2	-2.273	-330.1	66.72	-135.1	-371.4	-171.2	-340.1
-140.7	-4.555	350.5	-188.2	272.1	-23.68	-82.91	170.7	-371.4	-198.7	61.79	17.9	-357.8	51.49	-134.2	-371.9	-184.2	-358.5
-114.9	1.763	338	-187.9	263.2	-20.15	-30.34	138.9	-385.4	-149.5	120	21.68	-336.7	75.15	-123.5	-373.9	-192.3	-365.6
-94.12	-6.166	336.2	-201.9	260	-21.93	-3.504	130.2	-389.4	-110.5	149.8	20.42	-338.6	87.28	-108.4	-373.3	-197.9	-388.2
-43	6.404	338	-208.8	250.9	-41.54	14.42	117.8	-387.4	-93.09	151.3	19.16	-338.6	102	-91.44	-372.4	-205.1	-402.4
-19.43	-4.236	332.7	-213.7	235.4	-50.45	35.62	121.8	-373.4	-65.55	160.4	6.552	-338.7	117	-70.94	-367.5	-215.6	-415.1
11.8	2.298	330.9	-220.6	209.6	-70.05	64.49	148	-367.4	-6.661	152.4	-17.4	-336.2	122.9	-60.25	-258.6	-139.1	-410.3
37.95	-9.313	329.1	-226.3	165.4	-87.87	81.08	154.4	-373.4	25.54	147.9	-27.49	-334.4	146.6	-46.88	-251.7	-125.9	-396.1
76.93	-4.482	325.5	-219.7	155	-111	105	137.9	-383.4	71.34	148.9	-57.74	-334.3	148	-36.19	-245.6	-118.7	-390.7
93.95	-43.92	332.7	-208.9	151	-134.2	113.3	130	-397.4	120.8	151.6	-104.4	-333.3	141.5	-29.95	-241.2	-118.9	-397.9
102.5	-27.87	322	-194.4	142	-165.4	122.9	97.94	-409.4	211.2	160.5	-139.7	-334.1	142.3	-8.565	-233.7	-137.4	-406.8
105.7	-11.54	313.1	-165.8	106.2	-206.5	125.6	94.51	-407.4	262.4	162	-159.9	-335.4	146.8	1.237	-255.2	-170.2	-408.6
120.3	2.784	309.5	-153.8	84.02	-254.2	126.8	95.12	-397.4	296	150	-178.8	-336.3	152.8	11.93	-262.1	-169.3	-383.6
124.5	1.861	314.9	-131	59.35	-292.3	126.3	99.92	-401.4	329.9	148.1	-203.4	-337.8	160.7	18.17	-276.1	-163.4	-360.4
129.4	-4.555	316.6	-103.8	36.91	-327.2	127.3	84.22	-415.4	374	151.1	-215.4	-338.5	160.3	22.62	-308.7	-158	-346.2
134.7	1.763	317.6	-40.26	20.7	-354.2	7.757	-7.624	-409.4	368.4	147.9	-225.4	-341.3	142.8	33.32	-322.3	-157.3	-358.7
134.7	-6.166	312.8	0.794	14.33	-376.5	-30.37	-7.25	-391.4	377.8	144.5	-241.4	-345.3	129.6	27.97	-336.9	-177.8	-358.7
128.4	6.404	317.6	40.99	14.54	-374.9	-70.62	3.66	-377.4	373.2	140.7	-247.4	-347.7	123.7	41.34	-253.4	-227.8	-419.2
117.6	-4.236	317.6	73.63	6.97	-374.9	-148.7	8.908	-373.4	375.6	123.2	-267.4	-349.3	117.1	46.68	-233.5	-201.3	-376.5
100.4	2.298	314.4	146.5	14.01	-376.5	-202.1	4.889	-369.4	363.7	112.9	-273.4	-354.8	89.89	44.9	-205.6	-130.9	-330.2
70.71	-9.313	319.2	182.6	2.86	-381.2	-250.4	-9.3	-357.4	346.7	109.9	-281.4	-354.6	75.86	43.12	-197.5	-94.78	-274.9
54.57	-4.482	336.6	210.3	-7.452	-393.4	-294.1	-3.098	-343.4	320.6	109.9	-279.6	-341	74.59	40.44	-185.6	-61.5	-239.3
43.9	4.316	349.3	214	-14.04	-385.4	-342.1	7.479	-335.4	263.9	102.3	-284.4	-357.3	49.33	40.44	-175.8	-34.5	-223.2
28.58	-59.13	365.2	214.4	-12.01	-375.4	-365.5	185.4	-327.4	234.1	89.6	-308.2	-349.6	27.7	35.1	-157.8	-5.288	-209
-13.83	-77.3	374.8	199.2	1.172	-357.4	-379.5	184.5	-317.4	206.6	70.69	-339.9	-345.7	21.26	19.06	-149.7	0.627	-207.2
-34.95	-75.7	360.5	179.9	19.79	-341.4	-379.8	196.2	-301.4	172.7	41.78	-382.8	-340.8	16.59	13.71	-140.7	0.459	-217.9
-58.89	-73.92	354.1	174.1	24.79	-313.4	-397.5	191.1	-303.4	99.34	-15.97	-413	-336.8	8.023	-6.783	-135.2	0.665	-209
-80.49	-66.71	357.3	120.4	70.33	-293.4	-400.3	181.3	-311.4	-93.03	-73.97	-408.2	-320.9	8.053	-20.15	-135.6	10.52	-207.2
-125.8	-72.86	352.5	86.55	86.81	-285.4	-402.5	182.1	-315.4	-126.9	-75.33	-398.7	-308.4	8.308	-33.52	-141.6	17.86	-201.9
-147.7	-84.92	347.8	41.38	96.61	-287.4	-419.8	182.7	-321.4	-157.1	-84.14	-395.5	-297.8	6.245	-54.9	-145.2	20.03	-209
-170.5	-98.87	349.3	7.312	94.5	-295.4	-418.9	160.4	-333.4	-187.3	-100.8	-384.4	-275.2	3.868	-63.81	-151.4	14.63	-223.2
-187.1	-117.9	323.9	-66.68	75.28	-287.4	-415.4	131.9	-351.4	-237.8	-114.8	-360.6	-225.6	3.073	-68.27	-165.2	-10.58	-235.7
-210.4	-118.9	284.2	-108.7	79.47	-285.4	-415.4	116.7	-365.4	-257.2	-111.5	-320.9	-223.4	6.176	-71.83	-175.3	-19.43	-244.6
-226.4	-105.4	250.9	-131.8	79.76	-267.4	-411.8	106.9	-379.4	-269.3	-102.1	-285.9	-171.6	2.241	-62.03	-194.9	-25.75	-251.8
-235.4	-103.2	196.9	-168	89.75	-245.4	-391.3	90.9	-383.4	-279.4	-91.2	-243.1	-141.4	7.793	-56.68	-219.6	-30.17	-260.7
-244.3	-106.6	158.8	-233.8	130.5	-217.4	-381.5	93.58	-381.4	-295.2	-43.8	-197	-91.55	-5.123	-44.21	-263.4	-62.27	-283.8
-251.9	-134.2	115.9	-266.4	158.3	-191.4	-362.5	98.6	-399.4	-301.7	-24.28	-158.9	-69.48	-4.516	-28.17	-283	-82.88	-291
-285.5	-140.4	68.23	-281.5	175.6	-177.4	-350.8	87.72	-415.4	-305.6	-10.88	-144.6	-44.98	-4.53	-8.565	-305.4	-101.7	-301.6
-205.2	-258	-383.4	-297.4	189.9	-169.4	-249.6	116.7	-413.4	-319	-2.756	-128.7	-21.52	-3.053	7.878	-324.3	-109.6	-308.8
-188.3	-247.2	-365.4	-344.4	204.6	-159.4	-326.2	134.1	-395.4	-328	-8.676	-117.6	16.57	-5.936	12.64	-349.6	-124.7	-319.5
-173.9	-232.6	-347.4	-344.9	218.6	-149.4	-366.1	135.8	-387.4	-336.7	-8.11	-106.5	36.49	8.412	11.05	-360.5	-126.6	-319.5
-139.4	-226.4	-363.4	-362.2	233.7	-149.4	-385.7	133.9	-381.4	-340.8	-5.112	-82.65	56.62	-4.153	14.23	-366.1	-127.5	-324.8
-120.8	-236.1	-401.4	-334.6	226.7	-159.4	-418.6	134.5	-373.4	-344.1	4.903	-63.59	75.42	-3.551	15.82	-374.4	-135.8	-344.4
-48.54	-244.6	-373.4	-328.1	213.8	-167.4	-417.3	157.7	-361.4	-348.6	9.502	-39.77	103.7	70.4	7.878	-384.3	-160.1	-367.6
-37.27	-239.8	-289.4	-323.7	209.8	-179.4	-433.2	181.8	-349.4	-349.5	-7.983	-33.42	112.7	61.18	9.466	-384.2	-173	-383.6
-32.4	-224.4	-179.4	-317.2	206.8	-193.4	-434.7	187.4	-345.4	-358.1	-4.612	-15.95	114.7	63.33	9.466	-386.4	-181.6	-392.5
-32.65	-185.2	-119.4	-310.5	202.8	-207.4	-433.2	187.9	-351.4	-353.8	1.139	-15.95	108.3	72.53	6.29	-386.1	-187.8	-412.1
-36.43	-155.7	-49.36	-295.9	185.9	-231.4	-429.6	158.2	-359.4	-349.4	7.395	-17.53	76.44	84.03	7.878	-347.2	-141.2	-410.3
-37.63	-146.3	-1.358	-295.5	168.3	-259.4	-418.9	140.8	-377.4	-345.4	-5.198	-8.005	52.58	93.64	7.878	-346.1	-127.5	-403.2
-37.39	-144.5	34.64	-295.9	146.2	-303.4	-419.1	130.9	-379.4	-341.1	2.853	-11.18	21.23	111.9	4.701	-348.6	-129.1	-410.3
-39.27	-153.7	86.64	-302.3	120.5	-349.4	-415.4	123.9	-389.4	-330.9	-9.88	-12.77	-11.34	129.4	-3.24	-351.2	-136.8	-417.5
-45.57	-153.1	120.6	-324.8	72.27	-383.4	-406.4	123.9	-383.4	-317.4	-9.754	-14.36	-81.35	146.1	-12.77	-359.5	-172	-405
-52.97	-147.8	194.6	-348.2	52.88	-403.4	-406.2	120.1	-393.4	-307.7	-9.996	-19.12	-116.5	147.3	-33.42	-361.7	-163.5	-381.8
-66.48	-136	240.6	-373.3	41.63	-413.4	-403.1	102.2	-413.4	-296	119.4	-36.59	-153.5	140.4	-55.65	-367.5	-147.4	-383.6
-93.28	-86.5	276.6	-400.8	33.11	-415.4	-392.2	85.56	-419.4	-283.4	119.2	-55.65	-187.8	132	-74.71	-369.7	-150.6	-390.7
-100.5	-73.4	276.6	-1.194	16.06	-395.4	153.9	122.7	-417.4	-247.5	104.7	-76.3	-285.5	99.18	-93.77	-370.6	-160	-389
-113.4	-56.3	316.6	28.72	90.61	-335.4	114.2	140.9	-395.4	-228.6	107.8	-92.18	-319.7	90.25	-98.53	-371.5	-175	-396.1
-125.7	-48.81	330.6	32.69	142.8	-281.4	80.54	162	-383.4	-201.6	114.7	-101.7	-332	84.11	-112.8	-372.6	-188.9	-399.6
-146.5	-56.07	354.6	30.05	161.4	-235.4	30.95	186.1	-377.4	-189.1	123.7	-119.2	-357.1	77.39	-119.2	-372.7	-194.1	-403.2
-158.3	-51.52	376.6	22.7	239	-205.4	3.645	185.8	-377.4	-103	164.8	-138.2	-384.5	74.19	-117.6	-372.5	-196.7	-403.2
-167.5	-38.47	376.6	18.48	265.5	-175.4	-24.4	177.5	-383.4	-64.44	175.9	-170	-387.4	73.78	-125.5	-374.9	-193.9	-403.2
-182.4	-10.62	360.6	13.99	284	-159.4	-54.47	159.9	-383.4	-1.616	180.4	-195.4	-388.5	70.41	-133.5	-376.4	-191.6	-405
-193.4	26.81	352.6	-4.37	305.2	-139.4	-99.77	149.3	-371.4	34.65	176.3	-227.2	-387	61.26	-147.8	-378	-186.8	-408.6
-200.4	48.43	348.6	-6.364	291.1	-133.4	-140.1	153.1	-363.4	112.5	162.1	-252.6	-386.4	35.3	-162.1	-357.5	-156.5	-417.5
-206.6	53.03	342.6	-22.61	285	-127.4	-173.2	160.9	-345.4	170.1	162	-266.9	-380.6	23.03	-165.2	-319.8	-101.6	-410.3
-214.4	57.8	340.6	-43.16	264.3	-129.4	-200.1	167.6	-341.4	219.7	169.3	-276.4	-374.9	13.84	-168.4	-314.3	-96.83	-397.9
-245.4	43.03	348.6	-29.51	269.9	-129.4	-251.1	160.4	-349.4	247.7	176.3	-281.2	-370.6	8.053	-152.5	-272.5	-50.27	-394.3
-254	33.78	342.6	-101.3	259.9	-131.4	-281.3	141	-347.4	295.2	188	-284.4	-366.5	8.308	-146.2	-253.7	-37.57	-401.4
-257.6	31.35	346.6	-104.7	257.8	-145.4	-303.6	133	-347.4	322.5	198.3	-290.7	-363.2	6.245	-122.4	-201.2	-29.88	-406.8
-261.7	25.01	340.6	-152.4	224.9	-165.4	-322.5	140.6	-337.4	340.4	198.6	-303.4	-362.4	3.868	-108.1	-169.2	-20.94	-408.6
-262.5	1.763	342.6	-165.2	209.5	-185.4	-347.4	157.8	-327.4	354.8	190.3	-325.7	-361.5	3.073	-87.42	-134.1	-4.856	-406.8
-264.6	-6.166	352.6	-222.7	138.6	-205.4	-360.3	162.9	-313.4	376.1	160.4	-344.7	-356.9	6.176	-52.48	-94.77	16.68	-392.5
-262.2	6.404	350.6	-241.2	121.8	-223.4	-385.1	187.1	-303.4	383.4	146	-360.6	-360.3	2.241	-35	-9.022	58.08	-392.5
-260.3	-4.236	358.6	-278.1	111.7	-235.4	-392.2	191.6	-303.4	385.5	136.7	-366.9	-361.8	7.793	-27.06	-4.903	65.29	-394.3
-254.1	2.298	364.6	-306.5	102.9	-261.4	-405.6	181.8	-315.4	380.2	130	-373.3	-362.8	-5.123	-14.36	2.337	53.19	-408.6
-254.1	-9.313	362.6	-367.6	64.62	-285.4	-416.2	161.3	-333.4	365.1	128.4	-376.5	-364.8	-4.516	-1.652	-3.995	29.87	-413.9
-248.4	-4.482	364.6	-398.3	45.78	-311.4	-404.2	129.9	-347.4	347.2	135.1	-384.4	-359.6	-4.53	20.58	6.974	37.57	-408.6
-242.2	4.316	362.6	-413.5	31.06	-329.4	-409.8	113.6	-355.4	320.2	119.7	-403.5	-350.3	-3.053	28.52	5.907	52.56	-413.9
-220.5	4.123	354.6	-420.3	17.88	-361.4	-408.3	93.52	-357.4	-231.8	-9.996	-415.4	-349	-5.936	34.88	6.139	-27.1	-413.9
-208.2	-3.818	354.6	-425.9	4.44	-387.4	-423.4	93.58	-381.4	-273.5	-9.984	-367.4	-360.8	8.412	47.58	6.692	-10.76	-380
-195.6	-81.5	332.6	-421.2	-28.02	-419.4	-419.8	76.65	-397.4	-319	1.611	-325.4	-359.3	-4.153	52.35	7.136	39.73	-348
-180.4	-67.17	310.6	-30.14	4.38	-417.4	-411.8	47.24	-417.4	-348.5	-8.012	-299.4	-368.8	-3.551	44.41	6.39	55.77	-319.5
-146.4	-41.63	298.6	-18.78	34.31	-373.4	-296	114.1	-419.4	-390	139.9	-285.4	-355.4	73.58	57.11	6.372	65.26	-308.8
-131.3	-43.12	284.6	-11.28	105.2	-321.4	-351.2	105.8	-405.4	-405	147.1	-271.4	-350.3	40.77	68.23	8.195	70.93	-289.2
-111.8	-49.97	268.6	-21.68	184.2	-283.4	-386.9	114.3	-385.4	-411.4	178	-271.4	-345.1	39.35	65.05	8.118	88.18	-273.1
-92.74	-64.42	258.6	-21.39	185.4	-251.4	-408.2	121.9	-375.4	-407.4	182.8	-277.4	-340.2	41.89	76.17	8.092	103.4	-250
-49.32	-84.92	240.6	-26.76	210.9	-227.4	-443	158.6	-367.4	-403.4	176.4	-293.4	-336.3	40.41	79.35	8.424	119.2	-233.9
-28.32	-88.88	224.6	-39.35	236.3	-217.4	-445.7	161.3	-365.4	-396.3	162.2	-313.4	-351.6	57.33	73	8.228	138.4	-219.7
-5.181	-80.4	210.6	-51.24	235.4	-207.4	-449.2	158.6	-369.4	-389.1	112.1	-319.4	-317.2	6.245	79.35	7.945	158.8	-214.3
15.38	-69.51	198.6	-58.95	228.2	-203.4	-455.5	149.7	-377.4	-376.8	87.88	-343.4	-319.8	3.868	84.11	7.644	156.8	-207.2
41.73	-48.17	192.6	-67.5	212.7	-203.4	-462.6	120.3	-383.4	-383.6	73.21	-353.4	-312.3	3.073	77.76	6.895	147.2	-207.2
59.05	-15.09	182.6	-83.85	156.1	-219.4	-469.7	98.92	-385.4	-379.6	56.53	-353.4	-295.3	6.176	82.52	7.869	147.3	-200.1
74.46	-10.37	172.6	-84.79	131.1	-219.4	-473.3	92.69	-389.4	-355.6	49.19	-345.4	-287.8	2.241	84.11	8.076	140.3	-198.3
88.59	-0.167	154.6	-82.15	117.5	-209.4	-466.1	82.88	-387.4	-345.7	57.2	-331.4	-283.7	7.793	92.05	7.505	140	-198.3
118.8	-17.96	150.6	-88.02	108.4	-185.4	-445.7	83.78	-383.4	-333.8	65.18	-311.4	-275.8	-5.123	98.41	7.817	134.3	-203.6
133.6	-33.91	134.6	-105.1	126.9	-149.4	-405.8	98.47	-377.4	-326.2	82.79	-293.4	-262.7	-4.516	104.8	8.11	121.4	-214.3
147.3	-45.9	132.6	-119.2	148.4	-121.4	-385.3	109.1	-365.4	-324.6	97.59	-277.4	-261.7	-4.53	103.2	8.421	82.25	-217.9
160.4	-50.01	134.6	-126.2	182.8	-89.36	-351.8	122.1	-369.4	-313.5	102.4	-275.4	-259	-3.053	106.3	7.009	72.91	-239.3
182.4	-39.07	128.6	-133.1	222.1	-65.36	-304.9	112.8	-379.4	-304.8	98.93	-271.4	-259	-5.936	104.8	8.608	61.56	-232.2
189.7	-31.88	144.6	-146.3	287.5	-47.36	-268	117	-395.4	-294.8	84.01	-285.4	-257.2	8.412	114.3	8.406	52.66	-235.7
184.6	-12.33	146.6	-152	311	-39.36	-230.1	105.9	-407.4	-271	34.96	-305.4	-254.8	-4.153	106.3	7.239	42.79	-244.6
188	-6.166	150.6	-160.9	325.6	-31.36	-190.5	103.9	-415.4	-264.1	-7.983	-313.4	-252.5	-3.551	103.2	8.686	38.29	-250
200.6	6.404	150.6	-166.2	333.9	-27.36	-134.9	98.64	-421.4	-250.9	-4.612	-299.4	-249.5	8.033	98.41	8.491	27.14	-255.3
233.1	-4.236	142.6	-189.3	323.4	-15.36	-64.85	116.7	-413.4	-254.1	1.139	-275.4	-249.4	74.24	100	-385.7	7.265	-278.5
195.2	2.298	150.6	-197.3	307.5	-21.36	-31.18	125	-417.4	-243.5	7.395	-265.4	-251.5	68.86	101.6	-392	-27.11	-294.5
189.2	-9.313	168.6	-205.6	284.4	-21.36	8.54	128.7	-423.4	-250.6	-5.198	-215.4	-255.4	66.52	109.5	-393.8	-40.2	-308.8
156.4	-4.482	174.6	-215.1	253.6	-33.36	-226	81.72	-405.4	-254.1	2.853	-185.4	-257.5	68.22	112.7	-398.9	-47.78	-307
133.6	4.316	166.6	-234	201.5	-41.36	-255.7	92.36	-387.4	-253.5	-9.88	-149.4	-262.9	83.05	117.5	-402	-54.03	-330.2
106.4	4.123	172.6	-241.3	179.9	-39.36	-271.2	114	-367.4	-269.9	-9.754	-131.4	-270.7	95.76	122.2	-423.3	-65.08	-344.4
90.55	-3.818	174.6	-246.6	165.6	-25.36	-320.3	135.9	-357.4	-270.8	-9.996	-117.4	-275.6	111.8	146.1	-417.1	-73.09	-353.3
41.81	-4.386	174.6	-250.2	156.6	-15.36	-333.2	144.8	-339.4	-291.3	-9.984	-109.4	-270.7	130.9	144.5	-423.1	-80.91	-369.4
-3.357	2.298	172.6	-249.9	151.3	-1.358	-377.9	139	-331.4	-277.4	1.611	-99.36	-277.6	155.4	141.3	-429.3	-92.59	-389
-32.64	-9.313	168.6	-249.7	146.3	2.642	-382.4	135.2	-325.4	-285.2	36.02	-91.36	-280.8	160.1	146.1	-444.5	-95.03	-410.3
-57.79	-4.482	176.6	-248.9	136.4	4.642	-389.8	159.4	-331.4	-300.2	54.15	-73.36	-283.1	158.5	146.1	-307.2	102.9	-405.4
-115.6	4.316	176.6	-249.9	118.4	0.642	-410.9	165.8	-327.4	-303.5	70.84	-57.36	-284.8	150.1	147.6	-376.6	111.5	-383.4
-149.9	4.123	166.6	-243.1	105.2	8.642	-418.2	125.9	-329.4	-304.1	94.48	-51.36	-283.1	121.2	147.6	-412.5	126.7	-357.4
-184.4	-3.818	150.6	-238.1	105.4	2.642	-431.4	134.6	-335.4	-311.5	127	-45.36	-286.3	114.2	160.3	-424.1	133.6	-341.4
-216.6	-4.386	146.6	-232.3	100.8	-1.358	-418	104.3	-341.4	-310	130.4	-51.36	-285.2	109.6	166.7	-428	151.4	-325.4
-263.3	-2.387	142.6	-228.3	88.19	-7.358	-400.2	87.34	-349.4	-313.2	129.2	-53.36	-282.1	110.1	168.3	-440	186.8	-297.4
-276.7	-2.094	106.6	-219	38.54	-21.36	-377.9	54.37	-363.4	-314.1	121.9	-55.36	-282.8	107.1	169.9	-436	201.1	-299.4
-290.8	9.93	80.64	-217.9	11.4	-49.36	-370.8	31.2	-387.4	-313.9	104.7	-65.36	-281.5	98.47	173.1	-436.8	208.2	-289.4
-303.7	-100.2	42.64	-207.4	-24.15	-81.36	-342.3	-25.83	-411.4	-312	99.61	-71.36	-278.6	82.85	177.8	-428.9	200.3	-301.4
-321	-126	4.642	-198.3	-52.49	-115.4	222.4	-44.93	-417.4	-305.2	99.24	-69.36	-277.2	68.33	185.8	-428.9	177.2	-301.4
-315.2	-132.8	-31.36	-171.1	-121.1	-165.4	228.3	-15.85	-397.4	-303.8	104	-71.36	-268.7	50.6	187.3	-424.9	162.9	-315.4
-329.6	-126.7	-69.36	-153.8	-161.3	-231.4	236.2	15.22	-381.4	-290	114.9	-73.36	-261.5	47.52	185.8	-421.7	148.7	-317.4
-334.1	-122.2	-125.4	-131.5	-202.9	-287.4	234.6	8.908	-377.4	-282	116.3	-69.36	-253.6	55.2	185.8	-413.8	125.6	-317.4
-338	-138.6	-177.4	-124.7	-226	-331.4	243.7	4.889	-389.4	-271.1	110.1	-83.36	-246.6	57.48	181	-412.2	111.3	-329.4
-335.5	-160.8	-249.4	-83.74	-231.2	-357.4	244.5	-9.3	-393.4	-261.3	98	-93.36	-226.9	81.47	174.6	-410.6	97.83	-343.4
-335	-174.1	-289.4	-54.53	-233.9	-385.4	232.5	-3.098	-391.4	-239.9	78.02	-97.36	-215.2	98.78	166.7	-399.5	85.92	-361.4
-334.1	-179	-341.4	-30.02	-234.6	-383.4	226.3	7.479	-387.4	-223.5	76.01	-111.4	-197.4	125	150.8	-413.8	25.56	-373.4
-330.4	-190.1	-363.4	-6.007	-231.6	-361.4	218.7	3.533	-381.4	-206.8	79.9	-105.4	-183.7	143.9	133.3	-413	13.65	-375.4
-328.4	-189.3	-391.4	41.14	-206.6	-311.4	207	7.479	-359.4	-174.3	86.55	-103.4	-152.9	169.4	128.6	-413	5.711	-385.4
-333.6	-173.9	-403.4	68	-181.4	-251.4	178.2	3.533	-333.4	-135	114	-111.4	-137.4	173.5	111.1	-416.1	-0.642	-387.4
235.4	-66.57	-421.4	94.07	-151.7	-195.4	160	-9.271	-319.4	-102	89.05	-127.4	-123.5	170.6	100	-412.2	-3.024	-389.4
221.8	-63.18	-373.4	120.7	-116	-145.4	135.3	6.19	-299.4	-78.28	77.94	-147.4	-105.4	162	84.11	-408.2	-6.201	-393.4
205.8	-35.53	-327.4	174.8	-33.76	-111.4	114.4	9.815	-291.4	-47.35	70.94	-173.4	-65.77	133.3	58.7	-405.8	-15.73	-411.4
184.6	-9.313	-275.4	198.2	23.13	-87.36	77.06	8.603	-293.4	21.91	72.92	-189.4	-52.42	127.4	50.76	8.424	-150.6	-403.4
139.6	-4.482	-227.4	228	64.12	-71.36	55.19	117	-301.4	70.36	82.13	-211.4	-39.78	120.1	34.88	8.228	-118.5	-375.4
99.24	4.316	-203.4	248.2	91.17	-69.36	34.17	105.5	-317.4	99.37	85.14	-235.4	-32.36	116.1	31.7	7.945	-95.37	-337.4
75.88	4.123	-179.4	287	142.5	-57.36	-1.531	82.46	-327.4	141.7	85.19	-263.4	-18.85	115.2	12.64	7.644	-60.32	-311.4
48.94	-3.818	-159.4	310.4	152	-59.36	-35.37	66.39	-331.4	199.8	81.9	-265.4	-11.98	100.9	-63.4	6.895	1.549	-289.4
-2.734	-4.386	-153.4	331.9	158.2	-67.36	-58.28	64.3	-325.4	249.7	73.98	-299.4	-14.69	88.23	-17.53	7.869	5.36	-271.4
-32.44	-2.387	-131.4	352.5	156.3	-73.36	-87.4	68.23	-313.4	303.5	68.76	-327.4	-33.56	69.5	-27.06	-426.5	10.25	-269.4
-64.17	-2.094	-111.4	378.4	133.8	-83.36	-112.9	79.35	-297.4	335.7	61.93	-355.4	-66.36	52.07	-42.95	-422.7	12.64	-273.4
-93.98	9.93	-105.4	377.8	129.6	-97.36	-143.4	101.6	-287.4	400.1	43.21	-381.4	-96.46	52.33	-55.65	-402.4	9.584	-281.4
-146.9	-1.67	-103.4	380.3	131.2	-121.4	-159.6	123.3	-261.4	426.4	43.55	-401.4	-129.2	50.55	-69.95	-399	-5.216	-285.4
-188.2	103.4	-97.36	380.8	130.7	-155.4	-176.7	153.8	-249.4	422.4	42.09	-423.4	-171.1	57.92	-89	-398.6	-16.28	-289.4
-227.9	97.83	-95.36	345.9	91.04	-177.4	-182.5	170.2	-233.4	-277	-38.41	-385.4	-248	63.4	-95.36	-399.3	-23.19	-289.4
-245.4	93.06	-99.36	335.7	91.97	-211.4	-196.3	208.3	-231.4	-275.5	-15.6	-331.4	-296.3	77.63	-114.4	-401.6	-26.82	-293.4
-300.2	56.53	-95.36	302.8	84.4	-251.4	-206.2	213.7	-229.4	-274.4	10.91	-297.4	-337.3	108.5	-127.1	-401.7	-37.32	-303.4
-324	41.45	-115.4	260.2	81.91	-269.4	-216.7	210.1	-241.4	-268.1	49.23	-277.4	-344.8	108.7	-158.9	-403.3	-41.5	-309.4
-339.1	31.92	-111.4	189.9	91.82	-315.4	-228.6	198.6	-261.4	-263.1	54.93	-253.4	-368.5	88.18	-190.7	-402.4	-55.62	-331.4
-347.5	24.22	-133.4	153.7	112.5	-347.4	-249	164.8	-263.4	-267.3	54.84	-227.4	-382.8	80.08	-219.2	-401.2	-89	-339.4
-364.2	-13.31	-157.4	135.5	125.3	-381.4	-256.5	149.1	-279.4	-263.1	43.86	-219.4	-401.6	70.92	-247.8	-401.6	-100.8	-343.4
-363.9	-36.22	-173.4	-342	177.8	-421.4	-256.6	145.4	-285.4	-262	28.16	-197.4	-413.6	63.9	-265.3	-399.8	-112.7	-361.4
-373.6	-35.37	-189.4	-302.8	239.1	-395.4	-257.5	140.7	-295.4	-262	29.21	-175.4	-427.5	58.33	-287.5	-404.4	-121	-367.4
-375.9	-37.57	-199.4	-286.5	259.3	-373.4	-257.5	129.3	-311.4	-262.4	35.18	-145.4	-428.9	54.62	-300.2	-416.5	-132.4	-381.4
-381.3	-36.94	-217.4	-271.9	261.6	-359.4	-257.3	115.2	-331.4	-269.2	48.91	-119.4	-432.7	42.68	-309.8	-422.5	-155	-407.4
-387.3	-52.79	-251.4	-275.8	258.7	-347.4	-267.9	97.97	-355.4	-271.1	81.61	-97.36	-428.7	59.47	-303.4	-425.2	-173.7	-407.4
-390.3	-67.09	-277.4	-239.8	237.9	-333.4	-265.1	78.57	-385.4	-272.4	92.55	-85.36	-412.4	66.84	-295.5	-368.9	-156.1	-413.4
-391.9	-76.55	-297.4	-232.6	242.8	-303.4	-242.8	46.16	-393.4	-271.3	86.17	-71.36	-424.2	76.68	-289.1	-365.4	-134.7	-395.4
-399.5	-99.11	-321.4	-229	253.2	-275.4	-233.2	38.29	-403.4	-270.5	79.24	-73.36	-423.2	94.19	-270.1	-368.3	-115.6	-381.4
-397.1	-96.73	-335.4	-233.8	271.4	-241.4	-221	32.27	-415.4	-277	77.9	-65.36	-418.3	117	-254.2	-363.6	-112	-375.4
-390.2	-97.97	-371.4	-241.8	305.2	-211.4	-198.8	34.14	-421.4	-269.3	81.37	-65.36	-416.6	174.5	-235.1	-365.8	-121.4	-385.4
-388	-114.9	-401.4	-245.9	313.3	-195.4	-155.3	45.75	-417.4	-275.6	83.23	-71.36	-402.8	180.4	-220.8	-364.9	-137.8	-397.4
-374.5	-138.9	-415.4	-249.9	309.9	-185.4	-130.6	62.98	-417.4	-276.8	78.3	-79.36	-397.8	187.8	-219.2	-363.8	-149.6	-389.4
191.7	-4.386	-405.4	-255.3	299.8	-169.4	-125.7	70.54	-421.4	-282	57.59	-79.36	-395.2	189.9	-216.1	-371.9	-162.2	-377.4
160.1	-2.387	-371.4	-263.3	260.5	-171.4	-452.8	-8.004	-413.4	-289	49.42	-79.36	-387.6	172	-219.2	-379.7	-161.3	-365.4
123.9	-2.094	-323.4	-269.3	237.9	-153.4	-451.9	7.706	-409.4	-288.6	43.88	-89.36	-381	157.9	-227.2	-381.5	-152.4	-365.4
92.09	9.93	-273.4	-273	227.3	-155.4	-455.5	123.9	-401.4	-293.2	42.56	-83.36	-381.3	147.7	-220.8	-384.1	-153.8	-359.4
16.65	-1.67	-245.4	-277.4	226.9	-135.4	-455.5	115	-401.4	-307	47.26	-73.36	-387.1	140.3	-216.1	-384.2	-153.3	-367.4
-22.42	-9.678	-217.4	-283.1	215.8	-131.4	-456.3	100.7	-409.4	-311.3	42.87	-73.36	-386	140.1	-208.1	-385.1	-165.7	-385.4
-68.92	123.5	-193.4	-294.3	203.6	-135.4	-458.1	94.47	-409.4	-314.9	32.31	-81.36	-392.7	139.8	-203.4	-385.9	-180	-399.4
-96.99	144.5	-175.4	-299	178.9	-135.4	-433.2	82.88	-407.4	-315.9	24.06	-81.36	-388.6	131	-204.9	-386.8	-189.8	-409.4
-165.5	183.7	-165.4	-304.1	149.5	-141.4	-410.9	85.56	-405.4	-320.8	34.54	-83.36	-388.7	114.1	-206.5	-391.3	-213.8	-421.4
-224.1	198.8	-155.4	-312.6	102.8	-139.4	-399.3	93.58	-397.4	-316.8	46.99	-69.36	-396.3	86.48	-206.5	-299.7	-168.7	-415.4
-252.4	188.8	-157.4	-317	89.51	-135.4	-380.6	106.9	-389.4	-306.4	59.52	-69.36	-399.8	79.1	-198.6	-310.7	-155.7	-401.4
-282.8	185.3	-163.4	-319.5	85.15	-131.4	-344.1	136.4	-383.4	-306.7	72.3	-73.36	-410.4	80.34	-187.5	-319.7	-150.6	-395.4
-324.9	163	-177.9	-326	74.05	-131.4	-335.2	143.5	-387.4	-303.3	73.86	-81.36	-408.6	62.9	-157.3	-340.4	-164.5	-391.4
-340.7	145.3	-187.5	-321.8	55.26	-145.4	-317.6	143	-401.4	-299.7	63.03	-85.36	-399.8	94.19	-146.2	-347.6	-171.3	-391.4
-356	126.1	-209.7	-319.9	31.91	-153.4	-299.2	132.5	-413.4	-302.4	56.12	-95.36	-398.3	95.18	-133.5	-355.5	-176.8	-389.4
-371.2	114.4	-222.4	-320.3	2.803	-183.4	-148.6	110.7	-417.4	-283.5	47.63	-103.4	-397.6	88.3	-138.2	-363.6	-180.5	-375.4
-401	79.17	-243.1	-318.7	-29.58	-199.4	-130.1	127.2	-403.4	-267	57.11	-99.36	-397.1	76.05	-127.1	-371.7	-175.3	-379.4
-419.3	59.71	-273.2	-306.6	-75.4	-215.4	-111.3	148.7	-391.4	-243.4	68.83	-97.36	-398.8	56.35	-119.2	-375.8	-172.3	-359.4
-424.9	35.89	-290.7	-301.4	-82.33	-223.4	-93.14	173.6	-363.4	-215.7	90.3	-97.36	-401.6	48.55	-111.2	-377.7	-169.7	-363.4
-429.6	28.74	-316.1	-291.4	-91.26	-233.4	-62.36	227.4	-351.4	-181.6	118.4	-95.36	-397.5	42.98	-109.7	-333.7	-193.5	-419.4
-422.5	4.123	-339.9	-283	-91.6	-223.4	-51.28	242.4	-353.4	-122.3	162.9	-105.4	-400.5	34.25	-95.36	-329	-195	-407.4
-418.5	-3.818	-363.8	-266	-74.66	-217.4	-29.33	257.8	-345.4	-85	143.9	-157.4	-392.8	30.22	-101.7	-327.2	-180.9	-377.4
-407.4	-4.386	-415.4	-257.6	-58.19	-181.4	-14.48	257.7	-353.4	-65.15	119.3	-223.4	-387.6	30.42	-104.9	-330.1	-153.7	-337.4
160.7	-176.2	-417.4	-247.5	-35.23	-159.4	6.14	239.3	-371.4	-58.79	89.09	-279.4	-379.9	27.46	-112.8	-327.7	-149.3	-317.4
134.9	-182.3	-417.4	-238	-7.732	-129.4	16.52	220.6	-389.4	-31.34	2.853	-327.4	-377.4	18.49	-131.9	-327	-138.4	-307.4
76.76	-184.8	-401.4	-217.6	65.53	-103.4	29.78	197.5	-403.4	-21.92	-9.88	-361.4	-369.5	-15.08	-147.8	-328.2	-140.7	-303.4
42.08	-178.5	-375.4	-210.8	100.2	-79.36	32.81	178.4	-403.4	7.405	-9.754	-399.4	-363.8	-34.02	-155.7	-329.2	-152.9	-311.4
8.105	-166.2	-323.4	-204.1	143	-55.36	46.26	161.3	-411.4	33.83	-9.996	-411.4	-357.9	-47.66	-166.8	-331.2	-169	-313.4
-31.04	-149.5	-259.4	-196.6	186.2	-49.36	65.41	154	-419.4	71.78	-9.984	-413.4	-354.5	-50.74	-182.7	-330.9	-178.1	-319.4
-110.1	-109.9	-221.4	-183.5	254.4	-37.36	78.31	-265.5	-351.4	84.85	1.611	-415.4	-345.3	-75.24	-184.3	-336.2	-186.4	-309.4
-154.4	-102.7	-191.4	-172.1	288.7	-27.36	80.09	-230.8	-235.4	99.69	-8.012	-403.4	-331.8	-87	-208.1	-336.6	-185.4	-311.4
-194.8	-103.9	-175.4	-163.7	309.4	-33.36	60.49	-125.6	-165.4	115.8	7.223	-387.4	-327.1	-92.51	-224	-339.7	-186	-317.4
-242.1	-116.9	-153.4	-158.2	315.6	-35.36	42.66	-73.95	-133.4	123.8	-45.67	-361.4	-312.2	-101.8	-244.7	-339.9	-192.6	-335.4
-310.8	-138.9	-153.4	-147.2	305	-37.36	25.73	-18.7	-111.4	128.1	-29.98	-327.4	-268.1	-103	-258.9	-340.1	-213.7	-345.4
-322.3	-124.9	-147.4	-141.7	289.4	-59.36	9.694	22.29	-113.4	129.1	-10.81	-305.4	-236.3	-97.04	-265.3	-340.1	-222.3	-357.4
-334.7	-114.8	-157.4	-138	269	-61.36	-23.28	93.58	-111.4	134.6	13.08	-287.4	-207.3	-95.98	-274.8	-340	-229.3	-389.4
-343.3	-109.4	-171.4	-132.8	238.3	-79.36	-40.21	115.9	-123.4	128.7	40.38	-275.4	-164.5	-73.2	-273.2	129.6	-182.9	-412.1
-360.3	-125.6	-191.4	-118.5	180.5	-93.36	-60.7	129.2	-139.4	119.6	38.17	-275.4	-81.19	-39.29	-273.2	116.3	-150.4	-342.6
-367.2	-143.3	-213.4	-104.9	175.7	-109.4	-75.85	140.8	-159.4	115.3	29.45	-297.4	15.41	-27.98	-270.1	93.57	-109.3	-301.6
-370.6	-151.6	-231.4	-89.76	156.6	-145.4	-107	151.5	-179.4	113.7	20.13	-301.4	32.53	-14	-300.2	33.56	-40.37	-271.4
-368.1	-153.5	-251.4	-94.53	119.3	-199.4	-120.4	150.6	-199.4	101.6	34.09	-295.4	66.78	2.241	-319.3	-0.989	-1.393	-266
-365.1	-150.5	-267.4	-111.8	66.9	-251.4	-126.6	155.1	-217.4	81.99	22.83	-279.4	156.9	7.793	-317.7	-11.88	9.506	-267.8
-363.3	-159.9	-289.4	-123.9	38.08	-289.4	-129.3	151.5	-241.4	62.82	29.31	-269.4	206.2	-5.123	-325.7	-39.26	24.06	-278.5
-359.3	-173.9	-315.4	-139.2	14.82	-323.4	-142.2	130.7	-267.4	39.54	42.25	-271.4	237.4	-4.516	-319.4	-96.67	38.06	-278.5
-354.3	-183.4	-331.4	-155.7	-1.703	-351.4	-144	118.6	-293.4	-11.37	40.92	-267.4	254.2	-4.53	-323.4	-162.4	66.92	-278.5
-342.4	-188.1	-341.4	-197.9	-36.07	-381.4	-140.8	111	-315.4	-30.34	28.77	-285.4	295.5	-3.053	-329.4	-164.4	64.92	-280.3
-336.5	-184.2	-337.4	-223.5	-47.9	-393.4	-134.9	99.83	-343.4	-47.81	11.88	-309.4	315.7	-5.936	-351.4	-194.8	80.57	-285.6
-330.8	-175.2	-341.4	-250.7	-57.41	-399.4	-122.8	71.54	-367.4	-67.58	-11.32	-317.4	332.1	8.412	-357.4	-262.3	84.38	-292.7
-326.2	-180.5	-367.4	-277.3	-60.17	-401.4	-113.7	59.03	-391.4	-114.2	-43.98	-331.4	330.3	-4.153	-371.4	-324.5	94.18	-303.4
-315.2	-207	-393.4	-335	-69.12	-387.4	-101.7	51.21	-409.4	-124.1	-49.01	-325.4	316.4	-3.551	-387.4	-355.1	99.79	-305.2
-307.2	-225.9	-419.4	-358.5	-66.3	-387.4	-96.28	49.1	-419.4	-138.7	-50.1	-303.4	309.6	8.033	-405.4	-381.5	107.1	-301.6
-271.4	-248.6	-407.4	-384.1	-56.6	-357.4	-64.15	44.55	-419.4	-154.7	-44.95	-281.4	-435.5	45.94	-407.4	-415.7	128.1	-292.7
-264.4	-239.9	-391.4	-408.8	-35.21	-339.4	-46.56	46.37	-417.4	-168.9	-16.45	-257.4	-472.4	86.32	-387.4	-412.3	139.6	-296.3
-259.2	-228.4	-347.4	-426	-2.789	-303.4	-29.27	52.28	-411.4	-194.6	24.75	-223.4	-445	118.7	-359.4	-414.6	136.9	-303.4
-255.1	-216	-277.4	-417.7	28.91	-281.4	-9.638	62.74	-391.4	-178.6	37.55	-201.4	-441.3	165.1	-341.4	-426.5	120.2	-307
-250.5	-166	-219.4	-419.6	52.74	-249.4	34.27	97.31	-377.4	-190.9	62.9	-177.4	-448.7	191.9	-321.4	-432.7	93.05	-323
-249.2	-138.1	-159.4	-409.8	93.71	-219.4	54.16	117	-345.4	-198.6	94.05	-175.4	-432.8	182.1	-317.4	-428	88.18	-323
-247.3	-114.4	-127.4	-415.3	151.7	-207.4	74.49	136.7	-317.4	-204	98.76	-175.4	-417.1	186.3	-315.4	-424.3	81.63	-330.2
-245.1	-100.7	-83.36	-408.6	175.4	-195.4	94.76	162	-293.4	-217.4	94.27	-181.4	-424.5	161	-313.4	-424.9	78.51	-335.5
-243.3	-92.16	-61.36	-395.1	187	-191.4	123.8	219.5	-267.4	-224.1	83.3	-205.4	-408.7	150.1	-297.4	-425.4	75.81	-333.7
-242.9	-98.79	-35.36	-384.3	192.2	-191.4	140.4	236.9	-251.4	-239.4	46.47	-207.4	-404	148.7	-277.4	-423.4	67.38	-351.5
-243	-105.6	0.642	-366.9	182.7	-191.4	154.7	254.3	-243.4	-248.6	32.95	-215.4	-403.9	155.2	-255.4	-424.3	51.15	-364
-243	-104.7	38.64	-362.3	163.8	-207.4	174.7	246.7	-239.4	-250	24.09	-205.4	-394.3	177.5	-241.4	-426.1	28.62	-378.3
-243.8	-77.11	40.64	-355.4	136.4	-219.4	201	231.7	-243.4	-258.7	20.21	-195.4	-389.2	195.2	-213.4	-423.5	9.182	-380
-244.4	-63.95	82.64	-350.1	99.75	-245.4	211.1	228.1	-249.4	-271	28.57	-173.4	-382.9	208.3	-183.4	-429.1	-5.813	-390.7
-244.4	-32.44	122.6	-341.1	38.91	-267.4	215.4	212.5	-245.4	-275.2	40.5	-149.4	-380.4	218.9	-165.4	-424.5	-5.818	-399.6
-244.5	-0.754	138.6	-342.3	30.31	-273.4	222.2	208.7	-239.4	-280.3	58.85	-115.4	-375.9	225.3	-149.4	-427.5	-12.82	-406.8
-245.4	32.03	150.6	-331	20.3	-287.4	230	198.4	-249.4	-281.1	82.04	-101.4	-368.1	216.7	-143.4	-428.5	-22.82	-415.7
-246	38.23	168.6	-329	25.92	-287.4	235.3	184.3	-263.4	-287.4	129.7	-91.36	-365.4	202.2	-137.4
-247.2	39.59	170.6	-304.7	1.192	-313.4	241.7	177.2	-269.4	-281.8	143.2	-83.36	-367	181.8	-127.4
-249.1	34.23	176.6	-299.1	-18.13	-353.4	239.4	156.5	-281.4	-279.5	149.7	-79.36	-363.3	151.6	-111.4
-250.1	13.93	196.6	-291.9	-44.7	-389.4	244	151	-287.4	-281.9	148.4	-77.36	-360.8	148.1	-97.36
-250.1	15.84	212.6	-281.8	-64.44	-411.4	239.5	142.4	-285.4	-281.2	131.2	-81.36	-360.3	140	-77.36
-248.5	24.71	216.6	-402.7	77.9	-419.4	239	139.3	-297.4	-277.3	124.7	-81.36	-361.1	130.7	-81.36
-246.2	37.51	214.6	-413.6	93.05	-405.4	236.9	130.6	-313.4	-270.5	121.3	-81.36	-359.7	93.42	-63.36
-242.7	38.65	216.6	-413.1	102.9	-391.4	234.6	103	-333.4	-266.2	117.9	-93.36	-357.4	63	-61.36
-242.4	26.48	212.6	-400.9	120	-369.4	233	92.56	-341.4	-257.8	102.1	-91.36	-354.2	43.36	-47.36
-240.4	10.81	214.6	-413.1	148.6	-371.4	230.8	74.73	-349.4	-249.4	97.35	-95.36	-352.4	29.58	-35.36
-236.6	-10.12	224.6	-404.2	146.7	-381.4	226.9	68.15	-351.4	-243	107.4	-95.36	-348.8	15.22	-35.36
-227.1	-38.46	234.6	-411.5	168.6	-385.4	209.9	65.31	-351.4	-230.5	100.9	-99.36	-346.2	13.41	-35.36
-221.7	-41.87	244.6	-414.7	146.7	-385.4	194.9	70.33	-337.4	-207	127.8	-93.36	-343.7	12.61	-31.36
-217	-41.44	242.6	-390.1	127.3	-393.4	171.1	80.09	-337.4	-194.5	147.1	-93.36	-340.6	13.56	-37.36
-213.3	-32.73	258.6	-376.9	118.4	-387.4	155	84.61	-333.4	-180.6	161.8	-93.36	-332.1	17.59	-41.36
-205.3	-36.29	258.6	-342.7	112.3	-387.4	118.4	76.48	-353.4	-166.3	170.8	-105.4	-322	25.03	-55.36
-202	-52.28	262.6	-333.7	113.3	-373.4	98.38	61.97	-361.4	-116.8	162.1	-125.4	-316.1	23.51	-79.36
-196.7	-69.91	266.6	-292.9	134.9	-355.4	77.97	48.07	-373.4	-107.2	159.8	-149.4	-313.3	7.793	-105.4
-190.8	-81.5	282.6	-263.6	146.9	-343.4	52.41	40.97	-367.4	-87.38	154.2	-161.4	-292	-5.123	-133.4
-175.5	-87.7	280.6	-222.9	163.5	-317.4	-4.565	42.63	-353.4	-58.48	153.1	-175.4	-270.9	-4.516	-159.4
-171.5	-79.4	282.6	-186.6	185.2	-295.4	-34.47	51.76	-335.4	0.781	161.4	-185.4	-246.8	-4.53	-189.4
-173.9	-65.13	282.6	-113.3	245	-269.4	-61.35	65.53	-317.4	32.34	162.4	-215.4	-213.1	-3.053	-207.4
-173.4	-59.86	278.6	-71.83	269.5	-251.4	-78.67	88.22	-285.4	68.53	158.5	-231.4	-142	-5.936	-221.4
-173	-69.01	276.6	-59.51	276.6	-233.4	-135	112.7	-285.4	100.5	155.9	-247.4	-95.48	8.412	-227.4
-171.6	-85.42	280.6	-35.25	283.4	-227.4	-157.1	119.2	-275.4	161.5	147.3	-257.4	-54.64	-4.153	-227.4
-170.2	-106	280.6	29.63	270.1	-215.4	-175.2	117.7	-277.4	183	151.3	-267.4	0.249	-3.551	-219.4
-173.2	-112.8	268.6	60.15	254.2	-231.4	-202.2	105.4	-277.4	206.6	160	-265.4	79.26	8.033	-229.4
-186.1	-119.2	244.6	91.2	223.2	-237.4	-268	85.75	-285.4	207.1	171.4	-267.4	142.3	9.643	-239.4
-193.6	-106.7	226.6	109.3	191.8	-243.4	-290.5	83.41	-277.4	238.5	184.1	-277.4	165.5	-5.16	-255.4
-201	-89.19	212.6	115.8	163	-243.4	-287.8	93.4	-257.4	247.5	178.3	-289.4	210.8	5.571	-261.4
-229.3	-37.46	172.6	111.8	166.2	-237.4	-300.1	101	-237.4	243.5	167.8	-297.4	281.9	8.287	-261.4
-236.1	-41.28	164.6	112.8	172.4	-235.4	-324	130.6	-225.4	255.5	164.6	-317.4	336.5	-5.779	-263.4
-247.2	-45.02	140.6	103.8	172.7	-245.4	-328.2	152.4	-219.4	247.2	149.1	-323.4	353.2	-4.794	-257.4
-260.4	-49.08	110.6	83.81	147.5	-261.4	-336.1	159.6	-223.4	240.8	144.3	-331.4	359	126.3	-257.4
-270.3	-58.79	76.64	66.54	115.7	-291.4	-344.6	156.7	-227.4	235.3	149.5	-335.4	369.2	133.6	-269.4
-290.4	-88.5	38.64	57.57	86.11	-339.4	-374.4	127.4	-245.4	212.4	139.9	-357.4	382.4	131.8	-283.4
-308.5	-90.88	-5.358	47.28	43.28	-381.4	-382.4	110.5	-259.4	195.6	123.6	-381.4	393.4	108.2	-295.4
-317.4	-80.49	-53.36	20.92	-26.23	-421.4	-380.6	99.82	-263.4	169.6	79.43	-413.4	396.3	97.52	-313.4
-331.2	-57.41	-115.4	-193.8	-173.7	-385.4	-380.6	88.23	-267.4	-313.8	-88.7	-405.4	397.5	128.3	-325.4
-341.2	-47.72	-177.4	-203.8	-139.1	-317.4	-374.4	74.86	-289.4	-318.6	-81.12	-375.4	338.3	107.2	-335.4
-348.6	-51.35	-235.4	-221.6	-54.91	-263.4	-370.8	57.04	-319.4	-326.3	-58.11	-339.4	322.5	94.87	-363.4
-350.5	-70.93	-301.4	-230.5	-15.11	-209.4	-362.8	38.33	-335.4	-334.7	-43.4	-293.4	298.1	80.59	-395.4
-377.2	-76.88	-361.4	-232.7	46.12	-163.4	-348.5	21.4	-353.4	-340.4	-24.1	-261.4	-448.4	115.8	-403.4
-361.5	-100.4	-409.4	-238.7	102.1	-131.4	-311.1	11.6	-369.4	-343.3	-13.64	-239.4	-433.3	139.1	-381.4
-315	-64.32	-407.4	-256.4	197.9	-117.4	-284.4	9.815	-379.4	-350.7	-9.996	-221.4	-424.4	184.5	-359.4
-329.6	-53.34	-379.4	-249.8	244.9	-95.36	-262.1	8.603	-381.4	-344.6	-9.984	-195.4	-416.9	204	-351.4
-361	-36.09	-335.4	-256.7	277.6	-87.36	-234.5	6.501	-393.4	-346.5	1.611	-171.4	-416.2	215.4	-337.4
-369.6	-21.33	-311.4	-260.5	303.8	-79.36	-178.3	-8.004	-413.4	-350.1	-8.012	-143.4	-413.1	214.1	-329.4
-376.2	-12.67	-291.4	-279.1	348.5	-79.36	22.68	-6.377	-411.4	-349.5	7.223	-117.4	-404.3	186.4	-315.4
-382.1	-10.64	-277.4	-265	342.5	-87.36	43.41	-6.91	-399.4	-356.2	4.187	-93.36	-401.1	168.7	-319.4
-385.2	-13.72	-251.4	-264.6	333.1	-95.36	71.4	-1.011	-367.4	-351.1	5.529	-69.36	-386.6	152.4	-325.4
-380.4	-4.386	-225.4	-266.5	311.8	-117.4	80.34	-1.298	-341.4	-347.2	79.08	-65.36	-376.5	146.9	-329.4
-374.7	-2.387	-203.4	-266.2	248.9	-135.4	86.63	1.299	-333.4	-345.6	80.48	-63.36	-387.3	120.1	-341.4
-374.8	-2.094	-161.4	-263.2	217.4	-155.4	92.99	8.573	-323.4	-337.4	67.44	-61.36	-372.5	99.62	-355.4
-359.2	9.93	-125.4	-261	190	-161.4	112.5	168.8	-331.4	-338.3	58.98	-63.36	-360.4	74.21	-383.4
-352.9	-1.67	-123.4	-253.9	165.5	-179.4	121.6	160.4	-351.4	-337.3	55.14	-57.36	-337.9	55.2	-405.4
-348.7	-9.678	-99.36	-246.8	125.6	-201.4	129.6	144.6	-359.4	-337.5	57.57	-63.36	-459.9	204.1	-419.4
-345	2.023	-101.4	-241.2	94.58	-225.4	136	129.7	-371.4	-333.7	54.44	-73.36	-445.7	211.2	-401.4
-338.9	5.9	-93.36	-236	52.69	-261.4	149.9	119.8	-377.4	-335.2	49.36	-85.36	-435.9	198.7	-401.4
-336.7	-27.29	-81.36	-232.3	23.06	-297.4	149.6	116	-379.4	-330.7	33.53	-101.4	-432.3	180	-403.4
-310.6	-57.32	-61.36	-202.9	-45.34	-321.4	153.1	128.2	-379.4	-327.3	1.611	-119.4	-428.7	150.6	-411.4
-326.7	-56.57	-29.36	-190.1	-82.61	-389.4	155.2	115	-395.4	-314.6	-8.012	-141.4	-401.4	111.2	-397.4
-325.8	-53.46	-7.358	-62.98	-232.9	-413.4	157.1	80.42	-417.4	-305.4	7.223	-159.4	-401.6	89.51	-385.4
-325.7	-45.74	28.64	-57.49	-220.7	-399.4	-273.8	64.04	-396.1	-282.5	4.187	-163.4	-398	80.81	-371.4
-326.9	-53.95	50.64	-55.48	-233.5	-381.4	-280.6	71.64	-381.8	-237.9	5.529	-167.4	-395	87.92	-353.4
-327.3	-62.19	64.64	-55.85	-242.8	-361.4	-294.2	82.92	-369.4	-211.9	8.326	-161.4	-387.9	87.14	-323.4
-326	-93.67	94.64	-55.37	-249.4	-301.4	-322.5	78.43	-369.4	-184.3	-4.815	-161.4	-396.6	98.03	-321.4
-324.8	-104	140.6	-60.3	-235	-203.4	-328.3	72.13	-364	-143.6	33.56	-153.4	-392.8	99.84	-307.4
-323.6	-108.2	180.6	-63.34	-217.4	-107.4	-329.8	71.69	-349.8	-80.29	80.86	-159.4	-387.5	94.04	-295.4
-321.5	-102.5	204.6	-66.92	-196.7	4.642	-346.9	77.78	-328.4	-8.592	111.5	-161.4	-380.4	96.2	-267.4
-321.6	-84.23	212.6	-70.3	-169.6	70.64	-360.5	104.2	-308.8	32.11	119.3	-177.4	-377	109.3	-247.4
-319.6	-71.64	220.6	-80.61	-114.6	122.6	-365.4	124.9	-292.7	76.1	120.9	-195.4	-374.4	127.7	-227.4
-318.6	-69.02	250.6	-86.05	-93.91	170.6	-369.5	138.9	-276.7	130	112.9	-215.4	-371.7	149.5	-199.4
-316.4	-71.53	266.6	-91.08	-83.03	202.6	-369	162.2	-276.7	198	118.4	-227.4	-361.8	202	-195.4
-312.4	-92.92	292.6	-96.04	-77.45	238.6	-377.8	150.5	-278.5	240.1	131.3	-233.4	-358	213.4	-171.4
-308.7	-108.9	300.6	-73.08	-53.56	274.6	-382.4	139	-287.4	254.7	134.1	-237.4	-361.9	213.4	-171.4
-306.5	-119.5	320.6	-112.4	-98.66	310.6	-381.2	132.8	-285.6	309.7	169.3	-239.4	-346.6	210.6	-169.4
-304.5	-118.9	336.6	-116.8	-118.1	360.6	-376.8	131.8	-283.8	332.5	169.3	-251.4	-332.6	192.7	-169.4
-307.8	-100.3	332.6	-117.9	-118.1	372.6	-367.9	142.2	-282	351.2	164.9	-271.4	-329.8	187.7	-157.4
-310.7	-87.15	334.6	-115.3	-101.4	342.6	-356.5	152.1	-285.6	379.2	167.2	-287.4	-325.7	188.7	-157.4
-313.8	-78.03	314.6	-113.3	-96.17	334.6	-348.2	152	-289.2	381.4	166.5	-303.4	-320.2	192.8	-131.4
-317.6	-70.75	316.6	-110.8	-96.13	314.6	-341.3	144.6	-315.9	395.1	170.6	-317.4	-311.7	204.3	-113.4
-293.5	-106.9	314.6	-105.2	-110.3	328.6	-322.5	100.3	-337.3	395	157	-341.4	-308.4	214.1	-99.36
-326	-103.2	310.6	-93.03	-131	322.6	-305.7	88.42	-362.2	396.1	144.4	-367.4	-309.3	227.6	-77.36
-333.9	-109	328.6	-86.99	-127.2	268.6	-305.5	77.24	-378.3	373.6	121.5	-383.4	-302.8	235.4	-59.36
-333.3	-116.7	318.6	-75.98	-112.8	210.6	-278.9	62.64	-390.7	349.2	112.3	-407.4	-300	234.6	-47.36
-319.4	-123.6	326.6	-61.78	-97.29	128.6	-236.5	57.02	-399.6	317.8	106.1	-417.4	-298.9	223.8	-39.36
-309.1	-121.7	316.6	-34.1	-57.41	56.64	-196.9	60.67	-408.6	-312.7	-81.92	-389.4	-297.8	205.1	-35.36
-297.1	-114.8	312.6	-17.17	-38.57	-9.358	81.64	67.16	-417.5	-315.3	-73.08	-347.4	-298.2	184.2	-19.36
-283.2	-113.7	334.6	1.74	-27.67	-87.36	102.5	120.6	-392.5	-317.1	-54.44	-303.4	-300.7	157.1	-7.358
-257.8	-133.4	322.6	27.7	-19.47	-145.4	107.6	135.9	-376.5	-317.9	-33.8	-261.4	-302.1	149.7	4.642
-241.7	-147.2	334.6	77.24	-6.114	-181.4	110.3	158.7	-360.4	-329	0.803	-223.4	-305	138.8	24.64
-220.7	-154.5	330.6	100.9	4.897	-227.4	117.8	169.9	-358.7	-328.6	4.187	-207.4	-307.9	122.5	22.64
-195.7	-156.4	342.6	126.3	10.07	-259.4	142.2	176.1	-364	-334.4	5.529	-193.4	-311.2	74.89	34.64
-137.9	-135.6	328.6	150.2	10.46	-295.4	152.8	166.3	-374.7	-330.4	8.326	-167.4	-309.7	59.43	58.64
-113	-120.3	310.6	189.3	12.49	-317.4	159.5	149.8	-390.7	-338.6	-4.815	-131.4	-307.8	49.28	48.64
-90.34	-94.51	290.6	203.3	7.111	-347.4	167.4	138	-390.7	-338.1	1.741	-97.36	-303.9	44.95	64.64
-66.29	-68.53	268.6	206.4	-8.399	-379.4	181.7	131.9	-392.5	-336.9	-9.377	-89.36	-290.5	47.64	54.64
-12.66	-35.61	250.6	-414.4	9.598	-385.4	188.3	138.3	-392.5	-341	-5.046	-73.36	-282.9	40.24	42.64
14.23	-30.5	240.6	-399.6	54.74	-355.4	192.3	137.1	-403.2	-336.2	39.34	-63.36	-275	29.27	38.64
41.38	-32.12	230.6	-409.4	70.15	-315.4	193.6	126.8	-412.1	-338	34.36	-51.36	-265.9	9.643	28.64
70.4	-41.65	216.6	-394.4	123.8	-303.4	-224.2	42.15	-413.9	-337.1	32.82	-45.36	-250.7	-5.16	12.64
122.2	-44.48	206.6	-400.6	144.8	-279.4	-273.5	56.88	-406.8	-336.1	37.62	-45.36	-240.5	5.571	26.64
144.9	-37.83	196.6	-393.1	152.4	-269.4	-297.6	64.55	-403.2	-333.2	56.41	-55.36	-229.4	8.287	12.64
159.4	-21.35	180.6	-394.7	160.1	-267.4	-320	43.68	-397.9	-330	56.52	-67.36	-217.7	-5.779	10.64
168.5	-2.094	184.6	-374.2	130.3	-259.4	-339.7	38.48	-389	-322.5	47.27	-75.36	-192	-4.794	22.64
176.4	9.93	178.6	-358.7	122.7	-247.4	-363.2	53.86	-367.6	-314.9	34.76	-97.36	-179.2	2.317	8.642
181.5	-1.67	158.6	-351.1	123.3	-223.4	-368.2	69.88	-365.8	-299.8	17.43	-107.4	-167.7	3.269	4.642
176.3	-9.678	154.6	-353.9	136.3	-193.4	-369.1	88.7	-321.2	-274.9	15	-119.4	-153.3	-2.645	-13.36
179.1	2.023	154.6	-326.3	192.1	-181.4	-394.5	100.5	-294.5	-251.9	16.9	-125.4	-123	-5.083	-21.36
188.1	5.9	142.6	-327.5	213.2	-155.4	-385.9	144.4	-282	-231.2	22.63	-135.4	-108.7	-8.71	-25.36
187.6	1.912	138.6	-327.4	227.7	-131.4	-385.2	149.2	-276.7	-171.5	47.81	-139.4	-97.31	-5.695	-1.358
182.3	-8.347	134.6	-326.5	231.9	-119.4	-384.8	144.7	-278.5	-130.6	68.07	-147.4	-95.22	-4.14	12.64
172	-6.084	138.6	-325.9	223.3	-129.4	-383.1	127.8	-287.4	-89.72	82.27	-163.4	-92.83	-9.926	32.64
144.7	-7.112	148.6	-326	207.5	-121.4	-377.5	109.3	-282	-53.47	87.86	-179.4	-93.56	9.373	42.64
116.4	2.484	150.6	-319.5	182	-121.4	-369.8	110	-276.7	25.04	80.3	-201.4	-94.84	-6.08	44.64
93.21	9.588	150.6	-323.6	159.3	-121.4	-359	116.5	-269.6	82.82	82.3	-215.4	-95.74	-84.29	34.64
69.96	3.941	146.6	-325.1	142.8	-117.4	-348.1	127.2	-258.9	115	86.5	-227.4	-112.7	-92.8	50.64
19.03	-29.91	144.6	-327.6	144.9	-111.4	-325.7	157.2	-248.2	153.2	97.62	-231.4	-126.3	-92.86	52.64
-5.465	-54.35	138.6	-329.3	142.9	-117.4	-317.6	177.1	-244.6	219.2	122.4	-235.4	-137.4	-87.88	44.64
-32.21	-71.75	136.6	-331	135	-127.4	-302	191.1	-241.1	270.6	139.1	-245.4	-152.5	-85.89	30.64
-59.17	-76.06	122.6	-333	92.84	-145.4	-290.2	198.1	-253.5	293.7	137.4	-259.4	-188.7	-107.5	6.642
-113	-67.26	108.6	-334.9	57.03	-171.4	-258.8	193.7	-267.8	323.4	139.5	-265.4	-206.6	-115.6	-25.36
-139.6	-73.22	94.64	-338.4	26.9	-197.4	-246.4	178.1	-285.6	350.7	148.3	-271.4	-225.1	-122.2	-39.36
-168.9	-79.45	86.64	-335.2	0.513	-213.4	-213.8	152	-299.9	406.5	156.8	-273.4	-248.8	-122.9	-71.36
-195.7	-79.4	78.64	-328.1	-22.02	-227.4	-196.2	140	-314.1	376.3	167.6	-279.4	-278.3	-102.3	-115.4
-246.5	-69.11	48.64	-321.1	-38.02	-251.4	-169.7	132.5	-317.7	404.1	181.8	-295.4	-279.3	-64.13	-157.4
-264.1	-77.98	34.64	-319.1	-60.75	-299.4	-157.6	133.3	-321.2	412.1	170.9	-315.4	-301.1	-39.61	-197.4
-300.4	-87.61	32.64	-312.4	-88.49	-349.4	-146.2	126.5	-339.1	408.9	157.4	-335.4	-322	-38.37	-227.4
-320.2	-105.7	16.64	-295	-155.4	-395.4	-137.7	117	-367.6	418	140	-355.4	-338.7	-18.7	-261.4
-337	-113.1	-31.36	-159	-267.6	60.64	-110.4	77.89	-394.3	391.7	130.3	-369.4	-361	-31.17	-281.4
-341.9	-112	-79.36	-149.9	-227.2	116.6	-98.43	62.77	-410.3	351.3	105.4	-389.4	-384	-5.16	-295.4
-347.6	-126.8	-127.4	-128.7	-146.3	114.6	-77.66	45.37	-415.7	324.7	86.02	-413.4	-394.2	5.571	-319.4
-336.9	-164.7	-241.4	-113.2	-72.73	114.6	114.7	77.52	-409.4	-331.3	-109.5	-413.4	-415.3	8.287	-341.4
-333.1	-170.5	-297.4	-100.3	-19.87	126.6	127.8	105.4	-387.4	-340.9	-88.85	-385.4	-397.5	-5.779	-365.4
108.3	-214.5	-417.4	-88.35	30.11	126.6	138	139.5	-373.4	-352	-47.62	-363.4	-431.4	-4.794	-379.4
116.1	-179.5	-371.4	-64.7	96.77	124.6	153.4	165.3	-363.4	-353.4	-38.18	-343.4	-443.1	2.317	-409.4
118.9	-157.5	-339.4	-53.66	121.5	126.6	177.4	182.1	-359.4	-356.9	-35.49	-351.4	-459.9	3.269	-423.4
129.4	-145.1	-311.4	-42.85	140.7	120.6	188	175.4	-365.4	-355.5	-42.68	-353.4	-322.8	3.269	-409.4
124.3	-139.8	-311.4	-20.14	159.6	114.6	198.9	160.8	-379.4	-356.6	-61.47	-353.4	-320.8	-2.645	-369.4
126.1	-144	-309.4	3.947	158.7	108.6	209.3	141.2	-401.4	-353.6	-64.71	-341.4	-317	-5.083	-339.4
128.1	-158.5	-283.4	16.46	150.4	92.64	225	111.6	-413.4	-352.5	-61.77	-319.4	-328.3	-8.71	-321.4
116	-161.9	-251.4	30	134.4	90.64	234	103	-417.4	-350.8	-54.74	-283.4	-315.3	-5.695	-299.4
103.9	-155.2	-205.4	40.68	123.3	64.64	239.4	97.81	-421.4	-348.3	-29.6	-263.4	-311.1	-4.14	-299.4
85.92	-140.5	-139.4	67.59	117.7	46.64	-395	70.47	-403.4	-354.4	-4.815	-265.4	-310.6	-9.926	-295.4
68.66	-119.3	-97.36	74.83	117	18.64	-405.2	87.45	-385.4	-367.9	1.741	-267.4	-312.3	9.373	-295.4
30.28	-109.7	-69.36	85.7	112	2.642	-408.8	106.6	-367.4	-376.2	-9.377	-281.4	-311.1	-6.08	-291.4
11.57	-113.7	-37.36	93.12	102.6	-47.36	-432.3	155.1	-353.4	-408	-5.046	-303.4	-313.9	-6.796	-267.4
-8.267	-122.9	-33.36	103.8	77.32	-77.36	-432.3	157.7	-353.4	-417	-1.593	-315.4	-320.6	1.271	-243.4
-32.13	-142.5	-7.358	101.6	56.88	-115.4	-434.1	153.3	-359.4	-446.9	-9.195	-317.4	-320.8	81.09	-215.4
-82.92	-161.8	38.64	97.56	51.44	-135.4	-433.2	139	-367.4	-443.1	31.92	-347.4	-320	91.62	-179.4
-111	-152.9	76.64	86.79	43.3	-155.4	-443.9	109.6	-379.4	-449.5	1.741	-391.4	-319.8	109.2	-143.4
-127.3	-148.6	106.6	51.51	51.84	-167.4	-437.6	90.01	-385.4	-438.4	-9.377	-411.4	-321.6	139.4	-123.4
-151.4	-123.7	124.6	28.12	60.06	-165.4	-433.2	78.43	-381.4	193.2	-4.062	-411.4	-322.8	145.9	-99.36
-199.7	-99.91	156.6	1.049	70.07	-165.4	-417.1	78.43	-381.4	152.7	-9.541	-411.4	-323.6	145.3	-81.36
-228.6	-90.11	156.6	-32.42	83.74	-173.4	-403.8	93.58	-377.4	74.36	-3.299	-415.4	-323.5	135.5	-71.36
-248.4	-104.2	176.6	-95.48	90.91	-187.4	-397.5	109.6	-363.4	-252.8	-69.36	-397.4	-322.2	98.81	-65.36
-279.4	-116.2	180.6	-125.8	84.73	-193.4	-387.7	118.5	-363.4	-264.9	-64.62	-383.4	-325.3	75.92	-41.36
-288.5	-134	188.6	-160.2	80.38	-205.4	-383.3	115.9	-375.4	-278.1	-66.61	-379.4	-329.2	68.25	-19.36
-318	-121.1	178.6	-190.6	82.48	-203.4	-367.2	90.9	-387.4	-290.3	-76.36	-383.4	-331.8	66.14	6.642
-302.7	-125.1	154.6	-235.3	101.5	-183.4	-358.3	81.1	-391.4	-308.3	-101.5	-383.4	-333.8	69.33	20.64
-306	-135.5	124.6	-252	117.4	-167.4	-349.4	77.54	-397.4	-300.8	-111.3	-375.4	-334.4	67.34	40.64
-267.4	-198.7	-109.4	-265.2	136.5	-151.4	-341.4	73.97	-401.4	-308.3	-114.4	-385.4	-334.2	59.73	56.64
-255.9	-195.9	-137.4	-275.1	158.5	-125.4	-328	80.21	-407.4	-308.3	-123.7	-387.4	-333.5	46.41	62.64
-243.9	-201	-195.4	-278.4	206.3	-117.4	-319.4	75.03	-409.4	-289.9	-141.1	-399.4	-330.5	12.7	88.64
-215.5	-229.3	-239.4	-281.3	218.5	-105.4				-281.2	-156.8	-421.4	-328.8	3.269	112.6
-204.7	-239.4	-283.4	-285.1	222.8	-109.4				223.4	-126.8	-407.4	-327.1	-2.645	138.6
-183.2	-239.4	-307.4	-290.1	222.2	-113.4				226.7	-117.4	-387.4	-325.1	-5.083	168.6
-156.2	-227.7	-315.4	-300	189.2	-125.4				224.7	-106.1	-371.4	-323.6	-8.71	174.6
-105.8	-209.2	-307.4	-299.6	174.9	-129.4				219.5	-88.77	-357.4	-324.1	-5.695	168.6
-72.86	-184	-313.4	-304.9	153.9	-127.4				202.9	-57.65	-343.4	-321.5	-4.14	190.6
-42.61	-178.1	-325.4	-307.8	156.9	-133.4				173.3	-44.32	-355.4	-318	-9.926	212.6
-12.9	-179.9	-379.4	-321.1	110.2	-157.4				168.8	-65.67	-363.4	-299.3	9.373	224.6
195.2	-201.5	-391.4	-323.1	81.94	-165.4				153.2	-62.58	-367.4	-285.1	-6.08	212.6
219.4	-198.4	-383.4	-320.3	53.96	-177.4				112.7	-48.67	-357.4	-271.7	-6.796	192.6
245.5	-210	-385.4	-317.3	39.1	-189.4				80.97	-32.85	-339.4	-248.8	1.271	164.6
286.2	-217.2	-383.4	-305.7	-6.496	-217.4				54.85	-15.94	-333.4	-202.8	-8.71	128.6
266.1	-207.9	-353.4	-303.3	-38.61	-241.4				22.61	-9.541	-327.4	-175	-5.695	106.6
243.6	-191.7	-323.4	-301.7	-69.88	-259.4				-44.08	-3.299	-337.4	-156.7	-4.14	74.64
219.3	-177.3	-281.4	-295.5	-93.3	-271.4				-77.1	-12.16	-361.4	-130.9	-9.926	32.64
161.9	-122.4	-267.4	-277.7	-125.5	-279.4				-111.2	-30.36	-391.4	-75.85	9.373	2.642
134	-115.7	-259.4	-271.6	-130.1	-277.4				-144.2	-56.52	-403.4	-42.25	-6.08	-21.36
102.2	-102	-271.4	-258.9	-145.7	-301.4				-204.5	-90.7	-417.4	-11.53	-6.796	-41.36
72.39	-104	-293.4	-252.6	-163.4	-313.4				-228.5	-98.93	-417.4	8.078	1.271	-43.36
14.04	-130	-323.4	-232.9	-200.5	-303.4				-245.9	-104.6	-417.4	45.47	1.651	-45.36
-15.08	-157.2	-343.4	-231.9	-206.5	-295.4				-255.6	-105.7	-407.4	50.05	-4.425	-47.36
-47.34	-172.2	-337.4	-230.1	-186.9	-267.4				-263.6	-95.38	-395.4	60.64	-44.85	-35.36
-81.35	-185.2	-315.4	-227	-215.7	-225.4				-264.5	-95.46	-389.4	66.49	-26.66	-31.36
-146.3	-179.1	-313.4	-211.8	-200	-181.4				-269.1	-96.31	-401.4	69.76	-22.18	-31.36
-177.7	-184	-277.4	-202.2	-175.5	-121.4				-270.7	-102.3	-411.4	71.49	-19.8	-49.36
-219.7	-210.8	-275.4	-193.1	-140.5	-77.36				-268.5	-108.7	-397.4	73.11	-30.27	-69.36
-236.8	-178.5	-251.4	-184.8	-103.3	-27.36				-268.2	-108.9	-379.4	72.27	-54.26	-83.36
-280.6	-172.6	-243.4	-168.1	-25.2	8.642				-270.1	-97.61	-353.4	54.39	-81.66	-105.4
-300.9	-158.1	-263.4	-157.1	28.57	30.64				-276.6	-84.79	-329.4	30.92	-83.84	-123.4
-317.6	-161.1	-283.4	-147.8	63.3	36.64				-273.7	-63.09	-303.4	2.157	-77.99	-129.4
-343.8	-166.1	-307.4	-139.2	92.1	48.64				-272.4	-63.25	-305.4	-30.67	-65.55	-127.4
-348.7	-166	-309.4	-121.3	124.2	48.64				-270.8	-69.66	-313.4	-103.8	-20.94	-139.4
-350.2	-149.9	-331.4	-112.1	128.2	54.64				-266.8	-81.31	-295.4	-148.6	-5.695	-143.4
-349.5	-150.5	-359.4	-108.3	130.5	64.64				-265.5	-86.52	-275.4	-186.1	-4.14	-151.4
-346.6	-167.2	-369.4	-99.21	122.6	60.64				-266.3	-82.78	-247.4	-238.9	-9.926	-163.4
-345	-175.2	-385.4	-82.78	81.6	60.64				-269.6	-73.6	-215.4	-324.7	9.373	-183.4
-347.9	-170.6	-411.4	-75.06	48.91	56.64				-271.1	-65.54	-205.4	-362.9	-6.08	-201.4
190	-188.9	-413.4	-70.24	18.57	44.64				-277.1	-65.64	-191.4	-364.8	-6.796	-227.4
171.3	-177	-399.4	-67.81	-1.767	32.64				-277.5	-78.16	-189.4	-371.8	1.271	-253.4
154.2	-183.6	-395.4	-68.41	-20.51	24.64				-280.1	-90.4	-177.4	-411.2	1.651	-285.4
132.7	-186	-383.4	-71.05	-30.05	4.642				-281.1	-99.84	-161.4	-419.7	-4.425	-309.4
82.12	-172	-343.4	-72.15	-47.52	-27.36				-281.5	-111.3	-149.4	-425.8	-7.582	-337.4
52.55	-157.1	-277.4	-73.82	-68.95	-45.36				-283.2	-123.5	-147.4	-429.8	-4.568	-351.4
20.39	-133.7	-235.4	-70.29	-104.1	-79.36				-283.7	-133.9	-137.4	-449.4	2.764	-365.4
-18.79	-108.6	-201.4	-66.62	-126.4	-127.4				-284.7	-142.1	-113.4	-464.4	-4.109	-381.4
-91.16	-86.43	-179.4	-60.43	-144.7	-159.4				-284	-146.7	-91.36	-473.9	-4.576	-393.4
-131.1	-85.22	-179.4	-49.89	-161.5	-197.4				-281.6	-147.6	-91.36	-464.5	-9.446	-409.4
-165.3	-92.16	-177.4	-21.1	-184.6	-207.4				-280.8	-155.7	-77.36	-371.1	-75.25	-413.4
-201.3	-107.7	-175.4	-14.96	-188.8	-245.4				-208	-224.4	-59.36	-359.5	-4.14	-383.4
-275.5	-129.9	-179.4	-2.679	-206	-325.4				-182.8	-233.6	-77.36	-352.1	-9.926	-339.4
-309.4	-120.5	-185.4	7.771	-219.1	-355.4				-140.7	-235.4	-119.4	-352.9	9.373	-307.4
-334.8	-123.2	-189.4	33.11	-243.2	-359.4				-112.9	-234.9	-127.4	-351	-6.08	-283.4
-355.1	-134.6	-213.4	38.16	-243	-329.4				-94.65	-226.1	-135.4	-344.1	-6.796	-269.4
-369	-132	-241.4	39.72	-233.3	-317.4				-73.42	-212.8	-117.4	-339.6	1.271	-263.4
-372.2	-135.4	-281.4	33.89	-236.8	-339.4				-28.7	-190.1	-115.4	-337.3	1.651	-251.4
-374.4	-150.5	-343.4	34.97	-251.9	-373.4				-2.437	-189.5	-135.4	-334.3	-4.425	-241.4
-373.9	-166.2	-383.4	32.8	-257.3	-371.4				20.39	-192.5	-165.4	-335.5	-7.582	-225.4
-368.3	-184.1	-409.4	29.88	-254.9	-309.4				42.9	-192	-165.4	-334.5	-4.568	-207.4
-298.8	-130	-405.4	24.71	-246.1	-261.4				91.95	-166.7	-153.4	-332.9	2.764	-171.4
-351.8	-144.1	-385.4	8.347	-215.3	-171.4				110.5	-151.6	-141.4	-326.3	-4.109	-149.4
-360.1	-135.8	-377.4	2.167	-190.2	-121.4				129.8	-135.9	-129.4	-323.4	-4.576	-133.4
-366	-129.7	-371.4	-8.157	-150	-57.36				144.3	-118.8	-109.4	-322.3	-9.446	-113.4
-369.9	-132.7	-375.4	-24.23	-93.87	-17.36				174	-103.4	-119.4	-321	223.3	-99.36
-370.2	-149.2	-365.4	-43.96	-10.46	-5.358				188.5	-103.7	-131.4	-319.3	213.3	-97.36
-365.6	-144.1	-357.4	-60.03	59.6	14.64				201	-109.4	-147.4	-320.2	174	-83.36
-363.2	-130.5	-337.4	-70.83	97.69	24.64				206	-115.9	-149.4	-316.4	155.3	-79.36
-365.1	-118.9	-311.4	-82	131.4	36.64				204.7	-118.3	-155.4	-316.5	139.6	-61.36
-362.2	-92.51	-299.4	-105	176.8	32.64				197.6	-116.2	-145.4	-317.6	131.1	-35.36
-360.9	-90.06	-299.4	-116.7	177.6	36.64				183.4	-116.5	-149.4	-320.5	127.5	-21.36
-361	-98.86	-307.4	-131.2	183.4	32.64				173.6	-121.7	-161.4	-323.4	121.1	-3.358
-362.3	-118.7	-305.4	-134.7	181.6	20.64				152.5	-151.7	-199.4	-325.7	108.7	8.642
-358.8	-139.1	-309.4	-160	160.6	10.64				141.4	-172.3	-221.4	-328.2	89.45	18.64
-356.8	-138.5	-293.4	-171.8	143.4	-5.358				126.4	-184.8	-233.4	-333.7	64.02	28.64
-351.9	-133.3	-277.4	-179	120.9	-31.36				108.5	-190.8	-231.4	-336.7	60.03	34.64
-349.4	-120.5	-247.4	-205.3	112.2	-31.36				79.94	-185.7	-193.4	-337.5	62.04	32.64
-340.3	-119.6	-247.4	-244.9	97.55	-41.36				62.51	-177.4	-181.4	-339.2	67.35	28.64
-330.9	-121.2	-239.4	-272.9	83.64	-55.36				45.75	-165.7	-151.4	-341	66.09	28.64
-331.4	-143.7	-257.4	-309	68.72	-75.36				27.32	-158.9	-151.4	-340.6	54.95	20.64
-323.1	-164.5	-267.4	-329.8	51.61	-91.36				-11.84	-168.8	-161.4	-339.7	36.71	12.64
-303.6	-183	-201.9	-374.7	11.97	-109.4				-29.62	-174.8	-157.4	-338.7	18.43	2.642
-303.5	-172.6	-152	-384.2	6.866	-135.4				-47.76	-176.5	-145.4	-326.5	-9.926	-9.358
-310.9	-139.4	-107.4	-390.4	5.166	-169.4				-63.72	-172.8	-107.4	-316.5	9.373	-25.36
-314.1	-119.8	-78.92	-396.6	-12.82	-215.4				-94.74	-142.2	-91.36	-304.7	-6.08	-27.36
-316.4	-102.8	-55.76	-409.1	-51.56	-253.4				-111.3	-133	-77.36	-297.3	-6.796	-29.36
-319.6	-97.58	-36.16	-393.4	-84.16	-293.4				-130.1	-127.8	-69.36	-273.5	1.271	-27.36
-327	-114.2	-20.12	-379.1	-109.7	-357.4				-147.2	-130.2	-77.36	-261.4	1.651	-25.36
-326.2	-122	-2.302	-359.5	-132.4	-409.4				-181	-143.6	-79.36	-250.9	-4.425	-15.36
-322.3	-126.2	27.99	3.226	-298.1	-412.1				-192.1	-144.1	-81.36	-244.3	-7.582	-9.358
-317.1	-124.7	51.15	-4.539	-264.6	-274.9				-205.4	-143.6	-77.36	-239.2	-4.568	-1.358
-311.2	-104.9	83.22	-11.36	-227	-148.4				-213.2	-136.8	-67.36	-240	2.764	4.642
-309.3	-86.63	113.5	-26.26	-144.6	-86.05				-221.4	-116.8	-55.36	-243.9	-4.109	20.64
-308.9	-61.24	131.3	-39.01	-90.35	-29.03				-226.1	-113.1	-65.36	-239	-4.576	18.64
-305.9	-35.07	150.9	-49.4	-34.2	-7.647				-230	-118.1	-81.36	-234.5	-9.446	10.64
-299	-8.347	165.2	-61.55	10.67	-0.52				-235.7	-130.3	-85.36	-234.6	-3.672	10.64
-296.4	-6.084	177.7	-87.37	90.59	10.17				-238	-147.7	-105.4	-233.8	4.87	16.64
-296.9	-7.112	193.7	-99.28	115.5	10.17				-246.8	-153.8	-111.4	-233.4	9.776	26.64
-292.9	2.484	199	-110.6	132	8.389				-249.5	-162.1	-135.4	-233.5	-6.796	26.64
-280.5	9.588	216.9	-119.3	140.6	-2.302				-240	-173.9	-165.4	-234.6	1.271	36.64
-269.4	3.941	218.6	-138.3	143.3	-7.647				-236.7	-190.5	-177.4	-237.6	1.651	50.64
-256.3	-51.32	238.2	-149.4	137.3	-14.77				-230.4	-201.6	-213.4	-240.3	-4.425	62.64
-243.1	-41.04	252.5	-161.8	139	-21.9				-216.6	-213.5	-255.4	-248.5	-7.582	62.64
-211	-7.112	257.8	-182.5	147.8	-29.03				-200.3	-223.8	-299.4	-253.3	-4.568	74.64
-190.3	2.484	256.1	-227.6	157.6	-36.16				-164.3	-230.3	-329.4	-261.8	2.764	72.64
-153.9	9.588	261.4	-252.6	162.7	-50.41				-126.8	-231.3	-385.4	-267.5	-4.109	64.64
-127.9	3.941	263.2	-277.7	160.6	-66.45				76.78	-312.4	-396.1	-280.2	-4.576	54.64
-105.7		265	-304	150.2	-75.36				73.8	-296.6	-294.5	-286.1	-9.446	52.64
-85.93	50.24	273.9	-342.7	102.6	-98.52				80.01	-240	-232.2	-293.4	-3.672	46.64
-61.99	39.02	282.8	-375.3	117.1	-128.8				73.82	-207.9	-196.5	-302.2	4.87	32.64
-34.56	17.72	286.3	-367.3	98.22	-171.6				69.93	-195.4	-191.2	-317.2	9.776	26.64
18.6	-12.46	288.1	-384.4	85.54	-205.4				66.78	-190.8	-189.4	-324.6	3.677	26.64
34.04	2.484	286.3	-371.3	38.69	-223.2				51.17	-177.5	-178.7	-330.4	4.377	34.64
49.26	9.588	281	-357	16.26	-250				36.03	-163.2	-153.8	-335.7	-5.417	48.64
57.34	3.941	284.6	-343.4	-2.433	-266				22.72	-147.5	-135.9	-342.3	-8.58	46.64
80.41	22.82	282.8	-339.7	-6.577	-308.8				66.22	-115.9	-121.7	-346.3	-10.14	40.64
92.03	15.69	281	-310.5	-66.18	-358.7				-42.2	-76.19	-123.5	-350.3	-25.69	46.64
102.6	3.941	288.1	-283.8	-112.6	-401.4				-64.02	-62.83	-141.3	-352.1	-38.16	50.64
114.8	-15.5	293.5	-161.1	-190	-392.5				-86.67	-55.34	-157.3	-347.8	-58.82	40.64
129.6	-54.24	297	-162.4	-177.9	-323				-108.5	-54.03	-184	-342.9	-63.17	50.64
131.6	-66.2	307.7	-165.4	-159.5	-250				-155.6	-64.64	-205.4	-337.1	-73.13	42.64
124.4	-60.95	307.7	-172.1	-132.1	-171.6				-181.1	-66.79	-216.1	-332.7	-87.38	30.64
117.8	-57.21	309.5	-175.3	-74.43	-84.26				-207	-66.08	-217.9	-316.6	-125.3	18.64
95.4	-50.55	304.2	-177.4	-41.89	-27.25				-228.3	-59.15	-219.7	-309.9	-132.5	10.64
82.92	-57.28	311.3	-178.7	-7.371	15.52				-260.1	-64.14	-225	-300.6	-141.1	12.64
74.15	-71.47	313.1	-180.6	20.1	63.62				-286.4	-65.2	-235.7	-292.8	-145.7	18.64
57.45	-81.08	334.5	-184.3	46.55	90.35				-306.9	-71.28	-235.7	-286.1	-139.3	26.64
12.44	-86.28	327.3	-187	52.66	126				-317.2	-68.22	-235.7	-282.1	-130.3	26.64
-9.453	-86.1	307.7	-190.6	51.47	152.7				-330.1	-56.87	-242.8	-281.1	-113.8	36.64
-45.87	-72.17	300.6	-194.6	44.64	181.2				-335.4	-57.72	-251.8	-278.5	-94.29	38.64
-74.28	-68.23	282.8	-200.9	4.416	218.6				-340.9	-64.12	-274.9	-271.1	-48.25	56.64
-129.8	-78.25	282.8	-203.9	-21.23	254.3				-347.1	-77.6	-289.2	-266.6	-26.64	56.64
-162	-93.16	279.2	-201.8	-37.58	297				-341.4	-96.71	-307	-261	-12.38	50.64
-193.7	-118.7	282.8	-197.3	-37.49	289.9				-340.3	-107.8	-326.6	-262.8	-12.96	56.64
-221.8	-145.4	241.8	-182.7	-15.19	273.9				-342.9	-122.9	-358.7	-248.8	-17.19	50.64
292.3	-202.5	-415.7	-172.6	-5.905	259.6				-348.2	-139.7	-392.5	-242.3	-29.15	36.64
287.8	-181.5	-403.2	-162.5	-2.776	259.6				-335.3	-171.4	-415.7	-235.8	-40.69	30.64
282.6	-174.6	-397.9	-154.5	-4.431	247.2				-297.8	-206.6	-417.4	-227.4	-43.87	16.64
275.2	-175.7	-417.5	-134.6	-32.04	248.9				-301.7	-169.2	-381.4	-207.2	-29.18	8.642
252.8	-182.1	-419.2	-125	-48.69	232.9				-304.2	-152.7	-359.4	-206.3	-29.87	2.642
233	-198.8	-417.5	-111.4	-64.96	224				-309.3	-143.6	-347.4	-203.3	-27.55	8.642
208.3	-191.9	-415.7	-94.57	-78.54	208				-310.5	-140.7	-347.4	-199	-32.47	-11.36
155	-176.6	-390.7	-72.48	-85.5	191.9				-312.1	-149.9	-351.4	-188.6	-64.44	-37.36
82.16	-156.8	-381.8	-61.64	-94.37	165.2				-312.5	-161.9	-349.4	-187	-73.73	-47.36
44.67	-163.2	-390.7	-52.4	-108.3	142				-319.3	-165	-323.4	-188.1	-97.28	-59.36
30.22	-171.9	-410.3	-36.14	-127.8	102.8				-315.5	-160.6	-299.4	-195.5	-112.5	-55.36
-129.3	-192.2	-410.3	-4.141	-148.5	68.97				-318.5	-127.7	-265.4	-213.9	-100.8	-59.36
-171.8	-200.7	-356.9	3.186	-163.8	3.044				-321.5	-108	-229.4	-227.2	-97.13	-59.36
-213.5	-224.7	-308.8	15.25	-165.2	-41.5				-309.5	-75.42	-201.4	-238.4	-69.2	-53.36
-253.1	-209.9	-283.8	23.39	-169.3	-114.6				-307	-55.32	-177.4	-252.1	-44.12	-55.36
-330.1	-151.5	-173.4	47.73	-198	-175.1				-311	-31.5	-167.4	-290.2	-0.268	-73.36
-331.4	-140.4	-168	55.63	-207.4	-237.5				-303.8	-32.69	-157.4	-309.4	17.34	-93.36
-332.3	-139.1	-178.7	60.5	-214.8	-298.1				-295.1	-38.53	-165.4	-329.3	26.21	-103.4
-337.5	-155.3	-196.5	61.24	-216.3	-340.8				-292.6	-48.8	-173.4	-349	27.36	-135.4
-331.8	-156.3	-209	57.11	-231.5	-422.8				-287	-79.06	-183.4	-393	25.88	-155.4
-328.8	-161.8	-209	-141.6	-256.7	-95.36				-281.5	-88.4	-199.4	-403.1	16.85	-171.4
-324.7	-159.7	-207.2	-158.2	-211.6	-83.36				-270.7	-93.66	-199.4	-405.4	15.08	-205.4
-320.5	-152.8	-212.6	-194.5	-112.4	-75.36				-265.8	-102.6	-235.4	-415.6	-0.166	-233.4
-317.8	-155	-232.2	-217.7	-54.57	-77.36				-251.7	-139.7	-273.4	-415.5	-15.97	-263.4
-295.6	-196.8	-278.5	-233.5	-23.25	-91.36				-246	-167.3	-327.4	-415.5	-32.84	-287.4
-290.1	-195.4	-307	-252.6	12.08	-91.36				-237.5	-192.2	-373.4	-398.5	-42.92	-325.4
-238.6	-259	-389	-289.3	45.85	-121.4				-225.8	-207.7	-411.4	-393.2	-69.22	-361.4
-185.2	-231.3	-371.1	-297.6	67.38	-147.4				313.6	-151.5	-419.4	-383.2	-121	-395.4
-194.6	-239	-381.8	-301.1	90.08	-163.4				291.4	-125.3	-391.4	-368.5	-136.3	-417.4
-182.6	-242.2	-408.6	-321.4	116.9	-181.4				264.4	-101.5	-369.4	-298.2	-152.8	-395.4
-93.79	-279.3	-417.5	-328.1	113.3	-217.4				212.8	-56.23	-373.4	-270.1	-107.4	-361.4
-76.76	-251.9	-326.6	-309.3	81.7	-247.4				202.9	-53.18	-369.4	-275.7	-88.53	-321.4
-77.05	-216.1	-244.6	-323.2	106.1	-263.4				154	-42.73	-385.4	-271.8	-55.38	-247.4
-76.01	-197.8	-182.3	-279.9	96.24	-281.4				140.3	-52.64	-409.4	-276.4	-17.09	-211.4
-78.32	-178.7	-146.6	-273.5	77.18	-295.4				-264.6	-167.6	-403.4	-286.5	60.23	-175.4
-81.08	-176.5	-135.9	-259.1	79.93	-295.4				-269.1	-149.4	-383.4	-295.5	81.92	-141.4
-81.85	-191.6	-103.9	-243.8	86.02	-287.4				-282.7	-120.5	-351.4	-301.4	101.1	-115.4
-88.16	-191.7	-77.14	-230.7	94.98	-271.4				-286.3	-116	-347.4	-305.5	114.7	-103.4
-95.71	-185.3	-25.46	-210.5	116.2	-257.4				-292.4	-120.9	-351.4	-312.2	121.7	-99.36
-120	-153.1	24.43	-200.5	129.3	-231.4				-301	-133.7	-355.4	-313.7	112.2	-91.36
-131.6	-132.2	60.06	-190.5	153	-203.4				-304.9	-161.1	-353.4	-319.2	96.55	-93.36
-147.6	-97.72	79.66	-186.7	168.8	-175.4				-308	-166.2	-335.4	-327	78.8	-75.36
-162.1	-77.24	93.92	-185.4	218.5	-151.4				-309.1	-165.9	-319.4	-336	68.5	-45.36
-197.4	-57.19	95.7	-187	227.8	-135.4				-319.6	-163.8	-327.4	-337.5	71.78	-25.36
-214.6	-59.17	102.8	-189	230.3	-119.4				-316.6	-179.4	-325.4	-339.2	82.07	2.642
-232.8	-67.91	108.2	-189.6	228	-115.4				-310.6	-188.4	-323.4	-334.3	96.08	28.64
-249.8	-80.88	102.8	-191.8	201.4	-111.4				-306.7	-192.7	-305.4	-341.5	117	38.64
-281.7	-119.4	111.7	-190	196.8	-103.4				-313.3	-193.5	-297.4	-346.3	117.1	46.64
-283	-133.2	104.6	-194.9	199.7	-99.36				-301	-187.9	-293.4	-348.1	111.8	62.64
-283.6	-133.8	79.66	-202.4	199.8	-103.4				-298.7	-194.9	-295.4	-350.4	99.66	76.64
-288.7	-137.3	44.03	-213.7	188.3	-103.4							-360.3	60.84	74.64
-198.4	-239.9	-317.7	-220.7	172.3	-113.4							-366.1	46.47	90.64
-175.6	-240	-349.8	-228.9	149	-127.4							-365.7	40.51	84.64
-151.6	-235.8	-362.2	-235.4	117	-145.4							-364.2	36.34	72.64
-94	-216.3	-372.9	-255	58.58	-159.4							-358	30.57	84.64
-66.57	-218.2	-421	-267.1	40.78	-165.4							-354.2	20.79	70.64
138.7	-231.1	-392.5	-278.8	30.78	-163.4							-348.9	2.764	68.64
168.2	-207.9	-364	-284.7	28.98	-157.4							-347.1	-4.109	60.64
233	-205.3	-353.3	-295.2	33.83	-147.4							-339.4	-4.576	52.64
			-297.5	44.8	-135.4							-335.2	-9.446	60.64
			-299	63.56	-125.4							-331.2	-3.672	68.64
			-296.2	84.71	-129.4							-324.1	4.87	90.64
			-299.3	85.88	-135.4							-307.2	9.776	98.64
			-296.7	81.23	-143.4							-294.3	3.677	108.6
			-295.3	67.68	-163.4							-280.7	4.377	114.6
			-285.4	48.95	-181.4							-264.8	-5.417	116.6
			-273.8	29.23	-191.4							-214.3	-8.58	112.6
			-264.9	19.95	-209.4							-180.2	-7.017	110.6
			-256.7	-2.916	-243.4							-173.8	-9.342	100.6
			-251.5	-31.05	-297.4							-153	-8.501	82.64
			-224.6	-81.87	-331.4							-91.56	74.89	64.64
			-207.1	-102.3	-359.4							-60.22	73.8	46.64
			-190.8	-113.2	-387.4							-25.9	70.56	16.64
			-173.1	-119.5	-403.4							-0.292	53.31	-15.36
												62.56	31.11	-33.36
												92.68	27.88	-49.36
												117.7	31.16	-69.36
												138	38.42	-83.36
												172.4	52.14	-103.4
												188.5	54.2	-115.4
												204.7	48.59	-147.4
												214.9	31	-171.4
												242.7	22.97	-201.4
												239.2	17.05	-209.4
												211.6	-4.576	-227.4
												198.1	-9.446	-257.4
												196.4	-3.672	-303.4
												171.2	4.87	-345.4
												136.5	9.776	-381.4
												66.56	3.677	-405.4
												-29.28	4.377	-409.4
												-81.1	-5.417	-407.4
												-127.1	-8.58	-401.4
												-178	-15.47	-413.4
												-255.3	-3.672	-391.4
												-314.7	4.87	-399.4
												-345.1	9.776	-399.4
												-366.3	3.677	-415.4
												-388.3	23.72	-412.1
												-382.1	65.8	-372.9
												-372.5	97.45	-328.4
												-368.1	152.3	-301.6
												-353.4	201.5	-271.4
												-347	208.8	-258.9
												-341.6	208.5	-244.6
												-340.8	205.5	-239.3
												-337.2	177.1	-239.3
												-335	160.6	-228.6
												-328.2	146.6	-209
												-323.3	140.6	-189.4
												-314.9	144.6	-164.4
												-311.2	151.9	-144.8
												-308.8	150.7	-130.6
												-307.3	141.5	-116.3
												-302.2	106.4	-105.6
												-300.3	92.76	-87.83
												-299.8	85.04	-70.01
												-300.4	83.43	-29.03
												-305.3	94.23	-7.647
												-308.1	91.56	4.826
												-310.1	78.66	29.77
												-314.1	62.57	44.03
												-322.9	16.79	54.72
												-325.4	4.377	72.53
												-327.8	-5.417	99.26
												-329.5	-8.58	97.48
												-328	-7.017	93.92
												-332.2	-9.342	95.7
												-327.2	-8.501	86.79
												-326.3	2.798	90.35
												-325.3	-1.115	72.53
												-321.1	-5.038	67.19
												-316.1	-114.1	63.62
												-306.4	-122.8	56.5
												-285.6	-141.4	52.93
												-267.4	-141.8	49.37
												-246.1	-132	33.33
												-224.2	-123.8	27.99
												-168	-94.73	26.21
												-145.5	-88.18	8.389
												-108.1	-57.81	-7.647
												-78.65	-55.7	-27.25
												-8.567	-61.08	-73.57
												27.88	-73.27	-107.4
												70.99	-85.19	-141.3
												90.97	-88.49	-155.5
												151.4	-84.14	-173.4
												179.2	-88.68	-175.1
												183.7	-77.06	-187.6
												195.2	-75.96	-200.1
												225.2	-80.63	-226.8
												235.9	-97.88	-250
												276.4	-112.3	-262.4
												298.4	-112.5	-282
												251.5	-113.9	-280.3
												235.4	-111	-292.7
												212.1	-103.6	-303.4
												182.2	-92.49	-314.1
												122	-40.6	-303.4
												73.93	-43.89	-307
												13.74	-20.87	-305.2
												-39.52	-8.501	-326.6
												-134.3	2.798	-346.2
												-243.2	-1.115	-355.1
												-289.1	-5.038	-360.4
												-294.2	-2.718	-362.2
												-394.2	4.906	-369.4
												-413.6	-1.993	-360.4
												-410.8	5.961	-356.9
												-425.7	7.456	-348
												-411.2	41	-333.7
												-408.6	55.89	-319.5
												-422.8	100.6	-298.1
												-413.6	118.3	-267.8
												-407.3	175.6	-251.8
												-401.6	194.7	-239.3
												-397.4	205.3	-232.2
												-392.4	206.7	-225
												-381.1	183.4	-235.7
												-376.9	165	-241.1
												-369.1	154.4	-228.6
												-362	147.3	-210.8
												-351.4	132.5	-198.3
												-345	131	-185.8
												-344.6	134.4	-152
												-336	143.3	-130.6
												-336.2	147.5	-111
												-331.4	140.1	-92.18
												-325.7	125.3	-89
												-322.6	103.1	-65.98
												-323.1	73.04	-43.74
												-318.1	72.87	-11.98
												-326.8	64.76	0.731
												-328.4	60	17.41
												-331.5	30.9	37.26
												-332.3	16.04	52.35
												-330.1	4.906	70.61
												-328.2	-1.993	92.05
												-321	5.961	97.61
												-314	7.456	112.7
												-309.4	17.13	114.3
												-306.2	7.456	121.4
												-295.8	-21.91	124.2
												-287.7	-37.87	131.3
												-280.4	-46.73	139.8
												-272.8	-52.21	148.2
												-261.7	-76.1	161
												-246.1	-43.2	151.1
												-236.9	-40.19	149.7
												-227.1	-43.03	158.2
												-207.7	-74.28	155.3
												-196.5	-85.4	144
												-186.8	-91.96	144
												-178	-97.91	136.9
												-165.6	-107.9	135.5
												-161.1	-123.9	127
												-155.3	-143.1	110
												-150.7	-161.7	95.87
												-143.4	-192	73.22
												-133.4	-200	23.68
												-121.6	-203.2	-40.01
												-110.1	-188.7	-140.5
												-56.74	-189.9	-232.5
												-1.945	-171.8	-286.3
												42.26	-150.2	-319.4
												100.9	-129.7	-361.4
												193	-101.2	-397.4

## Sheet: ED_Fig_1_b
Green			Lightblue			Lilac			Orange			Pink			Black
horizontal	vertical	wind dir.	horizontal	vertical	wind dir.	horizontal	vertical	wind dir.	horizontal	vertical	wind dir.	horizontal	vertical	wind dir.	horizontal	vertical	wind dir.
-169.4	119.1	164.1	-329.1	269.9	-115.7	-196.4	384	-377.4	-248	198.7	-368.5	-296.9	353.2	-273.1	-423	210.7	-441.3
-148.3	135.6	180.4	-329.1	260.1	-114.6	-195.3	371.9	-387.7	-279	198.7	-358.5	-279	359.7	-260.7	-424	223.7	-432.6
-114.2	127.4	185.8	-340	243.6	-120.6	-185.4	367.5	-387.4	-315	202.7	-347.4	-238.5	377.5	-239.8	-416	251.7	-426.6
-98.3	117.4	187.6	-333.4	209.6	-131.6	-178.8	365.3	-388.8	-330	193.7	-342.6	-214.5	379.4	-229.2	-413	241.7	-420.9
-76.91	107.3	204.9	-315.9	203	-118.9	-176.6	364.2	-392.3	-332	209.7	-327.6	-194.5	395.2	-226.1	-405	230.7	-420.6
-55.62	103.3	231.5	-319.2	205.2	-102.8	-172.3	359.8	-391.7	-348	217.7	-319.7	-158.1	371.3	-212	-404	231.7	-415.2
-9.383	108.6	229	-312.6	205.2	-88.04	-133.9	369.7	-401.9	-355	205.7	-310	-139.9	358.8	-207.5	-388	229.7	-414.6
14.46	123.3	224.9	-306	218.4	-63.94	-136.1	335.7	-411.9	-371	204.7	-301.3	-135.9	378.3	-194.7	-388	235.7	-416.1
36.18	134.6	225.8	-300.5	230.4	-45.28	-129.5	322.6	-413.1	-370	208.7	-279.4	-131.4	388.8	-183.9	-387	230.7	-421.8
57.51	137.3	216	-300.5	250.2	-28.18	-117.6	307.2	-407	-352	217.7	-270.8	-133.6	388.4	-182.1	-377	216.7	-429.5
102.5	131.4	217.5	-285.2	282	-9.415	-80.77	306.6	-404.1	-342	251.7	-244.1	-140.8	367.6	-186.3	-384	192.7	-433.7
122.1	125.1	219.2	-275.3	287.5	-5.421	-69.4	316.3	-392.5	-313	285.7	-228.1	-141.2	367	-185.1	-383	176.7	-430.2
136.5	119.8	217.6	-275.3	279.8	-3.643	-59.56	313.8	-377.1	-299	294.7	-220	-144.8	354.3	-178.4	-380.9	172.8	-414.6
145.4	117.3	212.6	-275.3	279.8	-4.765	-45.32	319.6	-360.4	-281	296.7	-215.4	-158	352.2	-172.4	-380.6	176.2	-397.1
141.8	119	201.7	-274.2	274.3	-0.99	-19.67	340.4	-336.5	-254	282.7	-218.1	-177.7	350	-162.6	-383.1	184.6	-376.1
143.7	124.8	185.3	-273.1	274.3	-14.67	-7.678	362.3	-305.4	-239	274.7	-218.3	-201.9	345.6	-158.4	-385.7	192.5	-360.3
138.3	113	179.7	-257.8	265.5	-15.47	-0.547	372.5	-288.6	-232	285.7	-207.6	-201.9	333.5	-151.9	-396.1	199.2	-339.6
132.9	105.2	173.5	-244.6	265.5	-14.59	7.388	374.2	-274.1	-228	274.7	-212.4	-206.2	332.4	-143.4	-398	195.5	-333.6
113.6	92.03	165.4	-228.2	253.5	-13.72	14.32	382.8	-257.7	-203	255.7	-222.8	-215	331.3	-132.7	-402.6	185.6	-316.4
99.2	90.12	160	-206.2	266.6	-12.08	15.62	393.2	-240.1	-191	244.7	-223.4	-210.6	331.3	-118.3	-403.1	186.3	-302.6
83.57	89.28	164.4	-185.4	274.3	-5.322	16.34	400.4	-220.2	-174	243.7	-223.3	-211.7	330.2	-102.3	-416.3	194.7	-290.2
61.79	91.64	167.9	-171.2	282	-1.576	16.84	409.5	-211.1	-150	246.7	-220.9	-209.5	335.7	-86.01	-416.7	195.2	-283.8
16.26	90.13	170.1	-136.1	309.4	5.945	19.64	395.9	-214.6	-97	277.7	-218.2	-204.1	314.9	-82.67	-412.9	181.5	-277.5
-7.069	80.58	181	-111.9	319.3	4.028	23.9	385.8	-215.9	-67	276.7	-224.8	-203	305	-72.44	-415.5	176.8	-265.2
-34.35	65.8	183.9	-93.3	326.9	1.891	29.86	374.9	-215.3	-37	269.7	-236.9	-205.1	291.9	-55.74	-413.3	179.1	-255.9
-61.29	52.78	188.4	-74.66	326.9	-7.14	37.68	368	-204.1	-8	256.7	-251.9	-205.1	274.3	-43.84	-408.6	184.5	-243.1
-122.5	39.03	167.1	-35.54	320.3	-5.173	62.88	369.8	-203.2	61.81	242.9	-259.9	-215	255.7	-34.05	-402	192.7	-239.1
-156.3	26.04	160.8	-14.07	319.6	-6.593	72.16	367.9	-195.2	93.68	249.4	-253.3	-229.3	234.8	-16.01	-402	184.7	-234.3
-191.1	9.516	159.7	5.4	318.7	4.653	86.53	361.6	-199.5	122	259.5	-253.2	-233.7	214	-5.202	-395.3	181.8	-231
-224.4	-7.71	125.7	29.45	322.4	-7.766	101	349.9	-202	143.9	268.8	-254.9	-239.1	188.8	10.83	-396.1	176.7	-224
-279.2	7.008	87.47	67.88	331.3	-9.097	110.1	338.4	-199.3	200.4	268.6	-255.8	-267.7	157	15.76	-399	178.7	-217.4
-295.8	4.22	38.82	86.52	337.9	-9.316	119.3	327.3	-197.1	228.8	266.6	-270.4	-283	155.9	22.9	-397.3	178	-202.2
-302.6	-4.458	-19.26	109.6	337.9	-3.921	126	323.7	-195.5	246.7	267.4	-267.8	-292.6	150.9	25.48	-396	200.7	-196.2
-319.4	-8.862	-61.12	115	335.7	6.67	126	323.7	-192.2	258.2	270.9	-269.2	-300.6	149.1	14.04	-393	210.7	-188.6
-327.6	-5.034	-105.8	175.3	316	4.703	119.4	328	-183.6	268.2	274.5	-276	-307.4	139.7	8.27	-389	204.7	-188.6
-333.6	4.688	-138	191.8	313.8	8.2	111.7	336.8	-184.1	265	260.7	-281.2	-313.8	128.8	-7.05	-382	194.7	-190.8
-336.8	4.567	-172.1	197.3	308.3	-1.626	106.5	330.5	-184	267.3	259.1	-290.7	-315.3	118	-15.37	-381	193.7	-187.4
-346.3	-2.945	-196.9	203.9	305	-4.984	104.3	325.8	-185.9	257.3	256.8	-292	-317.2	107.6	-13.01	-386	188.7	-186
-343.5	5.793	-212.8	218.1	296.2	3.471	103.3	321.5	-187.7	217.3	264.8	-288.8	-321.3	86.14	-14.43	-386	184.7	-178.7
-336.4	1.646	-228.6	231.3	294	4.465	101.6	321.5	-180.6	180.2	276.1	-286.5	-321	77.29	-8.302	-386	193.7	-173.5
-327.3	-3.421	-220.4	228	283.1	7.922	98.05	323.5	-175.6	140	291.7	-281.6	-325	68.46	-9.395	-387	188.7	-175.6
-319.2	1.54	-211.5	229.1	267.7	6.094	93.04	328.4	-172.6	70.21	305	-279.8	-328.4	65.06	2.07	-387	180.7	-173
-296.4	1.104	-187.2	234	232.2	6.094	81.11	323.6	-169.8	-36.64	322.5	-287	-337.2	70.8	21.63	-390	159.7	-173.5
-279.5	-6.037	-152.6	227.9	215.1	5.21	75.52	314.2	-177.3	-89.06	309	-298.2	-336.3	68.49	28.75	-390	152.7	-171.6
-262.3	-9.923	-131.4	220.9	200	7.098	67.6	304.9	-179.8	-145.1	292	-313.1	-336.3	70.09	44.18	-384	153.7	-166.3
-244.4	1.275	-111.7	213	187.6	3.213	56.88	299.9	-179.2	-194.6	267.8	-333.7	-334	73.65	52.06	-386	152.7	-168.6
-207.8	4.964	-94.62	169.6	183.7	-5.56	24.08	308.6	-169.9	-274.2	241	-340.3	-326	89.18	53.15	-384	133.7	-176.5
-188	3.31	-81.08	140.4	187.8	4.306	3.907	320.3	-166.7	-344.2	217.9	-342.3	-324	102.4	52.57	-389	117.7	-174.1
-171	7.965	-41.66	107.4	193.6	-7.587	-21.85	326.5	-168.3	-385.2	214.8	-329.4	-323.9	116	58.89	-390	104.7	-185.4
-156.7	-6.025	-1.248	72.07	205.1	5.468	-46.06	327.4	-171.6	-413.9	210.4	-319.6	-320.7	131.5	64.09	-389	102.7	-183.8
-135.5	-6.855	56.62	-5.669	225.8	8.508	-96.63	314.8	-179.8	-415	207.7	-314.4	-319.6	149.8	70.41	-389	99.69	-187.2
-129.4	-8.303	124.8	-47.2	232.9	2.224	-121	308.1	-181.8	-391.1	225.7	-299.3	-319.2	142.7	64.96	-384	104.7	-190.8
-125.8	7.796	171.9	-92.23	234.8	3.238	-146.3	305.1	-184	-405	240.7	-286.9	-312.6	142.7	61.4	-387	104.7	-189
-127.1	1.747	205.5	-127.3	254.9	2.582	-171	306.7	-187.4	-392	252.7	-278.4	-312.6	148.2	50.62	-393	94.69	-189.2
-123.4	4.732	242.2	-189.3	250.5	-1.959	-218.3	288.4	-189.2	-361	274.7	-268.4	-311.8	158.3	69.61	-393	100.7	-185.4
-122.5	7.516	279.6	-207.3	260.1	-3.956	-238.6	286	-190.9	-357	273.7	-267.7	-309	166.5	75.6	-393	103.7	-181.7
-121.9	-2.952	320.6	-228.2	267.7	-9.698	-266.6	274.3	-194.2	-338	272.7	-264.3	-306	177.2	87.15	-393	103.7	-181.7
-126.5	7.162	345	-250.1	277.6	-9.668	-286.3	269.9	-202.9	-325	282.7	-250	-302.5	189.9	85.45	-393	103.7	-170.7
-144.4	-4.483	362.6	-274.2	288.6	1.588	-311.5	268.8	-203.7	-268	313.7	-245.1	-289.9	217.5	97.43	-391	86.69	-178.6
-157.1	-8.553	366.5	-269.8	296.2	-7.989	-329.1	272.1	-201.1	-236	318.7	-246.5	-281.9	224.4	96.53	-390	78.69	-176.4
-168.7	-3.95	378.4	-269.8	314.9	-3.995	-341.1	268.8	-203.6	-212	320.7	-244.3	-274.8	225.5	91.85	-389.5	74.83	-172.9
-180.5	1.405	389	-272	323.7	7.897	-346.6	269.9	-209.1	-184	309.7	-253.1	-266.2	220.4	84.95	-390.2	75.03	-158.4
-206.4	-8.356	411.3	-258.9	342.3	7.659	-359.1	252.9	-217.1	-127.4	282.3	-262.1	-254	206.7	96.28	-391.7	77.43	-151.1
-218.5	3.094	430.1	-243.5	334.6	-5.972	-359.9	244.6	-226.4	-103.3	277.9	-262.6	-246.6	204	85.83	-389.2	82.05	-147.3
-229.6	5.309	434.2	-235.9	322.6	9.785	-351.4	242.1	-232.8	-99.01	276	-252	-243.1	200.2	95.16	-386.6	78.42	-147.6
-236.5	-4.207	436.1	-227.1	309.4	-5.217	-349.8	224.1	-244.2	-87.45	283.6	-249.8	-241.5	197.9	102.5	-387.2	66.4	-144.7
-245.5	2.372	428.1	-217.2	306.1	-3.956	-313.6	203.3	-244.8	-68.07	298.9	-236.7	-242.5	202.5	115	-387.3	50.12	-136.7
-249.8	8.951	434.4	-211.7	297.3	4.49	-280.9	197.2	-252.9	-63.24	297	-239.9	-241.4	208.4	119.5	-384.9	48.08	-127.4
-253.8	7.672	436.8	-227.1	297.3	5.831	-247	193	-260.9	-56.86	286.8	-246.8	-236.3	217.7	123.5	-383.8	50.98	-123.3
-256.4	1	444.8	-224.9	295.1	-6.559	-210.5	191.7	-247.5	-52.93	268.5	-258.9	-234.1	221.2	123.6	-382.9	58.04	-113.5
-254.3	-3.221	441.8	-249	289.7	5.125	-150.9	194.4	-238.7	-63.31	239.3	-268.4	-227.8	209.3	132.8	-378.8	69.73	-104
-251.3	9.287	446.3	-263.3	285.3	6.685	-105.7	207.7	-217.4	-73.21	237.7	-270.8	-225.5	200.8	125.5	-378.4	66.98	-111.6
-246.4	7.022	444	-275.3	280.9	6.636	-86.86	211.5	-201.2	-84.15	239	-267.5	-221.4	194.2	125.9	-378.2	60.82	-106.7
-241.3	7.944	448.9	-295.1	269.9	-2.257	-62.08	225.1	-175.8	-116.2	244.4	-270	-218.5	190	129.5	-379.2	55.96	-107
-226.5	-9.142	460.5	-312.6	232.6	1.3	-20.55	259.9	-145.9	-196.5	254.8	-265.8	-217.8	187.1	129.6	-381.3	55.46	-98.29
-215.1	7.466	459.7	-315.9	209.6	-5.158	0.279	275.9	-128.1	-236.5	249.9	-272.5	-217.2	186.1	133	-384.1	56.94	-87.62
-199.7	-9.64	458	-314.8	198.6	-4.502	16.29	282.2	-111.9	-275.8	238.4	-281.5	-217.2	181	131.2	-384.5	60.8	-85.18
-178.8	2.544	458.5	-313.7	180	-5.625	38.39	283.6	-103.1	-315.8	217.5	-296	-216.3	172.2	126.8	-383.9	64	-82.06
-132.3	-4.207	447.3	-317	162.5	2.91	71.63	275.6	-91.23	-382	187.7	-302.2	-222.1	157.6	124.4	-385.4	48.88	-79.82
-106.9	6.758	426	-308.2	159.2	9.06	85.82	283	-72.25	-402	166.7	-302.3	-229.1	153.5	127.6	-388.2	45.15	-82.58
-83.5	8.951	434.5	-298.4	150.4	4.271	93.29	294.4	-59.58	-421	171.7	-310	-234.7	152.3	131.3	-390.5	33.84	-86.79
-57.88	-5.138	425.5	-286.7	140.5	4.817	95.47	310.6	-41.36	-416	164.7	-306.4	-244.6	151.5	132.3	-391	27.89	-80.33
-8.018	3.566	426.1	-245.7	115.9	5.255	96.69	325.8	-37.58	-405	174.7	-289.1	-263.5	132.2	127.3	-387.6	21.41	-81.78
17.8	-8.368	436.7	-232.3	120.5	2.124	95.99	326.1	-32.14	-395	189.7	-271.9	-273.4	124.9	127.4	-384.7	20.47	-84.69
42.6	4.019	435.9	-203.5	128.8	-7.611	95.78	320.8	-32.03	-393	220.7	-255.2	-285.9	117.6	131.3	-382.4	23.05	-78.37
65.47	-8.252	401.2	-180.6	145.3	-4.612	97.02	309.1	-38.81	-379	226.7	-245	-295.8	111.1	149.1	-378.4	25.99	-76.59
97.89	-2.686	350.2	-142.6	192.7	3.496	94.99	281.3	-35.04	-367	224.7	-242.6	-315.5	107	148.2	-371	23.04	-84.14
112.6	7.704	323.7	-127.8	222.7	4.812	92.21	271.1	-35.26	-364	229.7	-234.8	-321.4	110.4	147.6	-372.4	10.96	-84.8
127.4	7.618	296.1	-117.5	252	-2.658	85.96	265.2	-32.14	-346	239.7	-215.3	-323.9	115.6	146.6	-374.4	1.985	-94.89
143.2	-7.292	271.8	-109.6	277.3	-5.218	78.32	255.4	-28	-327	270.7	-206.1	-324	119.6	146.8	-376.2	-3.142	-100.9
173.9	8.688	253.7	-93.72	303.5	4.418	61.18	221	-32.11	-277	299.7	-196.5	-327	112.6	142.3	-384.7	-2.938	-95.55
184.2	1.749	244.4	-86.97	306.5	2.957	51.63	204.9	-36.87	-259	306.7	-196.5	-328.7	101.5	138.9	-386.3	-1.601	-89.66
190.8	-2.175	227.6	-81.29	302.9	8.138	38.63	192.7	-26.96	-235	301.7	-200.4	-330.8	90.31	142.9	-387.3	2.232	-100.4
192.9	9.012	229.1	-78.28	297.8	9.873	23.39	185	-21.49	-219	297.7	-209.8	-333.8	81.41	155.5	-385.4	-1.208	-110.2
182.8	2.789	218.7	-85.29	305.8	4.002	-10.95	182.1	-10.68	-177	285.7	-213.3	-339.7	71.28	154.7	-389.3	-21.99	-115.1
171.5	2.372	212.1	-95.99	311.3	-4.952	-28.47	178.7	23.58	-163	294.7	-206.9	-339.4	69.47	158.5	-389.5	-30.17	-126.5
147.9	-40.39	216.7	-109.1	315.5	-8.087	-44.16	169.8	1.832	-145	303.7	-199.8	-338.3	72.1	171.2	-388.5	-36.96	-130.4
134.8	-45.87	214.5	-125.8	309.1	15.03	-59.8	155.4	5.2	-122	322.7	-202	-337.5	80.36	177.6	-387.1	-40.41	-138.5
104.4	-66.09	214.5	-148.4	293.8	22.5	-100.3	130.1	0.799	-96	315.7	-204.2	-338	102.4	180.6	-374.9	-36.42	-135.3
86.48	-70.88	240.6	-164.6	286.6	24.96	-114.9	125.6	21.62	-80.36	304.4	-212.2	-336.1	117.5	175	-359.7	-29.75	-136.3
64.96	-71.54	243.9	-177.8	283.2	37.88	-131	129.7	39.11	-64.92	284.3	-227.5	-335.3	138	177.9	-335.9	-18.3	-135.1
41.49	-67.19	257.8	-181.4	280.3	44.66	-146.9	131.5	66.14	-52.99	271.7	-227.3	-336.4	152.6	180.5	-308.3	-5.25	-127.7
-15.07	-48.86	251.9	-195.8	258.7	48.8	-177.8	135.7	78.62	-54.89	264.2	-229	-337.8	161.4	178.6	-242.2	19.83	-129.3
-43.59	-48.05	255.2	-206.4	245.3	54.93	-195.3	122.1	90.34	-61.38	265.9	-227.7	-338.5	160.4	174.6	-215.2	23.52	-132.2
-71.2	-54.62	263.3	-212.6	233.6	63.27	-206.8	125.2	103.4	-65.91	260	-233.8	-338.3	151.9	170.9	-176.7	21.99	-155.8
-100.5	-70.48	270.3	-213.9	226.8	78.84	-219.6	128.5	110.8	-71.4	242.2	-250.7	-335.1	144.3	174.5	-136.6	16.52	-166.9
-153.4	-102.7	284	-217.6	231.4	96.84	-239.2	147.1	126.8	-95.92	225	-249	-330.3	131.8	159.8	-65.6	15.36	-177.9
-177.7	-111.3	288.4	-218	240.1	106.1	-247.6	150.9	128.1	-118.2	220.5	-243.7	-323.2	126.4	156.6	-31.46	21.73	-162.9
-197.3	-112.2	301.6	-213.8	248.5	110.1	-256.4	147.7	150.2	-144.2	220.5	-235.3	-317.2	122.2	155.1	2.789	30.75	-156.9
-216.6	-113.3	290.6	-212.8	253.5	114.1	-266.1	141.9	145.6	-176.8	221.3	-231	-315.6	120.3	163.9	33.94	42.76	-137.4
-257.9	-126.1	281.3	-208.4	241.4	113.5	-277.8	133	148.9	-241	205.5	-233.8	-307.8	111.7	163.8	78.64	74.07	-120.1
-270.7	-119	265.3	-206.2	222.8	113.5	-276.9	138.8	148.6	-270.1	187.5	-235.9	-304.5	100.2	168.9	102.9	82.65	-99.7
-279.6	-107.5	229.4	-198.6	201.9	113.5	-276.6	139.1	152.3	-299.5	165.2	-247.4	-302	83.34	171	124.4	82.37	-106.3
-284.7	-98.66	201.6	-189.7	184.7	114.6	-273.3	139.9	146.3	-320.3	147	-249.2	-299.6	59.95	165.7	154	81.7	-100.3
-295.4	-91.2	181.5	-162.5	167.4	114.2	-259.1	140	157.1	-339.1	129.1	-241.1	-300.8	17.04	163.6	170.4	87.62	-90.9
-300.5	-95.93	158.4	-138.9	162.7	113.4	-253.4	126.3	150.4	-339	131.5	-233.7	-296.7	3.205	169.2	169.8	93.7	-82.55
-310.3	-107.2	125.3	-111.3	161.9	111.5	-241.5	122.4	155.6	-336.9	141	-223.7	-291.9	-12.04	174.3	150.8	99.44	-76.97
-319.7	-121.5	101	-79.62	167.5	111.4	-226.2	118.7	145.5	-335.9	159.7	-208.8	-283.2	-22.02	198.2	154.5	104.8	-74.5
-326	-142.1	84.35	-21.3	185.6	116.2	-182.5	125.2	148.2	-325.8	189.4	-207.9	-256.9	-24.09	211.9	138.1	95.4	-75.7
-328.5	-140.8	64.89	10.1	184.8	112.7	-166.8	133.1	155.8	-323.8	191.4	-205.8	-238.8	-22.34	214.9	119.6	90.31	-84.79
-331.7	-134.1	57.12	41.87	178.1	110.7	-132.3	148.5	150.3	-330.2	180.6	-218.4	-217.2	-17.64	213.6	95.67	90.29	-90.06
-331.4	-136.9	57.81	72.19	166.6	108.5	-104.3	164.9	156.8	-326	174.3	-218.1	-193.8	-7.157	213	65.82	94.78	-96.43
-325.4	-160.2		124.7	156.2	108.8	-44.31	171.9	149.3	-308.1	185.7	-209.5	-152.1	-5.118	222.1	-7.841	104.7	-99.35
-318.1	-166		143.4	158.8	114.3	-24.22	174.8	132.5	-294.8	201.5	-197.1	-128.8	-13.98	227.1	-62	99.69	-111.3
-306.4	-165.5	47.57	156	167.1	117.8	0.397	181.9	134.4	-278	224.9	-182.2	-111.4	-20.82	228.1	-110	87.69	-129.6
-291.1	-162.1	48.61	160.3	177.7	119.9	22.49	193	132.9	-259.3	251.7	-165.3	-92.63	-23.73	230.2	-147.4	74.02	-149.2
-254.2	-135.1	79.74	159.6	197.5	119	49.36	227.5	132.7	-216.5	296.3	-168.6	-71.2	-23	231.9	-235.3	59.82	-157.2
-235.1	-115.3	102.2	157.6	199.6	113.4	63.3	239.2	136.3	-183.1	304.7	-163.2	-69.19	-17.21	229.3	-277.4	62.41	-168.7
-213.9	-103.2	122.2	154.7	194.9	118.8	77.3	244.2	136.3	-160.3	307.7	-166.7	-68.64	-11.41	212.9	-309.1	66.6	-164
-194.6	-97.04	133.8	151.5	183.4	113.3	91.32	239.8	131.3	-135.5	303	-178.6	-71.11	-1.563	205.4	-330.6	73.27	-165.9
-152.6	-104.9	146.8	140.4	159.5	104	103.8	253	135.6	-89.34	275.6	-193.7	-79.49	2.24	189	-363.5	89.48	-168.1
-128.5	-119.2	160.9	127.5	159.9	92.26	108.9	265.8	110.6	-66.56	255.9	-213.4	-88.86	-7.611	177.2	-375.4	101.6	-159.3
-107.9	-123.7	174.3	104.8	158.6	66.19	112.2	263.9	109	-44.5	242.3	-220.3	-92.21	-10.4	171.8	-384.8	114.7	-162.5
-89.48	-122.9	227.7	69.84	157.9	53.59	121.4	242.4	98.83	-21.3	230.9	-225.5	-105.6	-13.01	167.7	-394	124.7	-161
-58.59	-109.4	246	14.22	171.6	41.09	124.6	227.6	88.27	8.942	229.9	-221	-145.1	-9.673	149.6	-405	130.7	-159.5
-49.59	-92.08	270.2	-20.69	170.8	25.14	123.5	223.3	81.05	16.42	227.3	-220.1	-174	-1.46	122.5	-415	119.7	-160.5
-48.84	-67.09	294.4	-49.71	163.8	-26.1	120.3	221.1	64.6	23.36	218.8	-227	-203.1	10.17	122.7	-418	119.7	-173.6
-42.27	-54.87	300.6	-81.5	153.2	-18.3	115.5	223.8	72.95	31.98	196.4	-235.7	-234.6	16.13	102.9	-418	106.7	-189.7
-27.97	-58.26	322.9	-147.6	116	-43.68	95.3	218.4	70.41	26.86	173.9	-244.7	-293.7	14.09	84.37	-418	97.69	-194.5
-22.36	-66.52	355	-179.4	109	-65.73	87.62	206.3	64.42	17.99	171.9	-242.1	-316.3	14.82	78.84	-410	95.69	-201.7
-17.21	-70.91	381.6	-210.6	102	-76.45	86.52	189.9	54.76	5.29	175.8	-240.4	-327.4	15.06	65.52	-407	92.69	-203.2
-18.29	-74.67	408.3	-241.5	89.94	-78.17	72.27	173.4	34.87	-11.16	168.8	-245.4	-332.7	16.28	74.63	-403	89.69	-206.2
-31.8	-63.56	419.3	-287.2	79.97	-85.03	55.04	138.8	30.11	-47.95	128.1	-266.9	-338.8	25.36	62.18	-397	86.69	-208.2
-44.45	-51.32	447.2	-302.2	78.98	-79.89	43.01	125.5	44.69	-68.37	110.7	-283.7	-339.8	32.28	77.61	-391	78.69	-210.2
-59.87	-37.15	449.2	-315.7	81.78	-64.76	27.19	115.7	30.17	-100.3	97.94	-282.1	-331.4	47.8	90.06	-389	63.69	-222.1
-76.21	-23.51	459.7	-325.7	86.03	-43.63	8.599	109.4	50.45	-131.8	95.25	-284.4	-335.6	51.72	111.3	-385	45.69	-232.2
-109.8	-9.923	467.9	-330.7	106.1	-21.96	-38.32	105	52.72	-206	89.27	-290.7	-338.9	84.61	120.7	-388	17.69	-238.6
-125.9	1.275	480.1	-327	131.6	-7.766	-64.35	108.4	68.43	-257.3	71.68	-295.6	-334.5	101.1	135	-388.2	8.585	-243.2
-142.7	4.964	501.8	-320.2	146.2	-9.097	-85.83	118.8	93.61	-299.2	63.06	-297	-335.6	118.6	133.5	-387.9	3.691	-250.8
-159.7	3.31	516.9	-312.3	171.2	-9.316	-109	118.3	97.66	-325.8	58.63	-298.6	-330.2	132.9	148.5	-391	2.318	-242.6
-194.9	7.965	508	-287.9	209.1	-3.921	-159.3	108.2	114.6	-360.9	47.23	-300.5	-326.9	127.4	148.3	-399.3	-1.375	-248.6
-211.1	-6.025	503.8	-276.5	219.6	6.67	-179.8	105.6	125.4	-368.7	39.91	-316.1	-327	119.6	161.8	-403	-15.48	-261.4
-225.2	-6.855	500.6	-265.8	222.7	4.703	-198.9	102	134	-372.4	38.82	-314.9	-325.2	113.6	158.2	-407.2	-35.47	-271.9
-237.9	-8.303	494.2	-255.6	219.6	8.2	-216.2	100.6	149.7	-375.1	36.58	-328.5	-324.9	111.2	172.4	-409.5	-44.56	-269.3
-267.2	7.796	495.8	-237.1	198	-1.626	-243.8	112.4	175.3	-375.1	14.56	-343.8	-329.6	118.6	184.4	-417	-51.31	-270.1
-316	1.747	499.6	-225.1	189.9	-4.984	-253.1	122.3	196.9	-374	0.605	-356.9	-330.9	120.4	173.9	-413	-53.31	-258
-297.3	4.732	481.6	-216.2	184.8	3.471	-258.8	137.4	213.5	-372.1	-6.851	-351.5	-332.3	118.4	184.1	-412	-53.31	-263
-307.1	7.516	488.6	-210.5	183.7	4.465	-260.5	157.3	224.4	-370.6	-9.04	-356.4	-332.9	110.4	190.4	-412	-51.31	-255.6
-309.3	-2.952	478.7	-204.7	185.1	7.922	-269	180.2	228.5	-366.2	10.23	-342.6	-335.2	102.5	183.5	-415	-58.31	-254.5
-313.7	7.162	474.6	-202.1	183.1	6.094	-273.1	178.9	234.9	-368.2	26.21	-317.2	-334.6	103.6	190.6	-411	-65.31	-271.4
-323.6	-4.483	466.2	-200.4	175.4	6.094	-279.1	178.4	251.8	-369.8	49.7	-297.9	-335.2	108.3	190.6	-413	-75.31	-270.3
-314.8	-8.553	471.4	-198.3	161	5.21	-283.4	171.7	265.8	-372.1	67.31	-277	-336.6	118.8	191.3	-409.8	-79.23	-276
-315.9	-3.95	467.4	-193.5	116.9	7.098	-285.4	172	265.7	-367.9	93.6	-263.9	-344.2	125.2	201.9	-408	-76.54	-268.2
-309.6	1.405	469.1	-189.8	98.62	3.213	-283	173.7	265.8	-351.9	90.18	-267.6	-344.1	118.7	187.8	-408.4	-71.27	-261.7
-298.1	-8.356	476.2	-183.2	88.81	-5.56	-280.9	170	271.5	-355.6	87.8	-269.7	-342.4	112.1	179.6	-406.5	-64.6	-257.6
-287.3	3.094	486.7	-176.5	87.54	4.306	-281.4	160.2	259.9	-349	71.76	-288	-343.8	108.5	185.1	-401	-54.31	-256.8
-263.8	5.309	507.3	-163.9	93.04	-7.587	-277.1	131.7	253.9	-333	62.29	-278.1	-344	109.6	186.5	-402	-66.31	-270.6
-251.7	-4.207	537.3	-157.8	88.25	5.468	-269.7	122.5	256	-319.7	67.4	-263.2	-342.2	115.3	178	-400	-83.31	-279.3
-237.5	2.372	543.6	-151.6	75.32	8.508	-254.8	113	253.7	-291.7	86.48	-246.9	-342.4	126.5	186.1	-400	-98.31	-294.5
-216.7	8.951	573.5	-145.4	59.77	2.224	-257.1	81.49	252.4	-261.8	109.5	-230	-346.4	133.2	191.7	-398	-102.3	-300.4
-173.6	7.672	589.7	-134.6	16.65	3.238	-206.9	117.2	244.3	-195.6	152.7	-220.7	-351.7	132	182.2	-395	-104.3	-301.5
-151.2	1	580.6	-126.9	-0.151	2.582	-178.2	125.1	239.2	-160.1	163.7	-217.2	-352.6	121	176.1	-389	-90.31	-294.2
-132.2	-3.221	577.1	-120.3	-12.09	-1.959	-155.4	134.2	242.5	-111.2	161.7	-220.3	-352.7	111.1	172.8	-380	-83.31	-283.3
-112	9.287	574.6	-115.3	-19.56	-3.956	-128.3	140.2	241.1	-72.39	156	-228.1	-354.2	105.2	179.9	-371.8	-67.76	-257.3
-68.86	7.022	565.2	-110.3	-37.22	-9.698	-64.49	130.3	225.8	0.792	140	-240.3	-353.7	99.83	183.5	-356	-26.59	-233.6
-48.78	7.944	574.2	-104.9	-55.15	-9.668	-38.48	130.7	229.9	36.94	141.4	-245.5	-352	98.54	190.8	-354	-0.908	-208.1
-28.29	-9.142	602.6	-102.4	-72.84	1.588	-16.55	138.3	223.5	77.87	147.4	-224.9	-348.8	99.41	196.7	-347.1	7.876	-198.4
-7.459	7.466	623	-102.7	-86.83	-7.989	5.382	147.1	231.2	95.73	156.8	-218.1	-344.6	104.5	214.2	-343	13.53	-190.9
28.11	-9.64	625.6	-95.41	-99.92	-3.995	37.18	170.1	215	130	182.6	-216.9	-332.9	118.4	217	-338.3	0.992	-189.7
41.18	2.544	599.5	-90.77	-100.1	7.897	50.19	173.9	211.3	142.3	184.7	-212.2	-327	120.1	217.7	-334.2	-12.86	-200.7
49.5	-4.207	579.9	-86.78	-98.24	7.659	62.99	172.8	201.6	159.6	178.1	-228.5	-318.6	114.8	233.6	-334.2	-22.11	-201.3
55.42	6.758	566.5	-85.59	-97.04	-5.972	77.14	172	187.3	170.1	164.7	-231.3	-312.7	103.3	231.7	-337.2	-34.21	-203
66.16	8.951	556.6	-74.36	-71.21	9.785	96.52	171.3	188.2	166.1	154.8	-240.3	-294.8	79.48	242.2	-346.9	-41.26	-190.5
72.77	-5.138	580.2	-67.67	-57.23	-5.217	104.8	165.3	176.8	160	150.8	-241.4	-283.5	74.66	256	-347	-39.55	-193
77.07	3.566	585.8	-57.67	-35.2	-3.956	111.8	161	163.5	139.7	156.7	-233.2	-273.2	72.17	253.1	-350.7	-48.7	-193
76.89	-8.368	581.6	-46.78	-8.817	4.49	146	164.9	164.4	111	165.6	-227.9	-264.4	76.96	260.3	-354.2	-62.43	-198.7
66.08	4.019	577.9	-21.75	53.86	5.831	131.4	136	152.5	46.03	198	-217.9	-252.4	92.72	254.6	-358.4	-69.92	-195
56.91	-8.252	561.1	-7.341	93.34	-6.559	136.1	135.3	146.2	-0.103	216.6	-214.7	-248.1	98.27	253.8	-360.1	-65.19	-189
42	-2.686	534.6	7.086	136.2	5.125	139.4	138.1	151.7	-46.93	227.8	-217.5	-243.2	97.14	253.1	-364	-60.5	-191.8
27.68	7.704	517.6	18.13	185.9	6.685	140.2	144.1	142.5	-96.9	225.7	-230.9	-239.1	88.52	253.8	-362.1	-52.96	-188
-8.385	7.618	510.8	28.61	262.5	6.636	136.4	154	145.8	-215	201.7	-245.3	-228.6	63.38	249.7	-364.3	-62.74	-198.1
-25.63	-7.292	509.2	33.29	297.3	-2.257	135.1	147.8	141.9	-259	187.7	-256.8	-224.3	57.72	262.8	-364.4	-74.9	-214.6
-43.16	8.688	528.9	40.63	319.3	1.3	132.9	140.3	131.3	-289	174.7	-266	-220.8	57.05	259.7	-367.1	-93.22	-232.5
-57.79	1.749	554.7	38.28	325.8	-5.158	130.2	133	127.6	-307	164.7	-261.7	-213.2	59.67	261.5	-370.8	-104	-241.3
-99.33	-2.175	547.3	47.4	337.2	-4.502	121.8	128	132.2	-331	177.7	-251.5	-192.2	81.8	256.6	-372	-108.3	-250.5
-121.9	9.012	534.2	51.95	332.8	-5.625	113.5	130.1	132.8	-336	184.7	-240.1	-182.6	89.67	245.6	-373.8	-106.3	-253.3
-143.2	2.789	511.5	56.85	320.7	2.91	102.2	138.1	145	-330	213.7	-227.2	-173.7	91.91	250.4	-377.3	-105.2	-252.9
-164.2	2.372	475.7	61.93	299.4	9.06	87.2	146.1	135.7	-327	234.7	-208.5	-163.4	87.05	232.1	-376.1	-102.3	-262.6
-208.3	-70.93	456.5	59.45	264.2	4.271	49.08	147.5	147.5	-320	254.7	-208.1	-143.1	69.67	224.2	-378.6	-121.7	-278.4
-229.8	-79.78	438.1	49.93	255.4	4.817	31.22	142.7	142.1	-327	253.7	-206.4	-135	64.33	215.5	-380.4	-129.3	-285.3
-248	-86.65	406.8	43.19	255	5.255	12.35	132.8	141.2	-329	245.7	-208.6	-132.4	63.74	217.6	-383.1	-134.3	-294.7
-265.3	-86.57	375.5	27.47	257.7	2.124	-9.687	120.2	141	-321	229.7	-216.6	-132.6	64.36	205.2	-386.6	-136.4	-294.7
-282.7	-73.42	341	-13.93	275.8	-7.611	-57.78	107.1	148	-328	209.7	-214.3	-139.4	72.24	201.1	-394.9	-133.8	-292.6
-296.2	-71.09	298.9	-39.57	292.4	-4.612	-75.98	107.4	166.1	-323	220.7	-207.4	-144	64.15	187.4	-395.1	-128.6	-288.3
-303.3	-76.12	251.3	-49.49	305.2	3.496	-103.7	113.5	172.2	-323	220.7	-193.1	-145.9	53.63	170.2	-403	-123.3	-278.6
-308.1	-87.53	216.7	-66.93	313.2	4.812	-127.5	114.4	175.9	-323	245.7	-179.2	-153	46.19	159.1	-403	-114.3	-288.6
-321.3	-107.9	176.9	-102.7	310.7	-2.658	-183.3	131	189.7	-306	281.7	-165.8	-187.5	35.54	136.6	-402	-128.3	-288.6
-319.5	-110	151	-121.2	302.1	-5.218	-208.1	135.8	189.6	-304	286.7	-159.8	-209.5	32.97	124.3	-397	-135.3	-301.2
-320.8	-112.4	120.8	-142.6	297.8	4.418	-235.5	136	206.1	-304	286.7	-163.5	-235	33.79	105.5	-397	-135.3	-301.8
-324.2	-114.7	80.89	-153.8	295.2	2.957	-264	138.5	205.4	-296	281.7	-172.1	-258.9	37.44	100.2	-392	-129.3	-313.7
-322.5	-109.5	54.54	-188.6	275.6	8.138	-300	143.9	213.1	-287	251.7	-172.2	-294.6	48.35	91.31	-357	-116.3	-308.7
-326.9	-122.6	8.767	-204.1	256.8	9.873	-305.9	153.9	222.5	-276	244.7	-174.8	-307.1	55.22	96.86	-345	-103.3	-310.5
-321.4	-130.3	-18.78	-218.9	236.4	4.002	-309.8	155.8	220.1	-261	251.7	-173.6	-318.6	66.14	90.76	-309	-93.31	-309
-310.4	-139.1	-26.04	-227	221.5	-4.952	-318.8	155.8	245.9	-241	267.7	-164.7	-326.3	80.24	96.75	-282	-73.31	-293.7
-274.8	-146.6	-20.51	-238.4	210.3	-8.087	-310.7	150.2	224.9	-216	294.7	-163.4	-338.1	107.9	86.19	-215.1	-25.05	-286.5
-253.4	-141.4	-34.36	-241.4	213.1	61.74	-306.1	149.8	232.4	-200.8	296.6	-169.9	-344.6	112.6	87.97	-171.4	10.09	-265.6
-231.1	-134.1	-22.69	-239.5	220.6	60.84	-309.6	144.3	232.4	-188	291.4	-168.6	-342.2	105.4	83.43	-139.9	21.39	-260.1
-207.3	-120.5	2.637	-233.6	231.6	61.71	-303.5	129.4	221.6	-171.9	276.9	-178.6	-351.8	102.9	84.99	-100.6	34.2	-262.4
-160.6	-79.58	38.63	-220.1	237.6	63.93	-285.8	102.3	223.2	-147.4	237.3	-195.9	-361	88.74	78.13	-28.61	36.69	-270.5
-138.9	-72.63	68.56	-217.4	232.6	56.92	-272.9	94.22	233.1	-153.1	213.3	-207.7	-354.8	93.74	89.02	14	29.41	-282.7
-113.7	-63.14	82.26	-210.7	217.7	56.92	-262	89.93	240	-142.7	215.1	-211.8	-358.1	93.33	94.9	47.81	28.87	-291.2
-91.16	-61.93	95.2	-208.8	204.6	44.15	-245.5	87.3	237	-149.8	217.1	-200.2	-356.5	100.5	97.99	78.47	34.13	-282.1
-42.19	-74.94	110.2	-196	184.1	32.46	-212.3	92.72	240.8	-161.9	217.3	-202.9	-356.8	130	106	124.7	51.46	-255
-21.18	-74.27	140.2	-186.5	180.9	26.33	-192.7	100.7	250.5	-179.7	200.6	-209.1	-356.3	149.5	114	136.3	68.4	-236.1
1.523	-70.88	164.3	-171.9	177.6	21.98	-176.5	107.2	249.1	-189.6	178.4	-225.2	-357.6	163.8	116.5	145.9	85.1	-223.1
21.6	-58.72	181	-157	164.2	20.28	-160.4	106.1	251.3	-197.1	151.4	-247.1	-361.1	173.6	116.5	143.1	102.5	-201.6
53.49	-18.48	204.1	-122.7	185	11.8	-125	93.25	260.3	-222.3	107.8	-252.4	-365.4	171.2	117.8	146	108.7	-192.5
64.68	15.93	216.1	-99.2	191.3	14.53	-108.5	91.98	265.9	-234.8	95.41	-259.2	-367.7	159	113	145	100.7	-194.8
70.68	49.85	223.3	-69.89	199.2	4.703	-91.31	94.11	270.1	-250.7	85.66	-266.7	-367	149	121	135	102.7	-192.4
81.27	69.61	236.9	-43.39	212.7	8.2	-70.42	100.3	276.5	-263.7	66.93	-281.4	-364.2	135.4	124.8	116	112.7	-186.1
97.47	94.32	239.7	13.6	218	-1.626	-36.64	101.9	283.9	-283.1	22.32	-294.7	-347.7	122	134.3	54	133.7	-174.2
105.8	96.74	254.8	44.6	211.7	-4.984	-22.4	98	284.8	-296.7	10.68	-291.4	-339	122.3	141	18	137.7	-171
113.7	92.59	259.5	74.1	200.8	3.471	3.789	101.3	280	-307	11.18	-292.5	-323.9	126.5	138.5	-20	135.7	-178.5
121	81.06	278.2	101.9	194.6	4.465	17.3	103.8	281.8	-321.9	9.779	-285	-312.1	123.3	134.2	-51	127.7	-182.8
130.4	51.72	284.8	151.5	199.1	7.922	40.78	120.2	276.1	-342.1	-6.796	-294.8	-288.8	100.8	140	-136	126.7	-181.9
131.7	44.06	310.1	169.1	207.2	6.094	52.3	117.1	275.1	-351.8	-16.3	-289.2	-276.7	86.72	143.9	-176	132.3	-176.6
129.5	42.82	315.4	179.6	213.4	6.094	62.88	119.1	269.5	-358	-14.91	-275.6	-264.6	76.63	147.9	-217.6	147.5	-173.1
126.2	43.62	323.2	194	215.1	5.21	70.38	108.8	267.5	-362.3	-6.154	-249	-252.7	73.33	158.9	-264.8	156	-171.6
115.4	57.81	319.5	215.3	195.2	7.098	87.47	106.3	262.9	-357.4	30.99	-236.4	-248.4	74.31	164.9	-340.4	155.2	-170
109.1	54.93	322.4	224.1	175.9	3.213	94.29	109.1	261.7	-355.9	51.29	-211.9	-251	81.39	186.2	-375	151.7	-172.5
101.5	48.54	325.5	231.3	152.2	-5.56	96.09	114.1	255.3	-348.4	89.77	-194	-258.9	92.19	192.9	-392	153.7	-164.6
93.57	33.48	337.1	235.3	134.2	4.306	97.09	115.6	249.8	-341	114.6	-177.8	-267.9	101.2	194	-404	159.7	-154.1
73.26	4.964	358.6	228.1	113.8	-7.587	100.3	100.8	244.6	-324.3	150.5	-168.9	-288.5	101.1	194.8	-409	172.7	-152
56.2	3.31	367.1	224	106.4	5.468	100.7	88.26	230.7	-316.8	157.6	-175.1	-301.7	88.14	197.5	-412	177.7	-154
32.35	7.965	373.6	215.7	91.52	8.508	100.1	75.91	233.3	-308.1	156.8	-174.4	-308.3	75.85	199.1	-423	162.7	-152.9
6.655	-6.025	361.8	206.8	69.1	2.224	97.03	68.9	237.2	-296.3	146.4	-190.4	-317.9	64.7	206.3	-423	162.7	-160.8
-51.01	-6.855	368.3	192.2	19.39	3.238	71.1	60.1	239.8	-273.3	115.9	-213.1	-335.2	55.74	219.2	-419	140.7	-166.1
-79.05	-8.303	368.7	171	-3.075	2.582	52.15	60.28	230.1	-259.4	106.3	-217	-341	57.48	209.5	-419	133.7	-166.8
-107	7.796	373.8	146.5	-16.44	-1.959	29.96	65.25	242.8	-243	104.9	-220.3	-343.8	62.97	217.2	-420	130.7	-181.1
-133.5	1.747	386.5	125.2	-26.07	-3.956	5.035	71.58	238.2	-223.8	108.7	-212.3	-346.1	69.24	225.4	-410	122.7	-186.6
-186.8	4.732	369.9	73.19	-21.27	-9.698	-48.67	76.88	240	-166.9	136.4	-205.3	-345.1	90.18	226	-407	113.7	-188.1
-210.4	7.516	348.9	49.17	-11.09	-9.668	-77.72	71.83	239.2	-135.6	147.5	-190.2	-344.6	89.77	236.5	-411	106.7	-195.5
-228.9	-2.952	315	29.01	1.441	1.588	-107.3	63.77	242.3	-107.9	151.8	-194.8	-344.9	85.18	230.3	-411	112.7	-193.9
-245	7.162	250.3	7.558	18.89	-7.989	-132.7	54.86	242	-79.07	147.7	-204.9	-344.2	74.51	236.9	-409	107.7	-192.3
-281.7	-4.483	229.9	-33.68	62.58	-3.995	-182.7	55.24	246	-30	121.7	-218.1	-343.5	60.29	253.5	-408	104.7	-193.9
-299.7	-8.553	176.2	-52.97	85.74	7.897	-207.9	62.25	258	-5.931	106.8	-224.1	-340.6	58.1	257.3	-404	99.69	-190.3
-320.1	-3.95	134	-78.1	117	7.659	-228	74.24	252.6	12.55	101.9	-215.9	-336.7	60.32	246.4	-404	99.69	-181.5
-326.3	1.405	85.09	-97.95	136.5	-5.972	-246.4	87.22	262.4	19.57	106.6	-202.8	-332.6	64.22	274.5	-404	99.69	-184.5
-343.4	-8.356	60.22	-139.8	156.1	9.785	-272.9	103.2	253.9	22.19	127.4	-178.6	-326.2	58.42	281	-408	64.69	-196.9
-348.7	3.094	19.57	-160.6	157.5	-5.217	-288.4	104.1	248.5	24.5	131.9	-178.5	-322.7	46.86	269.3	-410	58.69	-196.2
-350.7	5.309	-14.3	-177.4	148.2	-3.956	-297.5	104.7	252.9	24.31	127.6	-185.6	-317.2	34.47	274.1	-411	46.69	-198.7
-345.5	-4.207	-50.25	-190	140.8	4.49	-304.9	109.6	249.7	20.74	115.2	-194.9	-311.6	26.69	282.2	-417	37.69	-199.2
-344.3	2.372	-93.34	-203.7	145.5	5.831	-311.5	118.6	258.7	10.96	95.51	-210.1	-290.4	17.22	276.1	-416	32.69	-199.4
-341.5	8.951	-111	-207.3	153.4	-6.559	-322.5	119.7	263.5	-6.11	99.28	-203.2	-272.9	19.38	271.7	-407	27.69	-197
-335.8	7.672	-129.3	-207.7	164.8	5.125	-324.7	110.9	268	-29.38	110.7	-190	-250.8	27	279.8	-397	33.69	-205
-327.7	1	-140.8	-206.9	174.4	6.685	-324.7	101.1	263.1	-56.77	125.2	-179.1	-221.5	45.34	284.7	-387	32.69	-202.5
-305.2	-3.221	-133	-206.6	171.8	6.636	-321.7	78.71	270.2	-128.6	142.1	-185.5	-170.7	73.4	280	-375	19.69	-218.3
-292.2	9.287	-113.6	-206.4	163.2	-2.257	-316.9	71.37	270.1	-163.6	140.4	-196.6	-138.6	84.28	273.4	-371.2	13.62	-222.2
-277.5	7.022	-74.28	-207.4	153.7	1.3	-309.8	66.12	272.3	-202.2	130.8	-200.6	-119	80.77	276.7	-372.1	8.693	-222.6
-265.9	7.944	-42.69	-205.1	127.4	-5.158	-302.3	63.21	278.5	-238.1	115.7	-224.7	-93.85	77.29	269.7	-375.1	4.897	-222.7
-233	-9.142	-16.73	-197.4	111.2	-4.502	-292	68.15	291.6	-306.9	88.72	-233.2	-35.85	54.76	263.2	-380.4	2.677	-228.9
-217.4	7.466	-1.765	-188.3	111.4	-5.625	-288.5	49.15	292	-334	81.78	-237.4	-9.182	48.3	255.7	-378.7	-3.378	-234.1
-202.4	-9.64	16.02	-177	116	2.91	-270.9	33.07	305.9	-345.3	78.43	-247	7.698	42.58	247.2	-378.8	-17.6	-251.8
-186.8	2.544	36.02	-162.6	116.1	9.06	-257.8	21.01	322.7	-354.3	76.94	-240.1	18.02	40.49	249.8	-381.1	-31.32	-268.1
-171.5	-4.207	60.7	-135.5	95.3	4.271	-232.6	4.565	329.7	-357.4	88.06	-241	21.32	42.06	235.6	-388.6	-53.56	-271.6
-169.4	6.758	120.4	-121.7	78.62	4.817	-211.4	-2.238	341.2	-343.7	89.97	-235.2	21.34	44.74	241.9	-388.2	-55.92	-281.3
-168.5	8.951	163	-102.8	66.81	5.255	-189.3	3.468	344.9	-343.9	93.22	-248.9	15.12	43.23	235.8	-390	-52.31	-290
-169.5	-5.138	201	-78.18	59.91	2.124	-170	-5.232	359.7	-330.9	81.02	-269	5.558	30	225.9	-390	-54.31	-291.1
-181.1	3.566	227.4	-27.53	57.69	-7.611	-117.4	3.6	354	-327.3	64.63	-270.8	-3.185	-5.533	224.5	-390	-54.31	-300.2
-186.5	-8.368	239.3	4.111	61.67	-4.612	-88.09	5.517	363.8	-327.1	61.03	-268.8	-21.04	-23.03	217.6	-390	-63.31	-320.6
-192.7	4.019	275.9	34.11	67.92	3.496	-70.54	2.339	363.4	-325	61.37	-258.1	-39.76	-34.15	205.6	-395	-66.31	-337.1
-199.1	-8.252	292.5	60.14	77.85	4.812	-44.58	-3.062	367.9	-321.6	69.27	-239.5	-72.9	-38.85	172.6	-401	-73.31	-337.5
-211.2	-2.686	318.7	119.4	106.8	-2.658	-0.905	8.448	371.3	-322.2	93.51	-224.5	-146.8	-42.35	139	-404	-82.31	-357.7
-217.6	7.704	339	143.2	119.5	-5.218	20.29	5.986	377.8	-323.1	98.58	-206.9	-187.6	-33.81	85.34	-410	-91.31	-369.4
-224.1	7.618	335.4	170.2	127.9	4.418	38.08	2.837	376.4	-325.7	97.95	-209.5	-213.9	-40.39	41.11	-412.7	-98.5	-379.3
-229.7	-7.292	340.2	196.3	125.7	2.957	52.56	-2.456	376.6	-327.8	87.92	-217.8	-260	-53.55	-13.8	-416.1	-101.3	-397.5
-236.6	8.688	368.8	235.6	124.4	8.138	81.74	-7.497	374.4	-335	70.23	-220.7	-340.4	-84.37	-56.03	-423.5	-108.4	-399.6
-237.7	1.749	376.5	251	127.8	9.873	93.41	1.762	374.4	-338.1	70.68	-203.1	-362	-74.38	-94.8	-426	-113.1	-414.8
-238.7	-2.175	376.9	250.8	128	4.002	104.7	3.233	376.5	-339.8	77.19	-183	-372.9	-71.09	-134.6	-444.1	-116.5	-429.6
-239.9	9.012	393.1	254.6	133.8	-4.952	107.5	-1.344	381.6	-340.5	91.37	-171.4	-379.2	-69.1	-165.6	-421	-130.3	-443.4
-240.7	2.789	404.1	279.3	115.6	-8.087	133.7	-8.71	378.5	-346.3	104.9	-159.4	-384.9	-60.36	-180.9	-407	-140.3	-454.1
-237.9	2.372	425.8	286.1	96.42	4.465	140.3	1.39	374	-350.7	102.9	-154.9	-386.4	-52.33	-198.9	-391	-129.3	-450.5
-231.4	42.79	415.1	290	77.05	7.922	145.1	3.494	365.9	-354.9	90.58	-167	-392.1	-40.73	-204.6	-337	-113	-455.3
-222.7	47.61	416.5	290.5	60.97	6.094	149.5	6.297	366.8	-358.2	77.98	-167.9	-398	-28.73	-198.5	180	-27.31	-401.4
-201.4	43.25	410.5	273.5	42.68	6.094	158.4	8.649	364.1	-362	70.48	-154.6	-405.9	-2.99	-201.6	196	-13.31	-379.8
-186.8	32.07	409.7	245.1	36.93	5.21	160.8	8.712	363.4	-363.4	79.14	-146.1	-412	11.28	-202.4	203	3.692	-349.2
-174.8	18.57	414.6	220.4	38.14	7.098	164.7	2.963	347.8	-363.4	96.3	-136.2	-409.9	7.053	-205.8	205	39.69	-319.1
-156.7	7.796	425.9	208.3	43.15	3.213	189.2	-4.876	354.1	-364.6	112	-125.8	-420.1	1.275	-217.4	202	42.69	-313.6
-106.4	1.747	431.7	118.3	62.68	-5.56	167.7	3.282	341.3	-362.1	127.3	-123.8	-428.8	-8.593	-225.2	201.5	37.2	-309.5
-81.64	4.732	441.4	72.27	61.58	4.306	167.7	5.689	335.4	-361.2	124.9	-129.7	-426.6	-29.43	-244.1	198	24.69	-310.2
-58.49	7.516	452.2	26.47	59.35	-7.587	168	2.372	325.6	-358.1	115	-142.6	-425.5	-40.39	-257.5	162	18.69	-312.8
-35.65	-2.952	446.9	-5.303	59.27	5.468	167.8	-4.207	326.5	-353	109.5	-141.4	-416.8	-52.45	-274.1	132	24.69	-299.2
3.784	7.162	420.4	-77.41	56.97	8.508	163.8	-6.4	326.2	-329.9	121	-135.6	-399.2	-74.38	-278.4	96.41	33.71	-277.3
24.07	-4.483	410.7	-113.9	67.98	2.224	160.4	7.396	324.7	-308.1	137.5	-132.2	-389.2	-77.23	-273.9	54.68	45.6	-261.1
45.81	-8.553	403.1	-142.6	80.69	3.238	150.9	-7.376	330.9	-288.1	156.2	-124.1	-381.6	-76.52	-248.9	-34.02	83.58	-241.8
66.75	-3.95	407.7	-169	100.4	2.582	136.8	-9.763	327.1	-259.2	166.8	-127	-373.3	-72.39	-228	-90.31	104.3	-225.1
111	1.405	409.1	-207.4	142.7	-1.959	96.4	-8.596	330.3	-202.7	169.7	-137.1	-365.4	-50.34	-194.5	-138	112.5	-220.2
130.8	-8.356	412.7	-225.3	156	-3.956	74.46	2.719	320.2	-179.2	160.7	-147.2	-366.2	-31.68	-157.7	-196	104.6	-219.1
144.7	3.094	400	-245.5	162.5	-9.698	43.76	-3.403	320.2	-153	154	-167.4	-368.5	-9.936	-109.7	-280.1	117.6	-208.5
155.2	5.309	371.8	-258.2	168.8	-9.668	17.14	-8.593	316.3	-121.9	154.6	-170	-378	11.51	-66.96	-317	131.7	-191.3
156.7	-4.207	355.6	-292.9	153.4	1.588	-36.85	-7.497	316.6	-63.67	178.5	-159.7	-387	60.56	-35.63	-342	142.7	-185.6
171	2.372	348.8	-303.4	155.6	-7.989	-65.64	-1.548	311.2	-37.78	203.4	-165.3	-393.1	75.5	-15.85	-361	152.7	-174.5
174.2	8.951	339.7	-316.6	143.6	-3.995	-97.08	8.824	310.7	-7.111	227.5	-162.8	-401.2	81.81	11.73	-389.7	157.3	-173.6
179.7	7.672	323.2	-327.6	132	7.897	-127.8	6.876	313.6	23.45	244.7	-168.7	-405.4	80.92	30.96	-399	157.7	-169.4
180.6	1	308.9	-331.4	125.6	7.659	-185.8	8.276	317.3	94.79	250.4	-185.9	-404	71.63	46.2	-397	160.7	-160.4
177.7	-3.221	295.3	-326.4	122.7	-5.972	-211.3	9.724	314.2	130.3	241.8	-207.8	-401.2	64.47	64.43	-397	160.7	-165.7
171.9	9.287	285	-322.7	139.5	9.785	-233.8	-1.912	324.5	163	233.2	-214.4	-390.4	57.78	53.21	-398	178.7	-154.5
166.7	7.022	272.4	-312.6	139.6	-5.217	-250.8	-8.124	326	199	233.9	-231.9	-385	48.68	51.68	-399	174.7	-146.6
153.7	7.944	262	-296.1	136.6	-3.956	-270.4	1.31	326.2	225.9	230.2	-243.5	-372.8	5.529	55.59	-393	185.7	-144.6
145	-9.142	261.2	-289.8	128.3	4.49	-303.1	6.052	335.4	239	237.8	-230.8	-364.4	-11.45	59.51	-391	177.7	-152
132.4	7.466	257	-279.4	123.6	5.831	-311.7	3.625	334.3	243.9	240	-237.9	-355.9	-27.78	58.09	-383	154.7	-150.5
117.9	-9.64	257.2	-268.1	124.6	-6.559	-321.8	-1.461	323.5	248.3	233.3	-251.6	-349.9	-36.92	74.64	-381	146.7	-161.8
83.42	2.544	262.3	-247.3	131.6	5.125	-325.8	-3.828	324.6	251	198.4	-281.1	-330.2	-47.14	62.3	-379.8	142.2	-161.8
63.88	-4.207	261.7	-235.8	139.6	6.685	-326.3	-9.641	323.8	246.9	180.2	-296	-322.3	-45.96	68.04	-380.8	141.6	-161.8
43.51	6.758	253.1	-226.3	141.2	6.636	-335.4	-3.989	326	232.7	165.1	-309.5	-313.8	-41.63	63.11	-377.9	121	-177.1
23.25	8.951	252.7	-218.1	136.7	-2.257	-338.9	6.354	330	214.2	150.9	-319.5	-307	-37.58	41.31	-380.1	104.1	-192.4
-17.98	-5.138	259.5	-201.3	103.9	1.3	-337.5	7.37	322.2	152.2	146.8	-320.4	-288.9	-42.26	25.74	-381.8	91.81	-192.4
-38.24	3.566	267.1	-195.6	81.87	-5.158	-335	6.599	326.8	111.9	145.8	-318	-279.6	-52.47	11.15	-383.6	83.75	-204.8
-59.16	-8.368	280.6	-189	63.55	-4.502	-329.1	6.936	327.8	70.23	149.8	-322.2	-269.1	-69.04	-15.6	-387.7	77.37	-210.1
-78.14	4.019	283.6	-185.4	50.91	-5.625	-322	8.352	326.6	-10.66	138.9	-330.7	-260.7	-79.15	-45.73	-389	72.69	-214.2
-117.5	-8.252	272	-178	37.35	2.91	-295.7	3.331	318.7	-103.3	98.09	-332	-245.2	-91.92	-49.29	-388	64.69	-229.2
-134.3	-2.686	295.5	-172.9	37.31	9.06	-293.7	-5.975	322.4	-157.2	68.29	-371.8	-242.7	-92.72	-55.74	-392	44.69	-246.8
-149.9	7.704	302.2	-171.6	38.55	4.271	-286	-1.242	320.9	-211.7	52.64	-373.9	-243.6	-89.9	-29.97	-399	17.69	-262.9
-166	7.618	299	-164.7	41.73	4.817	-265.5	2.692	307	-259.9	36.47	-371.5	-245.4	-85.76	-33.86	-409	0.692	-272.8
-196.6	-7.292	323.7	-157.5	24.2	5.255	-242.4	-6.512	319.4	-329.4	13.78	-373.5	-253	-69.4	-25.1	-411	-4.308	-281.1
-206.9	8.688	340.8	-153.9	3.937	2.124	-221.5	9.057	309.2	-363.4	74.09	-361	-252.6	-55.55	-9.783	-415	-13.31	-295.8
-215.9	1.749	333.2	-153.4	-15.74	-7.611	-201.3	3.053	312.4	-366.9	-5.335	-356.1	-259.3	-39.97	8.33	-424	-36.31	-308.2
-218.4	-2.175	352.2	-150.2	-32.05	-4.612	-181	2.548	325.7	-367.3	-10.15	-365.7	-267.6	-19.9	20.53	-425	-50.31	-314.6
-229.5	9.012	339.7	-148.3	-46.31	3.496	-132.7	7.92	337	-366	-26.26	-376.7	-278.6	35.01	40.17	-425	-57.31	-334.5
-235.9	2.789	339.4	-144.9	-45.82	4.812	-108.1	-2.174	338.3	-366.4	-39.77	-382.7	-282.5	59.45	55.93	-432	-64.31	-343.7
-237.8	2.372	334.6	-137.3	-39.61	-2.658	-87.11	-6.128	357.1	-365.3	-51.01	-403	-287	76.85	58.58	-436	-81.31	-354.8
-236.1	-133.2	312.6	-124.8	-26.71	-5.218	-64.19	-1.849	355.5	-364	-55.52	-385.9	-291.3	90.41	77.71	-433	-87.31	-363.6
-233.2	-110.6	290.9	-89.71	23.09	4.418	-14.61	-2.258	357.6	-355.1	-37.93	-381.3	-305.5	89.98	85.84	-430	-93.31	-373.6
-232.5	-108.9	268.2	-66.66	59.5	2.957	8.694	-3.041	365.6	-346.7	-21.2	-359.3	-311.1	79.98	72.08	-423	-100.3	-373.2
-232.8	-111.8	239.6	-49.31	85.66	8.138	30.78	-6.237	373.8	-341	0.169	-341.6	-313	69.41	79.55	-406	-128.3	-409.7
-234	-122.1	212.8	-24.76	126.9	9.873	59.83	-2.902	384.3	-329.4	15.72	-339.6	-316.7	61.68	82.23	-398	-136.3	-437.2
-232.3	-147.9	184.9	21.46	177.2	4.002	85.81	-9.077	377.9	-299.8	18.75	-337.1	-322.2	61.36	111	-391	-139.3	-448.7
-234.2	-152.3	175.8	37.54	197.7	-4.952	96.47	-8.177	381.4	-290.8	8.662	-354.7	-323.8	65.11	126.7	-370	-144.3	-456.7
-239	-152.9	186.2	61.33	202.7	-8.087	101.9	1.433	374.5	-286.5	-3.177	-370.5	-324.8	74.06	141.7	-318	-139.3	-455.8
-245.7	-147.9	186.3	85.26	205	70.7	106.6	1.881	363.8	-278.5	-11.85	-378.7	-326	86.96	153.7	-245	-118.3	-444.6
-261.3	-137.8	192.9	131.3	199.5	65.89	117.8	-9.198	366.4	-267.6	-12.28	-358.9	-334.5	119.3	161.1	-209	-110.3	-440.5
-271.2	-136.3	207.8	155.1	201.4	60.96	122.9	-5.385	361.7	-266.8	-2.306	-332.2	-341.8	127.2	172	57.09	-102.6	-399.8
-274.5	-152.1	208.7	175.4	208.4	60.49	126.4	-4.022	360.5	-267.9	11.99	-306.7	-346.6	129.8	183.7	79.33	-75.27	-358.3
-278	-155.6	244	188.3	217.7	58.35	126.9	-2.142	351.9	-269.9	30.92	-277.3	-355.3	126.7	183.9	93.99	-48.84	-298.2
-278.1	-136.9	231.7	210.4	237.6	63.91	129.6	1.428	341.5	-280.3	60.42	-249	-363.5	107.3	202.3	107.1	11.63	-249.9
-276.3	-120.5	225.5	219.3	237.2	52.22	130.2	1.846	329.1	-285.7	63.69	-239.4	-365	97.54	210.3	112.2	31.09	-221
-273.4	-92.84	213.5	227.7	230.4	50.09	129.8	-5.007	325.5	-291.2	58.11	-235.5	-366.5	84.77	205.4	117.5	46.9	-205
-269.1	-80.99	210.2	236.6	216.7	37.28	130	-9.233	313.2	-296	44.8	-235.6	-368	69.63	197.2	126.1	65.31	-196.9
-260.6	-74.49	209.3	251.6	175.5	31.92	132	4.692	310.2	-312.2	39.77	-213.3	-355.4	35.27	199.7	127.3	66.1	-175.6
-256.9	-81.94	196	254.2	156.7	29.56	130.5	-1.308	301.7	-322	45.88	-192.4	-347.1	32.28	203.7	120.4	67.02	-164.4
-261.1	-96.31	179.3	266.4	142.5	5.21	129.8	2.823	288.3	-332.7	53.83	-168.8	-331	17.69	221.3	111.8	65.18	-160.5
-251.2	-105.1	188.4	253.8	129.3	7.098	123.1	8.616	281.9	-343.1	57.43	-157.3	-317.5	13.01	217.8	92.31	72.58	-147.6
-219.4	-100.7	189.8	258.1	117.5	3.213	95.97	-6.517	285.9	-364.6	40.76	-145.7	-293.2	10.69	237.4	26	107.7	-131.5
-201.4	-91.88	197.1	254.6	107.8	-5.56	75.98	9.117	280.8	-375.3	25.44	-134.2	-283.7	17.68	250.1	-1	112.7	-122.1
-183.5	-77.01	207.8	250.3	86.65	4.306	49.67	7.812	277	-383	17.01	-122.5	-277.4	23.93	270.1	-32	117.7	-123.6
-166.9	-57.96	220.7	247.5	58.53	-7.587	25.41	2.522	265.6	-385.6	23.21	-114.2	-267.6	34.53	257.4	-57	110.7	-124.1
-133.5	-23.14	236.2	230.2	13.45	5.468	-23.77	-6.09	266.9	-387.1	43.65	-101.2	-253.2	57.8	264.1	-116.1	105.3	-130.6
-117.3	-16.9	243.5	220.2	-7.816	8.508	-52.8	3.98	271.1	-386.7	49.28	-97.77	-246.8	61.63	283.2	-157.1	111.5	-133.8
-101.4	-18.46	252.9	214.9	-8.48	2.224	-83.65	28.95	260.6	-388.6	48.46	-99.44	-241.6	57.7	296.2	-204.6	121.8	-133.1
-85.59	-25.77	273.6	202.7	-9.579	3.238	-112.8	28.47	256.2	-386.8	40.32	-107.1	-235.3	50.01	295.7	-235	122.9	-142.6
-51.23	-53	283	172.6	6.937	2.582	-169.9	36.8	258.6	-386.4	37.54	-101.2	-231.3	39.85	313.1	-305.4	135.5	-145.3
-33.46	-62.06	299.5	156.5	23	-1.959	-196.1	45.83	252.3	-379.9	50.2	-93.59	-231.5	44.04	325.8	-334.6	134.1	-148.6
-16.66	-64.77	331.4	140.4	46.4	-3.956	-221.8	51.7	256.5	-370.2	68.19	-85.41	-231.4	54.25	342	-356	143.8	-140.8
-3.603	-58.42	338.9	123.5	72.43	-9.698	-240	59.52	246.9	-356.3	95.16	-82.13	-259.7	68.22	308.7	-370.8	150.4	-145.7
9.746	-28.38	351.8	88.83	136.2	-9.668	-282.8	86.55	245.6	-326.1	127.5	-90.62	-266.6	62.68	315.2	-384.3	146.8	-152.9
11.47	-2.952	360.7	72.63	163.5	1.588	-296.4	102	242.4	-300.2	130.5	-88.98	-273.1	56.1	308.6	-384	156.7	-156.3
11.36	7.162	362.7	55.01	188.2	-7.989	-310	110.8	240.8	-282.7	127.7	-110.2	-280.8	51.72	310.6	-384	156.7	-159.7
11.48	-4.483	354.9	38.36	197.4	-3.995	-324.1	111.9	225	-274	123.8	-111.7	-287.6	44.93	303.6	-384	156.7	-165.5
9.538	-8.553	354.9	4.752	219.3	7.897	-328.3	127.3	233.3	-220	135.7	-129.7	-297.7	45.9	298.4	-389	133.7	-178.7
8.838	-3.95	372.7	-6.106	229.7	7.659	-328.5	127.8	216.2	-185	156.7	-135.1	-302.7	51.6	301.9	-393	126.7	-188.6
7.815	1.405	376	-24.72	230.9	-5.972	-341.1	124.1	208.6	-156	169.7	-137.4	-307.3	55.14	294.4	-395	116.7	-190.6
7.158	-8.356	386.6	-43.93	227.6	9.785	-337.8	108.7	206	-121	176.7	-148.3	-310.8	54.37	295.4	-401	121.7	-190.7
-0.203	3.094	398.7	-90.82	203.4	-5.217	-331.2	79.13	201.6	-45	176.7	-183.2	-317	31.98	296.7	-402	117.7	-185.3
-8.107	5.309	397.6	-112.6	187.4	-3.956	-324.7	74.74	191.2	-8.866	163.5	-212	-319.8	21.99	311.7	-402	109.7	-189.9
-19	-4.207	417.9	-132.7	181.9	4.49	-318.1	64.87	186.6	34.06	154.1	-238.4	-321.9	13.76	303.6	-409	95.69	-210.7
-17.25	2.372	426.7	-154.1	182.1	5.831	-308.3	59.79	176.6	68.04	152.3	-245.9	-318.9	5.98	299.7	-406	80.69	-215.4
-35.42	8.951	453.1	-188.4	195.6	-6.559	-287.7	53.73	177.8	137.1	163.4	-259.2	-314.1	-0.178	305.3	-415	62.69	-224.8
-45.74	7.672	443.2	-200.5	207.2	5.125	-281.6	51.43	175.2	165.2	177.4	-250.6	-309.2	0.205	304	-418	55.69	-230.9
-61.18	1	464.2	-206.3	217.7	6.685	-272.5	45.79	162.9	180.1	188.5	-246.3	-312.8	2.721	303.3	-418	55.69	-236.7
-76.27	-3.221	447.7	-207.9	231.3	6.636	-262.2	29.06	159.3	185	199.9	-252.8	-296.1	4.03	312.4	-420	39.69	-246.3
-111.1	9.287	435.1	-212.1	240.7	-2.257	-245.7	10.99	152.2	204.3	213.7	-248.9	-285.3	18.24	317.9	-424	29.69	-259.8
-131.1	7.022	425.7	-214.6	234.7	1.3	-238.5	5.517	147.4	214.5	208.8	-260.3	-276.1	30.79	307.2	-424	22.69	-265.4
-150.5	7.944	425.6	-218.4	222.5	-5.158	-232.2	2.339	144.8	221.2	195.3	-280.9	-264.8	60.04	309.9	-433.3	23.55	-275.8
-168.1	-9.142	408.4	-220.7	203.1	-4.502	-225.8	-3.062	144.5	234.4	187	-294.5	-257.6	69.77	306.3	-420.3	6.266	-291.3
-202.4	7.466	382.9	-218.9	175.8	-5.625	-204.4	8.448	145.2	228.7	161.3	-318.6	-241.1	73.36	307.3	-416	-19.31	-308.3
-217.3	-9.64	348.1	-212.9	170.9	2.91	-192.4	5.986	139.2	217.6	154.9	-312.3	-239.9	59.24	306.9	-419	-29.31	-319.2
-233	2.544	311.5	-207.5	166.4	9.06	-173.6	2.837	141.3	192	153.7	-308.6	-228.7	63.39	298.1	-418	-31.31	-323.4
-248.9	-4.207	288.6	-198.5	159.6	4.271	-155.5	-2.456	146.3	170	156.7	-297.9	-208.7	68.32	274.7	-418	-39.31	-326.3
-290.1	6.758	253.1	-183.6	126.5	4.817	-100.7	-7.497	142.7	97	175.7	-283.6	-150.8	92.38	243.5	-417	-42.31	-341.3
-274.7	8.951	215	-179.5	106.7	5.255	-72.48	1.762	148.1	54	196.7	-276.1	-106.5	97.77	224	-419	-54.31	-347.6
-294.6	-5.138	138.9	-172.1	87.78	2.124	-45.13	3.233	160.3	12	200.7	-270.5	-74.66	94.48	184	-421	-72.31	-367.4
-302.3	3.566	74.04	-163.6	74.69	-7.611	-18.72	-1.344	168.3	-25	197.7	-277.8	-42.86	85.71	164.3	-423	-81.31	-379.6
-315.7	-8.368	27.5	-150.5	63.17	-4.612	26.46	-8.71	186.8	-115	167.7	-287.5	26.17	55.71	110.1	-426	-97.31	-391
-321.3	4.019	-47.79	-139.7	61.33	3.496	36.71	1.39	213	-155	143.7	-308	54.78	53.26	85.65	-430	-103.3	-396.6
-328.7	-8.252	-108.9	-133.9	67.07	4.812	65.8	3.494	215.2	-199	115.7	-319.6	73.14	52.92	57.13	-433	-106.3	-413.9
-335.6	-2.686	-168.7	-123.7	71.42	-2.658	85.43	6.297	220.3	-238	96.69	-320.8	93.1	33.07	34.75	-434	-108.3	-418.9
-346.6	7.704	-201	-105.9	77.44	-5.218	120.5	8.649	243.3	-292	86.69	-310.7	122.7	31.98	6.591	-434	-114.3	-426.4
-349	7.618	-258	-97.05	70.44	4.418	131.5	8.712	246.2	-304	92.69	-288.5	133.7	22.11	-15.22	-440	-136.3	-448.1
-350.7	-7.292	-341	-89.12	57.84	2.957	142.4	2.963	250	-304	106.7	-268.5	144.5	12.66	-45.37	-439	-155.3	-454.1
-349.5	8.688	-388.1	-82.01	39.37	8.138	147.7	-4.876	250	-318	123.7	-257.5	150.6	8.743	-68.63	-18.39	-19.48	-423
-340.7	1.749	-435.8	-65.45	15.22	9.873	156.8	3.282	250	-322	158.7	-239.6	147.6	-0.732	-87.51	-65.21	-18.02	-424.5
-348.8	-2.175	-438.7	-58.12	7.829	4.002	161.5	5.689	249.2	-325	157.7	-232.7	149.9	-7.83	-96.92	-149.6	-29.71	-417.5
-342.2	9.012	-467.8	-48.36	4.746	-4.952	165.4	2.372	246.2	-328.1	159.4	-229.5	132.5	-8.426	-111.4	-199.5	-28.18	-406.4
131.3	-125.9	-390.8	-39.94	6.91	-8.087	167.6	-4.207	246.2	-331.7	166.4	-218.4	107.3	-6.235	-117.4	-243.4	-20.59	-388.3
147	-91.86	-367.1	-25.51	20.16	98.71	165.3	-6.4	246.1	-328.3	199	-200.9	34.64	7.545	-122	-276.9	-9.12	-355.4
193.5	-79.03	-332.4	-18.94	19	97.7	162.4	7.396	235.1	-313	219.3	-183.4	-36.29	34.17	-124.3	-341.8	31.06	-310.9
218.2	-78.62	-329.4	-11.4	47.6	110	160.2	-7.376	236.7	-310.8	244.4	-180.1	-90.01	46.23	-129	-366.3	57.43	-288.5
239.7	-85.98	-296.9	-4.393	63.38	120	155.8	-9.763	222.3	-299.3	259.7	-169.9	-145.3	57.06	-133.7	-383.1	83.06	-255.7
257.8	-90.48	-279.6	13.14	113.6	126.2	145.7	-8.596	214.9	-274.8	269.9	-169.5	-254.4	55.41	-152.5	-398.9	104.5	-248.4
248.3	-57.06	-249.1	19.34	140.1	138	135.7	2.719	220.6	-262.9	263.3	-181.2	-301.6	56.61	-149.4	-407.2	144.5	-221.3
252.1	-37.1	-204.2	27.53	173.4	142.5	122.7	-3.403	220.3	-247.3	244.4	-196.6	-333.5	59.35	-153.5	-411.6	151.3	-212.7
237.8	-10.79	-166.4	36.33	192.2	139.6	106.1	-8.593	221.3	-239.6	226.5	-203.5	-355.4	60.61	-163.3	-416.1	150.3	-209.2
223.9	7.162	-139.3	54.33	218.3	137.3	66.26	-7.497	209.2	-218.8	205.7	-208.1	-365.5	68.32	-160.3	-412.1	156.3	-200.9
193.4	-4.483	-118.4	64.43	220.6	139.7	46.07	-1.548	211.2	-212.1	206.1	-202.5	-365.1	82.18	-163.1	-416.6	174.5	-192.3
176.5	-8.553	-98.51	73.98	217.6	133.3	23.19	8.824	197.3	-210.3	216.2	-193.1	-361.9	98.29	-156.5	-392	197.7	-184.3
155.2	-3.95	-90.13	83.1	208	138.5	0.538	6.876	208	-211.7	223.9	-189.7	-359.7	114.2	-142.9	-390	199.7	-185.2
135.5	1.405	-102	101.8	165.5	133.4	-44.81	8.276	206.6	-212.3	214.4	-197.2	-355.9	152.5	-125	-379	190.7	-185.5
92.27	-8.356	-89.28	109.7	144.9	122	-68.92	9.724	212.2	-213.8	196.3	-211.9	-354.8	172.6	-108.2	-368	161.7	-196.5
59.04	3.094	-66.83	121.2	126.8	115.2	-95.67	-1.912	219	-214.9	168.7	-232.6	-351.9	184.3	-103.5	-367.6	149.6	-199.1
24.74	5.309	-44.61	136	114.8	109.6	-121.2	-8.124	224	-218.1	148.2	-238.8	-349	190	-99.95	-368.8	141.5	-196.2
-12.33	-4.207	-13.82	159.4	107.7	104.7	-181	1.31	219.1	-227.8	121.7	-241.9	-350.1	181.2	-104.1	-369.8	136.3	-196.5
-92.22	2.372	3.074	170.3	109.7	92.8	-209.9	6.052	205.8	-234.6	113.9	-243.8	-347.8	166.5	-104.5	-373.7	131.8	-198.6
-132.5	8.951	6.174	178.4	115.7	89.57	-241.7	3.625	200.9	-238.6	100.1	-251	-346.3	153.7	-100.9	-374.8	132	-198.5
-171.2	7.672	9.74	185.6	119.2	71.32	-282.8	-1.461	205	-243.6	79.21	-265.6	-342.8	142.9	-88.81	-375.5	125.2	-202.3
-209.3	1	9.015	199.6	107.6	58.29	-305.4	-3.828	205.8	-266.3	55.98	-266.6	-341.4	135.1	-73.68	-375.1	114.2	-217.9
-285.6	-3.221	11.38	206.1	89.74	46.94	-315.5	-9.641	213.8	-277.6	56.82	-257.5	-340.7	136.2	-56.22	-380.8	81.44	-229.6
-319.3	9.287	10.92	214.9	66.38	24.44	-337.2	-3.989	225.7	-290.5	64.53	-238.9	-341.6	138.9	-29.54	-385.1	69.87	-237.9
-338.2	7.022	2.339	219.5	46.61	4.306	-332.3	6.354	217.3	-301.7	73.88	-226.7	-343.2	144.8	-11.54	-391.1	61.66	-245.7
-354.2	7.944	-30	222.5	21.75	-7.587	-341.1	7.37	218.2	-324.9	77.19	-225.9	-349	156.9	6.79	-390	57.69	-249.9
-367.1	-9.142	-29.81	221.3	14.47	5.468	-344.4	6.599	223.7	-338.6	65.8	-224.3	-351.3	151.9	8.598	-394	36.69	-258.2
-370.9	7.466	-59.69	218	13.54	8.508	-346.6	6.936	219.8	-351.1	53.54	-225.3	-353.5	138.2	33.85	-401	19.69	-279.5
-369.1	-9.64	-123.9	212.2	16.18	2.224	-353.2	8.352	222.5	-359.8	45.85	-219.1	-359.8	113.1	44.88	-405	-1.308	-297.5
-372.1	2.544	-172.5	194.3	32.07	3.238	-353.2	3.331	224.2	-376.2	53.88	-208.7	-368.5	94.48	66.69	-414	-6.308	-309.3
-377.8	-4.207	-201.3	183.6	45.95	2.582	-349.9	-5.975	223	-380.2	64.91	-198.1	-357.6	98.87	79.9	-420	-24.31	-311.8
-385	6.758	-256.6	169.9	64.27	-1.959	-342.4	-1.242	232.3	-381.9	83.53	-169.9	-367.4	106.5	76.89	-426	-32.31	-328.6
-389.4	8.951	-309.8	153.8	85.84	-3.956	-331.3	2.692	240.1	-388	99.59	-155	-359.8	106.5	82.67	-426	-34.31	-334.2
-385	-5.138	-337.6	116.9	142.9	-9.698	-309.6	-6.512	246.8	-394.9	113.2	-149.4	-355.4	90.09	80.23	-432	-35.31	-347
-371.8	3.566	-369.8	98.79	178.6	-9.668	-293.9	9.057	261.5	-394.7	112.3	-155.5	-343.3	73.65	88.8	-434	-62.31	-369.6
-364.1	-8.368	-404.2	79.28	209.7	1.588	-277.1	3.053	257.6	-392.9	102.8	-158.1	-336.3	55.47	79.25	-432	-74.31	-385.4
-351	4.019	-436.4	60.63	235.9	-7.989	-259.2	2.548	255.2	-390.1	96.37	-160.4	-327.2	40.85	75.36	-443	-93.31	-400.6
-340	-8.252	-461.5	23.32	266.4	-3.995	-223.5	7.92	265.3	-357.9	112.7	-152.4	-306.5	22.67	86.8	-446	-95.31	-420.7
-313.7	-2.686	-468.9	7.858	277.5	7.897	-205.9	-2.174	265.6	-353.1	123.4	-152	-289.9	18.29	91.56	-431	-113.3	-430.8
-291.8	7.704	-462.5	-23.13	277.6	7.659	-189.8	-6.128	264.6	-312.6	145.1	-149.9	-274.2	18.24	100.5	-415	-113.3	-439.4
-275.9	7.618	-457.3	-42.41	269.8	-5.972	-168.8	-1.849	275.9	-282.8	162.6	-166.9	-259.6	22.4	115.2	-394	-117.3	-449.3
-256.7	-7.292	-452	-80.45	235	9.785	-127.1	-2.258	299.2	-219.4	172.7	-177.9	-237.2	39.95	133.6	-371	-116.3	-446.2
-50.95	-161.5	-425.2	-100.6	222.7	-5.217	-111.3	-3.041	304.1	-186.6	167.1	-193.2	-225.3	50.95	144.9	-406	-190.3	-464.3
-40.24	-139.9	-375.4	-117.9	216.6	-3.956	-96.7	-6.237	304.1	-151.1	148.5	-217.8	-216.2	56.01	164.1	-406	-187.3	-470.2
-29.74	-91.45	-324.2	-135.4	216.5	4.49	-81.3	-2.902	310.2	-112.3	138.6	-233.9	-207.3	53.68	180.7	-358.6	-153.2	-456.8
-24.48	-80.52	-298	-167.6	228.8	5.831	-56.07	-9.077	325.8	-31.55	150.1	-247.1	-190.6	29.87	198.6	-365.7	-138.8	-447.9
-19.58	-77.75	-270.4	-177.5	240.9	-6.559	-45.79	-8.177	335.1	8.956	155.3	-251.2	-183	14.32	208.8	-367.1	-144.5	-451
-14.93	-82.57	-259.5	-182.9	256.5	5.125	-41.74	1.433	342.1	52.21	156	-267.8	-176.6	1.933	210.5	-367	-165.3	-458.9
-16.63	-98.39	-226.4	-183	272.2	6.685	-34.02	1.881	345.2	93.86	149.7	-299.6	-173.1	-7.727	240.6	-368	-171.3	-462.6
-25.71	-97.95	-211.8	-186.4	285.2	6.636	-11.3	-9.198	348.8	176.9	130	-306.8	-174.7	-10.98	263.8	-381	-181.3	-458.9
-38.69	-92.22	-169.5	-188.6	282.3	-2.257	-4.467	-5.385	363.3	218.1	128.5	-307.5	-177.3	-5.886	273.8	-388	-184.3	-459.8
-56.96	-79.91	-109.4	-190.2	270.7	1.3	1.713	-4.022	371.3	242.3	139.9	-304.4	-182.3	2.941	301.5	-386	-177.3	-458.1
-91.45	-69.88	-95.83	-192.4	257.1	-5.158	6.455	-2.142	386.2	257.1	148.8	-303.8	-191.4	19.2	300.6	-129	-187.3	-431.8
-110.6	-70.39	-62.86	-189.4	242.3	-4.502	12.27	1.428	379.7	292.3	155.6	-302.8	-213.2	46.78	306.9	-154	-166.3	-404.3
-130.2	-78.8	-40.99	-186.3	241.1	-5.625	12.93	1.846	376.1	317.7	156.6	-327.8	-222.7	52.32	308.1	-216	-146.3	-404
-147.8	-91.21	-23.23	-179.8	239.8	2.91	12.1	-5.007	372.1	320.8	131.4	-344	-234.5	52.61	319	-240	-145.3	-398.4
-193.8	-100	5.538	-175.1	231.8	9.06	12.21	-9.233	370.6	341.6	118.7	-359.3	-246.2	45.75	342.9	-259	-140.3	-395.8
-217.3	-93.17	31.59	-167.2	195.8	4.271	9.376	4.692	370.6	342.6	90.09	-374	-268.6	17.41	350.7	-282	-134.3	-422.3
-241.8	-84.8	48.34	-162.6	171.4	4.817	8.378	-1.308	373.7	342.3	82.9	-369.2	-277.4	4.813	362.5	-311	-156.3	-431.9
-265.1	-83.17	67.2	-154.1	146.5	5.255	8.343	2.823	380.7	330.6	77.54	-374.1	-285.8	-2.334	376.9	-328	-161.3	-451.5
-316.5	-104.8	94.1	-142	129.8	2.124	5.123	8.616	380.7	309.9	77.59	-372.1	-289.3	-5.128	371.3	-355	-150.3	-464.9
-334.7	-116	127	-114.5	109.7	-7.611	-0.622	-6.517	372.6	239.8	98.62	-360.1	-293	-3.968	388.9	-364	-152.3	-459.5
-345.3	-120.8	125.5	-98.57	100.4	-4.612	-5.555	9.117	370.2	218	119.8	-355.5	-293.6	5.721	396.7	-392	-133.3	-459.7
-353.1	-122.8	112.6	-85.24	84.24	3.496	-11.6	7.812	367.4	183.7	138.5	-340.3	-294.6	9.752	391.9	-402	-126.3	-457.8
-308	-182.4	103	-70.89	61.87	4.812	-15.76	2.522	366.2	118.9	153.1	-341.2	-295.4	6.973	401.2	-408	-127.3	-462.1
-293.7	-179.9	79.88	-39.92	24.66	-2.658	-21.03	-6.09	371.1	-11.33	143.8	-347.6	-297.7	-17.66	408.8	-425	-121.3	-453.3
-261.7	-157.6	69.23	-22.09	3.736	-5.218	-30.8	3.98	377.2	-56.18	127.7	-359.3	-300	-31.53	428.2	-425	-120.3	-438.6
-246.4	-145	92.67	-2.794	-7.236	4.418	-38.48	-60.13	383	-99.39	107.8	-382	-298.5	-46.16	440.8	-424	-107.3	-429.4
-229.4	-132.7	103.1	16.34	-13.68	2.957	-47.25	-64.52	391.1	-152	85.05	-383.9	-293.4	-56.27	451.3	-424	-107.3	-443.5
-212	-125.1	119.3	47.78	-18.02	8.138	-70.28	-61.23	383.2	-241	61.54	-385.3	-287.2	-63.2	458.3	-427	-130.3	-441.1
-175.6	-135.7	113.8	67.31	-14.62	9.873	-83.44	-62.32	385	-270.5	55.65	-387.8	-280.5	-57.28	462.4	-426	-125.3	-434.8
-157.6	-144.2	129.6	85.85	-6.417	4.002	-105.4	-52.45	383	-293.2	51.5	-388.2	-277.5	-63.97	466.3	-426	-129.3	-414.9
-135.3	-143.8	149.3	106.7	7.473	-4.952	-121.8	-43.68	379.1	-302.8	52.57	-377.7	-276.1	-78.48	476.1	-426	-105.3	-392.4
-110.6	-136.7	163.1	145.8	46.61	-8.087	-154.7	-7.497	375.3	-317.1	71.18	-349.3	-260.6	-79.35	473.8	-418	-84.31	-364.8
-56.01	-107.1	187.2	163.9	70.99	-106.2	-174.8	1.762	367.5	-318.3	88.13	-332.5	-251.8	-78.91	458.1	-417	-61.31	-340.6
-28.81	-88.9	200.2	180.5	98.08	-91.47	-193.6	3.233	367.8	-322.5	110.5	-308.4	-233.9	-65.27	458.2	-410	-35.31	-313.6
-1.024	-73.19	202.2	199.2	132.5	-69.37	-212.1	-1.344	365.4	-324.6	137.7	-284.7	-217	-65.93	447.2	-395	-13.31	-301.6
27.73	-65.23	215.1	229.3	185.7	-52.38	-251.8	-8.71	356.5	-329.7	175.8	-261.6	-170.7	-40.02	428.4	-388	3.692	-295.8
83.11	-68.33	216.2	235.7	203	-42.61	-266.8	1.39	346.1	-329	184.1	-259.5	-160.3	-46.94	416.4	-387	-8.308	-299.4
110.9	-77.26	231.1	255.6	217	-36.18	-280.8	3.494	348.8	-332.7	184.1	-256.9	-125.2	-39.64	412.6	-383	-15.31	-304.3
137.9	-81.71	236.7	262.9	212.7	-43.32	-293.3	6.297	337.7	-336.9	176.7	-261.4	-103.2	-49.29	406.1	-381	-33.31	-306.6
160.9	-75.69	253.1	302.3	199.6	-43.25	-317.2	8.649	336.3	-348.6	141.8	-268.4	-61.06	-60.72	386.2	-383	-38.31	-294.4
182.9	-32.83	265	315.7	181.4	-49.95	-328.8	8.712	340.2	-351.3	121.1	-280.6	-31.47	-49.53	335.9	-384	-40.31	-293
190.3	-14.72	271.6	325.9	168	-53.87	-335.2	2.963	325.6	-352.7	115	-275.3	-19.1	-54.25	292.9	-386	-31.31	-288.3
197.9	-3.95	267.1	333.1	159.4	-62.43	-339.5	-4.876	308.4	-351.6	112.4	-258.7	11.96	-45.87	253.4	-383.2	-44.14	-300.3
204.7	1.405	260.9	343.7	148.8	-75.89	-340	3.282	314.5	-333.8	132.8	-239.4	38.65	-36.68	194.2	-389.2	-54.52	-294.2
220.3	-8.356	266.5	348.6	142.5	-87.58	-339.3	5.689	313.5	-332.1	149.6	-224.8	49.37	-30.29	166.7	-391.9	-59.14	-295.1
223.3	3.094	272.6	354.8	127.7	-117.5	-338.2	2.372	302.7	-314.4	180.7	-205.8	53.91	-23.04	175.1	-392.9	-62.11	-288.3
223.3	5.309	272.9	359.9	100.9	-139.4	-335.1	-4.207	307.1	-292.6	205.5	-207	52.38	-17.8	140.7	-400.3	-59.26	-286.8
221.3	-4.207	263.1	359.5	56.34	-161.3	-317.7	-6.4	319.2	-243.3	232.6	-203.3	45.36	-21.54	113.1	-402.5	-58.55	-281.4
211.3	2.372	253.4	328.9	35.2	-176.6	-303.8	7.396	326	-214.2	234.7	-206.9	42.67	-29.87	69.78	-404.9	-55.39	-276.1
202.2	8.951	232.7	334.8	28.06	-198.1	-286.4	-7.376	329.7	-190.3	230	-209.9	34.17	-47.8	39.25	-407.5	-49.46	-279.3
190.6	7.672	228.8	311.4	20.78	-207.2	-267	-9.763	337.8	-168.8	218	-214	19.14	-51.65	-1.924	-410.1	-56.81	-285.8
181	1	227.7	235.7	19.92	-204.1	-226.4	-8.596	351.5	-120.5	180.8	-251.7	-35.05	-55.49	-28.48	-408.3	-70.49	-298.4
158.9	-3.221	217.2	191.8	24.3	-206.4	-206.6	2.719	351.5	-97	169.5	-260	-69.08	-43.64	-65.96	-410	-83.16	-307.4
147.6	9.287	206.6	148.4	37.71	-203.5	-187.2	-3.403	347.2	-83.68	159.3	-265.7	-102.5	-23.71	-87.65	-413.7	-93.08	-310.2
124	7.022	199.2	112.1	50.01	-194.1	-166.8	-8.593	365.8	-54.34	158.3	-255.7	-148.1	-15.04	-97.14	-417.1	-110	-324
95.86	7.944	188.3	18.54	94.48	-170.7	-127.4	-7.497	397.5	-17.28	179	-263.2	-230.3	12.39	-135.5	-418.2	-118.8	-330.9
23.17	-9.142	169.8	-33.43	112.3	-161	-104.9	-1.548	410.5	52.81	188.9	-252.8	-277.3	23.09	-158	-420	-128.1	-342.7
-18.19	7.466	151.9	-73.66	123.3	-149.8	-85.67	8.824	420.9	25.78	193.5	-253.2	-305.9	16.27	-178.8	-420.4	-136	-354.2
-56.18	-9.64	140.3	-117.9	127.6	-145.3	-62.91	6.876	439.5	43.79	188.1	-253.4	-335.8	14.21	-202.5	-418.8	-152.5	-368.9
-93.29	2.544	107.6	-198.9	138.1	-140.2	-20.24	8.276	440.1	74	162.5	-264.5	-371.7	8.891	-223	-414	-153.3	-381.6
-170.5	-4.207	99.15	-236.8	153.5	-131.8	-0.871	9.724	441.6	83.58	156.7	-267.1	-377.8	4.571	-234.8	-410.7	-154.2	-384.4
-207.1	6.758	64.14	-251.6	170.2	-107.9	15.54	-1.912	441.7	86.94	155.9	-247.5	-379.4	4.858	-253.7	-407.2	-157.7	-378.4
-235.4	8.951	45.1	-268.6	190.5	-87.15	29.97	-8.124	438.3	83.01	159.9	-250.3	-382.9	10.8	-247.8	-403	-152.3	-380.2
-263.4	-5.138	21.09	-292.2	227.4	-58.26	59.43	1.31	431.6	56.24	184.4	-239.3	-399.2	33.07	-245.3	-391.9	-148.7	-379.2
-323.7	3.566	-2.242	-283.1	250	-41.38	72.44	6.052	446.4	36.68	196.1	-244.7	-405.8	48.43	-234.3	-373.7	-137.5	-375.2
-349	-8.368	-30.42	-284.6	253.9	-37.93	90.35	3.625	457.1	16.23	198.6	-232.5	-403.6	64.87	-207.5	-356.5	-127.2	-373.3
-354.3	4.019	-65.11	-284.2	257.9	-25.59	100.2	-1.461	462.2	-9.877	192.6	-238.4	-403.6	87.9	-186.5	-298.6	-97.74	-366.3
-354.3	-8.252	-114.7	-286.6	245.3	-26.93	113.9	-3.828	448.6	-59.25	156.7	-252.9	-403.6	140.5	-168.6	-266.3	-85.52	-375.7
-363	-2.686	-164.5	-280.7	242.3	-24.14	123.1	-9.641	454.8	-82.71	138.6	-268.1	-401.9	159.8	-158.6	-231.4	-81.56	-387.5
-363	7.704	-231.1	-277	242	-21.92	125.7	-3.989	432.5	-111.6	124.6	-277.2	-403.1	174.4	-138	-193.8	-88.83	-418.4
-372.9	7.618	-290.8	-272	246.5	-21.38	124.2	6.354	437.3	-140.3	117.7	-270.3	-399.2	191	-135.8	-125.3	-102.4	-430.9
-380.6	-7.292	-341.9	-265.4	241.3	-31.83	134.5	7.37	415.6	-199.5	124.4	-260.5	-401.4	176.7	-147.7	-87.88	-100.2	-423.5
-395.9	8.688	-381.2	-265.8	233.3	-41.05	137.4	6.599	417.2	-225.3	137.8	-248.9	-400.3	157	-142.4	-45.33	-92.01	-420.8
-399.2	1.749	-416.1	-260.5	210.7	-44.61	141.4	6.936	416.8	-248.6	147.6	-232	-394.8	131.8	-168.4	-7.953	-80.33	-402.5
-392.7	-2.175	-451.8	-256.1	186.4	-59.93	143.2	8.352	420.4	-266.2	153.3	-220.1	-393.7	110.9	-164.1	64.88	-40.9	-384.7
20.73	105.4	-418.7	-244.6	136.8	-75.82	144.5	3.331	424.1	-315.8	142.6	-220.9	-390.5	71.45	-170.3	116.3	-15.35	-360.4
-35.19	113.1	-408.7	-232.4	118.9	-83.16	145.6	-5.975	413.4	-334.7	141.1	-223.8	-386.1	52.81	-162.7	159.7	-2.561	-361.5
-71.37	109.8	-400.8	-225.3	107.8	-93.72	138.1	-1.242	413.9	-338.5	145.5	-211.2	-380.6	49.52	-151.8	207.7	0.192	-352.9
-99.88	110.9	-376.9	-204.4	99.59	-102.1	145.2	2.692	412.5	-341.8	152.8	-194.6	-374	52.81	-142.8	268	16.41	-351
-132.2	122.8	-348.6	-185.9	96.29	-102	144.5	-6.512	418.8	-339.5	191.4	-179.1	-377.3	58.29	-124.9	278	13.69	-342.2
-192.4	176.3	-306.1	-174	91.29	-108.6	142.1	9.057	404.1	-339.9	204.3	-164.1	-374	62.68	-104.7	289	24.69	-327.4
-216	194.8	-281.1	-160	77.96	-140.6	133.7	3.053	412.2	-343.1	223.6	-155	-374	78.03	-78.92	294.8	38.68	-315.1
-243.1	208.8	-254.4	-143.7	58.37	-171	125.3	2.548	402.5	-333.4	228.2	-156.3	-375.1	83.51	-66.47	291.8	64.09	-312.5
-271.4	218.7	-237.1	-114.6	25.17	-183.8	96.98	7.92	393.6	-329.3	215.7	-160.4	-375.9	72.41	-50.11	306.8	63.42	-319.2
-315.8	208.1	-232.4	-97.33	11.16	-190.2	76.61	-2.174	395	-328.1	198.5	-166.5	-377.2	57.93	-44.2	308.9	56.97	-336.4
-336.5	191.1	-225.5	-79.07	8.859	-201.9	53.25	-6.128	376.2	-326.1	186.3	-185.2	-375.9	51.83	-36.07	310.9	39.9	-350.5
-345.7	176.1	-215.5	-60.74	18.35	-193.9	31.54	-1.849	363.8	-319.3	179.8	-177.4	-372	49.46	-11.17	285.7	17.13	-364.2
-354	147.9	-208.9	-21.58	40.79	-176.8	-11.95	-2.258	356.2	-311.5	202.4	-163.5	-370.6	61.86	18.16	247.3	6.443	-379.3
-383.6	112.6	-203.7	-3.716	60.93	-157.9	-34.36	-3.041	357	-314.6	215	-149.9	-372	75.28	19.58	225.1	-3.54	-391.5
-381.6	100.1	-193.8	21.66	87.17	-126.9	-59.33	-6.237	362.5	-313.4	228	-136.8	-369.5	92.06	33.01	-433	-198.3	-470.6
-371.1	93.15	-181.8	37.15	114.9	-95.69	-85.5	-2.902	355.3	-301.3	232.3	-147.3	-372.8	100.3	54.9	-438	-189.3	-470.9
-370.2	81.74	-176.5	59.56	181.8	-75.04	-136.4	-9.077	345.8	-291.1	219	-146.9	-382.1	101.4	52.24	-439	-189.3	-474.8
-372.9	42.94	-170	71.77	214	-49.43	-162.6	-8.177	333.2	-286.2	201.7	-166.9	-384.8	91.61	54.11	-387	-170.3	-460.9
-372.9	22.11	-155.7	79.35	235.6	-38.21	-189.1	1.433	326.8	-285.2	189.8	-170.6	-389	76.67	48.91	-379	-157.3	-448.1
-378.4	14.43	-132.5	86.81	250.4	-26.89	-213.4	1.881	316	-278	189.7	-173.3	-389.1	62.26	53.73	-377	-145.3	-442.4
-375.1	-4.207	-121.6	100.4	258.8	-21	-248	-9.198	324.7	-265	200.7	-169.1	-391	13.56	56.33	-374.1	-146.8	-448.5
-377.3	2.372	-101.9	101.1	259.4	-18.79	-259.9	-5.385	321.8	-250	218.7	-157.2	-381.5	-11.37	24.35	-369.3	-171.7	-459.5
-371.8	8.951	-81.01	104.1	260.4	-15.56	-268.5	-4.022	311.4	-252	218.7	-156.5	-369	-36.87	6.377	-367.9	-191.5	-467.8
-359.8	7.672	-55.57	101.4	267.8	2.224	-278.8	-2.142	311	-243	223.7	-156.1	-355.9	-59.73	-12.39	-375.3	-193.9	-469.9
-366.3	1	-29.91	94.16	288.9	3.238	-300.2	1.428	296.3	-238	196.7	-171	-318.3	-99.33	-30.72	-385.8	-204.4	-470.9
-369.6	-3.221	4.182	85.98	290.4	2.582	-307.4	1.846	301.3	-231	175.7	-189.2	-299.8	-112.3	-38.74	-389.6	-201.3	-462
-369.6	9.287	21.06	78.75	285.3	-1.959	-319.7	-5.007	296.5	-224	149.7	-193	-281.5	-121	-37.32	-391.2	-193.5	-455.7
-372.9	7.022	40.62	72.7	272.8	-3.956	-334.5	-9.233	293.7	-221	130.7	-209.8	-272.4	-125.2	-43.01	-392.2	-183.1	-438.6
-375.3	7.944	50.53	62.56	229.2	-9.698	-343.3	4.692	287.8	-237	121.7	-203.7	-249.4	-116.6	-35.27	-398	-167.3	-427.5
-376.5	-9.142	53.1	52.24	207.3	-9.668	-345.4	-1.308	291.3	-248.6	125.2	-191.6	-252.3	-110	-18.64	-395	-171.3	-435.1
-360.9	7.466	64.43	40.02	189.4	1.588	-347.4	2.823	282.8	-255.6	123.4	-192.9	-247.6	-94.41	-8.764	-393	-182.3	-446.4
-359.8	-9.64	67.52	25.49	174.8	-7.989	-354.7	8.616	287	-263.8	114.6	-200	-246.5	-86.18	-9.668	-396	-198.3	-461.3
-342.7	2.544	71.13	-5.755	163.2	-3.995	-340	-6.517	287.9	-281.6	75.48	-209.6	-251.2	-89.73	-9.529	-399	-216.3	-463.7
-302	-4.207	80.4	-23.82	166.8	7.897	-333.4	9.117	289.5	-292	59.05	-216.8	-254	-101	-15.27	-399	-213.3	-462
-277.3	6.758	80.23	-43.27	178.5	7.659	-325.8	7.812	294.6	-302.3	48.96	-204	-259.2	-113.5	-19.24	-396	-214.3	-462.6
-256.1	8.951	77.41	-56.66	195.1	-5.972	-303.8	2.522	297.4	-311.1	47.42	-196.1	-255	-119.6	-21.45	-393	-201.3	-458
-234.3	-5.138	62.93	-82.86	239.4	9.785	-255.6	-6.09	305.4	-330.9	48.07	-182.7	-255.1	-123.6	-20.47	-394	-204.3	-459.4
-181.9	3.566	57.64	-93.54	262	-5.217	-217.6	3.98	313.5	-338.2	42.17	-186.2	-259.1	-120.2	-18.25	-337.1	-195.2	-461.5
-151.2	-8.368	55.78	-103.5	279.2	-3.956	-200	7.396	325.5	-344.8	28.47	-187	-254.8	-119.6	-28.7	-355	-199.1	-465.5
-114.5	4.019	58.45	-113.4	289.4	4.49	-176.4	-7.376	322.1	-354	15.69	-176.1	-250.9	-121.8	-37.24	-384.2	-191.2	-462.4
-75.78	-8.252	59.34	-133	290.3	5.831	-127.4	-9.763	321.7	-366	17.52	-153.1	-244	-142.1	-57.68	-391.6	-182.4	-454.8
0.365	-2.686	70.03	-143.4	280.7	-6.559	-100.6	-8.596	335.6	-368.6	29.64	-139.3	-241.1	-144.5	-70.37	-396.3	-179.1	-459
41.17	7.704	62.83	-155.5	266.4	5.125	-83.52	2.719	344.9	-369.2	46.98	-125.5	-230.6	-145.3	-78.89	-400.8	-180.4	-462.7
81.27	7.618	55.41	-165.2	246.4	6.685	-61.98	-3.403	353	-371.1	61.68	-117.3	-215.2	-135.8	-88.12	-421	-192.3	-465.1
123.2	-7.292	42.43	-181.9	206.4	6.636	-27.77	-8.593	368.8	-370.1	66.31	-107.7	-163.8	-94.89	-89.91	-421	-197.3	-465
206	8.688	31.78	-192.4	181.5	-2.257	-13.06	-7.497	371.2	-369.9	57.9	-103.4	-137.2	-68.9	-92.49	-426	-194.3	-464.5
228	1.749	25.62	-201.7	162.8	1.3	-2.752	-1.548	367.4	-368.1	50.72	-99.85	-104.5	-34.49	-89.27	-426	-192.3	-467.2
247.7	-2.175	19.93	-210.3	147	-5.158	14.36	8.824	388.8	-365.6	49.73	-108.9	-71.23	-9.619	-96.04	-425	-186.3	-471.5
256.5	9.012	2.691	-223.2	126.8	-4.502	25.96	6.876	391.8	-343.7	75.63	-105.5	-14.16	25.97	-103.7	-89.07	-149.4	-429.6
278.4	2.789	-3.657	-225.1	123.5	-5.625	31.1	8.276	407.9	-321	91.29	-98.66	19	32.94	-125.7	-128.1	-129.4	-400.4
286.1	2.372	-28.8	-224.5	124.4	2.91	36.09	9.724	410.8	-311.4	117.1	-101.4	51.61	32.87	-151.3	-153.1	-124.5	-385.3
291.6	102.2	-54.5	-223.2	129.9	9.06	42.66	-1.912	434.1	-292.1	133.8	-109.1	82.69	29.17	-167.4	-184.9	-125.3	-380.5
292.7	95.58	-61.28	-213.1	145.2	4.271	43.76	-8.124	436.4	-249.3	143.3	-124.8	109.3	41.87	-187.4	-251	-151.3	-394.2
288.3	87.9	-78.38	-226	141.6	4.817	42.35	1.31	442.7	-221.9	133.9	-144	127.5	26.16	-195.3	-281.6	-161	-375.6
286.1	87.9	-91.27	-201.5	146.9	5.255	38.98	6.052	429.2	-200.8	126.9	-164.2	133.8	20.78	-223.3	-297.1	-168.2	-388.4
280.1	79.32	-114.5	-200.8	126.3	2.124	33.24	3.625	425.7	-170.2	125.9	-181.4	139.1	5.889	-254.8	-322.9	-172.6	-386
273.3	59.23	-140.5	-189.5	84.68	-7.611	18.41	-1.461	420.9	-98.52	152.5	-197.2	130.1	-20.83	-268.3	-356.5	-169.7	-379.8
255.2	7.022	-174.2	-182.1	51.16	-4.612	10.6	-3.828	414.3	-57.54	165	-207.3	110.3	-28.91	-287.5	-365.1	-167.2	-378.4
239.4	7.944	-198.5	-171.2	26.53	3.496	3.525	-9.641	420.5	-9.154	165.8	-228.6	83.73	-35.7	-296.7	-375	-163.3	-391.1
221	-9.142	-204.6	-157.6	7.5	4.812	-4.283	-3.989	418.6	30.51	163.5	-254.9	50.74	-32.06	-311.6	-377	-169.3	-409.2
195.1	7.466	-207.2	-130.4	-3.703	-2.658	-27.45	6.354	415	110.9	149.6	-282.9	-27.03	-28.66	-316	-388	-198.3	-421.2
133.1	-9.64	-198.2	-109.8	-7.497	-5.218	-43.13	7.37	406.6	153.8	143.3	-301	-75.52	-24.36	-320.6	-394	-198.3	-441.3
97.73	2.544	-180.7	-91.11	2.372	4.418	-63.61	6.599	398.5	193.5	141.1	-300.3	-120.7	-27.23	-320.2	-397	-196.3	-445.3
63.05	-4.207	-175.8	-70.28	13.34	2.957	-86.26	6.936	377.3	220.5	148.8	-291.7	-174.4	-30.52	-338.1	-400	-195.3	-455.4
24.99	6.758	-181	-12.16	52.81	8.138	-124.8	8.352	368.2	259.7	174.6	-287.4	-267.7	-58.04	-352.2	-407	-215.3	-467.2
-49.53	8.951	-188.4	10.86	79.13	9.873	-146.8	3.331	349.4	278.1	181.5	-289.8	-320.9	-67.86	-344.7	-340.5	-216.3	-468.7
-87.25	-5.138	-211.2	38.58	109.3	4.002	-167.3	-5.975	338.5	294.1	178.1	-304.5	-343.6	-57.94	-345.7	-356	-216.3	-461.1
-127.1	3.566	-244.4	64.78	129.6	-4.952	-187.3	-1.242	325.6	307.8	167.3	-324.6	-371.2	-54.58	-318.8	-370	-212.3	-444.5
-164.2	-8.368	-264.5	120.1	149.9	-8.087	-230.7	2.692	319	320	158.4	-329.4	-402.2	-28.49	-290.2	-389	-206.3	-451.2
-219.6	4.019	-287.9	152.8	147.2	63.45	-249.8	-6.512	313.3	320.3	154.4	-333.1	-410.6	-10.48	-266.2	-414	-198.3	-452.6
-247	-8.252	-311.4	177.4	141.6	55.95	-268.6	9.057	304.6	314.6	153.8	-341	-415.8	11.62	-241.5	-427	-190.3	-446.9
-270.9	-2.686	-354.4	205.1	142.1	51.45	-284.3	3.053	295.4	301.8	154.8	-344.2	-419.3	32.95	-226	-432	-193.3	-463.9
-301.6	7.704	-379.4	245.6	163.7	47.54	-322.2	2.548	295.8	261.3	155.6	-344.2	-422.3	64.09	-202.4	-432	-199.3	-464.5
-355.4	7.618	-405.5	261	168	48.3	-337.2	7.92	286.2	266.7	141.9	-352.8	-423.7	65.95	-203.1	-442	-222.3	-472.1
-379.5	-7.292	-454.3	271	177.9	43.73	-346.9	-2.174	288.8	220	130.1	-377.5	-417	60.92	-196.7	-3	-155.3	-418
-378.4	8.688	-468.8	281.2	181.4	39.38	-343.8	-6.128	279.8	205	92.99	-403.4	-417.5	53.02	-200.5	-38	-116.3	-390.7
32.22	-66.8	-403.3	302.2	167	27.01	-357.5	-1.849	276.5	-249.4	-7.249	-440.6	-412.3	43.47	-200.1	-109	-66.31	-367.4
2.283	-43	-376	312.5	149.5	14.75	-358.1	-2.258	271.7	-289.2	-11.53	-420.6	-407.4	44.33	-192.3	-149	-47.31	-347.2
-10.14	-53.93	-344.7	324.5	125	1.588	-360.9	-3.041	284.7	-342.4	0.666	-393.5	-403.7	56.47	-169.2	-189	-31.31	-334.5
-34.63	-58.8	-321.8	333.6	102.5	-7.989	-358.7	-6.237	277.4	-357.9	14.12	-381.2	-392.4	62.8	-162.6	-229	-3.308	-313.6
-79.16	-83.15	-337	342.7	69.07	-3.995	-323	-2.902	280	-363.2	35.73	-339.3	-375.8	94.7	-148.5	-302	52.69	-294.1
-108.6	-93.74	-321.7	338.9	58.44	7.897	-303.8	-9.077	278.6	-358.1	64.55	-318.5	-369.2	110.5	-127.4	-326	76.69	-289.7
-140.1	-86.61	-273	334.9	52.24	7.659	-278.6	-8.177	287.4	-365.9	103.2	-298.3	-364.4	118.5	-119.9	-362	89.69	-277.6
-174.8	-83.17	-226	330.1	46.06	-5.972	-253.4	1.433	285.1	-361	111.1	-285.6	-360	117.7	-114.9	-387	105.7	-267.7
-241.6	-70.13	-201.7	317.9	16.29	9.785	-208.4	1.881	284.5	-366.3	116.4	-289.7	-357.6	100.4	-109.7	-416	123.7	-269.8
-271.9	-80.47	-176.1	306.8	-1.472	-5.217	-186.5	-9.198	288.8	-356.5	100.5	-288.6	-354.3	90.09	-93.92	-415	134.7	-273.1
-299.8	-101.2	-164.5	301.5	-23.45	-3.956	-160.2	-5.385	299.6	-359.6	80.09	-299.1	-346.6	89	-79.69	-416	135.7	-266.7
-322.8	-101.4	-140.7	288.6	-33.91	4.49	-133.7	-4.022	287.5	-358.4	31.12	-331.2	-346.6	97.77	-64.92	-416	136.7	-266.2
-346.7	-100.1	-116.8	259.4	-44.54	5.831	-91.25	-2.142	295.8	-361.9	6.361	-342.3	-355.4	103.3	-57.59	-402	139.7	-262.1
-356.5	-97.41	-101	238.8	-45.41	-6.559	-69.32	1.428	295.3	-366.1	-11.16	-341.8	-357.6	103.3	-51.24	-394	140.7	-256.9
-363	-98.51	-97.12	224.5	-48.56	5.125	-49.65	1.846	312.1	-367.9	-24.25	-333.3	-357.6	99.96	-45.33	-389.5	142.4	-249.4
-364.1	-106.2	-78.18	198.3	-68.11	6.685	-30.77	-5.007	291.6	-363.4	-39.58	-343.7	-359.8	87.9	-42.64	-386.1	146.8	-238.4
-376.2	-117.1	-73.04	157.8	-109.5	6.636	-0.469	-9.233	311.7	-366	-48.6	-352.9	-360.9	83.51	-27.08	-382	165.1	-222.4
-371.8	-118.2	-54.71	129.8	-132.3	-2.257	14.63	4.692	315.2	-364.3	-55.13	-342.7	-362	87.9	-15.64	-381.5	166.1	-215.1
-371.8	-118.2	-40.29	105	-126.9	1.3	29.71	-1.308	319.2	-356.9	-53.12	-317	-360.9	95.58	4.251	-386	160.7	-210.7
-371.8	-97.41	-16.11	72.55	-125.1	-5.158	39.42	2.823	331.3	-340.5	-34.28	-302.7	-361	98.69	11.04	-389	146.7	-200.8
-354.3	-78.77	-11.68	2.906	-112.8	-4.502	51.02	8.616	334.5	-337.2	-14.01	-275.6	-362.5	81.92	16.84	-394	142.7	-197.6
-358.7	-82.06	-2.237	-32.55	-110.6	-5.625	55.77	-6.517	320.3	-347	1.647	-253.5	-360.2	63.66	22.42	-399	142.7	-183.5
-354.3	-87.54	-7.214	-62.06	-118.4	2.91	61.98	9.117	324.7	-333.9	18.76	-245.9	-359.9	49.19	22.89	-399.1	148.6	-171.1
-348.8	-104	-4.393	-101.7	-126.5	9.06	66.64	7.812	331.1	-331	14.13	-249.7	-359	40.48	27.9	-399	154.7	-164.1
-337.8	-115	0.615	-168.4	-125.8	4.271	74.86	2.522	336.1	-337.4	9.121	-242.8	-354.9	29.11	29.02	-405	141.7	-168.3
-336.7	-119.3	26.28	-223.9	-122.8	4.817	81.67	-6.09	350.8	-328.2	-2.003	-234.1	-354.3	25.38	16.9	-405	132.7	-162.2
-329.1	-107.3	53.47	-253.5	-115.8	5.255	82.78	3.98	354.1	-323.8	24.45	-220.6	-352.9	18.87	15.92	-405	132.7	-162.8
-323.6	-88.64	83.75	-258.9	-106.3	2.124	82.51	-52.75	349.1	-327.1	31.11	-206	-352.1	8.524	-0.279	-406	117.7	-160
-313.7	-52.45	120.2	-302.7	-62.32	-7.611	80.7	-49.64	354.3	-335.9	39.09	-201.1	-342.9	-44.88	-23.12	-404	119.7	-154.2
-317	-39.3	148.2	-315.6	-42.11	-4.612	79.53	-57.09	354.8	-330.1	27.64	-202.3	-323.6	-73.29	-38.88	-403.3	123.6	-143.3
-307.1	-16.27	168.9	-321.8	-20.68	3.496	81.22	-69.22	371.2	-344	32.69	-191.6	-315.9	-91.93	-66.21	-403	130.7	-139
-299.4	-18.46	180.1	-325.2	-8.228	4.812	80.62	-80.72	378.9	-344.8	45.19	-176.3	-292.9	-111.7	-76.12	-399	134.7	-139.1
-287.4	-28.33	190.4	-330.7	-5.512	-2.658	75.38	-96.77	390.6	-343.4	60.19	-151.6	-246.7	-137.5	-93.17	-397	126.7	-130.6
-280.8	-45.87	218.7	-329.7	-3.843	-5.218	71.78	-99.58	390.6	-340.3	83.09	-144.4	-216.6	-144.5	-95.58	-397	107.7	-133.8
-271.7	-49.67	229.4	-327.8	-5.391	4.418	66.45	-100.1	387	-332.9	112.3	-132.9	-184.7	-148.6	-92.66	-395	90.69	-141.7
-259	-43.17	255.5	-320.5	4.746	2.957	59.19	-106.4	395.2	-328.1	113.8	-132.7	-154.4	-148.8	-77.79	-395	83.69	-146.2
-227.4	-12.29	261.5	-296.4	32.71	8.138	49.33	-129.1	416.2	-319.4	106.6	-133	-99.52	-134.9	-50.21	-395	74.69	-140.9
-210.9	7.466	264.9	-279.7	53.54	9.873	44.01	-143.7	438.5	-318	95.43	-147.7	-80.18	-120.5	-21.3	-395	76.69	-140.4
-190.1	-9.64	274.8	-264.5	80.06	4.002	35.52	-155.5	452.1	-315.7	63.98	-153.9	-58.99	-109.3	-8.178	-395	76.69	-140.5
-169.6	2.544	285.1	-247.9	102.9	-4.952	27.15	-160.4	465.1	-307.4	52.85	-160.2	-37.75	-102.1	10.64	-395	76.69	-146.1
-125.6	-4.207	295.7	-215.3	150.2	-8.087	8.328	-163.7	471.1	-295.1	55.69	-160.8	4.126	-108.6	15.56	-392	52.69	-154.5
-104.2	6.758	307.5	-211.3	158.3	-147.8	-0.613	-162.2	476.5	-282.5	61.49	-157.6	23.08	-117.6	20.48	-393	40.69	-169.1
-82.98	8.951	317.5	-182.7	200.7	-125.7	-11.77	-158.1	488.9	-251.4	83.71	-158.8	36.06	-118	35.55	-401	27.69	-173.6
-60.82	-5.138	331.8	-167.7	232.8	-102.4	-24.98	-150.6	502.9	-233.4	85.82	-162.5	44.12	-119.5	56.09	-401	26.69	-184.3
-15.86	3.566	347.6	-143.7	257.9	-91.84	-46.56	-149	522.6	-208.3	77.54	-182	41.39	-112.8	75.91	-402	18.69	-184.8
-0.72	-8.368	341	-129.8	261.8	-76.09	-59.24	-154.6	538	-193.7	70.6	-196.7	36	-105.7	85.37	-401.1	11.98	-193.3
10.57	4.019	341.3	-114.2	264.8	-59.1	-69.8	-160.9	573.9	-138.7	77.92	-205.9	33.2	-106.7	91.72	-398.7	2.775	-202.9
25.87	-8.252	337.9	-107.8	269.2	-43.78	-80.63	-163.5	590.1	-103.4	94.61	-209.7	29.11	-115.5	86.64	-402.7	-12.77	-210
50.75	-2.686	339.9	-92.77	297.7	-31.33	-99.76	-158.9	592.9	-66.21	108.1	-219.8	14.39	-119	98.1	-406.7	-29.36	-230.6
63.11	7.704	348.6	-93.61	315.4	-7.989	-112.1	-151.3	584.2	-19	111.7	-235.5	5.203	-110.5	98.82	-406.6	-33.8	-235.4
76.97	7.618	354.5	-94.08	329.2	-3.995	-127.3	-135	587.2	64.32	101.7	-256.4	-5.97	-99.72	99.53	-409.4	-40.08	-241.3
84.33	-7.292	356.9	-95.82	337.5	7.897	-135.2	-130.7	596.6	108.3	95.48	-280.6	-19.71	-85.33	103	-411	-43.07	-253.6
87.13	8.688	333.7	-100.3	333.8	7.659	-158	-146.1	611.1	149.9	94.03	-292.8	-66.68	-32.85	97.33	-406.2	-46.07	-265.6
84.38	1.749	313.7	-101.6	322.7	-5.972	-168.3	-154.1	615.7	173.9	93.04	-292	-88.56	-13.24	106.5	-409.7	-51.8	-275.3
82.35	-2.175	302.8	-103.6	303.3	9.785	95.5	-135.8	680.5	226.7	113.8	-281.5	-112.5	0.609	98.32	-406.1	-55.74	-294
78.47	9.012	283.4	-105.8	280.6	-5.217	124.8	-135.3	679.3	243.1	129.9	-280.7	-137.9	10.86	82.48	-405.1	-66.96	-307.6
72.64	2.789	278.1	-117.6	258.8	-3.956	153.9	-134	677.6	258.5	137.7	-280.2	-185.5	9.121	69.11	-411.6	-94.25	-324.7
67.4	2.372	237.7	-124.6	257	4.49	170.5	-130.5	660.6	272.5	139.7	-293.2	-209.5	-6.26	52.18	-412.5	-100.1	-336.4
55.98	-31.75	217.9	-129.7	252.9	5.831	186.4	-121.8	653.2	291.1	122.7	-313.8	-236	-20.09	36.59	-408.9	-96.71	-349.6
40.43	-43.92	199.7	-136.7	243.4	-6.559	204.7	-99.98	628.1	296	112.8	-320.3	-260.7	-32.47	23.22	-412.4	-98.96	-358.6
-6.032	-67.26	180.5	-154	199.8	5.125	208.9	-88.28	608.9	293	102.7	-337	-302.1	-41.67	10.94	-404.4	-90.23	-367.2
-30.04	-80.58	140.9	-161.3	165	6.685	213.8	-79.62	607	281.7	96.56	-333.8	-317.3	-41.82	14.31	-396.3	-83.9	-368.1
-59.29	-98.31	98.4	-169.4	128.7	6.636	211.2	-81.43	597.1	255.4	99.08	-338.3	-332.6	-40.25	29.55	-384.9	-77.27	-377.9
-80.33	-121.1	45.66	-176.5	93.74	-2.257	215.7	-74.07	595.7	202	106	-341.7	-339.7	-35.66	47.66	-367.8	-67.62	-382.9
-132.7	-158.1	-6.638	-187.1	45.82	1.3	216.1	-69.64	586.2	154.5	99.72	-357.4	-342.2	-29.96	43.12	-339	-54.21	-392.4
-155.7	-169.3	-28.22	-191.8	28.57	-5.158	216.1	-70.44	585.2	126.3	84.61	-378.6	-345.9	-39.71	34.04	-314	-65.96	-418
-177.5	-168.3	-64.16	-194.9	18.62	-4.502	215.9	-76.45	600.6	84.14	65.87	-411.2	-351	-55.62	33.08	-290.4	-71.41	-435.7
-192.8	-168.9	-101.9	-195.6	17.36	-5.625	211.9	-95.07	606.8	-182.7	-23.38	-430.1	-352.3	-70.25	37	-265.6	-75.05	-445.1
-218.9	-164.6	-148.6	-196.7	33.83	2.91	211.1	-100.9	607.5	-227.1	-10.58	-413.8	-347.9	-88.7	46.47	-179.1	-53.53	-436.2
-241.3	-167.6	-197.1	-193.7	50.71	9.06	208.9	-85.83	608.6	-258	-10.22	-399.7	-342.9	-93.67	50.24	-171.5	-44.14	-433.3
-251.2	-180.7	-264.1	-190.7	66.89	4.271	202	-101.3	607.3	-299.3	-13.28	-402.1	-347.9	-95.09	47.7	-168.1	-37.76	-429.2
-263.3	-192.8	-317.2	-185.1	89.21	4.817	183	-99.31	609.6	-353.2	-23.51	-387.2	-336.8	-94.74	65.92	-174.4	-49.27	-431.8
-290.7	-207.1	-344.9	-168.7	140.1	5.255	168.6	-92.45	596.7	-379.2	-10.57	-367	-332.3	-104.8	59.27	-223.7	-101.2	-443.5
-297.3	-209.3	-394.1	-160.7	156.8	2.124	150.9	-83.12	583.2	-395.6	6.016	-353.5	-329.4	-115.9	66.31	-258.1	-98.66	-438.2
-303.8	-209.3	-433.8	-154.1	166.2	-7.611	129.1	-69.41	560.6	-416.7	17.96	-349.3	-325	-124.1	69.76	-288.9	-116.3	-444.5
-308.2	-229	-474.2	-147.4	168.2	-4.612	78.96	-37.5	539.7	-440.1	25.05	-338.2	-317.5	-128.6	72.16	-308	-135.6	-450.2
-44.89	-138.4	-418.9	-128.7	154.3	3.496	52.1	-28.22	516.4	-447	33.69	-333.9	-300	-122.8	41.98	-326.3	-147.2	-454
-66.85	-142.2	-415.4	-120.1	137.1	4.812	24.94	-25.37	504.5	-447	51.69	-320.1	-282.7	-117.6	9.825	-347.2	-155.2	-446.2
-94.54	-144.4	-384.3	-112.1	121.9	-2.658	-3.341	-29	505.2	-440	61.69	-315.3	-261.6	-117.5	-16.99	-375.8	-156.3	-447.8
-158	-126.3	-324.9	-102.8	111.1	-5.218	-60	-45.31	506.4	-417	68.69	-315.1	-245.9	-129.5	-45.69	-383.5	-153.3	-434
-194	-117.8	-280.3	-75.55	106	4.418	-88.46	-49.18	502.7	-414	55.69	-329.4	-216.8	-147.7	-87.78	-389.3	-145.5	-433.6
-226.8	-111.1	-254.2	-59.19	111.8	2.957	-115.4	-49.95	492.4	-406	42.69	-344	-189	-148.4	-116.7	-393	-139.3	-449.1
-259.4	-113.2	-234.6	-42.49	120.8	8.138	-145.9	-47.46	479	-404	29.69	-346	-153.5	-144.4	-140.3	-394.6	-163.6	-448.4
-316.8	-124.4	-205.4	-24.28	134	9.873	-192.2	-31.45	441.6	-392	25.69	-336.3	-115.8	-134.5	-157.2	-403	-168.3	-461.1
-338.2	-126.3	-172.7	16.54	174.4	4.002	-211.2	-20.41	430.6	-382	33.69	-324.2	-41.94	-101.4	-159.3	-411	-168.3	-461.5
-357.8	-124.5	-126.1	39.57	192.2	-4.952	-230.3	-3.989	417	-374	57.69	-301.1	68.88	-93.7	-169.2	-408	-176.3	-461.5
-369.2	-110.2	-96.65	61.88	204.3	-8.087	-247	6.354	397.1	-363	75.69	-285.8	39.72	-86.9	-184.9	-415	-160.3	-459.4
-381.1	-96.81	-64.28	85.2	209	37.76	-284.5	7.37	392.5	-357	92.69	-281.6	73.15	-86.98	-216.7	-414	-160.3	-455.1
-386.1	-104	-43.16	133.2	198.7	25.94	-303.2	6.599	381.4	-347	83.69	-279.8	139	-99.91	-238.6	-413	-159.3	-455.1
-386.1	-104	-22.83	157.2	187.4	7.659	-314.5	6.936	369.2	-344	73.69	-285.9	168.1	-99.31	-239.4	-420	-162.3	-466.7
-371.8	-100.7	-8.715	182.3	179.9	-5.972	-321.7	8.352	359.3	-343.1	60.51	-290.3	187.4	-93.68	-238.6	-404	-170.3	-465.8
-357.6	-110.6	8.742	205	178.5	9.785	-328.6	3.331	359.5	-334.7	48.97	-284.6	222.8	-79.1	-233.8	-411	-153.3	-454.4
-347.6	-112.2	11.94	243	180.2	-5.217	-330.3	-5.975	344.4	-332.3	58.78	-266.2	241.8	-62.88	-224.9	-407	-136.3	-439
-338.2	-105.7	47.78	260.8	175.9	-3.956	-332.4	-1.242	327.7	-328.2	73.5	-240.2	236.4	-62.48	-233.1	-408	-121.3	-424.4
-328.8	-86.54	78.72	278.2	164.4	4.49	-336.2	2.692	315	-325.1	94.65	-214	246	-63.72	-257.7	-409	-113.3	-427.4
-307.8	-42.42	96.99	295.2	148	5.831	-335	-6.512	315.1	-321.6	121.9	-200.6	269.7	-67.6	-273.8	-411	-131.3	-425.5
-300.5	-32.72	106.8	328.7	103.2	-6.559	-332.3	9.057	319.9	-320	125.6	-186.6	256.5	-99.6	-294	-411	-136.3	-428.8
-289.9	-25.28	123	340.4	86.84	5.125	-326.5	3.053	311.5	-319.1	122.6	-187	237.2	-105.7	-314.1	-414	-154.3	-432.9
-279	-25.93	127.6	348.1	71.83	6.685	-321.1	2.548	310.7	-319.3	112.5	-190	216.8	-109.1	-341.1	-412	-148.3	-424.8
-253.1	-34.23	134.5	353.1	58.91	6.636	-294.6	7.92	307	-320.5	81.93	-194.6	172	-106.6	-358.5	-412	-148.3	-412.4
-236.9	-29.68	156	335.5	48.38	-2.257	-295.2	-2.174	294.5	-315.9	72.29	-178.7	87.77	-106.2	-363.1	-413	-133.3	-397.8
-219.7	-17.33	165.5	332.7	49.12	1.3	-285.9	-6.128	292.8	-322.1	87.65	-165.6	5.05	-73.64	-355.5	-413	-133.3	-397.8
-197.8	0.41	182	325.4	40.4	-5.158	-277.1	-1.849	286.8	-326.3	96.24	-155	-52.86	-54.68	-349	-413	-143.3	-405.5
-141.9	60.7	194.9	335.9	21.82	-4.502	-254.2	-2.258	290.6	-326.4	97.66	-148.1	-117.9	-39.61	-344	-413	-147.3	-410.9
-114.1	85.71	204.5	318.1	-21.75	-5.625	-237.5	-3.041	284	-326	88.89	-159.4	-241.3	-23.94	-339.4	-413	-155.3	-406.1
-84.67	107.7	214.6	293.8	-36.01	2.91	-220.4	-6.237	282.1	-322.6	82.61	-159.6	-286.3	-11.88	-344.8	-413	-163.3	-412.3
-54.21	122.9	223.9	277.7	-50.54	9.06	-201.2	-2.902	284.9	-317.1	84.29	-158.3	-319.8	1.131	-346.9	-419	-155.3	-403.8
6.837	134.5	215.1	255.9	-56.29	4.271	-161.8	-9.077	286.9	-288.3	114.8	-149.9	-339.3	0.999	-352.4	-421	-159.3	-410
36.75	130.6	221.1	194.2	-54.03	4.817	-141.8	-8.177	288.2	-277.7	125.3	-150.2	-373.6	5.485	-349.5	-421	-165.3	-427.6
66.82	118.5	218.3	154.5	-43.31	5.255	-119.5	1.433	289.5	-242.9	157.3	-150.7	-388.7	11.42	-345.1	-421	-186.3	-444.8
95.18	104.9	223.5	110.7	-29.01	2.124	-86	1.881	284.5	-219.8	169.9	-156.9	-401	21.15	-334.2	-421	-198.3	-447.3
134.1	95.76	225.3	63.46	-11.11	-7.611	-40.36	-9.198	279.7	-171.6	172.1	-182.6	-411.4	35.42	-314.3	-422	-202.3	-459.8
136.9	107.6	218.3	-13.96	25.29	-4.612	-17.12	-5.385	273.1	-136.5	167.4	-197.3	-422.8	75.12	-301.1	-424	-202.3	-470.2
140.4	110.1	218.9	-53.4	63.29	3.496	2.301	-4.022	271.3	-97.61	173.3	-214.1	-419.8	102.6	-274.2	-94.62	-81.46	-421.3
144.7	105.3	219.8	-94.75	86.76	4.812	23.69	-2.142	268.6	-50.18	179.1	-230.2	-402.6	151.6	-250.5	-87.14	-76.12	-424.2
154.2	73.09	226.1	-128.6	111.8	-2.658	65.22	1.428	271.2	36.69	171.9	-256.9	-410.3	186.7	-231	-79.91	-79.61	-427.3
151.8	62.49	226.7	-195.8	142.3	-5.218	83.31	1.846	256.7	82.68	163.5	-275.6	-399.2	207.4	-217.4	-81.62	-82.48	-426.9
146.4	60.56	222.1	-226.3	148.6	4.418	101	-5.007	252.7	113.6	165.4	-290.2	-397	214	-215.2	-101.9	-84.18	-430.8
138.7	55.47	221.6	-260	171.2	2.957	109.8	-9.233	254.5	148.6	166	-296.7	-389.4	211.8	-213.1	-127.5	-85.21	-430.2
123.8	18.59	225.3	-277.5	181.1	8.138	138.9	4.692	256.6	200.7	170.6	-298.4	-380.6	208.5	-218.7	-146	-95.31	-436.1
112.8	2.544	225.9	-294	204.1	9.873	151	-1.308	239.7	224.1	196.9	-286.5	-371.8	182.2	-215.5	-160.4	-128.9	-453.2
98.72	-4.207	230.8	-292.9	201.9	4.002	160.6	2.823	242.4	232.8	203.6	-279.1	-371.8	173.4	-214.5	-212	-148	-459.1
83.53	6.758	244.1	-280.8	204.1	-4.952	167.4	8.616	253.3	244.6	218	-269.8	-373.4	168.9	-197.2	-236.1	-140.3	-454.6
27.41	8.951	245.3	-269.8	209.6	-8.087	174.3	-6.517	245.8	267.8	220.5	-281.1	-377.3	169	-181.3	-265.3	-141.1	-449.1
-15.48	-5.138	245.1	-236.7	220.7	-143.3	177.1	9.117	251.3	280	209.9	-294.3	-382.6	156.2	-177.1	-291.9	-137.2	-438.4
-40.97	3.566	238.9	-212.9	234.5	-130.7	179.7	7.812	259.2	288	200.7	-309.4	-385.3	138.8	-180.3	-347.7	-153.4	-446.4
-77.73	-8.368	234.1	-188.8	251.2	-111.9	181.6	2.522	270.5	283	188.7	-309.3	-390.3	119.7	-180.2	-377.9	-169.6	-451.5
-143.2	4.019	229.9	-173.8	264	-95.84	184	-6.09	267.4	274	174.7	-319.4	-390.6	101.6	-170.6	-393.2	-175	-456.1
-178.8	-8.252	217.6	-130.5	291.4	-85.2	184.1	3.98	266.6	255	177.7	-319.4	-391.8	81	-155.8	-408	-179.9	-461.5
-206.3	-2.686	210.6	-102.2	283.6	-76.23	182	-31.2	271.9	222	179.7	-313.3	-390.9	81.5	-133	-435	-181.3	-460.5
-229.3	7.704	200.2	-81.94	275.7	-73.03	179.2	-26.27	271.7	192.6	175.7	-317.6	-391.9	88.64	-111.1	-432.5	-183.5	-471.6
-272.1	7.618	180.9	-62.51	262.2	-67.72	167.2	-1.242	272.8	128.7	150.9	-332.9	-388.3	92.7	-87.65	-42	-186.3	-405.2
-297.4	-7.292	167.7	-29.6	244.5	-60.86	157.2	2.692	280.7	91.9	124	-359.1	-386	84.22	-76.4	-89	-151.3	-357
-315.2	8.688	144.4	-18.4	243.5	-47.31	145.4	-6.512	276.9	55.76	87.85	-396.7	-384.4	68.87	-65.49	-173	-113.3	-335.8
-322.3	1.749	113.1	-9.23	249.4	-28.55	131.9	9.057	286.9	-159.6	-34.16	-434.9	-382.4	44.29	-55.44	-212	-84.31	-307.1
-341.5	-2.175	71.86	-0.794	263.2	-11.88	102.8	3.053	284.5	-199.1	-37.13	-428	-381.5	25.04	-47.86	-251	-56.31	-277.9
-339.5	9.012	23	6.4	296.4	9.785	90.05	2.548	282.7	-270.7	-50.63	-422.2	-372.1	10.86	-35.74	-285	-17.31	-257.2
-339.7	2.789	-10.46	10.65	308	-5.217	77.41	7.92	284	-302.4	-66.22	-414.3	-369.3	10.5	-22.85	-344	30.69	-253.2
-334.1	2.372	-29.26	13.12	308	-3.956	65.69	-2.174	286.3	-330.5	-75.35	-407.6	-367.2	13.4	-29.2	-371	55.69	-239.3
-317.7	-119.7	-66.67	14.36	294.3	4.49	39.12	-6.128	300.2	-354	-78.22	-385.9	-364.2	12.57	-33.09	-388	71.69	-241.6
-305.5	-117.3	-88.83	19	269.5	5.831	22.29	-1.849	284.8	-372.8	-58.7	-362.7	-359	-5.452	-35.96	-398	87.69	-241.3
-292.1	-122.5	-130.3	16.72	264	-6.559	3.157	-2.258	289.2	-376.5	-46.32	-346.2	-357	-24.24	-39.92	-415	118.7	-236.8
-279.2	-134.6	-187.7	9.288	264.4	5.125	-18.89	-3.041	275.5	-379.6	-38.42	-332.3	-351.3	-46.18	-48.78	-414	131.7	-228.7
-246.7	-180.5	-252.2	-26.53	265.6	6.685	-63.47	-6.237	275.8	-384.3	-38.45	-328.3	-351.7	-60.69	-57.21	-416	132.7	-237.7
-242.4	-197.2	-300.3	-28.38	252.2	6.636	-85.6	-2.902	265.4	-392.3	-46.23	-318.6	-329	-82.5	-66.43	-410	136.7	-255.4
-209.5	-207.1	-359.5	-41.88	236.6	-2.257	-108.6	-9.077	259.5	-398	-33.94	-302.1	-321.2	-87.88	-60.33	-414	117.7	-266.9
-174.6	-209.9	-379.1	-55.8	212.8	1.3	-133.2	-8.177	255.5	-401.2	-16.69	-281.3	-319.7	-88.62	-56.23	-411	105.7	-269
-101.6	-200.7	-389.8	-69.76	180.7	-5.158	-181	1.433	255.5	-400.2	7.21	-250.7	-309.7	-92.45	-54.45	-412	94.69	-279.5
-62.59	-184.7	-354	-110.6	101.6	-4.502	-198.2	1.881	257.7	-390	48.69	-233.7	-294.9	-115.3	-70.64	-412	94.69	-272
-24.41	-155.4	-304.3	-136.1	73.65	-5.625	-225.7	-9.198	252	-391	53.69	-227.8	-286.5	-124.7	-84.1	-412	111.7	-272
15.32	-125	-262.2	-160.2	48.43	2.91	-240.8	-5.385	246.6	-391	53.69	-226.2	-281.7	-130.2	-100.7	-406	106.7	-277.2
89.05	-96.67	-236	-189.6	28.1	9.06	-264.5	-4.022	249.9	-390	45.69	-230.7	-250.4	-108.2	-123.2	-406	98.69	-283.4
126.3	-90.84	-227.3	-241.9	19.08	4.271	-274.2	-2.142	256.3	-388	33.67	-225.4	-203	-89.36	-155.9	-406	81.69	-291.1
161.8	-91.8	-227	-261.9	16.38	4.817	-289.2	1.428	242.8	-387.6	35.44	-216.3	-169	-76.57	-175.3	-405	62.69	-300.9
205	-100.7	-211.4	-280.3	23.4	5.255	-305	1.846	245.6	-386.3	42.04	-199.4	-136	-71.39	-213.6	-405	50.69	-304.7
256.2	-89.91	-207.6	-295.8	35.1	2.124	-328	-5.007	243.2	-384	56.3	-175.2	-110.3	-84.39	-264.4	-401	58.69	-293.9
274	-90.62	-179.2	-329.7	53.76	-7.611	-335	-9.233	239.6	-381.7	70.46	-166	-43.48	-107.8	-322.3	-402	50.69	-293.3
268.3	-58.46	-151.2	-345.1	54.93	-4.612	-342	4.692	231.4	-379.7	66.47	-164.8	6.854	-125	-374	-410	69.69	-286.8
272.6	-44.96	-139.5	-359	49.91	3.496	-347	-1.308	231.8	-376.7	55.17	-160.6	48.94	-133.3	-402.8	-422	65.69	-289.1
273	-34.27	-134.5	-372.4	42.69	4.812	-355	2.823	232.9	-375.9	50.45	-153.3	-143.5	-85.06	-433.6	-419	61.69	-287.5
272.1	-36.28	-137.3	-372.1	50.33	-2.658	-358.1	8.616	225.2	-375.2	65.34	-140.1	-188.6	-69.74	-425.3	-427	40.69	-297.2
272.7	-48.89	-137.4	-384.6	36.86	-5.218	-357.7	-6.517	211.6	-374.4	79.6	-131.7	-234	-61.64	-414.6	-431	17.69	-289
262.2	-50.07	-130.6	-385.2	25.73	4.418	-355.2	9.117	218.8	-373.8	89.74	-118.4	-320	-62.12	-400.2	-431	26.69	-287.6
232.5	-43.93	-118.4	-391.7	15.7	2.957	-324.7	7.812	215.8	-374.3	94.65	-118.6	-365.6	-54.79	-391.5	-431	26.69	-282.9
187.4	-27.23	-95.53	-357.6	-1.695	8.138	-312.3	2.522	207.7	-373	84.57	-122.8	-401.8	-49.35	-369.9	-431	26.69	-280.6
153.4	-4.207	-73.52	-332.7	-5.954	9.873	-303.9	-6.09	190.2	-372	69.68	-129.3	-421.6	-39.29	-350.4	-422	31.69	-277.5
126	6.758	-61.2	-306.1	-5.674	4.002	-287.8	3.98	178.9	-372	59.25	-137	-454.9	2.544	-335.7	-412	43.69	-268.5
56.92	8.951	-55.56	-280.9	-0.547	-4.952	-250.9	-62.24	177.8	-370.5	53.07	-142.5	-458.4	18.82	-317.1	-400	57.69	-260
25.12	-5.138	-57.03	-235.5	21.63	-8.087	-231.7	-71.47	170.8	-365.2	50.25	-136.8	-457.3	28.69	-311.2	-393	71.69	-241.3
-9.016	3.566	-64.6	-214.9	32.33	132.7	-211.4	-82.74	162.2	-360.9	46.12	-143.5	-469.4	40.75	-305.7	-389	75.69	-242.8
-43.56	-8.368	-83.61	-181.4	60.29	135.6	-187.9	-92.77	151.1	-356.3	34.55	-165.7	-461.7	51.72	-302.8	-384	66.69	-243.1
-115.2	4.019	-102.5	-160.7	81.34	141.8	-147.4	-93.59	144.6	-350.3	17.72	-178.7	-449.7	48.43	-294.6	-385	52.69	-256.8
-146.2	-8.252	-100.2	-112.1	118.3	140	-124.3	-92.43	131.9	-334.5	4.094	-183	-446.4	48.43	-295.5	-382	39.69	-264.9
-184.2	-2.686	-91.65	-86.57	126.8	130.9	-104.9	-88.5	142.5	-317.9	8.559	-185.8	-422.3	60.49	-295.8	-381	24.69	-264.1
-219.8	7.704	-85.75	-61.86	128.3	123.4	-81.55	-87.9	137.4	-291.5	23.41	-178.4	-394.8	95.58	-279.3	-390	19.69	-266.4
-287.5	7.618	-88.4	-36.63	124.1	110.5	-40.04	-99.31	126	-257	47.49	-174.2	-390.5	112	-255.9	-389	11.69	-283.8
-315.1	-7.292	-94.44	12.57	108.4	94	-23.67	-102.2	128.8	-187.3	100	-171.3	-382.3	134.5	-235.1	-397	-1.308	-291.9
-337.8	8.688	-90.63	35.97	112.9	93.28	-2.96	-104	122.4	-141.7	124.4	-185.2	-375.5	157.1	-201.4	-400	-12.31	-292.6
-358.7	1.749	-103.9	56.78	116.5	85.02	13.64	-102.3	122.2	-90.82	142.9	-199.8	-361.7	202.8	-186.3	-403	-22.31	-298.1
-367.4	-2.175	-106.3	75.69	125.8	84.33	39.91	-87.18	126.9	-43.36	152.6	-221.7	-357.3	210.1	-169.7	-409	-25.31	-305.9
-367.4	9.012	-123.9	108.5	146.6	82.41	53.33	-83.16	135	65.79	154.2	-246.7	-353.4	211.2	-160.6	-408	-34.31	-327.2
-365.2	2.789	-139.2	122.8	143.6	79.05	65.78	-85.14	139.5	134.2	140.3	-282.5	-351.4	205.6	-157.6	-414	-59.31	-344.6
-353.2	-162.1	-182.2	135.4	134.3	72.01	77.09	-91.19	135.5	176.1	134.3	-296.2	-342.7	168.2	-158.4	-420	-69.31	-357.7
-348.8	-167.6	-178.6	148.6	117.6	64.18	96.54	-95.23	137.4	220.8	132.8	-296.6	-340.2	151.4	-161.1	-422.9	-75.87	-361.6
-347.7	-163.2	-176.5	172	75.08	54.36	104.1	-93.56	138.8	288.3	140.8	-301.4	-332.8	135.8	-145.6	-424	-78.31	-372.6
-318.1	-165.4	-198	177.7	50.01	52.88	109.5	-88.38	145.2	314.7	145	-298.4	-339.7	125.1	-115.6	-427	-100.3	-384.2
-314.8	-176.4	-222.3	183.5	37.23	43.63	113.1	-80.66	149.2	333.4	148.7	-295.3	-333.5	123.2	-89.19	-429	-109.3	-406.7
-310.4	-191.7	-240.8	184.7	32.71	39.05	122.7	-85.19	150.6	351	146.8	-307.9	-334.4	122.6	-73.51	-430	-116.3	-419.5
-294	-199.4	-253.5	189.7	22.93	32.16	129.5	-95.79	146.9	377.7	139.6	-310.4	-335.7	116.8	-62.16	-434	-123.3	-432.5
-266.5	-193.7	-237.6	213.7	16.53	24.36	132.7	-98.74	140.6	382.4	142.5	-313.9	-336.8	102.2	-41.11	-438	-124.3	-432.6
-254.7	-179.9	-214.8	185.5	8.099	11.69	142.1	-94.67	130.4	390.8	142.6	-317.2	-342.1	57.93	-32.63	-441	-126.3	-434.4
-245.3	-160.2	-173.1	180.9	8.209	-3.956	156.1	-80.61	116.7	390.5	133.7	-334.6	-345	44.65	-16.48	-434	-120.3	-444.3
-236.8	-151.5	-160.2	179.4	27.32	4.49	163.7	-69.93	120.4	375.2	110.4	-350.7	-346.6	40.59	-4.581	-428	-127.3	-451.1
-217.7	-152.9	-153.7	174.8	28.97	5.831	171.2	-59.76	122.4	357	100.7	-361.2	-350.3	40.27	4.201	-421	-133.3	-458
-206.3	-164.6	-166.8	170.2	22.91	-6.559	181.3	-46.93	129.4	356.9	92.6	-372.9	-360.4	47.96	12.98	-414	-125.3	-456.7
-199.7	-171.1	-160.7	165	8.046	5.125	198.4	-6.512	130.7	317.9	82.96	-379	-363.1	48.01	19.55	-402	-123.3	-454.9
-197.1	-173.1	-123.3	148.4	-24.43	6.685	205.3	9.057	149.3	214	71.62	-386.6	-370.2	43.26	17.8	-389	-113.3	-458
-202.6	-160	-68.84	135.1	-39.52	6.636	208.3	3.053	153.9	164.1	54.65	-405.3	-375.5	27.21	9.735	-367	-107.3	-454.3
-211.2	-142.3	-31.96	119.2	-52.04	-2.257	213.1	2.548	163.9	-286.2	-110.1	-451.4	-378	-9.358	0.436
-223.1	-118.8	21.8	99.94	-58.49	1.3	222.4	7.92	170.2	-318.7	-113.5	-441.9	-378.4	-26.38	-12.64
-238	-92.82	58.57	50.74	-60.29	-5.158	226.3	-2.174	171.8	-342.1	-108.6	-403	-377.2	-42.79	-30.61
-267.1	-57.54	92.03	18.67	-55.41	-4.502	226.7	-6.128	178.9	-370.3	-94.83	-385.2	-374.6	-58.55	-44.48
-281.8	-48.53	97.18	-15.62	-43.76	-5.625	225.8	-1.849	179.4	-388.8	-94.34	-374.7	-369.7	-85.36	-65.47
-297.9	-48.13	112.1	-49.92	-28.5	2.91	218.2	-2.258	187.4	-399.8	-88.66	-336.6	-365.9	-94.99	-83.8
-311.6	-54.25	126.5	-116.3	14.05	9.06	212.2	-3.041	195.7	-404.5	-76.66	-303.3	-359.7	-102.9	-117.5
-321.9	-63.22	143.6	-145.5	39	4.271	205.6	-6.237	195.6	-405.6	-41.68	-275.3	-366.3	-110.9	-159.3
-331.2	-79.9	146	-176.4	71.02	4.817	198	-2.902	184.5	-399	-20.5	-250.4	-331.7	-129.5	-199
-329.2	-84.74	147.5	-206.8	107.9	5.255	181.2	-9.077	193.7	-400.3	-18.66	-242.2	-314.3	-140	-248.4
-327.1	-90.27	142.1	-235.9	159.2	2.124	168.7	-8.177	196.7	-401.9	-28.09	-225.9	-291.1	-143.8	-286.7
-319.2	-105.6	135.5	-258.9	182.2	-7.611	151.2	1.433	205.8	-403	-9.308	-201.6	-261.2	-145.9	-319.9
-311.3	-113.7	120.3	-283.9	197.2	-4.612	127.3	1.881	201	-401	14.69	-174.7	-183.5	-137.8	-342.9
-302	-120.7	112.1	-292.5	212.5	3.496	81.16	-9.198	194.3	-394	37.69	-151.6	-127.3	-127	-370
-293.1	-120.2	114.8	-303.1	227.9	4.812	57.25	-5.385	201.3	-394	45.69	-138.7	-77.95	-124.8	-422
-267.6	-100.4	113.9	-302.9	232.5	-2.658	32.99	-4.022	194.2	-394	54.69	-133.3	-308.4	-69	-442
-252.7	-91.35	111.3	-303.9	229.6	-5.218	6.471	-2.142	197	-391	38.69	-131.9	-352.5	-39.69	-416.7
-237.8	-88.68	110.6	-305.6	220	4.418	-49.5	1.428	204.2	-391	46.69	-126.2	-366.8	-20.75	-390.4
-222.6	-91.12	105.2	-308	174.9	2.957	-78.61	1.846	201.5	-387	59.69	-121.3	-395.1	11.44	-373.7
-185	-116.8	97.63	-303.4	159.4	8.138	-107.6	-5.007	209.4	-381	79.69	-115.3	-399.7	34.1	-349.7
-161.7	-121.4	88	-302.1	142.3	9.873	-136.7	-9.233	210.6	-375	75.69	-125.8	-403.3	88.53	-309.2
-134.1	-116.8	93.32	-276.8	135.4	4.002	-192.5	4.692	209.7	-378	69.69	-131.4	-392.7	103.3	-284.8
-105.2	-105.4	92.41	-248.4	131.1	-4.952	-217.1	-1.308	208	-372	60.69	-129.6	-397	123	-263.1
-50.66	-66.42	104.4	-224.1	137	-8.087	-244	2.823	213.8	-343	81.69	-130.8	-403.6	140.5	-254.2
-25.54	-35.56	120.3	-203.9	145.1	-97.96	-266	8.616	216	-327	96.69	-124.2	-403.6	131.8	-245.8
-0.148	-13.53	125.4	-176.1	156.4	-105	-294.8	-6.517	216.9	-306	112.7	-121.9	-401.4	136.1	-238.9
25.74	3.566	120.6	-110.1	182.7	-105.1	-305.4	9.117	220.3	-286	121.7	-128.4	-395.9	138.3	-216.9
77.14	-8.368	119.3	-75.55	192.9	-114	-314.3	7.812	218.8	-251	111.7	-134.2	-398.1	154.8	-191.1
104.3	4.019	119.9	-39.15	195.2	-124.8	-320.7	2.522	212.8	-231	98.69	-150.5	-390.5	189.9	-166.6
130.2	-8.252	100.5	-3.353	188.8	-146.2	-333	-6.09	218.1	-212	94.69	-155.2	-387.2	198.6	-144.5
158	-2.686	101.3	71.3	176.8	-156.9	-338.6	3.98	211.6	-189	96.69	-147.9	-376.2	219.5	-128.1
198.9	7.704	109.5	108.2	180.5	-167.4	-351.8	69.1	209.1	-124	140.7	-146.3	-377.3	216.2	-117.1
210.1	7.618	113.3	142	187.8	-163.2	-343.9	51.6	208.8	-104	160.7	-143	-365.2	198.6	-114.1
215.8	-7.292	121.5	170.5	199.4	-159	-340.1	33.21	208.2	-71	176.7	-143.8	-364.1	181.1	-118.6
211.8	8.688	126.6	215	224.2	-145.4	-337	17.91	212.1	-44	183.7	-154.9	-360.9	158.1	-110.8
202.8	1.749	123.9	233.1	230.8	-147.2	-327.2	-2.174	203.5	16.44	178.2	-166.3	-356.5	141.6	-99.61
200.8	-2.175	116.4	249.8	230.3	-154.7	-322	-6.128	204	47.16	163	-193.5	-355.4	112	-86.04
198.4	9.012	107.2	265.7	223.7	-159.8	-292	-1.849	204.9	81.19	156.5	-197.5	-355.4	97.77	-75.12
195.8	2.789	102.5	300.4	185.4	-173.4	-277.8	-2.258	201.3	85.27	157.1	-204	-358.7	76.94	-75.86
183.6	2.372	87.07	314.9	163.2	-188.9	-263.3	-3.041	203.1	130.8	199.1	-215.9	-360.9	53.39	-62.04
168.8	0.621	85.43	326	148.1	-189.6	-246	-6.237	208.1	139.9	198	-237.8	-353.5	28.25	-53.47
144.8	-8.252	85.27	336.1	134.6	-203.2	-214.3	-2.902	215.1	151.2	192.9	-265.4	-351.1	24.81	-44.47
119.6	-2.686	85.69	321.5	120.8	-206.2	-200.3	-9.077	213.5	171.4	192.9	-295.8	-351.7	25.78	-35.69
62.07	7.704	83.24	337.7	118.4	-217	-181.8	-8.177	215.1	200.7	170.5	-305.5	-350.4	23.91	-38.01
23.59	7.618	82.56	335.3	110.7	-225.5	-165.6	1.433	219.5	210.2	159.9	-320.9	-356.5	4.201	-41.65
-11.56	-7.292	81.78	332.3	93.69	-249.4	-135.5	1.881	223.1	214.7	153.6	-331.6	-357.5	-14.66	-53.38
-50.55	8.688	66.76	328.5	31.37	-281.7	-119	-9.198	229.4	203.6	141.5	-328.8	-360.8	-32.81	-58
-123.9	1.749	62.78	324.3	2.618	-314.2	-102.6	-5.385	234.4	189.6	138.8	-340.4	-362.5	-49.52	-70.31
-163.1	-2.175	53.6	318.9	-17.86	-335.7	-85.4	-4.022	236.2	184.7	137.4	-354.2	-357.4	-75.56	-78.52
-197.8	9.012	18.62	308.9	-39.87	-347.5	-57.46	-2.142	245	164.7	112.9	-378.6	-353.4	-86.23	-94.28
-228.1	2.789	-2.525	271.7	-52.04	-356.9	-42.36	1.428	251.8	149.3	95.09	-399.7	-347.8	-97.26	-118.7
-264.9	2.372	-25.04	252.1	-46.93	-344.4	-27.06	1.846	258.7	95.03	59.46	-412.1	-340.7	-103.8	-153.1
-284.2	-105.5	-55.1	227.4	-30.78	-313.2	-11.09	-5.007	261.6	55.45	49.83	-416.2	-313.3	-112	-161.5
-302.5	-126.1	-97.59	201.4	-6.388	-284	23.92	-9.233	268.9	9.505	54.04	-402.1	-298.6	-124.4	-221.5
-323.5	-132.6	-129	144.2	62.26	-253.7	40.82	4.692	273.2	-34.35	65.89	-377.4	-287.8	-136.9	-266.8
-332.6	-145.1	-158.8	117.2	100.3	-214.9	52.95	-1.308	281.6	-104.4	105	-360.8	-260.6	-148.6	-323.4
-336.9	-154.7	-205.5	87.36	129.6	-192.5	67.8	2.823	298.6	-142.8	115.9	-353.8	-190.6	-160.2	-373.3
-344.4	-178.6	-252.6	86.06	135.6	-189.9	89.13	8.616	304.4	-187.2	114.5	-349.8	-117.3	-156.1	-412.5
-350.4	-190.7	-318.8	48.68	158.8	-188.6	98.89	-6.517	312.5	-221.9	118.8	-340	-68.55	-149.2	-421.9
-349.5	-201.5	-338.2	28.08	182.1	-192.2	109.2	9.117	314.3	-278.5	137.3	-318.8	-433.2	-39.3	-440.1
-346.2	-203.7	-472	7.73	200.5	-187.3	109	7.812	316.7	-297.2	152.7	-298.3	-438.7	2.372	-416.3
-342.5	-216.6	-472.6	-21.85	216.1	-193	125.4	2.522	336.6	-322	172.7	-290.2	-431	26.5	-393.7
-339.9	-232.5	-477	-75.17	229.7	-199.3	131.6	-6.09	345.2	-335.8	167.6	-280.9	-431	51.72	-364.1
-166.5	-237.7	-434	-101.5	231.4	-215.9	135.8	3.98	351	-360.5	169.8	-275.2	-424.5	81.32	-321.8
-174.6	-222.3	-378.2	-132.9	214.8	-224.4	137.3	-78.27	359.7	-369.9	173.5	-266.6	-417.9	123	-297.8
-186.1	-199	-300.4	-169	207.2	-236.5	139	-84.75	367.7	-373.3	184.6	-255.3	-414.6	119.7	-286.9
-195.9	-172.4	-214	-245.7	193.1	-235.7	138.9	-95.6	380	-380.6	194.5	-242.6	-411.3	123	-274.7
-220.8	-108.8	-139.6	-282.2	186.6	-239.2	138	-104.5	400.5	-378	211.7	-237.7	-405.8	115.3	-274.9
-234.3	-84.19	-100.2	-318.9	172.8	-248.3	135.1	-113.6	404.1	-381	200.7	-240	-401.4	120.8	-255.4
-247.7	-67.86	-67.73	-350.6	142.7	-262	123.7	-124.5	415.8	-385.9	186.9	-246.1	-401.4	123	-235.2
-263	-58.31	-43.13	-388.6	107.2	-273.5	115.5	-124	430.4	-390	170.7	-250.6	-398.1	149.3	-211.1
-295.9	-64.62	-20.86	-398.1	89	-281.3	105	-119.2	431.8	-393	149.7	-256.6	-398.1	173.4	-181.1
-310.1	-74.99	-27.33	-399.2	70.36	-289.1	92.11	-112.7	436.2	-393	149.7	-250	-387.2	216.2	-158.6
-328.9	-91.25	-17.89	-393.7	67.07	-276.5	60	-96.31	446.1	-393	128.7	-262.1	-381.7	223.9	-149.3
-343.7	-109.8	-4.144	-375.1	60.49	-268.9	48.67	-92.4	442.8	-397	107.7	-272.4	-380.6	222.8	-133.1
-358.4	-117.5	10.66	-368.5	67.07	-252.3	41.41	-95.07	462.5	-401	78.69	-271.4	-377.3	215.1	-133.7
-359.3	-109.4	41.19	-363	74.74	-230.1	19.37	-105.6	489.4	-400	87.69	-262	-370.7	180	-131.1
-360.9	-101.3	40.15	-360.9	92.29	-201.9	-10.75	-127.2	515	-399	87.69	-260.3	-367.4	143.8	-136.6
-353.6	-79.8	47.34	-335.6	140.5	-164	-25.87	-133.4	547.9	-397	84.69	-268.3	-363	124.1	-147.5
-347.8	-74.55	53.33	-331.2	162.5	-126.4	-42.71	-136.2	566.4	-402	57.69	-273.5	-365.2	91.19	-143.8
-351.7	-91.05	48.35	-314.8	193.2	-99.51	-59.74	-135	558.7	-405	42.69	-279.5	-367.4	62.68	-136.1
-348.4	-102.7	40.29	-303.8	220.6	-71.53	-94.71	-120.9	556.8	-405	42.69	-273.8	-369.7	58.74	-138.9
-345.9	-123.3	37.66	-294	230.4	-58.31	-112.2	-108.6	558.8	-399	41.69	-268.1	-372	58.63	-129.5
-328.5	-134.4	32.33	-281.9	229.4	-43.65	-123.4	-91.38	555.3	-397	47.69	-266.9	-373.2	60.91	-135.5
-317.9	-133.3	54.19	-271.7	221.7	-29.31	-139	-73.12	558.8	-398	34.69	-274.7	-377.4	33.83	-145.4
-304	-123.3	60.56	-262.8	215.3	-12.76	-163.5	-60.9	556.5	-398	26.69	-278.2	-379.3	24.08	-160.4
-288.8	-107.7	77.67	-252.3	221.4	11.45	-183.7	-61.97	564.3	-398	26.69	-267.4	-380.7	-12.79	-186.2
-254.5	-77.22	78.71	-246.3	239	22.78	-198	-67.89	568.6	-394	46.69	-250.3	-378.2	-41.27	-207.2
-235.8	-72.94	86.09	-245.1	261.3	41.55	-208.8	-71.44	579	-385	65.69	-222.4	-371.5	-87.64	-215.8
-217.6	-74.5	82.83	-242.5	276.5	59.66	-234.1	-67.74	581.5	-382	68.69	-220.3	-361	-105.4	-218.1
-203.1	-85.28	90.13	-243.8	286.9	68.88	-245.5	-58.47	568.6	-379	74.69	-216.7	-355.5	-123.3	-243.1
-157.9	-104.5	77.16	-242.2	282.9	77.23	-253.5	-47.19	565.5	-379	64.69	-213.9	-345.5	-140.4	-262.3
-130.7	-102.7	80.49	-241.1	271.5	87.68	-263.6	-32.67	566.1	-377	51.69	-210.5	-318	-168.6	-266.4
-101.1	-93.74	93.72	-239.6	249.8	93.7	-273.8	-6.128	564.6	-372	53.69	-194.1	-307.4	-177.6	-281.2
-73.15	-79.36	120.2	-239.8	201.1	100.3	-281	-1.849	560.8	-375	62.69	-170.1	-286.9	-180.5	-281.1
-18.25	-34.11	120.4	-236.8	185.1	99.17	-288.8	-2.258	570	-365	92.69	-149.7	-271.2	-178.5	-287.1
8.764	-7.292	141.1	-233	175.2	99.61	-294.7	-3.041	577	-363	98.69	-131.6	-249.2	-193.2	-313.5
31.76	8.688	144.9	-228.9	171.5	94.71	-299.4	-6.237	575.4	-363.1	98.84	-126.6	-239.2	-201.2	-332.7
57.51	1.749	143.5	-221.7	162.3	89.49	-301.1	-2.902	572.2	-364.9	91.92	-120.8	-236.3	-205.4	-350
109.9	-2.175	140.8	-219.5	148.6	83.82	-302.9	-9.077	571.4	-368.7	70.47	-123.9	-228.6	-203.4	-367
133.7	9.012	148	-216.6	128.3	65.17	-304.6	-8.177	576.8	-370.3	65.66	-117.1	-209.1	-202.6	-378.6
158	2.789	138	-211.4	100.5	48.07	-304.4	1.433	573.6	-373.1	66.58	-115.7	-202.7	-219	-442
179.7	2.372	135.5	-205.3	41.48	35.18	-303.9	1.881	573.6	-377.1	61.61	-122.3	-353.4	-62.75	-439.3
202.5	13.38	136	-199.5	22.95	12.53	-303.1	-9.198	575	-388.7	45.93	-128.8	-387.7	-44.49	-423.2
208.2	33.52	137.9	-193.5	9.71	-10.59	-302.2	-5.385	579.8	-392	44.37	-129.2	-409.5	-28.68	-403.8
208.1	46.26	135.5	-187	1.11	-45.51	-290	-4.022	579.1	-393.2	44.48	-132.8	-419.6	-11.34	-384.9
208.5	52.67	131.9	-175.3	-6.986	-76.53	-293.8	-2.142	583.5	-393.8	38.48	-147.7	-421.5	28.54	-358.6
208.9	44.71	121.8	-171.6	-17.1	-106.5	-278.3	1.428	585	-392.4	12.59	-163.5	-416.5	52.31	-332.1
208.8	29.54	108.6	-164.8	-36.41	-165.8	-272.8	1.846	585.5	-392.6	2.481	-175.1	-406.9	82.62	-307.1
207.9	9.012	101.5	-160.3	-59.8	-228.2	-245.9	-5.007	589.9	-391.6	-1.511	-182	-396.8	114.8	-276.6
203.1	2.789	86.19	-138	-95.69	-270.1	-225.8	-9.233	592.4	-390.2	-0.933	-188.5	-409.7	162.7	-251.8
183	2.372	87.2	-129.2	-107.6	-307.1	-205	4.692	583.4	-384.8	-18.18	-201.7	-394.5	173.6	-233.4
166.3	-41.1	87.59	-114	-113.9	-339.3	-178.6	-1.308	592.7	-386.6	-34.38	-229.9	-381.7	194.3	-222.2
145.1	-37.62	100.6	-89.93	-117.3	-360	-128.2	2.823	571.3	-376	-47.47	-241.8	-374	188.8	-218.7
117.9	-27.62	112.2	-37.98	-107.4	-367.6	-105.4	8.616	574.4	-368.6	-53.48	-260	-358.7	158.1	-222.4
63.97	-24.78	114.4	-13.05	-94.48	-359.2	-71.79	-6.517	569.8	-324.6	-47.66	-270.3	-352.1	136.1	-232.9
36.26	-32.47	118.1	21.04	-71.34	-347.6	-62.97	9.117	559.9	-293.8	-35.5	-272.5	-345.5	106.5	-235.7
6.158	-48.41	119	46.45	-54.66	-325.3	1.122	7.812	542.7	-260.9	-15.5	-268.2	-341.1	86.8	-220.5
-23.98	-72.42	106	107.9	2.951	-300.7	23.85	2.522	510	-223.2	7.878	-262.4	-336.7	62.68	-212.3
-88.72	-109.7	93.01	140.5	27.24	-292.6	43.24	-6.09	487.1	-145.8	33.38	-275.2	-333.8	55	-179.2
-115.8	-125.4	85.74	167.5	45.7	-291.7	62.27	3.98	467.1	-108.2	34.45	-300.5	-327.7	57.27	-153.8
-141.3	-105.5	74.58	199.8	54.81	-292	92.17	-20.24	433.3	-65.77	28.11	-325.7	-326.7	67.39	-119.6
-154.7	-102.9	55.77	257.8	52.97	-301.1	109.5	-11.32	410	-25.37	12.17	-345.3	-332.8	92.85	-90.39
-198.2	-107.7	33.06	280.4	53.32	-306.7	109.5	-12.44	397.8	52.9	6.977	-367.3	-333.7	97.77	-64.26
-221.4	-121	-3.29	297	58.13	-309.2	124.1	-2.902	392.7	113.5	10.92	-369.3	-335	96.3	-40.46
-246.8	-147	-49.71	309.4	64.19	-309.5	134.7	-9.077	381.1	147.6	25.51	-360.6	-336.2	84.93	-29.43
-271.7	-167.8	-84.25	308.6	81.55	-313.2	138.2	-8.177	376.4	184.3	42.41	-343.6	-337.6	48.3	-15.5
-2.294	-59.03	-413.6	308.3	79.48	-320.6	168.1	1.433	365.1	228.6	73.87	-326.2	-339.6	40.05	6.636
-46.1	-49.99	-411.9	307.9	66.19	-344.8	145.6	1.881	364.8	246.7	87.59	-310.4	-341.7	38.86	20.54
-90.3	-49.49	-408.8	310.2	34.6	-376.4	140.9	-9.198	360.7	265.7	93.74	-312.3	-344.7	39.75	23.55
-166.7	-63.72	-399.7	293.8	-1.915	-390.2	138.4	-5.385	365.2	286.8	90.31	-328	-349	37.46	35.56
-210.6	-46.97	-378.4	174	4.216	-405.3	135.6	-4.022	362.2	309.3	72.47	-340.7	-351.4	26.95	32.47
-239.1	-39.3	-371.4	161.1	6.638	-392.5	133.6	-2.142	357.2	323.2	61.54	-339.5	-353.5	8.657	38.3
-274.2	-45.87	-365.9	107.4	35.27	-363.2	131.6	1.428	357.4	321	66.36	-336.5	-355.1	-13.62	37.78
-310.4	-57.94	-361.2	63.5	60.49	-342.6	130.6	1.846	353.5	313.2	69.94	-337.4	-351.8	-47.17	28.59
-328	-64.52	-372.9	-20.4	117.1	-310.6	128.3	-5.007	351	298.2	62.52	-344.4	-347.9	-57.76	18.72
-339.2	-75.24	-379	-65.1	148.5	-275.4	125.8	-9.233	345.2	282.3	50.43	-357.8	-345.3	-64.6	9.388
-349.9	-93.46	-377.2	-100.1	176.6	-246.9	118.9	4.692	339.8	267.6	32.13	-383.6	-341.4	-67.05	-4.403
-365.9	-102.3	-364.8	-143.8	200.2	-232.1	119.1	-1.308	336.6	-283.6	-172.3	-441.1	-335.9	-72.03	-23.75
-367.2	-98.07	-364.9	-226.3	222.6	-214.1	145.8	2.823	341	-296	-156.5	-405.2	-336.6	-72.77	-47.33
-376	-112.5	-360.9	-267.9	223.5	-198.2	107.7	8.616	342.5	-305.7	-137.5	-361.1	-324.7	-82.44	-79.45
-383.6	-117.7	-335.9	-275.2	231.3	-181.8	87.09	-6.517	346.9	-323.1	-103.2	-339.9	-319.7	-94.06	-116.2
-384	-113.4	-323	-288.4	241.7	-160.6	75.65	9.117	340.8	-330.1	-95.76	-325.1	-301.4	-139.4	-178.3
-380.1	-102.5	-298.7	-297.6	274.3	-147.6	61.58	7.812	349.3	-332.1	-97.26	-319.3	-278.1	-146.9	-233.8
-374.8	-86.76	-248.2	-295.5	288.3	-136.6	48.12	2.522	344.8	-346.1	-104.8	-320.7	-259.6	-176.9	-293.7
-363.9	-67.84	-224.8	-294.9	295	-125.9	18.46	-6.09	347.7	-356.3	-117.2	-314.4	-229	-193.3	-357.7
-347.8	-53.91	-206.1	-294.6	293.4	-126.4	4.548	3.98	351.9	-358.1	-114.5	-307.4	-157.8	-216.7	-423.9
-342.7	-57.93	-188.9	-295.5	262.9	-123.2	-12.34	-80.11	356.8	-351.8	-104.4	-302.5	-244.6	-150	-445.6
-337.5	-70.5	-192.3	-299.7	247.4	-127.9	-29.42	-89.3	367.6	-362.5	-120	-329.1	-290.7	-150	-442.7
-334	-93.86	-185.9	-296.7	215.4	-137.3	-72.12	-99.34	365.5	-358.7	-139.9	-335.2	-325.9	-140	-438
-326.8	-110.6	-162.7	-291.7	199.7	-136	-97.84	-99.18	379.2	-355.4	-140.2	-329	-372.8	-118.5	-432.3
-325.5	-111.9	-116.5	-279.4	186.5	-126.3	-123.8	-95.65	386.8	-348.8	-134.5	-314	-384.6	-109.9	-435.3
-325.9	-105.3	-80.19	-275.4	188.5	-122.4	-149.1	-88.13	392.1	-340.1	-117	-299.7	-390.5	-96.16	-422.9
-326.8	-93.2	-33.76	-272.3	195	-114.3	-191.8	-62.92	384	-319.5	-76.64	-272.8	-395.7	-75.9	-410.6
-331.3	-56.17	-5.774	-266.7	208.9	-92.46	-219.4	-39.47	384.9	-300.4	-46.19	-263.1	-400.8	-44.12	-405.5
-327.5	-56.1	20.9	-255.4	251.5	-76.92	-237.5	-23.75	380.6	-293.1	-50.47	-260.4	-402.9	-37.2	-405
-332.3	-55.74	47.28	-251.4	268.3	-68.93	-255.3	-10.99	365.9	-279.4	-50.6	-273.9	-413.5	-45.87	-421.6
-335.6	-71.09	62.69	-247.3	280.4	-56.05	-293	-5.385	365	-255.3	-57.9	-286.9	-414.6	-51.36	-440.8
-348.8	-106.2	76.21	-245	281.2	-53.5	-307.7	-4.022	365	-240.2	-54.07	-297.2	-420.1	-80.96	-448.9
-343.3	-124.8	87.02	-235.7	268	-44.83	-315.3	-2.142	364.2	-218.2	-41.39	-275	-424.5	-91.93	-458.2
-338.2	-128.1	112.5	-229.7	250.1	-50.49	-319.6	1.428	366.7	-193	-21.47	-263.2	-423.4	-97.41	-456.4
-335.5	-129.5	143.3	-228.4	233	-54.49	-329.2	1.846	362	-128.9	17.85	-259.2	-416.8	-90.83	-450.8
-337.4	-115.5	181.9	-224.7	223.3	-61.6	-330.2	-5.007	360.2	-89.1	40.56	-257	-414.6	-84.25	-428.8
-333.8	-99.5	202.5	-223.3	218.6	-61.49	-330.6	-9.233	357.2	-64.12	30.83	-274.5	-413.5	-74.38	-401.7
-333.4	-99.45	219.4	-224.3	215.1	-61.49	-330.2	4.692	364.3	-29.37	26.84	-297.4	-402.5	-38.2	-372
-332.4	-104.4	237.8	-224.4	206.2	-77.93	-329.3	-1.308	368	39.33	27.49	-301	-398.1	-9.69	-330.7
-326.7	-118.9	258.3	-222.9	187.4	-98.26	-325.8	2.823	377.6	79.68	41.14	-294.9	-390.5	13.34	-284.2
-319.2	-116.3	273	-222.9	125.7	-125.1	-319.2	8.616	387.8	124.4	64.42	-289.5	-385	50.62	-235.8
-310.5	-106.4	277	-225.4	93.76	-152.5	-297.4	-6.517	399.1	159.1	72.61	-290.8	-381.7	109.8	-200.3
-299.2	-87.79	272.5	-222	63.69	-175.2	-277	9.117	402.1	234.1	82.58	-298.1	-380.6	129.6	-167.4
-276.5	-48.74	272.2	-217	33.64	-210.5	-269	7.812	422.2	270.1	90.5	-293.9	-380.6	142.7	-142
-259.5	-31.42	273.4	-209	-38.11	-252	-248	2.522	451.8	294.6	101.9	-287.5	-378.3	149.3	-122.7
-248.9	-31.42	275.4	-198.9	-78.43	-303.6	-224.6	-6.09	468	311.2	112.5	-291.9	-375.8	131.7	-114.7
-235.5	-33.24	272.5	-188	-106.3	-327	-180.3	3.98	486.9	336.6	118	-294.5	-368.9	111.1	-100.3
-197.3	-35.18	278	-175.4	-131.8	-366.3	-166	-142.3	498.2	350	108.8	-303.6	-367.7	83.15	-102.8
-177.8	-28.11	280.6	-150.4	-168.9	-395.8	-130.8	-141.7	540	349.2	94.85	-312	-365.7	47.97	-92.24
-154.2	-15.61	277.6	-133.2	-191.4	-436.7	-102.1	-149.5	557.4	351.3	91.65	-317.8	-359.2	-5.55	-85.1
-129.5	2.789	268.9	-38.48	-275	-350.8	-58.57	-150	574	330	96.58	-319.7	-355.5	-18.89	-75.52
-79.69	2.372	267.8	-43.96	-232.3	-212.7	-44.86	-153.6	604.6	321.4	103.4	-316.4	-351.6	-24.04	-62.74
-55.44	59.28	268	-48.35	-142.4	-114.2	-17.87	-155.5	609.8	299.8	100.8	-332.3	-347.9	-26.42	-60.97
-29.69	64.86	267.6	-50.54	-77.67	-52.97	7.871	-153	614.6	277.4	87.24	-349.9	-342.2	-39.75	-58.17
-4.326	64.51	257.5	-62.6	-18.46	-18.74	47.25	-139.6	603	229	32.66	-381.6	-338.3	-55.98	-71.14
48.44	42.37	259.6	-74.66	36.36	4.49	63.39	-128.9	585.7	-320.2	-186.1	-459.8	-328.8	-75.1	-71.44
74.72	36	260.2	-84.53	125.2	5.831	81.01	-125.1	582.9	-338.8	-189.4	-455.9	-324.3	-94.23	-73.4
97.98	34.89	255.5	-95.5	178.9	-6.559	98.83	-125.9	579.1	-352.2	-184.4	-436.1	-318.2	-121.9	-87.06
118.8	43.54	249.4	-104.3	204.1	5.125	125.6	-128.3	577.8	-360.2	-168.5	-407.3	-307.8	-129.5	-80.93
140.5	74.41	238	-111.9	223.9	6.685	136	-125.7	578.4	-364.4	-129.3	-384.7	-299.3	-132.7	-78.38
150	85.58	231	-121.8	275.4	6.636	142.4	-118.8	559.4	-365.4	-107.9	-370.7	-290.6	-132.5	-64.62
159.3	87.97	238.1	-124.8	296.3	-2.257	145.6	-111.7	555	-369.1	-106.7	-375.2	-281.7	-120.4	-49.44
168	83.81	225.4	-117	307.5	1.3	153.3	-104.7	553.4	-382.1	-126	-376.1	-277.7	-104.9	-21.59
185.9	62.06	220.1	-119.8	318.2	-5.158	158.9	-110.7	555.4	-381	-128.8	-370.8	-276.9	-86.72	-8.297
192.8	45.92	215.6	-119.7	316.5	-4.502	160.5	-121.7	554.8	-369.8	-109.7	-367.9	-277.7	-64.65	18.79
194.8	33.2	209.6	-110.2	306.5	-5.625	159.6	-128.7	572.4	-365.9	-109.9	-373.4	-281.9	-38.18	37.45
189.6	30.29	204.2	-110	302.3	2.91	151.1	-132.7	578.4	-362.6	-119.1	-394.4	-283.8	-36.24	56.68
165.7	36.2	197.4	-110.5	300.1	9.06	142	-131.5	566.7	-353	-146.9	-405.4	-287.1	-41.39	55.37
144.7	41.31	197	-122.6	303.1	4.271	133.5	-131.1	564.2	-343	-157.4	-404.8	-293.4	-48.46	52.39
135.8	29.45	190.3	-131.8	307.7	4.817	114.8	-139.5	564.1	-339.6	-148.6	-389.1	-293.9	-48.08	71.05
115.8	18.5	184.3	-146.7	317.4	5.255	91.44	-152.1	577.2	-333.7	-138.7	-396.3	-299.2	-42.06	78.49
79	-23.6	162.4	-148.6	324.7	2.124	76.94	-150.3	561.5	-318.4	-164.3	-413.1	-298.4	-37.23	83.5
54.97	-41.54	165.7	-167.2	321.8	-7.611	62.13	-146	540.1	-306	-182.3	-446	-299.9	-40.54	74.96
28.45	-52.98	161.9	-174.9	314	-4.612	43.26	-137.2	511.7	-309.7	-205.2	-464.1	-304	-60.81	77.43
-33.21	-55.7	152.2	-183.4	309.3	3.496	4.209	-119.4	478	-107	-309.3	-465.5	-303.1	-65.18	77.1
-59.6	-58.85	144.3	-191.5	313.4	4.812	-16.97	-116.9	466.7	-95	-291.3	-430.8	-296.5	-63.32	70.64
-94.64	-59.43	130.9	-201.5	327.2	-2.658	-38.86	-121.9	442.6	-68	-255.3	-387.9	-293.9	-58.28	84.29
-128.6	-68.22	113.4	-207.4	326.5	-5.218	-62.44	-129.8	431.1	-43	-224.3	-351.2	-294.7	-37.96	89.16
-178.8	-84.25	82.07	-208.3	318.3	4.418	-109.3	-139.4	426.2	22	-174.3	-338.8	-297.9	-20.16	94.36
-242.4	-134.7	65.29	-212.9	305	2.957	-133	-140.3	389.5	52	-165.3	-340.5	-300.8	-8.667	98.35
-277.8	-149.3	45.43	-221.2	286	8.138	-155.4	-137.1	354.7	85	-159.3	-351.9	-305.2	-1.287	100.2
-291.3	-144.4	6.061	-219	281	9.873	-175.5	-131.2	339.9	117	-154.3	-364.2	-318	-4.247	102.4
-299.5	-150.8	-55.18	-219.5	281	4.002	-216.3	-107.4	331	159	-141.3	-355.8	-323.2	-12.1	97.4
-314.5	-171.8	-104.2	-220.6	277.2	-4.952	-233.1	-95.64	312.9	189	-124.3	-343.2	-323.8	-18.95	102.5
-31.9	-116.1	-391.1	-220.5	251.7	-8.087	-248.4	-72.33	304.5	196	-109.3	-305.8	-324.7	-21.22	100.7
-79.05	-99.6	-352.6	-222.7	244.8	6.636	-265.8	-61.6	304.8	199	-89.31	-288.4	-323.7	-20.15	95.07
-116.3	-104	-324	-220.7	225.7	-2.257	-302.7	-59.93	302.2	217	-57.31	-280	-323.3	-27.79	90.42
-155.8	-106.2	-300.3	-215.9	217.5	1.3	-314.6	-57.67	286.1	222.4	-53.91	-299.5	-322.6	-42	78.66
-246.8	-135.8	-269.6	-206.2	216.7	-5.158	-322.9	-52.18	271.4	221.3	-46.81	-292.5	-319.6	-49.56	86.1
-272	-138	-241.9	-204.3	219.1	-4.502	-325	-52.12	259.9	207.5	-33.21	-287.5	-299.1	-57.91	86.86
-287.4	-132.5	-174.2	-195	224.2	-5.625	-347.3	-61.31	246.6	152.9	18.49	-275.6	-280.5	-62.12	77.83
-303.8	-130.3	-125.6	-186	234.1	2.91	-355.1	-75.58	245	117.8	54.76	-258	-262.5	-64.43	51.64
-321.4	-105.1	-81.54	-169.7	265.1	9.06	-358.3	-88.62	235.6	69.18	95.34	-248.8	-244.7	-61.08	39.46
-322.5	-105.1	-33.47	-159.9	277.4	4.271	-356.9	-101.1	230.2	27.08	128.4	-249.8	-196.4	-65.91	3.397
-318.1	-101.8	3.385	-151.6	284.1	4.817	-332.6	-120.4	226.3	-61.68	173.2	-261.3	-178	-74.64	-41.89
-319.2	-107.3	42.85	-142.2	284.3	5.255	-322.7	-125.1	212.4	-111.9	186.9	-277.9	-150.7	-97.05	-96.29
-329.1	-123.7	92.02	-126	262.6	2.124	-323.8	-130.5	206.6	-160.3	187.4	-294.3	-122.8	-116.6	-144.8
-328	-115	157.6	-120.9	245.6	-7.611	-304	-142.7	189.2	-199.3	186.1	-317.3	-73.89	-134.2	-192.7
-324	-101.6	188.5	-110.7	229.6	-4.612	-266	-175.3	174.4	-273.9	186	-330.4	-48.68	-138.8	-219.8
-319.9	-87.23	228.6	-102	221.6	3.496	-247.4	-188.3	161.5	-302.5	189.8	-337.4	-27.03	-132.7	-235.7
-312	-76.16	275.7	-93.77	216	4.812	-229.2	-195.5	144.6	-326.2	198.5	-336.2	-11.94	-130.1	-238.4
-308	-80.28	315.5	-88.94	219.1	-2.658	-213	-198.3	128	-333.7	209	-335.4	-0.639	-123.2	-240.9
-304.3	-91.37	361.2	-86.02	215.4	-5.218	-172.7	-209.2	118.7	-363.2	211.7	-345.8	5.107	-112.4	-225.3
-300.6	-109.3	407.5	-83.38	205.1	4.418	-150.8	-203.1	112.6	-382.2	200.3	-355.6	5.33	-99.84	-216.6
-291.7	-120.9	424.7	-80.98	168.9	2.957	-130.2	-199.5	121.4	-396.7	193.6	-360.1	7.991	-79.72	-206.2
-286	-110.9	424.8	-75.59	152.3	8.138	-121.9	-184.2	96.7	-407.5	194	-353.2	4.292	-76.22	-218.8
-280.8	-95.33	420.3	-72.23	141	9.873	-86.36	-189.1	73.05	-408	198.3	-338.9	1.204	-85.32	-245.8
-276	-82.25	417.2	-72.5	133.3	4.002	-80	-196.3	66.51	-407.2	213.7	-331.2	-7.37	-106.1	-268.6
-267.4	-73.71	413.7	-62.46	125.1	-4.952	-63.73	-196.5	55.86	-414	220.9	-331	-14.61	-120.1	-281.5
-263	-79.71	413.7	-59.85	120.2	-8.087	-46.69	-192.4	29.64	-409.3	224.3	-325.7	-49.42	-131.4	-291.8
-259.1	-91.19	423.2	-58.35	105.1	-74.13	-20.78	-180.4	31.35	-405	207.7	-335.1	-75.98	-133.3	-283.6
-251	-105.1	432	-52.91	86.35	-98.46	-14.94	-171.7	38.41	-403	195.7	-338.7	-106.6	-131.1	-277.5
-226.7	-119.1	437.9	-49.87	48.85	-112.1	-5.63	-168.4	32.14	-402	190.7	-338.5	-136.4	-131.1	-273.6
-208.8	-118.4	442	-44.61	37.52	-127.2	3.64	-170.6	22.53	-395	194.7	-326.9	-204.5	-139.5	-278.6
-187.3	-108.8	433.5	-38.85	33.78	-128.2	23.37	-188.2	-8.446	-376	228.7	-308.1	-244.4	-154.6	-298.4
-166.1	-94.84	410.5	-31.97	36.24	-117.5	30.13	-194.3	-30.04	-369	234.7	-300.6	-259.8	-174.5	-311.3
-115.1	-45.84	392.4	-18.88	59.68	-106.8	37.77	-197	-21.06	-363	229.7	-302.3	-288.9	-185.9	-320.6
-96.73	-28.78	372.4	-12.2	80.46	-84.18	40.61	-196.2	-65.12	-355	220.7	-309.6	-323.6	-179.1	-336.9
-71.37	2.372	355.5	-8.385	106.5	-57.74	53.09	-213.9	-113.2	-354	188.7	-317	-333.7	-181.9	-352.9
-42.86	25.4	332.1	-5.84	134.8	-41.16	57.68	-224.9	-155.8	-341	179.7	-308.2	-339.1	-177.1	-370.4
10.86	38.56	320.1	-1.781	200.9	-22.95	59.4	-230.7	-199.5	-337	182.7	-298.3	-345.9	-170.7	-379.2
38.48	36.2	301.1	0.379	230.2	-4.612	61.06	-233	-227.8	-331.1	189.6	-279.7	-362.9	-150.2	-364.5
64.85	28.1	293.6	1.918	250.6	3.496	59.78	-229.1	-236	-314.6	218.4	-275.2	-372.4	-142.3	-349.5
92.92	12.58	286.4	3.188	269.3	4.812	58.52	-233.9	-249	-301	230.3	-262.1	-374.9	-131.3	-351
139.6	-22.81	271.5	3.54	273.5	-2.658	59.01	-243	-322.2	-292.9	228.3	-257.9	-386.1	-128.1	-355.3
176.8	-40.44	271.7	5.161	267.4	-5.218	56.31	-251.4	-367.4	-291.7	212.2	-265.1	-385.9	-142.2	-363.9
195.9	-45.64	252	7.399	255.3	4.418	51.3	-260	-395.4	-275	180.3	-270.4	-386.4	-149.8	-379
211.6	-44.77	247.7	8.486	247.8	2.957	42.2	-260.1	-406.7	-266.5	173.3	-283	-383.3	-154.1	-382.7
221.3	-39.51	234.9	14.4	242.6	8.138	30.67	-255.9	-410.1	-264.8	171.8	-266.9	-390.5	-153.3	-377.5
230.6	-46.55	236.1	23.32	246.2	9.873	-86.84	-250.3	-440.1	-271.5	177.7	-254.3	-390.5	-153.3	-367.9
240.4	-60.7	233.6	29.2	245.7	4.002	-99.76	-235.1	-419.4	-281.8	176.5	-257	-378.4	-119.3	-336
258.9	-82.83	238.3	36	239.8	-4.952	-107.8	-223.1	-368.1	-287.7	162.3	-261.9	-379.5	-97.41	-305
262.9	-101.8	231.4	49.92	202.8	-8.087	-119.4	-208.9	-321.9	-288.3	145.6	-266.8	-376.4	-69.93	-269.2
260.8	-105.2	240.2	59.53	187.5	-21.05	-141.9	-165.7	-280.6	-293	131.6	-269.1	-377.4	-1.811	-233.7
256.2	-107	245.9	70.71	175.3	-33.8	-150.9	-147.5	-234.3	-302.4	127	-255.4	-371.7	32.31	-196.9
247.2	-97.97	247.3	82.46	168.3	-41.94	-161.5	-120.1	-187	-306.7	135.5	-238.8	-373.2	66.25	-180.4
215	-74.52	254.9	122.8	169.6	-46.58	-167.9	-94.17	-152.3	-310.1	150.7	-216.5	-370.2	89.16	-167
198.7	-74.87	264.4	135.7	175.1	-46.61	-177.7	-38.28	-118.6	-314.6	162.7	-206.3	-360.2	125.4	-156.4
183.6	-81.31	259	152.3	186.6	-53.37	-176.9	-5.007	-78.09	-322.3	172.8	-191	-357.9	127.8	-156.1
172.3	-94.41	274.8	166.6	185.5	-61.26	-173	-9.233	-41.24	-325.1	164.3	-185.7	-355.4	112	-166.7
137.1	-125.2	296.4	204.9	166.8	-77.39	-166.9	4.692	-26.61	-331.4	161.8	-184.3	-353.2	108.7	-169
120.8	-140.5	303.7	219.2	150.4	-83.17	-151.1	-1.308	-5.406	-337.1	167.6	-166	-354.3	109.8	-148.6
94.21	-137.8	322.5	237.8	138.3	-90.94	-144.3	2.823	-3.985	-343.8	193.3	-161.6	-354.2	117.8	-132.6
59.14	-118.3	310.6	251	138.3	-95.58	-138.4	8.616	5.89	-346.1	204.5	-151.5	-353.8	130.6	-115.9
-5.141	-115.6	297.2	275.1	135.1	-98.71	-131.9	-6.517	4.549	-345.9	208.3	-153.2	-353.5	141	-106.6
-42.24	-112.6	306	282.8	137.2	-105.7	-131.6	9.117	-3.687	-346.2	205.3	-157.8	-357	168.8	-86.48
-74.35	-123.8	296.9	290.5	129.6	-112.2	-113.5	7.812	-10.15	-342.2	196.1	-161.4	-356.3	171.4	-70.63
-98.97	-147.6	293.6	303.6	114.2	-128.4	-118.9	2.522	-17.37	-334.3	204.1	-162.4	-356.1	163.9	-65.26
-166.8	-168.7	285.5	313.5	84.61	-135	-129.1	-6.09	-24.15	-321.6	219.3	-150.5	-356.2	149.6	-62.49
-189.8	-165.4	242.4	317.1	74.72	-138.5	-109.2	3.98	-50.39	-312.5	231.5	-157	-354.2	125.4	-57.48
-197.5	-161	213.5	317.6	71.1	-146.5	-101.9	179	-67.85	-282	236	-168	-356.1	117.5	-42.62
-205.3	-153.6	196.2	306.6	76.36	-140.7	-106.9	179	-97.21	-269	226.8	-177.2	-357.9	110.9	-25.51
-226.3	-169.2	169.9	299.4	77.53	-146.4	-100.5	173.3	-113.7	-249.5	214.5	-190.3	-362.9	101.2	-17.49
-234.8	-184.6	100.9	282.8	87.25	-145.8	-73.84	177.4	-117.6	-235.7	205.4	-198.1	-369.2	56.35	-15.95
-262.9	-193.6	17.12	273.4	81.69	-158.5	-55.74	184.1	-121.6	-197	212.6	-202.9	-371.6	33.62	-10.42
-225.9	-257.2	-373.7	269.8	61.51	-163.6	-37.61	194.4	-121.1	-180.3	227.1	-198.4	-371.4	19.24	-4.277
-201.5	-259.1	-400.7	232.8	53.17	-170.1	-18.88	206.5	-117.5	-159.2	241.7	-192.7	-370.6	9.627	-4.277
-191.5	-271.8	-462.9	206	61.63	-169.7	18.71	233.7	-121.1	-138.7	246.1	-197.1	-366.4	6.676	11.57
-54.29	-243.1	-420.5	178.1	74.07	-170	41.22	253.4	-109	-93.38	232.3	-207.6	-363.7	8.848	8.682
-28.5	-215.5	-375.1	154	87.9	-160.7	58.55	257.3	-113.2	-72.75	211.5	-228	-358.9	11.59	5.548
21.17	-154.6	-326.2	70.08	137.2	-147.3	75.32	255.1	-120.6	-52.96	198.1	-236	-354.2	12.14	5.392
48.67	-135.6	-291.5	32.79	155.9	-143.6	104.7	250	-126	-31	194.7	-236	-334.5	13.34	-19.7
72.23	-132.1	-273.4	-2.29	168.2	-145.5	117.3	250.4	-124.8	14.86	198.3	-235.8	-321.4	-0.918	-43.78
98.32	-132.2	-280	-40.39	176.5	-139	129.3	255.6	-120.6	38.67	191.6	-241.7	-309	-18.41	-72.58
150.7	-165	-296.1	-117.8	206.8	-136.4	141.8	251.4	-130.4	67.17	182.3	-251.7	-293.8	-40.76	-106
174.4	-169.9	-290.7	-155.2	222	-129.6	162	227.1	-134.6	86.79	176.3	-248.4	-250.1	-65.83	-139.4
193.4	-169.8	-278.8	-191.2	227.8	-134.5	169.6	215.2	-148	105.8	186.9	-245.8	-213.4	-74.61	-157.7
205.4	-161.3	-240.2	-237.7	255.8	-147.5	174	209.1	-156.7	107.3	197.5	-236	-172.2	-77.78	-192.6
216.5	-135.2	-205.9	-312.9	258.6	-166.4	179.5	205.3	-166.6	107.8	213.3	-228.3	-132.6	-77.04	-213.8
213.2	-112.6	-154	-355.4	239.2	-194.6	187.2	179.2	-182.4	103.5	217.6	-232.8	-51.34	-87.96	-244
192.9	-89.74	-118.5	-376.2	219.5	-228.2	189.9	159.2	-208.3	92.6	202.7	-239.4	-8.822	-105.3	-312.2
180.8	-77.67	-94.41	-385	197.6	-259.5	191.2	143.1	-226	84.04	181.5	-257.8	35.68	-123.6	-343.6
166.6	-66.71	-76.05	-412.4	164.7	-288.8	190.6	134	-243.4	71.95	167.3	-273.4	77.88	-134.1	-379.3
154.5	-73.29	-62.81	-408	139.4	-327.9	184.2	111.2	-259.9	52.58	156.9	-279.2	155.4	-139.8	-377.8
147.9	-85.35	-56.57	-417.9	99.96	-367.9	179.7	101.5	-273	-3.111	141.8	-280.3	176.9	-132.9	-367.9
137	-87.54	-57.85	-426.6	79.13	-404.4	172.4	85.96	-295.2	-33.75	128.7	-289	200.9	-132.2	-352
88.72	-95.22	-25.53	-456.3	13.34	-440.3	163.6	64.92	-311.7	-67.72	105.8	-312.5	206.2	-130	-345.1
58.01	-89.74	15.49	-213.9	-50.26	-437.3	146	34.95	-337.5	-93.61	79.34	-336.2	231.5	-112.5	-346.4
21.08	-72.6	25.96	-180.1	-16.46	-403.7	130.7	23.44	-346.3	-154.8	41.3	-341.8	244.6	-118.8	-363.5
-12.76	-63.96	49.52	-133.1	49.14	-348.4	111.7	14.64	-362.6	-184.6	34.55	-341.4	254.8	-128.8	-369.1
-82.84	-69.4	52.54	-107.6	106.4	-295.8	90.58	11.07	-368.2	-214.7	26.53	-345	-427	-70.2	-450.2
-116.7	-83.22	71.68	-91.92	144.8	-242	47.49	-9.233	-386.9	-244	8.572	-357.4	-423.1	-37.36	-447.5
-151.9	-106	77.19	-87.38	169	-202.5	25.24	4.692	-406.1	-301.9	-38.34	-372.5	-439.5	-19.44	-448.9
-187.1	-135.8	77.84	-60.12	243.8	-169.5	1.396	-1.308	-418.3	-329.8	-52.18	-372.1	-448.1	-40.45	-448.8
-250.5	-164.9	70.62	-50.2	259	-142.4	-22.28	2.823	-418.3	-349.4	-56.1	-360.7	-437.6	-20.65	-442.4
-272.5	-156.8	61.57	-35.86	267.1	-121.2	-82.06	8.616	-413.2	-363.4	-53.87	-340.7	-438.7	3.468	-425.7
-284.9	-154.5	33.91	-27.51	270.5	-102.9	-114	-6.517	-395.9	-377.1	-29.56	-314.4	-433.2	21.01	-407.6
-286.7	-147.9	20.48	-28.61	284.2	-78.68	-144.5	9.117	-372.6	-382.4	-20.57	-294.4	-433.2	45.14	-383.2
-304.6	-163.7	-12.27	-35.19	312.7	-59.21	-163.8	7.812	-344.6	-385	-18.36	-293	-439.8	74.74	-348
207.1	-123.7	-370.8	-39.99	329.4	-35.63	-212.7	2.522	-300.2	-386.3	-22.45	-288.5	-424.5	135.1	-321.8
151.2	-96.31	-365.4	-44.2	339.9	-22.14	-232.6	-6.09	-268.7	-399.7	-15.86	-270.5	-422.3	157	-295.8
119.4	-91.93	-355.4	-59.22	340.6	-14.89	-248.5	3.98	-239.4	-402	1.488	-246.9	-416.8	166.8	-286.7
88.72	-91.93	-361.8	-67.48	330.7	-2.658	-265.3	80.26	-215.8	-400.6	20.57	-222.9	-414.6	174.5	-272.4
59.11	-106.2	-374.4	-75.84	314.6	-5.218	-308.7	95.04	-193.3	-397.9	42.01	-207.1	-410.2	159.2	-273
-2.294	-150	-406.8	-91.3	291.4	4.418	-309.7	110.9	-174.2	-377.3	81.24	-200	-404.7	141.6	-279.5
-33	-172	-414.6	-119.7	262.1	2.957	-319.8	129	-161.8	-373	84.07	-193.7	-403.6	119.7	-275.3
-61.51	-184	-425	-141.4	250	8.138	-333.6	153.2	-150.4	-369.9	79.09	-193.7	-406.9	108.7	-268.8
-97.69	-186.2	-378.6	-160.7	232.3	9.873	-353.3	158	-141.4	-369.2	61.37	-202.5	-406.9	92.29	-272.1
-165.7	-184	-347.1	-179.4	208.8	4.002	-365.5	153.2	-146.6	-365.9	49.76	-202.8	-408	68.16	-274
-205.1	-181.8	-298.3	-216.3	146	-4.952	-375.8	140.7	-153.7	-365.8	51.96	-184.2	-403.6	37.46	-277.2
-230.4	-172	-252.3	-232.9	124.7	-8.087	-398.9	135	-154.9	-366.5	60.44	-167.9	-404.7	21.01	-262.7
-261.1	-168.7	-195.8	-247.3	107.5	17.59	-394.7	130.2	-157.4	-368.1	69.46	-161.7	-401.4	7.855	-248.9
-290.7	-124.8	-156.6	-259	97.29	32.66	-408	125.7	-165.9	-376.6	78.61	-158.4	-398.1	4.565	-229.2
-299.4	-115	-134.1	-265.1	100.5	45.05	-413	116.7	-180.7	-381.5	71.62	-159.3	-397	21.01	-196.6
-312.6	-117.1	-122.5	-265.3	110.9	60	-416	99.69	-202.1	-383.8	56.65	-165.4	-398.1	34.17	-160.1
-331.2	-113.9	-104.5	-261.3	125.9	74.34	-417	64.69	-227.2	-386.9	42.02	-162.7	-391.6	71.45	-136.9
-366.3	-139.1	-100.5	-256.3	146.1	90.46	-420	53.69	-239.9	-388.3	24.83	-171.1	-391.6	105.4	-97.72
-355.4	-142.4	-98.4	-244.2	172.2	96.09	-416	36.69	-264.6	-387.3	15.32	-180.3	-387.2	116.4	-71.62
-362	-141.3	-74.73	-238.3	176.2	102.1	-410	27.69	-286.5	-386	-1.779	-188.1	-383.9	129.6	-53.62
-358.7	-132.7	-74.98	-232.5	172.7	105.2	-384	4.692	-305.4	-384.8	-15.56	-207	-383.9	129.6	-37.83
-357.1	-137.3	-67.54	-225	162.5	109.7	-359	-1.308	-323.9	-382	-49.02	-216.8	-382.8	116.4	-26.04
-349.9	-139	-74.18	-210.6	124.5	104.6	-335	2.823	-337	-377.8	-65.75	-239.6	-381.7	103.3	-15.12
-344.6	-155.3	-93.03	-201.5	106.7	112.6	-308	8.616	-349.7	-369.7	-74.69	-242.1	-376.4	88.82	-2.997
			-189.4	95.15	112.4	-246	-6.517	-366.1	-360.6	-86.09	-262.3	-355.4	73.32	-7.239
			-174.9	89.82	115.6	-220	9.117	-393	-334.8	-105.7	-280.5	-342.5	72.63	-9.922
			-147.5	93.46	120.9	-189	7.812	-421.7	-314	-102.3	-286.1	-328.8	69.92	-1.715
			-131.6	105.1	120.4	-157	2.522	-433.8	-288.6	-86.76	-272.4	-313.7	61.29	-9.842
			-114.7	123.3	126.1	-85	-6.09		-262.9	-67.16	-263.8	-288.5	24.04	-5.381
			-97.02	139.3	129.9	-49	3.98		-201.8	-6.708	-247	-272.6	-6.881	-31.15
			-63.48	147.7	125.8	-16	-65.31	-417.1	-166.4	26.65	-250.8	-258.1	-36.63	-56.27
			-44.66	143.6	127.7	18.77	-53.26	-390.6	-130.3	56.41	-235.5	-242	-56.42	-80.4
			-27.1	133.4	121.8	92.77	-16.21	-360.8	-93.27	81.76	-247.1	-188.6	-78.03	-99.15
			-8.649	118.5	116.2	113.1	2.823	-315.9	-14.59	104.7	-266.9	-164.9	-97.74	-147.3
			27.76	101.6	109.2	126.3	8.616	-276.1	28.29	105.4	-288.8	-133.2	-117.1	-207.9
			49.03	103.1	107.2	151	-6.517	-230.7	75.03	98.07	-308.3	-99.62	-141.9	-293.8
			70.8	109.3	104.8	189.6	9.117	-213.6	118.2	95.72	-324.8	-24.47	-187.8	-379.1
			91.62	121.2	96.14	204.2	7.812	-192.4	194.5	112.6	-325.5	34.62	-201.7	-404.9
			123.9	148.8	95.82	222.2	2.522	-175	229.1	121.3	-317.7	-5.583	-53.55	-423.6
			145.7	155.7	96.19	237.5	-6.09	-173.5	246.3	134.7	-315.7	-150.3	-29.43	-422.8
			163.5	153.7	87.52	252	3.98	-166.5	271.8	140.3	-330	-229.3	-22.85	-417.7
			179.3	145.1	76.69	257	169.7	-162.8	327.7	133.7	-334.4	-291.8	-14.08	-406.7
			211.5	110.5	67.23	257	175.7	-155	345.5	133.4	-337.7	-337.8	-3.111	-409.4
			224.6	96.52	59.86	257	182.7	-153.3	349.6	137.6	-338	-397.1	23.32	-391.3
			233.1	87.38	48.25	253	169.7	-165.3	353.7	143	-338.1	-416.3	35.05	-375.7
			238.6	81.54	40.42	246	158.7	-173	351.8	132.3	-354	-425.3	50.32	-357.7
			244.6	66.91	27.71	247	155.7	-175.1	338.1	109	-380	-430.7	67.28	-339.3
			246.8	50.1	4.002	246	147.7	-180.1	-382.3	-146	-449.3	-435.4	116.1	-313.4
			251.5	25.62	-4.952	228	152.7	-181.2	-388	-137.1	-460.4	-419.6	145.7	-288.6
			252.9	6.677	-8.087	220.8	145.9	-189.4	-393.3	-120	-433.8	-423.4	177.1	-254.8
			244.8	-18.42	-32.41	213.1	135.5	-207.8	-397.7	-101.4	-400.1	-414.6	185.5	-239.2
			237.9	-25.48	-38.14	204.4	116	-236.1	-391.1	-43.3	-364.6	-401.4	211.8	-225.9
			231.5	-27.08	-35.34	180.4	74.56	-247.2	-387.6	-22.93	-352.3	-392.7	205.2	-213.8
			219.1	-24.4	-29.65	164	58.69	-258.4	-386.1	-11.64	-335.7	-385	193.2	-216
			190.2	1.624	-8.087	149.4	51.76	-264.6	-377.9	-1.717	-332.8	-377.3	171.2	-225.7
			174.4	23.34	12.48	134.9	46.53	-267.3	-378.2	-22.49	-346.9	-370.7	129.6	-225
			158	50.32	28.09	87.72	53.39	-264.3	-368.1	-32.91	-337.2	-356.5	103.3	-231.4
			143.6	76.64	46.07	58.13	59.17	-253.7	-365.7	-31.63	-316.2	-355.4	87.9	-210.5
			116.1	142	62.27	24.17	60.4	-236.9	-363.5	-22.25	-310.8	-351	82.42	-194.9
			103.9	170.3	79.73	-11.6	76.52	-222.4	-369	18.86	-269.1	-347.7	71.45	-181.1
			93.17	188.4	90.56	-62.76	112.3	-199.2	-371.2	36.29	-239	-347.7	80.22	-151
			81.25	201.6	95.73	-93.14	127.1	-191.8	-370.8	52.72	-226	-343.3	74.74	-131.9
			56.88	208.2	99.13	-120.4	131.3	-189.3	-370.5	60.92	-206.8	-345.5	69.26	-117.2
			44.6	202.9	97.96	-149.2	129.6	-186.5	-369.7	56.58	-205.8	-347.7	26.5	-110.8
			33.13	190.8	96.69	-210.8	127.1	-187.3	-368.7	45.92	-200.9	-345.5	-0.918	-102
			21.67	172.6	93.35	-240.2	133.5	-185.8	-372	41.61	-194.9	-347.7	-23.94	-91.8
			-8.12	141.5	91.69	-268.5	145	-173.4	-375.2	46.53	-181.7	-341.1	-46.97	-78.2
			-26.66	133.6	98.67	-291.9	163.3	-160.9	-382.4	49.52	-177.9	-343.3	-56.84	-61.29
			-48.74	130.6	102.1	-335.7	178.9	-160.5	-386.1	43.27	-174.3	-346.6	-54.65	-53.52
			-71.41	132.5	104.6	-364.7	177.5	-160.5	-388.2	36.42	-170.2	-346.6	-46.97	-42.85
			-114	150.9	122	-383	183.7	-165.6	-391.3	35.77	-170.2	-346.6	-46.97	-35.49
			-129.3	168	131.5	-399	173.7	-176.8	-392.7	53.1	-162.4	-351	-78.77	-36.22
			-144.9	181	145	-395	164.7	-185.5	-391.6	63.01	-158.7	-347.7	-106.2	-39.83
			-156.1	190.2	154.6	-413	147.7	-212.3	-391.1	65.12	-157.4	-352.1	-115	-43.35
			-184.6	189.1	159.4	-425	130.7	-227.7	-389.5	60.35	-158.3	-348.8	-124.8	-60.34
			-198.9	178.7	166.9	-432	106.7	-247.5	-386.3	42.94	-168.3	-333.4	-128.1	-70.36
			-213.5	168.1	170.5	-421	66.69	-274.6	-382.9	41.29	-166.2	-326.8	-129.9	-86.61
			-220.1	160.3	174.5	-421	52.69	-298.6	-379	47.19	-162.8	-325	-124.6	-104.6
			-228.6	159	177.3	-419.8	31.95	-331.1	-377.4	52.6	-161.9	-301.2	-128.8	-140.6
			-228.2	159.6	181.9	-401.8	8.616	-361.2	-359.4	52.13	-177.2	-285.6	-142.2	-187.7
			-228.7	154.6	183	-371	-6.517	-394.5	-348	42.49	-185.3	-266.1	-167	-250.7
			-228.5	144.7	187.1	-346.6	9.117	-421.6	-337.1	35.66	-196.1	-233.2	-180.7	-306.2
			-228.8	105.7	184.1	-329	7.812	-447.8	-314.7	33.78	-203	-198.5	-190.3	-359.7
			-228.4	89.09	186.7	108.1	-42.37	-394.5	-252.9	61.49	-205.1	-127.1	-191.2	-407.4
			-221.8	70.94	190.3	124.8	-24.85	-379.1	-220.9	78.84	-203	-61.62	-176	-420.1
			-210.8	59.66	194.1	152.2	21.63	-332.1	-186.9	92.87	-218.1	-4.928	-159.9	-412.7
			-186	53.2	192.6	162.3	46.63	-287.1	-150.6	99.25	-234.5	-411.1	19.9	-441.6
			-169.5	49.31	190	169.9	82.22	-245.5	-71.48	84.6	-260.7	-417	99.76	-426.2
			-154.9	41.19	186.7	172.9	122.2	-209.6	-27.73	81.99	-278.5	-420.1	116.4	-400.6
			-139.1	24.86	189.6	179.9	185.3	-175.8	16.85	81.42	-291.3	-426.6	137.2	-379.5
			-106.8	4.067	182.7	183	207.1	-150.8	50.42	87.63	-291	-433.2	144.9	-351.8
			-87.18	2.599	175	186.5	216.1	-132.9	125.5	122.1	-289.3	-442	137.2	-361.1
			-66.08	7.942	168.9	188.1	222.1	-131.1	163.8	133.9	-292.6	-448.6	116.4	-359
			-44.48	20.26	168	193.6	221.9	-125.3	201	137.7	-299.2	-443.1	109.8	-350.6
			-5.291	58	181.7	192.8	218	-121.5	240.8	139.6	-308.7	-440.9	96.67	-340.2
			11.76	79.62	182.9	189.7	214.9	-114.5	293.8	140.5	-316.3	-438.7	108.7	-325.6
			27.6	104.4	184.8	194.9	210.5	-107.7	308.6	142.8	-315.9	-424.5	117.5	-292.9
			45.6	122	177.4	181.3	217.3	-109.7	328.1	146.6	-318.8	-429.9	136.1	-267.4
			80.25	140.7	173	178.2	208.4	-111.5	336	143.8	-325.9	-410.2	160.3	-233.7
			98.86	136.8	183.2	174.1	193.7	-122.2	339.9	118.7	-351.8	-402.5	197.6	-205.9
			113.9	127.9	166.2	171.1	184.8	-133.3	344	105.8	-357.8	-392.7	198.6	-185.9
			131.4	126	169.8	162.8	160.7	-135.3	342.3	100.7	-375.9	-386.1	195.4	-170
			154.4	132	160.7	155.1	156.7	-142.8	331	94.75	-375.6	-380.6	188.8	-163.5
			159.6	137.7	158	149.2	144	-150.2	274.4	85.63	-383.3	-368.5	146	-157.5
			166.2	137.7	155.6	144.9	123.1	-168.5	236.6	84.85	-386.1
			171.8	131.1	144.6	126.5	98.37	-180.1	200.8	73.08	-403.7
			181.9	101.4	150.8	114.2	85.96	-179.8	-354.5	-124.9	-448.7
			187.9	77.24	134.9	100.6	76.88	-188.6	-374.5	-130.2	-428.2
			191.1	57.77	121.8	83.93	77.43	-182.1	-393.7	-122.1	-411.5
			191.8	44.86	122.5	43.1	69.51	-182.8	-409.4	-88.57	-392.4
			188	31.68	112.3	23.5	56.75	-194	-397.2	-70.4	-358.9
			184.1	28.85	111.9	2.511	35.56	-216.2	-400	-74.31	-364.8
			177.9	31.18	112.4	-17.75	16.87	-232.1	-398	-70.31	-362.4
			172	28.48	107.5	-62.69	-19.6	-244.4	-397	-82.31	-363.3
			158.8	4.681	97.96	-83.79	-29.01	-240.7	-401	-86.31	-350.2
			154.5	-15.8	90.71	-104	-34.03	-243.3	-401	-71.31	-329.9
			148.1	-34.6	74.76	-125	-35.56	-203.5	-400	-55.31	-320.1
			143	-47.63	75.96	-159.2	-17.92	-189.6	-395	-53.31	-315.5
			125	-58.01	83.52	-178	-6.517	-157.4	-404	-63.31	-321.5
			114.6	-48.82	98.62	-194	9.117	-133.9	-402	-68.31	-310.5
			103.5	-30.19	112.7	-209.1	7.812	-111.1	-385	-58.31	-301
			90.86	-13.72	122.3	-232.6	2.522	-92.97	-376	-32.31	-273.6
			68.8	44.29	138.7	-247.8	-6.09	-84.05	-363	0.692	-237.1
			60.04	82.7	148.2	-259.4	3.98	-85	-350	27.69	-214
			53.93	117.3	152.1	-271.6	19	-86.97	-345	39.69	-191.1
			48.06	144.6	157.5	-285.5	20.47	-62.73	-330.1	54.21	-183.2
			37.12	172.8	163	-290.1	26.62	-53.84	-324.2	50.45	-181
			31.66	180.9	162.4	-292.9	36.61	-26.18	-317.2	40.6	-183.4
			26.46	182.1	161.5	-293.7	48.77	-23.3	-317.1	29.21	-185.1
			20.47	175.7	161	-295.1	74.98	3.809	-310.1	39.79	-169.7
			11.82	158.9	161	-295.6	77.07	7.147	-297	56.46	-151.7
			7.538	155.8	157	-296.3	71.81	17.05	-300.9	70.18	-148.9
			3.746	154.8	159.5	-297.1	63.55	13.61	-295.6	76.39	-147.7
			0.632	155.6	151.5	-294.6	59.76	17.05	-281.4	77.67	-149.1
			-7.187	137.5	141	-292.8	62.9	26.38	-272.3	84.47	-154.5
			-10.87	119.4	140.8	-291.2	62.31	24.6	-259.9	96.92	-153.3
			-14.14	96.03	124.3	-289.9	55.95	22.06	-232.6	122.5	-142.8
			-17.96	73.56	117.2	-285.6	29.13	15.85	-178.5	149.6	-161.1
			-25.13	39.67	108.4	-282.8	19.21	11.53	-154.3	151.5	-176.2
			-31.1	33.04	101.2	-279.2	12.93	6.193	-137.9	143.7	-198.1
			-38.39	33.6	109.4	-275.9	7.812	-9.485	-108.8	140.3	-215.8
			-47.18	37.92	114.8	-269.3	2.522	-9.157	-38.45	137.3	-222.2
			-63.39	55.67	120.1	-265.9	-6.09	-22.48	16.75	176.7	-223.7
			-73.19	69.89	127.1	-264.5	3.98	-41.03	59.38	188.6	-239.5
			-81.91	77.48	122.9	-261	-37.05	-54.24	104.7	193.8	-268
			-90.03	78.63	120.1	-250.7	-53.27	-77.69	191.4	188.5	-289
			-108.3	60.75	121.6	-246	-60.19	-88.58	251.6	179.8	-292
			-116.4	47.15	114.6	-241	-64.19	-92.93	282.7	185.6	-305
			-124.8	38.26	114.9	-232.4	-67.67	-109	306.8	191.7	-300.9
			-134.1	35.36	131.3	-221.9	-89.36	-134.7	300.6	190	-305.6
			-152.7	46.57	140.2	-216.8	-107.3	-171.7	308.8	180.7	-320.9
			-161.1	58.89	149.5	-208.3	-122.7	-208.3	313.5	178.7	-344.6
			-167.6	75.08	162	-198.6	-133.1	-205.5	312.2	144.6	-374.9
			-171.3	95.76	168.9	-173.4	-143.5	-225.1	303.2	109.7	-387.3
			-176.1	143.8	177.8	-159.4	-145.8	-240.4	276.9	99.71	-397.7
						-145.3	-145.5	-254.3	248	93.5	-409.8
						-130.8	-142.2	-264.3	-315.2	-87.53	-449.3
						-103.3	-158.9	-295.8	-324	-64.21	-412.2
						-84.19	-168.7	-317.7	-339.6	-41.44	-407.3
						-67.25	-175.4	-349.4	-349.9	-47.56	-405.7
						-48.01	-178.5	-339.4	-360.2	-59.26	-408.4
						-10.01	-174.9	-330	-369.8	-67.3	-374.1
						6.823	-168	-305.9	-381.2	-52.05	-370.4
						24.18	-159.3	-284.7
						42.27	-148.3	-261.5
						77.57	-138.2	-256.1
						93.34	-139.5	-252.3
						106.3	-136.5	-255.3
						118.7	-134.4	-249.3
						138.2	-136.8	-256.4
						141.2	-138.2	-263.6
						147.1	-141.9	-272.4
						153	-148	-297.9
						147	-165.4	-329.7
						145.3	-167.5	-337.6
						144	-169.3	-347
						144.4	-176	-370.4
						140.4	-197.5	-388.7
						-14.1	-221.2	-409.6
						-27.99	-208	-353.4
						-40.85	-186.7	-301.3
						-69	-138.3	-218.3
						-74	-105.3	-143.5
						-82	-74.31	-87.85
						-91.13	-37.36	-42.73
						-107.8	40.29	-1.824
						-117.2	69.23	26.3
						-120.5	84.71	45.43
						-130.9	89.64	62.67
						-144.1	106.8	69.02
						-154.1	106.8	76.81
						-170	113.7	85.6
						-165.7	120	94.71
						-183	143.7	98.16
						-177	169.7	98.59
						-179	184.7	113.4
						-183	194.7	106
						-185.9	192.4	112.9
						-187.2	186.8	107.4
						-187.2	182.1	102
						-185.8	179.8	91.37
						-181.2	156.4	82.37
						-178.8	142.1	62.37
						-176.8	132	60.59
						-175.8	120.9	60.59
						-178	113.4	49.15
						-180.3	107.6	37.94
						-182.9	94.79	36.95
						-187	75.33	11.98
						-194.8	40.93	-1.566
						-199.8	29.03	-17.76
						-205	19.64	-22.52
						-210	13.72	-23.39
						-220.8	3.98	-22.49
						-225.9	-10.2	-35.24
						-232.8	-33.24	-45.19
						-236	-46.71	-54.6
						-242	-74.75	-66.8
						-243	-83.4	-71.67
						-241.8	-88.16	-69.32
						-239	-88.36	-60.21
						-234.2	-106.3	-64.75
						-230.9	-116.1	-73.39
						-226.8	-125.4	-75.06
						-221.2	-129.9	-70.85
						-205.8	-131.1	-60.97
						-196.7	-129.5	-62.34
						-189.1	-124.2	-60.4
						-180	-116.3	-40.54
						-159.6	-122.3	-52.34

## Sheet: ED_Fig_1_c
Green			Lightblue			Lilac			Orange			Pink			Black
horizontal	vertical	wind dir.	horizontal	vertical	wind dir.	horizontal	vertical	wind dir.	horizontal	vertical	wind dir.	horizontal	vertical	wind dir.	horizontal	vertical	wind dir.
-206.6	152.7	-508.2	-1.891	293.1	-514	58	330	-511.7	38	169	-521.9	282	312	-525.7	-160.7	160.7	-510
-183	174	-476.5	-4.412	319.6	-458	63	364	-476.3	15	198	-469.3	256	333	-490.8	-192.3	182.2	-472
-168.4	183	-427.2	-19.54	337.2	-412	75	396	-446.6	-22	252	-414.8	219	350	-451.1	-251.5	188.5	-428
-138.1	186.4	-389.1	-54.84	361.2	-370	83	412	-422.5	-53	275	-362.2	161	378	-419.3	-278	193.5	-392
-117.9	202.1	-346.2	-71.23	365	-326	94	414	-404.1	-77	298	-311.6	125	389	-385.9	-313.3	212.4	-378
-65.12	227.9	-306.5	-85.1	368.7	-276	99	410	-387.1	-102	313	-270.7	99	394	-357.4	-327.1	214.9	-358
-38.18	238	-281.1	-104	380.1	-242	102	414	-365.9	-131	324	-243.4	74	398	-335.1	-337.2	216.2	-332
3.368	243.6	-252.5	-124.2	390.2	-226	123	445	-357.4	-143	324	-219.7	42	405	-325.6	-337.2	227.6	-326
23.58	238	-216	-131.7	397.7	-196	133	436	-351.7	-155	319	-195	-16	410	-309.7	-332.2	231.3	-322
69.61	206.6	-189	-146.9	396.5	-190	138	433	-348.9	-167	320	-181	-45	416	-293.8	-328.4	237.6	-320
96.56	197.6	-163.6	-146.9	392.7	-174	151	408	-343.3	-192	310	-176.4	-66	411	-281.8	-308.2	237.6	-322
126.9	204.4	-141.4	-145.6	382.6	-164	170	401	-350.3	-201	304	-171.7	-88	409	-274.2	-284.3	252.8	-328
148.2	206.6	-135	-139.3	373.8	-156	172	397	-351.7	-218	293	-179.5	-143	405	-269.2	-272.9	257.8	-334
178.5	207.7	-120.7	-148.1	361.2	-156	181	394	-353.2	-228	288	-181	-160	406	-252.8	-252.8	257.8	-352
201	206.6	-98.47	-138	346.1	-142	192	365	-357.4	-247	275	-187.2	-161	395	-241.4	-231.3	257.8	-370
194.2	198.7	-104.8	-122.9	334.7	-142	191	343	-360.2	-252	267	-191.9	-167	392	-228.8	-220	249	-398
188.6	211.1	-100.1	-106.5	324.6	-138	192	335	-360.2	-258	265	-199.6	-159	370	-222.5	-208.6	231.3	-444
175.2	218.9	-95.29	-92.66	317.1	-150	186	323	-360.2	-267	264	-201.1	-144	361	-214.9	-194.8	214.9	-496
153.8	226.8	-84.18	-78.79	317.1	-156	185	318	-357.4	-265	252	-208.9	-127	351	-209.9	-187.2	197.3	-532
138.1	224.6	-95.29	-18.28	315.8	-158	174	309	-357.4	-265	245	-213.5	-101	345	-212.4	-181.5	90.53	-504.6
131.4	214.5	-100.1	-3.152	320.8	-166	168	301	-357.4	-258	236	-213.5	-56	339	-212.4	-225.1	117.5	-455.1
103.3	180.8	-82.59	17.02	319.6	-164	157	301	-361.7	-248	228	-222.8	-29	342	-208.6	-291	165.2	-397
78.6	166.2	-65.12	37.19	329.7	-150	150	294	-353.2	-221	226	-225.9	-9	343	-209.9	-318.8	180.3	-371.6
74.11	158.3	-55.59	71.23	323.4	-154	117	284	-353.2	-169	223	-239.8	19	340	-211.2	-329.2	191.4	-354.6
59.51	150.5	-49.24	92.66	324.6	-150	97	277	-351.7	-140	226	-255.3	72	340	-211.2	-337.9	204.9	-327.7
48.28	162.8	-22.24	102.7	330.9	-150	64	287	-346.1	-106	228	-266.1	94	342	-211.2	-326.8	213.6	-317.8
41.54	183	-23.82	121.7	332.2	-154	34	287	-341.8	-78	238	-281.6	121	343	-203.6	-318.8	223.1	-307.9
35.93	184.1	-30.18	139.3	332.2	-160	-28	292	-341.8	-10	258	-298.6	144	339	-203.6	-314.9	212	-293.7
33.68	181.9	-31.76	158.2	325.9	-166	-75	280	-341.8	25	275	-314.1	186	328	-199.8	-318	207.3	-286.6
23.58	158.3	-15.88	162	323.4	-184	-106	275	-340.4	58	297	-334.2	199	319	-193.5	-321.2	215.2	-279.6
31.44	143.7	-9.529	170.8	323.4	-180	-140	274	-334.8	86	316	-355.9	210	316	-185.9	-332.3	208.9	-275.3
24.7	138.1	-7.941	179.6	310.8	-188	-212	263	-331.9	122	340	-380.6	212	309	-179.6	-326.8	199.3	-278.1
28.07	135.9	9.529	187.2	313.3	-196	-228	266	-339	145	345	-396.1	218	293	-170.8	-337.1	192.2	-268.2
30.32	138.1	4.765	191	305.7	-206	-244	258	-353.4	158	347	-405.4	207	294	-162	-341.1	185	-266.8
25.82	128	14.29	191	300.7	-210	-217	261	-361.3	175	352	-411.6	193	288	-159.5	-337.1	197.7	-255.5
33.68	117.9	25.41	178.4	286.8	-208	-155	263	-373.2	191	360	-420.9	179	288	-163.3	-331.5	205.7	-255.5
24.7	108.9	30.18	179.6	278	-208	-143	260	-371.6	207	357	-428.6	131	286	-170.8	-331.5	201.7	-256.9
6.737	97.68	38.12	173.3	278	-210	-130	255	-370.1	214	364	-431.7	109	291	-177.1	-337.9	184.2	-259.7
-5.614	120.1	31.76	168.3	270.4	-210	-112	250	-363.7	208	347	-433.2	77	292	-187.2	-334.7	175.5	-247
-25.82	124.6	34.94	162	264.1	-220	-75	255	-357.4	204	330	-442.5	44	298	-194.8	-334.7	175.5	-244.2
-49.4	132.5	31.76	158.2	264.1	-226	-59	253	-328.8	194	313	-453.4	-33	304	-204.9	-330	182.6	-255.5
-88.7	137	42.88	146.9	250.2	-226	-38	256	-307.3	179	291	-467.1	-74	307	-214.9	-332.3	170.7	-269.6
-122.4	124.6	41.29	144.3	246.5	-244	-24	262	-277.9	160	270	-493.1	-116	302	-226.3	-329.2	162	-258.3
-117.9	122.4	46.06	135.5	249	-258	2	292	-250.1	98	251	-496.6	-153	288	-236.4	-336.3	152.5	-259.7
-158.3	84.21	57.18	136.8	249	-284	14	307	-225.5	61	239	-503.5	-217	270	-233.9	-331.5	156.4	-256.9
-206.6	48.28	47.65	143.1	255.3	-316	17	318	-208.1	16	236	-514	-248	253	-236.4	-336.3	153.3	-251.2
-226.8	34.81	47.65	148.1	266.6	-340	28	318	-192.2	-25	228	-515.7	-263	247	-223.8	-341.9	154.9	-248.4
-243.6	32.56	42.88	160.7	274.2	-372	35	319	-171.5	-101	239	-517.4	-280	235	-213.7	-345	160.4	-245.6
-259.4	34.81	47.65	168.3	280.5	-402	40	335	-162.8	-133	236	-524.4	-299	218	-192.3	-344.2	170.7	-244.2
-289.7	21.33	36.53	178.4	279.2	-444	37	337	-152.5	-167	239	-536.5	-300	215	-168.3	-342.7	159.6	-255.5
-313.3	-5.614	38.12	185.9	285.5	-500	28	342	-143.7	-200	219	-534.8	-297	206	-149.4	-337.1	154.1	-258.3
-316.6	-8.982	31.76	193.5	275.5	-526	8	327	-138.2	-241	215	-534.8	-296	203	-120.4	-340.3	151.7	-252.7
-320	-20.21	6.353	-238.9	433	-487.6	4	325	-131	-60	182	-523.7	-258.2	211.1	-93.92	-337.9	140.6	-252.7
-316.6	-30.32	-27	-206.1	446.9	-435.3	-8	319	-123.9	-40	202	-486.6	-234.7	226.8	-82.57	-351.4	127.1	-264
-307.6	-37.05	-27	-160.7	436.8	-398.5	-25	314	-112.8	-15	221	-439.5	-206.6	232.4	-63.66	-363.3	107.2	-266.8
-305.4	-34.81	-41.29	-136.8	429.3	-375.8	-42	310	-103.2	19	276	-389.2	-186.4	245.9	-53.58	-368.9	97.68	-265.4
-299.8	-52.77	-44.47	-122.9	425.5	-341.8	-48	306	-93.71	21	311	-341.1	-144.8	270.6	-52.32	-365.7	98.47	-262.6
-270.6	-74.11	-39.71	-93.92	425.5	-316.4	-58	316	-87.35	35	333	-312.7	-120.1	281.8	-54.84	-361.7	85.76	-264
-252.6	-86.46	-27	-43.49	421.7	-295.1	-62	312	-88.94	43	348	-274.4	-104.4	285.2	-64.92	-365.7	73.85	-271.1
-233.5	-87.58	19.06	-10.72	421.7	-272.5	-77	287	-81	55	359	-258	-80.84	298.7	-64.92	-368.1	61.94	-251.2
-215.6	-76.35	36.53	15.76	415.4	-248.4	-87	278	-76.24	52	370	-238.4	-60.63	307.6	-68.71	-365.7	56.38	-251.2
-171.8	-51.65	66.71	43.49	410.3	-237.1	-89	268	-71.47	28	379	-226.3	-42.67	320	-80.05	-357	51.62	-251.2
-149.3	-32.56	87.35	82.57	414.1	-230	-110	253	-61.94	21	388	-209.9	-32.56	317.8	-88.88	-360.1	60.35	-249.8
-124.6	-21.33	96.88	111.6	411.6	-215.9	-138	247	-54	-1	365	-205.6	-19.09	316.6	-92.66	-360.1	71.47	-249.8
-108.9	-7.86	115.9	134.3	392.7	-211.6	-153	251	-46.06	-14	360	-203.4	-14.6	323.4	-102.7	-358.5	61.15	-254.1
-60.63	-22.46	139.8	135.5	392.7	-214.4	-162	258	-38.91	-33	357	-204.5	-12.35	320	-102.7	-357	52.41	-239.9
-35.93	-33.68	173.1	140.6	391.4	-220.1	-177	261	-39.71	-52	363	-207.7	-15.72	324.5	-100.2	-357.8	35.74	-217.3
-39.3	-30.32	192.2	140.6	386.4	-221.5	-200	246	-34.15	-95	333	-213.2	-22.46	327.9	-97.7	-358.5	39.71	-220.1
1.123	-22.46	184.2	136.8	390.2	-239.9	-204	238	-30.18	-121	328	-224.1	-32.56	340.2	-92.67	-356.2	53.21	-211.6
23.58	1.123	200.1	130.5	380.1	-239.9	-213	236	-32.56	-140	320	-229.6	-38.18	351.4	-90.89	-353	81	-207.4
39.3	24.7	187.4	109	370	-259.7	-225	241	-36.53	-166	323	-246	-44.91	351.4	-86.44	-348.2	96.88	-200.3
46.04	29.19	193.8	82.57	354.9	-272.5	-228	224	-38.12	-225	312	-259.1	-51.65	345.8	-85.54	-346.6	81.79	-204.5
53.89	32.56	190.6	61.14	339.8	-279.6	-235	219	-39.71	-254	293	-273.3	-68.49	322.2	-82.87	-345	81.79	-204.5
76.35	28.07	206.5	14.5	330.9	-282.4	-239	217	-43.68	-270	283	-282.1	-77.08	309.2	-80	-345.8	66.71	-197.5
78.6	21.33	192.2	-61.14	322.1	-285.2	-241	208	-44.47	-275	277	-294.1	-87.77	295.8	-76	-347.4	65.91	-194.6
80.84	16.84	192.2	-114.1	329.7	-278.1	-241	203	-41.29	-291	276	-298.5	-97.57	282.5	-66	-348.2	73.06	-198.9
64	24.7	179.5	-160.7	317.1	-266.8	-242	210	-38.91	-302	263	-307.2	-117.2	270.9	-57	-357.8	67.5	-191.8
37.05	43.79	173.1	-184.7	314.5	-255.5	-240	205	-40.5	-301	260	-314.9	-127	257.5	-52	-357	42.88	-200.3
28.07	46.04	166.8	-214.9	308.2	-239.9	-241	198	-43.68	-301	255	-320.4	-134.1	244.2	-48	-364.1	35.74	-198.9
20.21	47.16	165.2	-216.2	310.8	-225.8	-237	184	-46.85	-296	257	-318.2	-145.7	229.9	-40	-364.1	33.35	-198.9
3.368	37.05	174.7	-214.9	319.6	-204.5	-236.6	175.5	-43.68	-289	263	-314.9	-160	213	-28	-366.5	28.59	-186.1
-37.05	12.35	182.6	-207.4	328.4	-184.7	-224.1	171.1	-37.32	-281	283	-314.9	-158.2	202.3	-14	-366.5	28.59	-184.7
-55.02	11.23	169.9	-208.6	346.1	-172	-214.3	175.5	-28.59	-267	285	-318.2	-177.8	207.6	3	-353.8	37.32	-186.1
-79.72	15.72	157.2	-218.7	351.1	-163.5	-179.6	186.2	-17.47	-260	263	-328	-189.4	205.8	10	-352.2	35.74	-179.1
-108.9	28.07	144.5	-211.2	352.4	-149.3	-160.8	193.4	-7.941	-246	261	-336.8	-205.4	225.4	25	-337.9	52.41	-173.4
-163.9	39.3	135	-212.4	346.1	-147.9	-152.8	198.7	1.588	-232	254	-359.7	-209.9	224.6	37	-327.6	68.29	-170.6
-187.5	30.32	128.6	-193.5	343.5	-149.3	-105.6	205	12.71	-231	229	-370.7	-218.8	224.6	48	-315.7	73.06	-169.1
-204.4	21.33	123.9	-175.9	334.7	-143.7	-69.06	202.3	19.85	-241	210	-388.2	-224.1	214.8	49	-310.9	73.06	-167.7
-231.3	3.368	111.2	-158.2	333.4	-142.3	-35.2	191.6	37	-230	194	-401.3	-217.9	218.3	48	-306.1	62.74	-159.2
-276.2	-34.81	108	-130.5	328.4	-139.4	-17.38	196.9	49	-208	191	-408.9	-216.1	229.9	44	-273.6	72.26	-160.7
-290.8	-29.19	60.35	-101.5	334.7	-139.4	2.228	199.6	62	-174	187	-417.7	-204.5	235.2	40	-252.1	88.15	-147.9
-289.7	-29.19	41.29	-68.71	327.1	-135.2	42.33	210.3	76	-106	175	-428.6	-192	245	36	-252.1	85.76	-149.3
-308.8	-28.07	30.18	-48.54	325.9	-118.2	61.04	209.4	79	-70	163	-440.6	-168.9	255.7	31	-195	119.9	-142.3
-314.4	-53.89	11.12	-29.63	325.9	-105.5	85.1	209.4	84	-26	157	-440.6	-155.5	249.5	18	-125.1	162.8	-145.1
-315.5	-68.49	-36.53	-17.02	323.4	-109.7	91.34	214.8	83	23	169	-431.9	-145.7	250.4	9	-93.31	170.7	-150.7
-311	-75.23	-55.59	-11.98	323.4	-95.54	94.9	216.5	82	130	199	-406.7	-128.8	255.7	-6	-59.16	167.6	-163.5
-304.3	-76.35	-65.12	-11.98	319.6	-94.13	100.2	205	86	166	221	-408.9	-94.01	272.7	-14	-26.6	167.6	-179.1
-285.2	-81.96	-52.41	-38.45	319.6	-95.54	102	209.4	86	203	228	-407.8	-79.75	286.9	-27	25.81	166	-166.3
-271.7	-88.7	-44.47	-77.53	301.9	-112.5	102.9	185.3	86	236	229	-412.2	-75.3	290.5	-42	38.51	177.9	-167.7
-251.5	-77.47	-28.59	-104	281.8	-133.8	90.45	166.6	97	295	233	-405.6	-36.98	296.7	-58	43.28	187.4	-163.5
-223.4	-71.86	-30.18	-129.2	260.3	-152.2	76.19	157.7	102	308	241	-392.5	-12.03	286	-69	47.25	185.8	-169.1
-193.1	-78.6	-14.29	-160.7	230.1	-172	59.26	153.3	109	308	250	-371.8	5.792	285.1	-79	43.28	177.9	-169.1
-157.2	-99.93	-6.353	-221.2	175.9	-206	37.87	155	111.2	294	274	-372.8	19.16	286.9	-86	41.69	170.7	-176.2
-161.7	-97.68	11.12	-243.9	153.2	-247	-19.16	167.5	114.5	267	291	-365.2	39.65	289.6	-85	40.1	173.9	-176.2
-113.4	-90.95	34.94	-252.8	138	-278.1	-53.02	177.3	121.3	247	288	-375	65.5	307.4	-89	12.31	178.7	-184.7
-72.98	-78.6	58.76	-269.2	128	-300.8	-84.21	177.3	124.6	232	275	-386	80.64	315.4	-91	-34.54	175.5	-186.1
-38.18	-56.14	60.35	-308.2	110.3	-319.2	-116.3	173.8	131.4	218	255	-399.1	94.9	316.3	-91	-59.16	161.2	-203.1
-14.6	-21.33	74.65	-330.9	90.14	-344.7	-167.1	168.4	130.2	165	240	-389.2	106.5	311.9	-96	-86.16	150.9	-221.5
11.23	2.246	85.76	-336	91.4	-360.2	-189.4	174.7	141.5	117	233	-384.9	130.5	301.2	-94	-104.4	143.7	-230
50.53	39.3	77.82	-367.5	67.45	-365.9	-186.7	168.4	131.4	82	233	-379.4	137.7	303	-96	-173.5	145.3	-228.6
75.23	47.16	82.59	-382.6	52.32	-360.2	-219.7	187.1	137	35	243	-380.5	142.1	304.8	-97	-220.4	157.2	-245.6
92.07	44.91	96.88	-387.7	53.58	-358.8	-256.2	196.9	147.1	-59	216	-386	152.8	313.7	-97	-256.1	155.6	-252.7
113.4	41.54	103.2	-392.7	53.58	-348.9	-261.5	188.9	149.3	-102	203	-400.2	167.1	321.7	-99	-289.5	153.3	-248.4
139.2	38.18	103.2	-388.9	63.66	-322	-273.1	181.8	152.7	-98	201	-383.8	175.1	319	-106	-340.3	153.3	-251.2
137	44.91	96.88	-357.4	98.96	-305	-276.7	180	157.2	-187	174	-368.5	177.8	311	-110	-359.3	162	-245.6
149.3	51.65	104.8	-333.4	135.5	-272.5	-286.5	188	161.7	-251	176	-356.4	183.1	309.2	-117	-359.3	164.4	-242.8
140.4	65.12	106.4	-315.8	157	-256.9	-282.9	184.5	167.3	-286	186	-325.8	193.8	317.2	-126	-370.5	178.7	-239.9
134.7	49.4	106.4	-283	194.8	-238.5	-285.6	172.9	174	-303	198	-306.2	199.2	322.6	-136	-370.5	187.4	-230
132.5	32.56	114.4	-214.9	261.6	-221.5	-284.7	160.4	183	-306	215	-306.2	200.9	323.5	-149	-366.5	181.9	-238.5
123.5	22.46	114.4	-168.3	298.1	-204.5	-274	143.5	186.4	-321	226	-294.1	203.6	320.8	-160	-364.9	176.3	-244.2
111.2	22.46	122.3	-159.5	300.7	-198.9	-267.8	145.2	197.6	-324	221	-284.3	210.7	311.9	-167	-375.2	162	-244.2
85.33	51.65	114.4	-95.18	333.4	-198.9	-264.2	141.7	205.5	-327	226	-270.1	209.9	311	-172	-368.9	144.5	-241.3
62.88	58.39	114.4	-24.58	343.5	-198.9	-248.2	144.4	207.7	-328	245	-276.6	208.1	310.1	-165	-360.9	135	-234.3
35.93	64	108	27.1	351.1	-201.7	-224.1	133.7	212.2	-303	281	-277.7	200.9	315.4	-159	-364.1	142.1	-242.8
26.95	55.02	109.6	68.71	362.4	-203.1	-213.4	127.4	221.2	-291	289	-273.3	182.2	335	-151	-357.8	141.4	-245.6
-1.123	26.95	114.4	120.4	367.5	-222.9	-193.8	115	231.3	-288	286	-284.3	173.3	336.8	-152	-360.9	112.8	-248.4
-21.33	6.737	114.4	192.3	354.9	-237.1	-185.8	112.3	233.5	-265	275	-287.6	163.5	335.9	-154	-370.5	104	-251.2
-29.19	-2.246	114.4	208.6	338.5	-244.2	-155.5	115	234.7	-232	265	-295.2	152.8	326.1	-156	-366.5	94.5	-251.2
-58.39	-19.09	108	227.6	324.6	-254.1	-143.9	122.1	238	-215	265	-290.8	127.9	303.9	-152	-376	85.76	-245.6
-107.8	-2.246	111.2	232.6	319.6	-256.9	-135	120.3	243.6	-207	282	-272.3	105.6	294.1	-149	-380.8	94.5	-235.7
-124.6	1.123	111.2	251.5	295.6	-268.2	-122.5	119.4	238	-183	306	-267.9	76.19	293.2	-144	-385.5	96.09	-227.2
-147.1	2.246	106.4	249	280.5	-268.2	-119.9	117.6	239.2	-149	336	-264.6	39.65	292.3	-142	-380	100.9	-244.2
-168.4	-8.982	101.6	251.5	267.9	-268.2	-123.4	127.4	229.1	-131	349	-275.5	-37.87	280.7	-143	-383.2	94.5	-241.3
-216.7	-57.26	101.6	240.2	252.8	-258.3	-125.2	125.6	223.4	-114	350	-279.9	-78.86	262.9	-147	-376.8	81	-237.1
-239.2	-83.09	96.88	221.2	254	-258.3	-141.2	122.1	227.9	-97	336	-287.6	-88.66	252.2	-157	-373.6	66.71	-239.9
-248.1	-93.19	68.29	202.3	249	-247	-151.9	104.3	232.4	-58	321	-295.2	-143	220.1	-158	-370.5	59.56	-238.5
-256	-94.32	41.29	182.2	238.9	-242.8	-165.3	98.91	231.3	-57	312	-298.5	-246.4	162.2	-158	-368.9	56.38	-237.1
-266.1	-87.58	22.24	136.8	240.2	-239.9	-169.8	93.56	230.2	-50	314	-295.2	-281.1	145.2	-146	-366.5	49.24	-242.8
-270.6	-95.44	-14.29	69.97	245.2	-241.3	-177.8	96.24	230.2	-69	317	-293	-312.3	131.9	-132	-368.1	41.29	-247
-272.8	-105.5	-41.29	24.58	237.6	-247	-204.5	111.4	235.8	-106	309	-304	-332.8	124.8	-111	-367.3	37.32	-231.4
-277.3	-123.5	-66.71	-20.8	226.3	-255.5	-217	123	235.8	-139	290	-325.8	-354.2	122.1	-94	-368.1	14.29	-241.3
-285.2	-138.1	-81	-54.84	212.4	-262.6	-227.7	131.9	238	-140	257	-324.7	-356	131	-78	-361.7	30.18	-227.2
-281.8	-142.6	-73.06	-144.3	189.7	-266.8	-238.4	154.2	231.3	-173	240	-323.6	-357.8	131.9	-63	-358.5	38.91	-193.2
-276.2	-141.5	-66.71	-178.4	170.8	-288	-253.5	164	235.8	-214	227	-317.1	-356.9	129.2	-53	-356.2	50.03	-187.5
-277.3	-143.7	-103.4	-197.3	155.7	-309.3	-264.2	161.3	235.8	-232	226	-304	-351.5	120.3	-38	-360.1	61.94	-184.7
-257.1	-181.9	-35.65	-254	114.1	-327.7	-270.4	163.1	242.5	-261	237	-289.7	-342.6	115.8	-29	-362.5	50.03	-190.4
-247	-178.5	-21.39	-291.8	71.23	-343.3	-280.2	151.5	240.3	-274	236	-287.6	-344.4	113.2	-15	-362.5	46.85	-181.9
-242.5	-152.7	-14.26	-323.4	54.84	-350.3	-289.2	155	234.7	-318	229	-282.1	-321.2	120.3	-1	-361.7	36.53	-186.1
-242.5	-133.6	19.61	-333.4	49.8	-348.9	-292.7	150.6	240.3	-328	230	-274.4	-307	140.8	5	-368.1	29.38	-170.6
-244.8	-126.9	19.61	-357.4	35.93	-331.9	-289.2	148.8	240.3	-329	230	-259.1	-302.5	141.7	13	-359.3	45.26	-164.9
-245.9	-124.6	17.83	-387.7	38.45	-319.2	-293.6	139.9	239.2	-328	257	-251.5	-292.7	137.2	20	-360.1	48.44	-166.3
-248.1	-130.2	39.22	-394	49.8	-298	-284.7	123.9	241.4	-320	306	-236.2	-290.9	140.8	37	-360.1	51.62	-174.8
-239.2	-141.5	69.53	-390.2	48.54	-292.3	-280.2	118.5	244.8	-312	312	-228.5	-282.9	170.2	42	-361.7	40.5	-179.1
-244.8	-141.5	90.92	-380.1	59.88	-279.6	-266.9	115.8	250.4	-301	320	-240.5	-282.9	180	48	-360.9	19.06	-184.7
-244.8	-126.9	108.7	-348.6	97.7	-259.7	-249.1	115	251.5	-301	311	-241.6	-282.9	184.5	54	-363.3	-3.176	-174.8
-241.4	-105.5	131.9	-329.7	104	-251.2	-207.2	123.9	249.3	-294	289	-250.4	-280.2	182.7	54	-357	2.382	-164.9
-231.3	-60.63	146.2	-328.4	104	-259.7	-184	123	256	-287	260	-249.3	-280.2	172.9	59	-351.4	11.12	-159.2
-221.2	-39.3	158.7	-299.4	95.18	-265.4	-175.1	130.1	253.8	-287	249	-264.6	-279.4	164	66	-337.1	28.59	-146.5
-218.9	-28.07	155.1	-251.5	81.31	-261.2	-127	121.2	248.1	-286	242	-246	-276.7	161.3	73	-326	50.82	-132.3
-202.1	-15.72	180.1	-216.2	80.05	-254.1	-102	125.6	234.7	-278	243	-238.4	-273.1	164	66	-311.7	69.88	-132.3
-198.7	-24.7	201.4	-191	93.92	-224.4	-77.97	134.6	229.1	-266	252	-229.6	-255.3	189.8	70	-302.2	88.15	-125.3
-190.9	-22.46	217.5	-149.4	101.5	-189	-58.37	138.1	226.8	-266	254	-211	-250.8	187.1	74	-272.8	110.4	-118.2
-172.9	-37.05	224.6	-98.96	158.2	-159.2	-45	130.1	222.3	-242	290	-200.1	-241.9	178.2	68	-251.3	110.4	-126.7
-150.5	-22.46	221.1	-76.27	194.8	-129.5	-30.74	127.4	211.1	-209	320	-203.4	-230.3	166.6	64	-245	115.1	-125.3
-120.1	8.982	212.1	-56.1	220	-111.1	-13.81	118.5	211.1	-190	322	-195.7	-215.2	145.2	68	-210	114.4	-112.5
-103.3	37.05	210.4	-44.75	243.9	-102.6	-11.14	120.3	210	-176	316	-206.7	-203.6	143.5	65	-169.5	146.1	-112.5
-81.96	52.77	212.1	-17.02	272.9	-89.88	-8.465	120.3	206.6	-159	297	-216.5	-195.6	143.5	72	-140.2	182.6	-111.1
-58.39	71.86	208.6	-20.8	276.7	-78.56	-4.901	115.8	201	-126	256	-217.6	-178.7	150.6	73	-98.87	212.8	-106.9
-14.6	72.98	194.3	-15.76	280.5	-81.39	1.337	96.24	201	-108	243	-219.8	-144.8	165.7	74	-75.84	224.7	-106.9
8.982	77.47	201.4	-44.75	278	-94.13	-0.446	90.89	210	-96	233	-216.5	-119.9	182.7	74	-5.956	255.7	-112.5
28.07	80.84	194.3	-83.83	251.5	-95.54	3.119	73.07	207.7	-86	234	-205.6	-109.2	185.3	72	22.63	254.1	-129.5
40.42	85.33	185.4	-101.5	228.8	-105.5	7.574	68.61	206.6	-86	251	-184.8	-75.3	184.5	69	52.01	251.7	-126.7
75.23	89.82	185.4	-119.1	207.4	-101.2	3.119	70.4	213.3	-91	258	-185.9	-33.42	164	68	65.51	249.4	-133.8
75.23	85.33	171.1	-151.9	197.3	-102.6	0.446	73.07	215.6	-89	254	-188.1	-12.92	150.6	66	87.75	247	-130.9
104.4	76.35	167.6	-216.2	162	-111.1	-4.901	81.09	215.6	-96	248	-194.6	7.574	149.7	62	79.81	251.7	-136.6
120.1	80.84	155.1	-236.4	140.6	-112.5	-22.72	90.89	229.1	-108	218	-203.4	33.42	149.7	68	73.46	251.7	-152.2
125.8	104.4	133.7	-270.4	119.1	-112.5	-39.65	101.6	225.7	-119	197	-204.5	76.19	168.4	69	68.69	231.1	-170.6
122.4	124.6	144.4	-290.6	102.7	-98.37	-55.69	99.8	223.4	-121	185	-204.5	102.9	184.5	65	54.4	223.1	-169.1
129.1	128	139.1	-309.5	92.66	-70.07	-63.71	99.8	230.2	-136	178	-205.6	115.4	192.5	61	24.22	228.7	-177.6
135.9	125.8	131.9	-324.6	91.4	-41.76	-75.3	95.35	232.4	-179	189	-206.7	138.6	191.6	54	-13.9	228.7	-187.5
135.9	107.8	128.4	-320.8	93.92	-36.09	-94.9	105.1	223.4	-209	193	-206.7	180.4	192.5	52	-44.07	231.1	-193.2
134.7	95.44	131.9	-314.5	124.2	-21.94	-99.36	113.2	224.6	-230	179	-224.1	200	196.9	49.4	-79.01	223.1	-206
134.7	90.95	133.7	-296.9	136.8	3.539	-116.3	103.4	238	-257	164	-228.5	200	199.6	44.91	-137	197.7	-222.9
123.5	83.09	140.8	-284.3	131.7	24.77	-124.3	90.89	239.2	-297	128	-243.8	214.3	213	44.91	-171.1	186.6	-227.2
99.93	85.33	165.8	-288.1	135.5	29.02	-151.9	89.11	249.3	-323	126	-249.3	218.8	226.3	35.93	-209.2	189.8	-238.5
94.32	87.58	164	-257.8	122.9	50.25	-163.5	90	240.3	-327	121	-250.4	220.5	219.2	31.44	-232.3	193.8	-251.2
61.75	88.7	176.5	-225	150.7	51.66	-184	96.24	248.1	-339	118	-251.5	220.5	216.5	28.07	-287.1	190.6	-256.9
52.77	84.21	190.8	-202.3	165.8	55.91	-201.8	108.7	241.4	-336	116	-264.6	216.1	202.3	20.21	-302.2	184.2	-275.3
14.6	49.4	217.5	-173.3	168.3	72.9	-230.3	119.4	242.5	-339	109	-287.6	192	183.6	23.58	-333.1	183.4	-273.9
-1.123	20.21	230	-144.3	172.1	79.97	-246.4	120.3	244.8	-333	93	-301.8	171.5	177.3	20.21	-349.8	191.4	-283.8
-25.82	6.737	246	-88.88	159.5	89.88	-255.3	119.4	259.4	-329	88	-304	137.7	172.9	16.84	-368.1	178.7	-293.7
-34.81	-6.737	258.5	-73.75	153.2	96.96	-262.4	117.6	258.2	-315	79	-314.9	105.6	175.5	11.23	-384.8	169.1	-303.6
-64	1.123	267.4	-66.19	154.4	101.2	-273.1	126.5	266.1	-303	85	-308.3	27.18	162.2	1.123	-398.2	168.4	-300.8
-88.7	-1.137e-13	297.7	-47.28	155.7	99.79	-275.8	129.2	267.2	-281	105	-298.5	-7.574	151.5	-5.614	-392.7	166.8	-309.3
-107.8	-8.982	310.2	-43.49	167	106.9	-266	145.2	278.5	-259	123	-294.1	-16.49	144.4	-26.95	-381.6	173.9	-313.5
-115.6	-20.21	301.3	-39.71	158.2	113.9	-262.4	154.2	294.2	-176	188	-294.1	-78.86	123.9	-50.53	-381.6	169.1	-324.8
-149.3	-42.67	295.9	-37.19	154.4	119.6	-258.9	164	309.9	-128	224	-288.7	-138.6	97.13	-83.09	-380.8	158	-339
-165.1	-37.05	297.7	-29.63	145.6	121	-248.2	147	309.9	-130	232	-294.1	-176	79.31	-115.6	-370.5	139	-341.8
-197.6	-48.28	283.5	-46.01	144.3	116.8	-239.3	122.1	320	-40	273	-308.3	-205.4	57.03	-153.8	-371.2	123.1	-347.5
-226.8	-61.75	278.1	-49.8	144.3	116.8	-229.5	107.8	324.5	57	291	-322.6	-236.6	32.97	-184.1	-376.8	112.8	-336.2
-269.5	-104.4	267.4	-53.58	138	119.6	-212.5	90.89	339.1	107	290	-346.6	-299.9	20.5	-212.2	-385.5	96.88	-340.4
-277.3	-116.8	240.7	-63.66	125.4	105.5	-195.6	78.42	334.6	149	273	-370.7	-322.1	23.17	-233.5	-389.5	86.56	-343.3
-293.1	-113.4	221.1	-92.66	117.9	98.37	-188.5	73.96	359.3	192	268	-366.3	-350.6	27.62	-248.1	-387.9	73.06	-348.9
-297.5	-152.7	156.9	-117.9	115.4	106.9	-175.1	72.18	354.8	265	269	-369.6	-354.2	31.19	-254.9	-391.9	59.56	-347.5
-276.2	-149.3	112.3	-125.4	114.1	96.96	-147.5	79.31	358.2	301	279	-359.7	-376.5	41.88	-266.1	-390.3	49.24	-339
-262.7	-147.1	103.4	-150.7	101.5	96.96	-145.7	79.31	378.4	310	289	-348.8	-382.7	52.57	-272.8	-388.7	43.68	-309.3
-231.3	-166.2	89.14	-168.3	98.96	99.79	-119	66.83	379.5	308	298	-342.2	-386.3	57.92	-277.3	-390.3	43.68	-293.7
-226.8	-172.9	98.05	-193.5	87.62	99.79	-102.9	64.16	381	306	326	-347.7	-388.1	72.18	-280.7	-387.1	50.82	-261.2
-189.8	-179.6	101.6	-208.6	92.66	99.79	-79.75	63.27	377	293	328	-346.6	-384.5	80.2	-282.9	-380.8	76.24	-248.4
-158.3	-174	110.5	-228.8	96.44	98.37	-67.28	60.59	372	295	329	-364.1	-369.4	90.89	-274	-372	96.88	-220.1
-141.5	-162.8	119.4	-236.4	91.4	111.1	-61.93	59.7	371	287	312	-383.8	-365.8	104.3	-266.1	-361.7	120.7	-221.5
-119	-140.4	115.9	-242.7	106.5	121	-58.37	58.81	376	281	284	-392.5	-366.7	120.3	-245.9	-341.1	142.1	-208.8
-68.49	-86.46	103.4	-230.1	110.3	122.4	-43.22	40.1	384	259	241	-404.6	-356.9	135.4	-226.8	-340.3	143.7	-206
-48.28	-50.53	110.5	-230.1	115.4	143.7	-42.33	28.51	399	233	212	-402.4	-345.3	178.2	-211.1	-329.2	146.9	-208.8
-25.82	-29.19	108.7	-231.3	105.3	155	-36.98	22.28	399	208	205	-402.4	-340	189.8	-198.7	-320.4	126.3	-206
3.368	-17.96	105.2	-227.6	102.7	162.1	-39.65	23.17	396	179	201	-393.6	-333.7	195.1	-197.6	-312.5	121.5	-196
47.16	-4.491	117.7	-221.2	102.7	181.9	-36.09	25.84	391	94	214	-375	-331.9	193.4	-186.4	-314.1	131.8	-207.4
48.28	-4.491	117.7	-217.5	115.4	180.5	-32.52	23.17	391	36	235	-372.8	-316.8	191.6	-172.9	-314.1	131	-210.2
92.07	-1.123	112.3	-209.9	119.1	191.8	-36.09	16.93	398	-16	235	-378.3	-321.2	192.5	-162.8	-301.4	123.9	-207.4
110	12.35	107	-199.8	109	198.9	-36.98	4.455	413	-66	230	-383.8	-309.7	194.3	-159.4	-298.2	106.4	-200.3
125.8	48.28	96.27	-194.8	102.7	193.2	-38.76	-3.564	413	-148	207	-377.2	-312.3	184.5	-152.7	-303	96.88	-214.4
125.8	74.11	107	-193.5	107.8	200.3	-49.46	-8.02	419	-153	204	-367.4	-314.1	158.6	-142.6	-299	103.2	-220.1
134.7	88.7	107	-187.2	117.9	200.3	-53.02	-9.802	420	-259	204	-355.4	-312.3	152.4	-126.9	-304.5	104.8	-220.1
141.5	88.7	105.2	-179.6	134.3	196	-64.6	-4.455	416	-284	214	-329.1	-314.1	155.9	-107.8	-306.1	98.47	-241.3
146	83.09	105.2	-178.4	131.7	190.4	-86.88	13.37	406	-309	243	-317.1	-314.1	155.9	-97.68	-307.7	74.65	-239.9
146	84.21	115.9	-167	128	179.1	-105.6	29.41	390	-312	257	-307.2	-321.2	158.6	-80.84	-310.1	59.56	-235.7
130.2	92.07	121.2	-155.7	131.7	179.1	-128.8	43.66	376	-312	270	-291.9	-328.4	149.7	-74.11	-321.2	44.47	-248.4
111.2	96.56	115.9	-138	145.6	157.8	-145.7	62.38	365	-322	274	-300.7	-331.9	126.5	-66.25	-330.8	34.15	-256.9
77.47	130.2	115.9	-136.8	150.7	140.8	-190.2	76.63	356	-321	256	-302.9	-332.8	112.3	-51.65	-341.9	23.03	-268.2
69.61	124.6	114.1	-88.88	180.9	123.9	-187.6	77.52	359	-330	236	-305.1	-346.2	92.67	-35.93	-341.9	9.529	-266.8
35.93	123.5	121.2	-58.62	189.7	106.9	-221.4	83.76	351	-328	228	-304	-344.4	91.78	-19.09	-345.8	0.794	-275.3
10.11	115.6	133.7	-0.63	193.5	79.97	-233	89.11	340	-324	209	-293	-342.6	89.11	1.123	-346.6	-8.735	-272.5
-21.33	80.84	131.9	27.1	179.6	58.74	-257.1	102.5	331	-324	223	-277.7	-342.6	89.11	30.32	-350.6	-8.735	-285.2
-46.04	65.12	133.7	53.58	172.1	43.17	-261.5	104.3	342	-324	231	-254.8	-341.7	66.83	41.54	-353	-20.65	-289.5
-56.14	66.25	130.1	88.88	163.3	21.94	-265.1	98.91	347	-312	250	-234	-344.4	57.92	48.28	-358.5	-41.29	-293.7
-80.84	67.37	121.2	139.3	169.6	4.954	-278.5	90.89	340	-306	275	-216.5	-341.7	45.45	55.02	-359.3	-50.82	-293.7
-112.3	52.77	110.5	167	179.6	-13.45	-290	82.87	355	-286	307	-208.8	-324.8	40.1	60.63	-364.9	-52.41	-281
-138.1	44.91	126.6	178.4	185.9	-31.85	-282.9	79.31	349	-290	314	-199	-299.9	9.802	68.49	-368.1	-43.68	-264
-147.1	33.68	117.7	193.5	197.3	-37.51	-293.6	77.52	348	-274	321	-194.6	-289.2	-8.02	81.96	-372	-33.35	-261.2
-170.7	2.246	110.5	201.1	206.1	-57.33	-287.4	80.2	348	-265	304	-195.7	-279.4	-23.17	104.4	-376	-28.59	-255.5
-213.3	-33.68	103.4	204.9	214.9	-64.4	-280.2	65.94	357	-247	268	-204.5	-262.4	-32.08	129.1	-380.8	-40.5	-271.1
-227.9	-43.79	83.79	214.9	201.1	-78.56	-277.6	63.27	375	-242	248	-208.8	-238.4	-44.55	160.6	-368.1	-51.62	-275.3
-248.1	-67.37	76.66	208.6	202.3	-78.56	-276.7	56.14	376	-243	226	-197.9	-233.9	-40.99	202.1	-376.8	-61.94	-266.8
-257.1	-75.23	78.44	183.4	194.8	-85.64	-261.5	52.57	375	-236	233	-189.2	-211.6	-36.53	220.1	-367.3	-57.97	-268.2
-254.9	-77.47	64.18	170.8	191	-102.6	-242.8	49.01	375	-240	224	-191.3	-198.3	-23.17	245.9	-364.9	-44.47	-245.6
-251.5	-77.47	78.44	144.3	193.5	-99.79	-234.8	41.88	395	-245	225	-199	-189.4	0.891	268.4	-349.8	-29.38	-228.6
-252.6	-92.07	78.44	110.3	204.9	-96.96	-215.2	32.97	399	-248	198	-192.4	-179.6	9.802	303.2	-334.7	3.176	-214.4
-250.4	-104.4	83.79	49.8	221.2	-99.79	-202.7	24.06	405	-251	172	-196.8	-174.2	11.58	332.4	-332.3	21.44	-208.8
-252.6	-115.6	96.27	33.41	217.5	-99.79	-175.1	16.93	408	-259	154	-181.5	-164.4	5.347	361.5	-316.5	51.62	-194.6
-252.6	-111.2	114.1	4.412	211.2	-119.6	-165.3	20.5	409	-258	151	-181.5	-147.5	-16.04	387.4	-304.5	66.71	-190.4
-249.3	-87.58	133.7	-30.89	188.5	-136.6	-140.3	35.64	409	-247	160	-167.3	-145.7	-12.48	378.4	-295.8	70.68	-196
-245.9	-75.23	142.6	-97.7	136.8	-146.5	-143.9	33.86	406	-246	159	-146.5	-129.7	0	352.6	-287.1	67.5	-198.9
-238	-35.93	146.2	-110.3	121.7	-146.5	-130.5	40.99	417	-244	172	-129	-120.7	23.17	334.6	-287.9	60.35	-197.5
-242.5	-48.28	165.8	-151.9	104	-152.2	-121.6	40.99	419	-250	187	-122.5	-84.21	50.79	321.1	-284.7	70.68	-174.8
-233.5	-30.32	174.7	-180.9	77.53	-138	-117.2	27.62	429	-256	190	-115.9	-78.86	57.03	304.3	-285.5	76.24	-181.9
-217.8	-39.3	176.5	-216.2	53.58	-126.7	-113.6	23.17	433	-253	174	-109.3	-47.67	60.59	290.8	-288.7	66.71	-187.5
-218.9	-60.63	217.5	-223.8	49.8	-111.1	-102	18.71	426	-261	159	-98.41	-24.5	60.59	271.7	-292.6	40.5	-194.6
-211.1	-48.28	230	-232.6	57.36	-88.47	-100.2	22.28	425	-253	162	-94.03	19.16	51.68	249	-294.2	30.97	-203.1
-211.1	-43.79	230	-233.9	77.53	-44.59	-93.12	19.6	427	-255	176	-88.56	52.13	53.47	212.4	-299	17.47	-194.6
-208.8	-24.7	221.1	-235.1	115.4	-34.68	-99.36	11.58	434	-243	194	-82	87.77	62.38	182.2	-303.8	3.971	-196
-186.4	7.86	230	-232.6	150.7	-6.37	-94.9	-8.02	442	-224	245	-77.63	124.3	78.42	145.6	-309.3	9.529	-198.9
-168.4	30.32	235.3	-237.6	174.6	10.62	-94.01	-15.15	451	-209	272	-90.75	198.3	102.5	107.8	-310.9	11.91	-194.6
-153.8	53.89	233.5	-240.2	175.9	21.94	-96.68	-16.04	457	-192	281	-99.5	237.5	98.91	78.79	-313.3	-13.5	-207.4
-137	62.88	238.9	-235.1	185.9	47.42	-96.68	-23.17	457	-177	299	-103.9	271.3	99.8	49.8	-322	-19.06	-218.7
-111.2	57.26	249.6	-237.6	191	54.5	-104.7	-18.71	449	-130	295	-121.4	295.4	105.1	24.58	-322.8	-19.85	-207.4
-101.1	53.89	271	-223.8	201.1	74.31	-110.9	-16.93	440	-119	288	-144.3	314.1	111.4	1.891	-324.4	-12.71	-194.6
-70.74	40.42	278.1	-221.2	207.4	74.31	-117.2	-5.347	440	-89	260	-168.4	319.5	115	-20.8	-328.4	-3.176	-196
-55.02	43.79	272.8	-223.8	199.8	98.37	-121.6	3.564	425	-65	241	-189.2	315.9	108.7	-43.49	-320.4	-3.971	-206
-26.95	70.74	256.7	-230.1	189.7	109.7	-132.3	24.95	422	-28	211	-212.1	315	104.3	-76.27	-332.3	-19.85	-217.3
-7.86	101.1	254.9	-223.8	177.1	123.9	-137.7	24.06	420	-6	206	-232.9	295.4	86.44	-97.7	-330	-27.79	-231.4
5.614	104.4	237.1	-232.6	174.6	133.8	-140.3	24.06	428	72	207	-251.5	277.6	77.52	-109	-326.8	-22.24	-201.7
22.46	108.9	247.8	-231.3	174.6	153.6	-149.3	21.39	437	130	218	-273.3	244.6	75.74	-138	-321.2	-9.529	-183.3
57.26	97.68	258.5	-228.8	188.5	176.2	-176	13.37	426	229	232	-297.4	208.1	67.72	-150.7	-324.4	-2.382	-184.7
78.6	81.96	256.7	-231.3	192.3	187.5	-184	11.58	423	273	231	-320.4	104.7	72.18	-172.1	-326	27	-172
93.19	61.75	267.4	-240.2	180.9	200.3	-188.5	16.04	410	315	224	-346.6	39.65	79.31	-188.5	-324.4	32.56	-173.4
108.9	38.18	269.2	-230.1	168.3	206	-201.8	24.06	403	361	213	-354.3	-16.49	78.42	-222.5	-319.6	34.15	-183.3
144.8	6.737	271	-227.6	159.5	208.8	-215.2	49.9	387	418	213	-360.8	-79.75	70.4	-243.9	-324.4	24.62	-200.3
144.8	1.123	278.1	-220	170.8	197.5	-221.4	54.36	381.8	447	221	-361.9	-206.3	52.57	-257.8	-322.8	4.765	-201.7
185.3	-22.46	287	-214.9	170.8	190.4	-236.6	78.42	379.5	445	224	-375	-229.5	50.79	-266.6	-306.9	-5.559	-180.5
208.8	-37.05	285.2	-222.5	168.3	187.5	-237.5	90.89	378.4	447	215	-401.3	-316.8	61.49	-271.7	-318	-5.559	-194.6
220.1	-19.09	278.1	-218.7	155.7	187.5	-259.8	88.22	379.5	458	181	-419.9	-366.7	61.49	-276.7	-322	2.382	-191.8
221.2	-13.47	260.3	-212.4	139.3	180.5	-265.1	81.09	388.5	468	181	-437.4	-398.8	65.94	-289.3	-323.6	18.26	-174.8
212.2	-2.246	256.7	-198.6	129.2	172	-266.9	74.85	386.2	458	149	-446.1	-423	75	-308.2	-322	28.59	-181.9
198.7	34.81	256.7	-172.1	119.1	172	-274	73.07	375	432	142	-448.3	-429	61	-330.9	-322	15.09	-183.3
180.8	25.82	253.1	-175.9	119.1	163.5	-270.4	74.85	379.5	384	136	-451.6	-425	54	-357.4	-318.8	7.941	-200.3
181.9	23.58	240.7	-160.7	119.1	159.2	-271.4	83.64	372.8	334	127	-451.6	-399	9	-390.2	-319.6	-10.32	-217.3
171.8	20.21	238.9	-158.2	116.6	152.2	-267.5	74.1	373.9	300	133	-459.2	-394	-12	-402.8	-305.3	1.588	-193.2
185.3	31.44	215.7	-141.8	91.4	152.2	-268	65.68	386.2	260	131	-463.6	-388	-24	-415.4	-285.5	34.94	-186.1
198.7	51.65	194.3	-135.5	91.4	139.4	-263.5	47.15	384	162	101	-503	-375	-34	-419.2	-271.2	60.35	-180.5
207.7	61.75	189	-130.5	72.49	118.2	-260.7	44.91	386.2	122	62	-523.7	-357	-44	-419.2	-261.7	71.47	-180.5
224.6	81.96	172.9	-128	69.97	111.1	-255.7	38.17	388.5	82	36	-530.3	-357	-45	-406.6	-225.9	96.88	-181.9
238	97.68	160.4	-110.3	58.62	109.7	-247.3	34.8	405.3	39	12	-524.8	-343	-38	-386.4	-203.7	111.2	-176.2
262.7	83.09	160.4	-109	47.28	106.9	-234.9	14.03	417.7	-52	-10	-509.5	-344	-29	-356.1	-173.5	123.9	-181.9
287.4	79.72	149.7	-105.3	42.23	104	-225.4	5.052	417.7	-60	-3	-481.1	-334	5	-327.1	-142.5	141.4	-183.3
289.7	83.09	149.7	-104	40.97	104	-210.8	-2.807	433.4	-137	16	-440.6	-329	46	-296.9	-85.37	161.2	-189
288.6	75.23	135.5	-89	38	99.79	-196.7	-3.368	432.3	-166	41	-395.8	-328	78	-264.1	-66.31	168.4	-210.2
287.4	97.68	124.8	-75	46	92.71	-160.3	-1.123	432.3	-224	105	-370.7	-329	112	-249	0.397	165.2	-228.6
287.4	99.93	112.3	-61	51	99.79	-132.2	11.23	419.9	-250	137	-332.4	-332	162	-237.6	20.25	161.2	-241.3
287.4	94.32	96.27	-42	63	91.3	-112	23.01	423.3	-272	167	-318.2	-324	175	-230.1	61.54	158.8	-232.8
279.6	75.23	85.57	8	95	81.39	-91.78	29.19	421.1	-296	184	-309.4	-324	177	-218.7	79.01	168.4	-224.4
275.1	75.23	83.79	21	109	71.48	-62.59	28.63	412.1	-346	193	-302.9	-323	185	-214.9	86.96	176.3	-217.3
258.2	72.98	78.44	52	142	62.99	-44.63	25.26	406.5	-359	198	-295.2	-323	202	-194.8	84.57	179.5	-214.4
235.8	79.72	80.22	87	173	55.91	-19.37	39.29	397.5	-356	194	-294.1	-319	202	-175.9	74.25	184.2	-210.2
220.1	84.21	82.01	131	182	51.66	-7.578	46.59	387.4	-352	195	-294.1	-309	224	-170.8	58.37	180.3	-220.1
188.6	65.12	71.31	164	181	47.42	4.21	56.69	378.4	-352	174	-298.5	-310	235	-159.5	42.49	169.9	-220.1
171.8	55.02	71.31	184	184	51.66	9.262	53.89	397.5	-342	169	-302.9	-303	223	-148.1	32.96	165.2	-210.2
153.8	52.77	62.4	188	184	50.25	19.93	43.78	406.5	-367	139	-298.5	-305	211	-150.7	-7.544	171.5	-211.6
125.8	59.51	46.35	195	198	47.42	20.49	36.49	405.3	-359	138	-281	-305	188	-150.7	-32.16	179.5	-191.8
99.93	97.68	41	191	201	33.26	24.98	24.7	405.3	-356	137	-276.6	-305	163	-135.5	-79.01	191.4	-189
77.47	123.5	28.52	188	191	41.76	23.86	25.82	402	-354	135	-281	-306	126	-120.4	-127.5	192.2	-201.7
59.51	123.5	12.48	188	185	40.34	23.86	23.58	402	-362	108	-283.2	-309	112	-92.66	-182.2	171.5	-196
32.56	122.4	-8.914	154	184	44.59	19.37	17.4	415.4	-362	92	-276.6	-311	104	-66.19	-239.4	169.1	-197.5
-4.491	111.2	-33.87	146	179	51.66	14.88	-1.684	427.8	-361	77	-264.6	-318	95	-27.1	-248.2	166.8	-206
-10.11	102.2	-53.48	104	186	57.33	17.12	-7.297	428.9	-349	73	-243.8	-325	107	3.152	-283.9	173.1	-204.5
-44.91	67.37	-71.31	67	186	54.5	2.526	-14.03	436.8	-346	82	-220.9	-324	105	15.76	-327.6	168.4	-208.8
-78.6	52.77	-78.44	28	152	53.08	-4.771	-17.4	445.8	-344	95	-199	-326	118	59.88	-349	159.6	-208.8
-124.6	53.89	-83.79	-6	136	55.91	-24.98	-16.28	439	-325	125	-184.8	-323	108	75.01	-360.9	162.8	-220.1
-159.4	64	-89.14	-40	117	65.82	-44.06	-3.368	431.2	-322	127	-171.7	-325	77	102.7	-365.7	172.3	-210.2
-183	59.51	-101.6	-70	110	62.99	-56.41	8.42	414.3	-312	138	-164	-326	64	129.2	-358.5	169.1	-225.8
-202.1	48.28	-114.1	-124	106	92.71	-72.13	22.45	398.6	-296	129	-158.5	-319	57	154.4	-365.7	159.6	-228.6
-250.4	31.44	-126.6	-147	105	113.9	-110.9	46.03	390.7	-270	132	-154.2	-317	57	177.1	-366.5	142.1	-231.4
-271.7	29.19	-149.7	-173	114	118.2	-134.4	55.01	389.6	-250	141	-158.5	-299	74	199.8	-364.9	129.4	-234.3
-289.7	19.09	-176.5	-187	124	145.1	-151.8	52.77	399.7	-227	174	-152	-297	77	226.3	-363.3	140.6	-218.7
-309.9	4.491	-192.5	-224	149	159.2	-168.7	47.15	406.5	-203	204	-156.4	-288	77	241.4	-373.6	137.4	-213
-320	-2.246	-224.6	-222	145	177.6	-210.2	43.78	398.6	-134	235	-170.6	-281	68	260.3	-363.3	136.6	-214.4
-312.1	-1.123	-240.7	-252	150	189	-211.9	47.15	394.1	-92	252	-180.4	-262	56	266.6	-362.5	128.6	-227.2
-318.9	-15.72	-271	-253	150	208.8	-232.7	59.5	390.7	-52	254	-193.5	-257	59	283	-364.9	104.8	-227.2
-330.1	-34.81	-281.7	-252	171	224.4	-245.6	68.48	382.9	-43	250	-217.6	-205	64	293.1	-356.2	88.94	-221.5
-343.6	-37.05	-288.8	-249	173	244.2	-256.2	80.27	391.9	35	223	-246	-172	78	294.4	-362.5	87.35	-222.9
-355.9	-35.93	-317.3	-245	169	261.2	-268	80.83	388.5	58	211	-254.8	-116	81	307	-368.9	90.53	-217.3
-357.1	-47.16	-329.8	-248	161	266.8	-276.5	74.66	396.4	105	200	-266.8	-78	77	318.3	-360.9	81.79	-225.8
-363.8	-59.51	-358.3	-244	160	271.1	-277.6	68.48	405.3	142	196	-263.5	-46	58	322.1	-360.9	80.21	-215.9
-370.5	-86.46	-397.5	-244	161	266.8	-283.8	67.92	400.8	201	202	-262.4	-18	51	313.3	-369.7	55.59	-228.6
-376.1	-112.3	-402.9	-247	150	285.2	-282.1	60.62	412.1	224	223	-246	21	54	298.1	-370.5	37.32	-242.8
-379.5	-116.8	-413.6	-249	133	288	-283.8	56.13	424.4	230	239	-235.1	34	56	285.5	-366.5	40.5	-245.6
-367.2	-112.3	-410	-249	116	290.9	-278.7	42.1	437.9	235	248	-235.1	54	62	272.9	-357	39.71	-256.9
-353.7	-106.7	-395.8	-246	109	278.1	-277.6	22.45	446.9	242	262	-237.3	61	54	260.3	-351.4	34.94	-256.9
-360.4	-102.2	-360.1	-239	98	262.6	-272	14.03	460.4	249	256	-241.6	86	22	246.5	-355.4	34.94	-278.1
-349.2	-66.25	-345.8	-229	99	244.2	-263	2.245	462.6	255	235	-247.1	89	22	230.1	-341.9	28.59	-286.6
-344.7	-48.28	-336.9	-224	75	251.2	-248.4	0.561	469.3	260	214	-255.9	119	-2	202.3	-352.2	10.32	-290.9
-335.7	-12.35	-328	-207	63	247	-227.1	-3.368	476.1	265	202	-258	129	-18	169.6	-348.2	20.65	-302.2
-322.2	-16.84	-328	-197	55	231.4	-215.8	-14.03	498.5	268	213	-241.6	158	-7	117.9	-344.2	7.147	-317.8
-321.1	-22.46	-324.5	-173	48	224.4	-206.3	-25.82	522	248	222	-227.4	174	4	73.75	-349.8	-8.735	-327.7
-321.1	-43.79	-345.8	-140	44	201.7	-190	-33.12	518	223	247	-223.1	195	15	28.37	-346.6	-11.12	-341.8
-309.9	-67.37	-338.7	-107	48	183.3	-164.2	-35.36	522	173	275	-217.6	221	34	-11.98	-357	-13.5	-337.6
-304.3	-65.12	-312	-89	67	177.6	-142.9	-37.61	528	143	289	-225.2	265	63	-46.01	-361.7	-15.09	-360.2
-304.3	-39.3	-269.2	-60	72	167.7	-132.2	-32.56	526	118	287	-224.1	288	72	-95.18	-366.5	-38.91	-363.1
-300.9	-28.07	-242.5	-24	98	164.9	-111.4	-23.58	532	79	279	-244.9	312	76	-117.9	-373.6	-54.79	-373
-316.6	-26.95	-213.9	-20	112	162.1	2.526	-52.2	525.7	22	237	-252.6	332	85	-143.1	-373.6	-57.18	-377.2
-316.6	-4.491	-197.9	16	129	157.8	-17.68	-37.61	513	-13	206	-278.8	342	92	-170.8	-367.3	-50.03	-370.1
-325.6	7.86	-171.1	31	134	146.5	-73.81	-19.09	517.8	-38	185	-287.6	343	87	-187.2	-360.1	-29.38	-343.3
-321.1	13.47	-162.2	75	136	147.9	-96.83	-21.33	492.4	-61	172	-284.3	331	88	-217.5	-357	-9.529	-333.3
-338	4.491	-146.2	92	133	153.6	-117.6	-19.09	474.9	-135	170	-281	324	84	-243.9	-356.2	5.559	-299.4
-349.2	-26.95	-144.4	102	136	159.2	-164.2	-5.052	457.4	-156	170	-267.9	294	66	-267.9	-356.2	27	-275.3
-351.4	-47.16	-112.3	108	140	138	-180.5	7.297	447.9	-194	199	-259.1	268	62	-291.8	-350.6	78.62	-259.7
-349.2	-52.77	-71.31	117	142	147.9	-199	20.21	436.8	-216	217	-244.9	242	58	-307	-348.2	96.88	-249.8
-350.3	-52.77	-35.65	123	134	139.4	-209.7	28.63	439.9	-222	244	-242.7	204	51	-309.5	-334.7	131	-252.7
-350.3	-52.77	-37.44	125	126	138	-232.7	55.57	433.6	-241	262	-241.6	103	60	-315.8	-328.4	148.5	-242.8
-345.8	-52.77	-19.61	114	121	145.1	-245.6	64.55	425.6	-260	258	-250.4	44	64	-323.4	-321.2	149.3	-249.8
-330.1	-64	14.26	98	134	149.3	-256.2	63.99	401.8	-271	246	-269	-22	69	-329.7	-307.7	136.6	-252.7
-318.9	-68.49	26.74	90	135	146.5	-263.5	74.1	409.8	-299	217	-274.4	-79	62	-346.1	-310.1	126.3	-255.5
-311	-84.21	46.35	56	149	152.2	-264.7	76.9	409.8	-313	197	-272.3	-208	46	-343.5	-306.9	121.5	-249.8
-294.2	-80.84	71.31	29	149	152.2	-266.9	70.17	424.1	-320	190	-267.9	-217	41	-341	-308.5	134.2	-232.8
-269.5	-66.25	85.57	-12	132	150.7	-271.4	61.19	430.4	-333	190	-267.9	-314	44	-341	-308.5	138.2	-228.6
-257.1	-46.04	89.14	-45	125	166.3	-268	55.01	441.5	-339	204	-251.5	-353	44	-338.5	-313.3	142.9	-232.8
-222.3	-5.614	99.83	-75	125	155	-260.2	46.03	444.7	-332	215	-239.5	-398	39	-341	-313.3	135	-238.5
-211.1	1.123	110.5	-102	128	157.8	-252.3	38.17	454.2	-332	230	-238.4	-413	49	-349.8	-314.9	119.1	-244.2
-188.6	2.246	119.4	-138	147	169.1	-246.1	21.33	466.9	-331	227	-240.5	-428	46	-356.1	-320.4	112	-235.7
-172.9	2.246	139.1	-172	161	173.4	-234.9	10.67	473.3	-330	200	-240.5	-425	45	-372.5	-331.5	128.6	-221.5
-124.6	16.84	131.9	-182	163	183.3	-216.4	1.684	479.6	-329	191	-237.3	-427	22	-388.9	-334.7	138.2	-222.9
-93.19	33.68	133.7	-208	164	191.8	-208	-2.245	493.9	-318	188	-232.9	-419	5	-419.2	-343.5	145.3	-221.5
-70.74	53.89	137.3	-238	169	204.5	-190.6	-3.368	495.5	-315	199	-220.9	-407	-19	-435.6	-334.7	131	-222.9
-44.91	75.23	139.1	-237	168	213	-182.7	-10.1	500.3	-293	236	-206.7	-401	-42	-455.7	-351.4	116.7	-224.4
-5.614	93.19	146.2	-243	185	231.4	-173.7	-19.65	511.4	-272	260	-205.6	-383	-58	-463.3	-354.6	114.4	-231.4
44.91	103.3	140.8	-243	196	239.9	-149	-26.94	513	-261	276	-202.3	-390	-58	-463.3	-353.8	127.9	-225.8
74.11	93.19	144.4	-247	191	256.9	-140.6	-29.75	500.3	-244	285	-202.3	-367	-51	-458.3	-349.8	139	-213
97.68	92.07	142.6	-248	179	261.2	-130.5	-25.26	501.9	-214	279	-199	-360	-47	-462	-342.7	154.9	-215.9
151.6	77.47	148	-241	167	254.1	-112.5	-33.12	520.9	-207	276	-217.6	-350	-60	-479.7	-330.8	175.5	-208.8
171.8	78.6	149.7	-248	150	269.6	-108.1	-42.66	516.2	-174	249	-222	-340	-71	-493.6	-323.6	185	-222.9
179.6	90.95	149.7	-259	124	271.1	-96.27	-55.01	519.4	-153	236	-225.2	-334	-83	-497.3	-322.8	181.1	-227.2
178.5	103.3	142.6	-263	112	272.5	-85.04	-65.11	532.1	-121	235	-224.1	-326	-88	-496.1	-296.6	176.3	-227.2
170.7	113.4	153.3	-252	100	271.1	-66.52	-68.48	530.5	-106	250	-209.9	-314	-79	-473.4	-286.3	179.5	-234.3
169.5	111.2	148	-240	100	271.1	-49.12	-68.48	530.5	-104	264	-201.2	-307	-66	-448.2	-253.7	193	-232.8
163.9	97.68	148	-223	96	269.6	-36.77	-63.43	525.7	-101	279	-204.5	-302	-37	-423	-198.1	224.7	-228.6
169.5	81.96	149.7	-221	98	271.1	-13.19	-56.69	519.4	-92	287	-206.7	-298	-12	-387.7	-160.8	241.4	-241.3
161.7	78.6	146.2	-196	82	288	5.894	-47.71	503.5	-84	278	-217.6	-303	64	-348.6	-133.8	245.4	-241.3
137	86.46	135.5	-193	61	282.4	39.01	-20.77	484.4	-84	260	-232.9	-306	78	-327.1	-95.69	246.2	-256.9
108.9	104.4	133.7	-179	54	259.7	56.41	-7.859	474.9	-78	241	-247.1	-315	145	-310.8	-26.6	220	-264
94.32	119	130.1	-168	54	242.8	79.99	1.123	471.7	-79	203	-246	-324	175	-305.7	-11.51	216	-273.9
59.51	140.4	114.1	-159	46	218.7	117	0	470.1	-79	198	-246	-343	199	-296.9	11.51	214.4	-271.1
56.14	133.6	96.27	-158	38	206	127.1	1.684	459	-94	183	-230.7	-348	205	-298.1	19.46	226.3	-258.3
33.68	117.9	64.18	-131	17	190.4	141.7	10.1	452.6	-107	185	-226.3	-354	201	-305.7	26.6	236.6	-254.1
17.96	96.56	41	-117	11	190.4	149	19.65	451.1	-143	184	-224.1	-350	202	-301.9	25.81	241.4	-255.5
-12.35	42.67	8.914	-104	16	179.1	163.6	15.72	452.6	-168	176	-217.6	-345	198	-296.9	23.43	241.4	-259.7
-34.81	10.11	-3.565	-78	20	164.9	172	9.543	444.7	-177	164	-219.8	-334	205	-278	21.84	228.7	-252.7
-49.4	-11.23	-5.348	-37	35	174.8	178.2	1.123	454.2	-200	135	-220.9	-323	211	-261.6	0.397	223.1	-251.2
-75.23	-39.3	-5.348	-22	44	157.8	181.6	-1.123	454.2	-222	113	-211	-315	221	-242.7	-26.6	216.8	-242.8
-99.93	-43.79	5.348	13	76	157.8	187.8	2.807	439.9	-233	116	-184.8	-293	252	-218.7	-43.28	221.6	-230
-147.1	-60.63	12.48	42	91	145.1	179.3	7.297	439.9	-248	112	-172.8	-289	249	-197.3	-67.1	221.6	-234.3
-175.2	-68.49	28.52	75	98	142.3	178.8	4.491	447.9	-243	128	-144.3	-277	261	-187.2	-109.2	202.5	-237.1
-198.7	-81.96	46.35	93	103	142.3	177.1	-5.052	451.1	-253	168	-138.9	-273	256	-177.1	-152.9	187.4	-238.5
-224.6	-116.8	42.79	114	115	146.5	167.6	-19.65	457.4	-253	168	-129	-262	224	-165.8	-173.5	185	-235.7
-236.9	-121.3	67.74	121	124	143.7	156.3	-28.07	473.3	-254	177	-130.1	-257	200	-151.9	-213.2	185	-225.8
-221.2	-117.9	92.7	119	134	140.8	142.3	-30.31	482.8	-261	177	-126.8	-262	189	-128	-243.4	189	-234.3
-216.7	-98.81	108.7	126	141	140.8	126.6	-32	476.5	-274	149	-129	-269	185	-116.6	-294.2	184.2	-235.7
-201	-96.56	117.7	125	136	150.7	90.09	-20.77	476.5	-285	139	-126.8	-285	187	-104	-318.8	167.6	-235.7
-192	-94.32	124.8	114	133	155	58.66	-5.613	454.2	-282	145	-114.8	-289	192	-95.18	-333.9	164.4	-230
-185.3	-111.2	155.1	92	141	147.9	33.4	11.79	438.4	-291	157	-118.1	-292	192	-93.92	-362.5	166.8	-234.3
-178.5	-132.5	190.8	75	146	139.4	6.455	24.7	420.9	-298	177	-107.2	-290	181	-93.92	-363.3	166.8	-234.3
-163.9	-130.2	206.8	31	159	130.9	-17.68	37.05	405	-308	177	-107.2	-297	165	-98.96	-366.5	160.4	-232.8
-153.8	-135.9	219.3	3	158	125.3	-69.32	45.47	408.2	-307	170	-118.1	-300	147	-100.2	-364.9	155.6	-234.3
-132.5	-112.3	253.1	-19	150	126.7	-94.02	44.91	409.8	-322	152	-123.6	-312	112	-90.14	-371.2	146.9	-227.2
-116.8	-94.32	233.5	-65	120	116.8	-121	42.1	387.5	-315	129	-144.3	-294	102	-95.18	-361.7	144.5	-217.3
-79.72	-32.56	219.3	-92	102	116.8	-166.4	52.77	376.4	-319	115	-144.3	-303	86	-86.36	-363.3	156.4	-213
-67.37	-10.11	205	-113	91	119.6	-191.1	65.68	354.2	-287	98	-167.3	-311	73	-72.49	-361.7	160.4	-213
-48.28	19.09	194.3	-143	94	128.1	-210.2	77.46	352.6	-264	97	-192.4	-317	72	-59.88	-356.2	161.2	-214.4
-30.32	39.3	181.8	-178	98	140.8	-229.9	92.62	333.5	-239	93	-213.2	-317.7	81.98	-38.45	-366.5	129.4	-218.7
4.491	51.65	174.7	-193	110	147.9	-264.1	96.55	330.4	-204	75	-251.5	-316.8	85.54	-30.89	-362.5	115.1	-224.4
25.82	55.02	149.7	-202	120	159.2	-279.3	93.74	331.9	-160	69	-283.2	-316.8	90.89	-18.28	-358.5	115.1	-206
43.79	48.28	149.7	-212	132	181.9	-295	93.74	336.7	-112	77	-311.6	-319.5	81.98	-6.934	-356.2	113.6	-203.1
66.25	60.63	126.6	-222	149	186.1	-306.8	91.5	333.5	-69	89	-353.2	-315	69.5	5.673	-356.2	113.6	-200.3
92.07	85.33	105.2	-233	155	214.4	-310.1	90.37	335.1	29	88	-388.2	-315	65.05	33.41	-356.2	113.6	-204.5
128	135.9	94.48	-245	144	231.4	-315.7	69.04	344.6	83	87	-417.7	-309.7	61.49	40.97	-353.8	115.9	-210.2
142.6	166.2	71.31	-250	140	244.2	-309.6	64.55	341.5	138	81	-435.2	-304.3	79.31	49.8	-345.8	78.62	-214.4
167.3	177.4	53.48	-263	133	262.6	-307.9	57.82	346.2	201	83	-436.3	-298.1	96.24	64.92	-351.4	66.71	-215.9
197.6	192	28.52	-268	133	281	-297.8	25.26	370.1	244	95	-440.6	-297.2	108.7	75.01	-351.4	66.71	-215.9
210	188.6	-5.348	-270	136	295.1	-286	3.929	385.9	307	118	-428.6	-288.3	118.5	86.36	-348.2	62.74	-214.4
224.6	174	-17.83	-270	135	312.1	-269.7	-15.16	408.2	344	141	-423.1	-287.4	115	87.62	-348.2	61.94	-213
252.6	161.7	-46.35	-275	110	334.8	-254	-27.51	412.9	352	157	-424.2	-284.7	101.6	105.3	-352.2	56.38	-217.3
275.1	142.6	-48.13	-280	87	354.6	-228.2	-40.42	439.9	377	174	-423.1	-282.9	96.24	114.1	-352.2	44.47	-224.4
296.4	139.2	-62.4	-278	77	354.6	-210.2	-41.54	446.3	393	167	-448.3	-275.8	94.46	121.7	-360.9	29.38	-228.6
303.2	142.6	-64.18	-273	76	356	-196.7	-40.98	443.1	406	158	-460.3	-273.1	100.7	126.7	-365.7	18.26	-228.6
300.9	147.1	-71.31	-272	87	351.7	-178.8	-35.36	452.6	413	141	-465.8	-268.7	98.02	136.8	-368.9	22.24	-228.6
304.3	160.6	-74.87	-259	80	360.2	-165.9	-28.07	463.8	426	113	-483.3	-268.7	84.65	146.9	-361.7	26.21	-239.9
284.1	185.3	-73.09	-247	66	374.4	-137.8	-28.63	478.1	442	86	-482.2	-264.2	73.96	162	-364.9	12.71	-245.6
278.5	190.9	-74.87	-235	59	380.1	-117	-30.31	487.6	434	88	-474.5	-258.9	51.68	170.8	-371.2	-11.91	-262.6
274	190.9	-76.66	-228	29	409.8	-104.1	-34.8	489.2	413	79	-464.7	-254.4	50.79	178.4	-378.4	-24.62	-266.8
262.7	170.7	-74.87	-216	12	406.9	-81.11	-26.38	489.2	404	82	-446.1	-247.3	53.47	182.2	-370.5	-27	-259.7
243.6	161.7	-78.44	-198	7	421.1	-75.5	-16.28	481.2	355	112	-429.7	-216.1	76.63	180.9	-371.2	-27.79	-254.1
231.3	159.4	-74.87	-195	-8	435.3	-60.34	-13.47	489.2	312	129	-402.4	-200	94.46	179.6	-364.9	-30.18	-252.7
211.1	158.3	-42.79	-186	-19	432.4	-54.73	-20.21	513	282	145	-379.4	-181.3	108.7	182.2	-357	-15.09	-252.7
161.7	181.9	-41	-178	-27	449.4	-41.82	-40.98	516.2	203	190	-365.2	-164.4	121.2	182.2	-349	-1.588	-230
142.6	185.3	-48.13	-166	-26	470.6	-35.08	-50.52	520.9	160	202	-357.5	-127	115.8	191	-345	9.529	-234.3
120.1	181.9	-35.65	-164	-25	482	-32.28	-52.77	519.4	119	201	-361.9	-111.8	102.5	189.7	-344.2	16.68	-230
99.93	181.9	-41	-156	-17	482	-26.1	-55.57	517.8	78	199	-369.6	-87.77	90.89	185.9	-335.5	15.88	-235.7
62.88	156.1	-44.57	-140	-2	493.3	-20.49	-53.89	519.4	0	161	-375	-64.6	91.78	173.3	-332.3	5.559	-234.3
22.46	122.4	-33.87	-138	3	514.5	-16	-49.4	522.5	-43	139	-360.8	-37.87	93.56	157	-336.3	-8.735	-238.5
-5.614	106.7	-12.48	-129	-4	524.4	-16	-42.66	514.6	-79	136	-341.1	1.337	123.9	144.3	-333.9	-11.12	-218.7
-41.54	94.32	-14.26	-128	-10	527.3	-17.12	-44.91	522.5	-128	138	-329.1	20.94	139.9	125.4	-330	-4.765	-217.3
-84.21	81.96	8.914	-122	0	527.3	-17.12	-60.62	524.1	-161	154	-304	42.33	150.6	104	-331.5	-1.588	-200.3
-117.9	65.12	17.83	-130	4	531.5	-12.07	-89.81	532.1	-214	183	-288.7	65.5	160.4	80.05	-330.8	-1.588	-227.2
-146	40.42	28.52	-128	-1	532.9	-13.19	-84.76	524.1	-221	205	-274.4	70.84	171.1	59.88	-327.6	-15.09	-220.1
-157.2	23.58	39.22	-170	-103	530.1	-12.63	-80.83	524.1	-241	220	-266.8	71.73	177.3	43.49	-330	-12.71	-221.5
-201	-8.982	64.18	-165	-101	518.8	-11.51	-78.59	516.2	-267	226	-259.1	74.41	177.3	13.24	-328.4	-33.35	-215.9
-214.5	-14.6	67.74	-173	-91	497.5	-12.07	-83.64	503.5	-282	219	-255.9	81.53	170.2	-8.194	-330.8	-25.41	-189
-231.3	-11.23	80.22	-173	-82	504.6	-10.38	-98.79	474.9	-296	210	-262.4	82.43	164	-32.15	-326	-14.29	-187.5
-239.2	-8.982	92.7	-168	-65	494.7	-6.455	-106.7	452.6	-319	193	-256.9	77.08	163.1	-46.01	-332.3	-8.735	-191.8
-262.7	-13.47	85.57	-169	-68	501.8	-10.38	-102.2	430.4	-337	177	-241.6	69.06	161.3	-59.88	-332.3	-13.5	-214.4
-282.9	-37.05	82.01	-164	-83	501.8	-0.281	-94.3	416.1	-342	173	-236.2	57.48	159.5	-88.88	-342.7	-27.79	-222.9
-296.4	-35.93	89.14	-156	-84	497.5	-0.842	-102.2	405	-343	180	-234	31.63	138.1	-119.1	-336.3	-34.15	-214.4
-308.8	-49.4	107	-147	-87	480.6	-0.842	-109.5	397.1	-342	179	-234	14.7	115	-141.8	-339.5	-25.41	-200.3
-300.9	-40.42	107	-128	-72	455.1	-3.649	-115.1	397.1	-342	162	-238.4	-6.683	94.46	-169.6	-337.1	-19.85	-196
-289.7	-21.33	98.05	-113	-60	428.2	-2.526	-119.6	397.1	-348	135	-227.4	-69.06	60.59	-198.6	-339.5	-16.68	-196
-289.7	-34.81	103.4	-86	-41	387.1	-1.965	-118.4	398.6	-350	116	-217.6	-108.3	40.99	-220	-337.9	-10.32	-211.6
-287.4	-51.65	103.4	-39	-4	347.5	-3.649	-116.2	397.1	-348	118	-204.5	-137.7	15.15	-243.9	-339.5	-30.18	-241.3
-262.7	-41.54	103.4	-12	17	313.5	-6.455	-120.1	408.2	-340	128	-195.7	-174.2	-8.911	-276.7	-343.5	-49.24	-254.1
-234.7	-29.19	123	19	25	289.5	-9.262	-126.9	414.5	-339	139	-187	-219.7	-38.32	-310.8	-346.6	-55.59	-254.1
-217.8	-19.09	117.7	50	35	258.3	-9.262	-138.1	403.4	-339	158	-170.6	-233	-49.9	-346.1	-350.6	-59.56	-254.1
-202.1	-10.11	117.7	100	61	232.8	-16	-141.5	416.1	-335	162	-168.4	-242.8	-61.49	-381.4	-349.8	-46.85	-248.4
-174	-10.11	115.9	129	80	203.1	-23.3	-144.3	417.7	-335	144	-166.2	-256.2	-73.07	-407.8	-349.8	-38.91	-244.2
-133.6	-16.84	133.7	147	100	190.4	-27.79	-133	417.7	-324	136	-165.1	-271.3	-81.09	-423	-353	-52.41	-256.9
-112.3	-26.95	130.1	157	118	170.6	-37.33	-121.2	438.4	-315	134	-150.9	-289.2	-83.76	-426.7	-353	-56.38	-272.5
-79.72	-25.82	128.4	180	123	170.6	-45.19	-103.3	447.9	-291	150	-149.8	-299.9	-70.4	-424.2	-354.6	-69.88	-281
-10.11	16.84	108.7	212	121	159.2	-54.17	-88.69	449.5	-276	162	-152	-307.9	-52.57	-412.9	-354.6	-58.76	-271.1
6.737	38.18	112.3	226	121	155	-73.81	-56.69	465.4	-230	213	-157.4	-320.3	-8.911	-395.2	-345.8	-44.47	-256.9
30.32	57.26	115.9	235	132	139.4	-80.55	-45.47	476.5	-189	243	-153.1	-331	17.82	-377.6	-337.9	-33.35	-237.1
60.63	72.98	105.2	240	135	142.3	-85.04	-45.47	476.5	-159	263	-167.3	-338.2	48.12	-361.2	-285.5	32.56	-231.4
121.3	86.46	96.27	241	131	139.4	-106.9	-43.22	474.9	-98	267	-181.5	-350.6	75.74	-358.7	-273.6	43.68	-222.9
151.6	88.7	85.57	238	124	143.7	-123.8	-38.73	468.5	-48	267	-205.6	-367.6	89.11	-361.2	-260.1	64.32	-221.5
165.1	79.72	76.66	233	110	140.8	-150.2	-15.72	459	-7	248	-230.7	-377.4	90.89	-368.7	-201.3	97.68	-228.6
198.7	61.75	62.4	202	102	147.9	-155.8	-1.684	449.5	30	228	-254.8	-383.6	84.65	-377.6	-180.7	99.26	-232.8
231.3	71.86	46.35	167	102	163.5	-165.3	18.52	432	98	212	-275.5	-390.7	80.2	-387.7	-152.9	104.8	-228.6
285.2	62.88	37.44	140	106	160.7	-186.6	56.69	427.2	164	213	-294.1	-390.7	75.74	-390.2	-125.9	114.4	-230
298.7	55.02	24.96	106	110	157.8	-202.4	71.29	436.8	207	220	-304	-390.7	72.18	-377.6	-51.22	148.5	-225.8
314.4	40.42	14.26	75	119	162.1	-215.8	73.53	449.5	239	223	-317.1	-388.1	76.63	-359.9	-12.31	162	-234.3
340.2	46.04	1.783	2	129	167.7	-223.1	71.85	457.4	276	229	-331.3	-386.3	82.87	-339.8	8.338	167.6	-255.5
323.4	72.98	3.565	-37	115	160.7	-242.2	64.55	447.9	339	223	-349.9	-381.8	107.8	-314.5	47.25	161.2	-276.7
312.1	86.46	8.914	-68	107	167.7	-251.2	55.57	447.9	370	212	-357.5	-372.9	134.6	-286.8	79.81	152.5	-281
299.8	99.93	12.48	-127	95	160.7	-247.8	50.52	444.7	395	224	-365.2	-368.5	155.9	-264.1	157.6	131	-281
272.8	137	1.137e-13	-169	90	173.4	-245.6	41.54	446.3	398	227	-365.2	-362.2	175.5	-252.8	181.5	135	-281
261.6	140.4	-8.914	-189	103	181.9	-249	29.19	455.8	401	229	-391.4	-348	196	-240.2	192.6	139	-264
245.9	125.8	-7.131	-212	102	191.8	-240.5	8.42	457.4	406	211	-402.4	-340.8	196	-236.4	201.3	154.1	-258.3
229.1	112.3	-14.26	-233	124	207.4	-229.9	-0.561	459	420	190	-415.5	-336.4	188	-223.8	202.1	167.6	-258.3
218.9	94.32	-32.09	-240	137	228.6	-227.1	-7.859	459	413	170	-429.7	-327.5	170.2	-213.7	196.5	166.8	-258.3
199.9	56.14	-41	-243	146	244.2	-210.2	-11.23	468.5	398	149	-441.7	-327.5	162.2	-194.8	199.7	159.6	-258.3
165.1	38.18	-39.22	-249	147	264	-203.5	-15.72	468.5	390	144	-454.9	-324.8	158.6	-168.3	187.8	153.3	-248.4
151.6	30.32	-30.31	-258	142	288	-191.1	-40.42	481.2	361	133	-463.6	-321.2	165.7	-151.9	168.8	147.7	-248.4
115.6	38.18	-23.18	-262	120	300.8	-179.3	-41.54	486	319	123	-482.2	-325.7	170.2	-140.6	132.2	155.6	-234.3
68.49	47.16	-17.83	-270	112	312.1	-153.5	-52.77	486	257	85	-520.5	-326.6	147.9	-126.7	79.81	169.1	-228.6
39.3	48.28	-10.7	-271	125	309.3	-139.5	-54.45	487.6	-158	-40	-527.6	-330.1	127.4	-117.9	41.69	172.3	-224.4
14.6	33.68	3.565	-270	124	309.3	-117	-55.57	484.4	-212	-41	-523.8	-331	107.8	-101.5	-45.66	176.3	-225.8
-37.05	2.246	-5.348	-269	120	313.5	-94.58	-51.08	489.2	-245	-33	-494.8	-331.9	86.44	-78.79	-90.13	168.4	-234.3
-72.98	-33.68	-8.914	-267	108	333.3	-68.2	-46.03	479.6	-272	-19	-457	-332.8	71.29	-54.84	-133.8	168.4	-224.4
-102.2	-55.02	-7.131	-269	89	331.9	-30.03	-26.94	468.5	-295	7	-420.4	-331	69.5	-35.93	-222.8	181.9	-227.2
-138.1	-75.23	-10.7	-263	73	343.3	-7.017	-5.613	454.2	-322	57	-386.4	-337.3	80.2	-22.06	-257.7	185	-230
-146	-84.21	-23.18	-264	75	344.7	7.017	11.79	432	-321	88	-371.3	-340.8	80.2	-6.934	-297.4	181.1	-231.4
-179.6	-93.19	-49.92	-258	64	340.4	33.96	30.31	425.6	-327	115	-346.1	-342.6	72.18	5.673	-337.1	176.3	-235.7
-206.6	-105.5	-73.09	-253	70	348.9	54.17	35.93	430.4	-347	133	-341	-348.9	40.1	20.8	-364.1	175.5	-238.5
-214.5	-119	-108.7	-251	53	348.9	58.1	32.56	444.7	-348	126	-337.2	-348.9	32.08	24.58	-369.7	175.5	-235.7
-244.8	-153.8	-128.4	-244	32	354.6	83.92	27.51	447.9	-355	120	-329.7	-346.2	29.41	28.37	-378.4	177.9	-247
-259.4	-159.4	-151.5	-235	30	351.7	104.1	20.21	443.1	-359	119	-314.5	-346.2	-9.802	23.32	-381.6	167.6	-247
-270.6	-166.2	-144.4	-226	27	344.7	112.5	19.09	436.8	-359	142	-297.3	-337.3	-24.95	22.06	-378.4	157.2	-258.3
-265	-171.8	-139.1	-202	30	336.2	118.7	18.52	427.2	-349	157	-281	-337.3	-46.34	28.37	-380	143.7	-262.6
-268.4	-175.2	-103.4	-184	40	334.8	129.9	21.89	416.1	-349	179	-265.8	-336.4	-64.16	30.89	-378.4	135	-248.4
-270.6	-158.3	-90.92	-168	52	323.4	136.1	10.1	409.8	-329	193	-254.5	-324.8	-93.56	38.45	-375.2	137.4	-265.4
-263.9	-157.2	-76.66	-155	55	313.5	145.7	-10.1	400.2	-317	198	-250.7	-312.3	-100.7	48.54	-366.5	107.2	-269.6
-258.2	-198.7	26.74	-107	65	303.6	147.9	-12.91	408.2	-295	191	-253.2	-301.6	-103.4	59.88	-368.9	96.09	-289.5
-257.1	-163.9	19.61	-86	69	292.3	151.3	-17.4	398.6	-274	178	-257	-294.5	-106	81.31	-365.7	84.18	-278.1
-257.1	-147.1	49.92	-56	86	268.2	151.8	-34.24	408.2	-268	155	-245.7	-276.7	-95.35	100.2	-361.7	71.47	-290.9
-252.6	-125.8	58.83	-24	98	248.4	153	-44.35	422.5	-246	147	-245.7	-267.8	-86.44	120.4	-360.9	57.18	-292.3
-251.5	-117.9	90.92	2	109	238.5	149	-56.13	416.1	-240	155	-230.6	-254.4	-90.89	145.6	-361.7	48.44	-305
-257.1	-114.5	98.05	63	108	228.6	148.5	-66.8	408.2	-233	162	-201.6	-253.5	-106.9	146.9	-353	26.21	-310.7
-248.1	-125.8	123	93	98	220.1	140.6	-72.41	425.6	-241	177	-189	-234.8	-135.4	151.9	-353.8	23.03	-312.1
-260.5	-148.2	156.9	112	95	203.1	131.1	-76.34	435.2	-239	192	-181.4	-217	-141.7	151.9	-349.8	16.68	-299.4
-245.9	-144.8	181.8	147	93	190.4	122.7	-78.02	438.4	-236	185	-171.3	-208.1	-148.8	240.2	-351.4	6.353	-320.6
-248.1	-126.9	194.3	159	104	180.5	114.2	-71.85	452.6	-237	174	-176.4	-196.5	-146.1	254	-356.2	-13.5	-327.7
-248.1	-110	208.6	157	108	176.2	112	-72.97	452.6	-237	149	-177.6	-190.2	-128.3	260.3	-353.8	-37.32	-336.2
-242.5	-89.82	206.8	163	109	167.7	74.38	-57.26	449.5	-238	132	-161.3	-187.6	-113.2	260.3	-360.9	-61.94	-322
-234.7	-67.37	249.6	178	86	163.5	58.66	-42.66	468.5	-243	109	-170.1	-193.8	-91.78	252.8	-360.1	-54	-313.5
-222.3	-61.75	249.6	179	81	166.3	39.01	-29.75	468.5	-242	110	-151.2	-194.7	-63.27	245.2	-364.9	-49.24	-309.3
-214.5	-57.26	267.4	177	67	149.3	20.49	-11.79	481.2	-245	116	-133.6	-200.9	-33.86	249	-369.7	-47.65	-322
-212.2	-69.61	308.4	159	58	138	-16.56	-6.736	493.9	-247	147	-128.5	-211.6	-1.782	246.5	-370.5	-63.53	-309.3
-205.5	-76.35	312	140	55	122.4	-30.59	-10.67	501.9	-258	157	-102.1	-218.8	4.455	257.8	-369.7	-65.12	-293.7
-187.5	-72.98	320.9	103	46	96.96	-52.48	-17.4	514.6	-264	152	-103.3	-218.8	9.802	262.1	-371.2	-58.76	-282.4
-154.9	-43.79	312	72	36	79.97	-73.81	-17.4	514.6	-273	145	-104.6	-233	2.673	273.2	-371.2	-50.03	-272.5
-137	-15.72	274.5	44	22	50.25	-110.9	-16.84	513	-287	116	-108.4	-241	5.347	262.1	-367.3	-25.41	-245.6
-121.3	10.11	258.5	3	-16	13.45	-129.4	-14.03	511.4	-295	107	-108.4	-246.4	24.06	247.8	-371.2	2.382	-244.2
-72.98	52.77	238.9	-28	-32	-0.708	-146.8	-2.807	498.7	-302	106	-95.75	-251.7	33.86	247.8	-367.3	15.09	-238.5
-58.39	60.63	238.9	-61	-45	-6.37	-148.5	-3.368	493.9	-301	108	-85.67	-257.1	59.7	241.4	-366.5	21.44	-254.1
-38.18	70.74	221.1	-91	-47	-13.45	-178.2	37.61	470.1	-307	130	-91.97	-257.1	70.4	238.2	-368.1	2.382	-265.4
-6.737	70.74	217.5	-139	-51	-16.28	-191.7	44.91	481.2	-303	146	-88.19	-263.3	69.5	244.6	-368.1	-16.68	-265.4
13.47	66.25	192.5	-158	-46	0.708	-208.5	45.47	500.3	-301	142	-97.01	-269.6	62.38	241.4	-369.7	-15.88	-268.2
64	72.98	187.2	-174	-42	3.539	-213.6	40.98	497.1	-306	133	-102.1	-270.4	60.59	238.2	-372.8	-23.03	-258.3
85.33	78.6	169.4	-192	-15	27.6	-229.9	35.36	500.3	-303	111	-115.9	-270.4	69.5	238.2	-376.8	-7.147	-249.8
104.4	102.2	156.9	-206	-6	43.17	-239.4	34.24	506.6	-302	109	-115.9	-273.1	73.96	238.2	-377.6	15.09	-239.9
104.4	103.3	146.2	-229	30	65.82	-240	34.8	519.4	-283	114	-124.7	-269.6	81.98	238.2	-377.6	5.559	-249.8
154.9	116.8	142.6	-235	41	82.8	-247.8	29.19	516.2	-275	136	-127.3	-263.3	76.63	255.7	-380	-8.735	-256.9
176.3	113.4	137.3	-251	42	95.54	-250.1	17.96	524.1	-225	173	-147.4	-266.9	67.72	255.7	-376	-10.32	-258.3
190.9	102.2	135.5	-257	59	119.6	-251.8	9.543	522.5	-187	193	-153.7	-261.5	49.01	268.4	-378.4	-20.65	-266.8
212.2	86.46	128.4	-262	72	132.3	-252.3	0.561	520.9	-158	200	-173.9	-256.2	33.86	273.2	-371.2	-29.38	-258.3
235.8	78.6	117.7	-258	89	146.5	159.7	-55.01	518	-121	207	-204.1	-233	25.84	282.7	-373.6	-23.82	-252.7
245.9	85.33	112.3	-258	113	160.7	169.8	-54.45	520	-89	206	-243.2	-219.7	32.08	281.1	-363.3	-9.529	-239.9
248.1	90.95	112.3	-253	134	176.2	182.2	-72.26	500	-18	181	-277.2	-203.6	39.21	289.1	-356.2	6.353	-228.6
245.9	101.1	112.3	-245	141	193.2	187.8	-83.38	500	31	182	-301.1	-189.4	50.79	297	-344.2	27.79	-234.3
247	93.19	114.1	-244	137	200.3	183.8	-92.12	490	78	189	-325.1	-174.2	51.68	303.4	-349.8	30.18	-231.4
245.9	80.84	103.4	-240	148	207.4	183	-90.53	488	172	202	-346.5	-138.6	40.99	316.1	-353.8	6.353	-244.2
239.2	60.63	103.4	-234	161	225.8	159.2	-88.94	484	230	205	-379.2	-120.7	27.62	320.8	-347.4	-7.147	-254.1
241.4	61.75	99.83	-225	161	230	143.3	-78.62	476	275	199	-394.4	-96.68	20.5	314.5	-344.2	-11.91	-245.6
188.6	62.88	101.6	-219	153	235.7	129.8	-77.03	476	322	204	-413.3	-45	26.73	287.5	-343.5	-12.71	-242.8
153.8	86.46	112.3	-216	138	245.6	113.2	-77.03	480	392	207	-414.5	-12.03	42.77	265.2	-347.4	-7.147	-254.1
123.5	94.32	108.7	-209	118	256.9	83.78	-80.21	470	407	216	-425.9	26.29	45.45	249.4	-350.6	-21.44	-265.4
95.44	101.1	112.3	-205	114	249.8	64.72	-84.18	476	426	218	-434.7	56.58	44.55	228.7	-345	-38.91	-276.7
32.56	90.95	105.2	-202	108	249.8	49.63	-89.74	490	437	218	-458.6	119.9	23.17	208.1	-349.8	-55.59	-283.8
13	79	105.2	-193	101	256.9	29.78	-101.6	488	455	203	-478.8	149.3	15.15	179.5	-350.6	-64.32	-288
-15	61	92.7	-187	68	265.4	-5.162	-101.6	482	470	173	-497.7	175.1	14.26	158.8	-349.8	-73.85	-296.5
-50	29	83.79	-187	59	261.2	-34.54	-95.29	466	477	156	-504	191.1	13.37	141.4	-353	-88.15	-312.1
-115	-15	65.96	-181	50	261.2	-53.6	-85.76	450	463	142	-514	201.8	10.69	112.8	-354.6	-96.09	-307.9
-150	-17	46.35	-185	46	261.2	-53.6	-86.56	426	440	124	-522.9	224.1	-9.802	95.29	-361.7	-110.4	-316.4
-179	-16	16.04	-190	42	258.3	-105.2	-39.71	430	409	110	-529.2	235.7	-22.28	76.24	-362.5	-112	-312.1
-187	-26	-12.48	-175	49	252.7	-117.1	-34.15	432	376	113	-531.7	237.5	-32.08	47.65	-364.1	-112	-316.4
-262	-61	-44.57	-182	51	249.8	-126	-27.51	420	338	106	-534.2	226.8	-41.88	31.76	-365.7	-104	-326.3
-298	-78	-65.96	-177	51	245.6	-135	-20.21	406	-189	-61	-530.4	198.3	-45.45	12.71	-363.3	-100.1	-341.8
-325	-97	-103.4	-170	29	244.2	-158	11.79	400	-210	-42	-495.1	170.6	-43.66	-17.47	-364.1	-113.6	-351.7
-340	-109	-149.7	-163	31	237.1	-167	23.01	400	-226	-17	-466.2	132.3	-40.1	-71.47	-364.9	-128.6	-363.1
-354	-120	-190.8	-142	32	231.4	-172	26.94	412	-235	-1	-427.1	45.89	-7.129	-115.9	-363.3	-131	-368.7
-365	-130	-235.3	-127	42	221.5	-178.2	27.51	418	-251	31	-396.9	-10.25	10.69	-168.4	-363.3	-127.1	-377.2
-365	-142	-301.3	-81	74	207.4	-190.6	13.47	432	-264	41	-381.8	-64.6	23.17	-214.4	-364.1	-133.4	-401.3
-350	-190	-443.9	-57	97	193.2	-194.5	6.175	440	-273	33	-359.1	-126.1	37.43	-255.7	-364.1	-142.9	-416.9
-344	-206	-493.8	-35	119	181.9	-195.6	9.543	444	-290	37	-345.2	-180.4	40.1	-289.1	-364.9	-153.3	-409.8
-327	-225	-527.7	-16	135	173.4	-197.3	7.297	472	-299	41	-313.7	-266.9	50.79	-325.6	-356.2	-157.2	-406.9
179	-151	-525.9	16	151	169.1	-186.6	14.03	496	-310	88	-282.2	-300.7	53.47	-357.4	-338.7	-134.2	-412.6
217	-115	-495.6	70	156	166.3	-180.5	2.807	530	-312	123	-243.2	-313.2	45.45	-393.9	-312.5	-133.4	-419.7
217	-80	-463.5	89	149	150.7	114.2	-49.86	522	-309	137	-238.1	-338.2	32.97	-419.3	-305.3	-127.1	-404.1
209	-60	-435	124	150	133.8	132.6	-39.25	486	-323	170	-230.6	-344.4	32.08	-443.1	-301.4	-127.1	-409.8
200	-58	-418.9	169	157	113.9	132.6	-39.96	456	-320	171	-228	-358.7	25.84	-454.2	-230.7	-76.24	-381.5
185	-57	-418.9	193	162	84.22	163.7	-29.35	426	-325	163	-224.3	-360.4	26.73	-457.4	-187	-41.29	-363.1
182	-73	-397.5	212	149	57.33	175	-35.72	404	-334	143	-233.1	-380.9	32.08	-460.6	-157.6	-19.85	-371.6
170	-76	-361.9	225	132	44.59	177.2	-39.96	390	-338	105	-243.2	-396.1	39.21	-455.8	-126.7	5.559	-371.6
156	-68	-319.1	231	111	20.52	176.5	-44.91	406	-348	88	-230.6	-401.4	41.88	-449.5	-47.25	19.85	-401.3
89	-50	-271	227	106	16.28	172.9	-43.5	404	-349	80	-202.8	-408.6	40.1	-433.6	6.75	24.62	-428.2
52	-33	-221.1	223	98	7.785	163.7	-39.96	402	-354	82	-192.8	-416.6	45.45	-416.1	40.9	13.5	-431
14	-14	-181.8	205	91	-3.539	155.2	-41.38	386	-349	93	-171.3	-418.4	81.98	-400.2	66.31	18.26	-431
5	-11	-156.9	187	85	-17.69	140.4	-26.52	400	-343	101	-157.5	-408.6	98.91	-374.8	118.7	19.06	-418.3
-94	-22	-126.6	154	40	-31.85	106.4	-16.62	396	-344	99	-144.9	-398.8	107.8	-374.8	156	35.74	-406.9
-133	-44	-117.7	128	16	-41.76	88.76	-22.28	422	-343	94	-141.1	-390.7	106	-368.5	168	46.06	-384.3
-170	-63	-83.79	107	3	-44.59	72.5	-30.06	432	-334	77	-139.9	-384.5	92.67	-374.8	165.6	42.88	-364.5
-196	-87	-67.74	33	-15	-48.83	76.74	-26.52	454	-331	97	-132.3	-375.6	75.74	-374.8	180.7	79.41	-334.8
-250	-117	-14.26	10	-14	-43.17	7.426	-32.89	456	-320	113	-136.1	-373.8	63.27	-360.5	171.9	97.68	-340.4
-274	-117	1.137e-13	-40	-15	-47.42	-15.91	-23.69	438	-310	143	-115.9	-375.6	57.03	-341.5	160.8	91.32	-343.3
-297	-124	58.83	-66	-26	-46	-37.84	-11.67	430	-296	152	-119.7	-389	61.49	-336.7	160	91.32	-316.4
-309	-132	74.87	-119	-39	-48.83	-56.23	1.768	432	-260	172	-127.3	-391.6	48.12	-335.1	120.3	111.2	-298
-319	-138	105.2	-175	-45	-26.19	-77.45	22.99	424	-236	172	-146.2	-400.5	32.97	-328.8	87.75	126.3	-283.8
-309	-131	135.5	-201	-42	-16.28	-119.2	37.13	430	-219	159	-156.2	-401.4	24.06	-338.3	48.04	142.1	-259.7
-309	-131	158.7	-221	-30	7.785	-141.1	34.3	432	-213	158	-175.1	-399.7	8.911	-352.6	7.544	160.4	-273.9
-302	-122	169.4	-222	-27	33.26	-160.9	26.52	462	-157	137	-190.2	-394.3	-8.02	-346.2	-79.01	160.4	-266.8
-285	-146	217.5	-256	20	40.34	-182.8	12.38	462	-120	140	-192.8	-388.1	-22.28	-351	-119.5	154.1	-271.1
-275	-157	235.3	-261	44	57.33	-219.6	3.89	462	-75	158	-212.9	-361.3	-33.86	-362.1	-159.2	150.1	-259.7
-263	-147	231.8	-263	65	84.22	-235.2	7.426	454	-26	176	-228	-348	-48.12	-379.6	-178.3	154.1	-254.1
-255	-133	235.3	-271	79	92.71	-235.2	6.719	472	47	181	-248.2	-331	-69.5	-401.8	-287.9	170.7	-235.7
-237	-131	258.5	-271	84	112.5	-246.5	18.04	496	104	167	-291	-316.8	-97.13	-433.6	-328.4	175.5	-235.7
-242	-140	292.4	-274	84	119.6	-252.1	8.134	506	150	154	-312.5	-299	-124.8	-463.8	-360.9	177.9	-238.5
-241	-147	292.4	-274	96	136.6	-258.5	-1.768	528	193	151	-325.1	-265.1	-169.3	-501.9	-376	177.1	-235.7
-225	-149	308.4	-264	112	155	-27.23	-100.1	524	277	164	-331.4	-245.5	-196	-524	-381.6	186.6	-232.8
-192	-125	308.4	-255	130	169.1	14.5	-68.96	500	309	178	-330.1	-462	93	-528	-384.8	179.5	-234.3
-169	-105	306.6	-249	133	183.3	34.3	-62.59	470	358	197	-354	-452	116	-504	-384.8	177.1	-244.2
-160	-87	269.2	-243	132	198.9	37.13	-63.3	416	344	191	-344	-437	147	-464	-384	159.6	-245.6
-151	-73	265.6	-248	130	208.8	78.86	-49.16	376	388	231	-357.8	-426	193	-442	-381.6	135.8	-241.3
-83	-6	256.7	-229	100	210.2	115.6	-21.57	348	401	228	-388.1	-406	242	-418	-380	131	-239.9
-57	16	237.1	-236	104	211.6	130.5	2.475	324	403	210	-412	-394	255	-408	-375.2	135	-230
-27	33	237.1	-236	111	208.8	139.7	15.21	300	414	195	-434.7	-383	262	-396	-374.4	130.2	-251.2
-2	28	230	-241	118	200.3	151	25.11	274	408	180	-442.2	-374	262	-390	-371.2	117.5	-245.6
46	20	230	-251	110	204.5	169.4	27.94	258	389	163	-459.9	-354	226	-394	-366.5	102.4	-256.9
80	14	231.8	-251	98	208.8	176.5	27.23	246	378	156	-475	-344	200	-398	-360.9	86.56	-268.2
108	20	206.8	-251	81	208.8	175	28.64	238	343	147	-483.8	-332	181	-382	-358.5	71.47	-266.8
142	36	197.9	-254	69	214.4	170.8	26.52	230	268	136	-505.2	-331	178	-368	-360.9	65.12	-266.8
172	64	203.2	-242	54	220.1	163	9.548	220	225	113	-532.9	-321	161	-348	-360.9	69.09	-251.2
193	74	206.8	-245	51	218.7	159.5	2.475	208	-108	9	-524.1	-327	161	-330	-361.7	65.91	-255.5
209	64	194.3	-220	56	220.1	154.5	3.183	192	-164	27	-502.7	-328	150	-320	-362.5	57.97	-271.1
211	60	192.5	-218	60	225.8	127.7	0.354	182	-218	43	-471.2	-332	134	-308	-360.1	18.26	-282.4
238	59	180.1	-174	51	234.3	87.35	13.08	172	-236	64	-441	-338	120	-292	-372.8	8.735	-285.2
235	63	176.5	-162	55	242.8	66.13	17.33	166	-255	82	-400.7	-341	125	-268	-362.5	4.765	-278.1
224	84	172.9	-141	58	239.9	44.91	29.35	166	-295	130	-386.8	-343	135	-254	-363.3	1.588	-275.3
208	107	149.7	-127	67	238.5	24.4	44.2	162	-321	148	-378	-343	138	-250	-362.5	11.91	-279.6
168	138	137.3	-98	91	244.2	-19.45	73.91	164	-337	146	-365.4	-339	121	-234	-366.5	-0.794	-283.8
137	155	121.2	-83	94	247	-37.84	83.1	160	-337	145	-370.4	-345	106	-222	-365.7	-15.09	-298
126	161	108.7	-70	94	262.6	-60.47	84.52	158	-393	137	-365.4	-342	99	-206	-363.3	-34.94	-302.2
98	153	107	-54	93	269.6	-79.57	77.45	158	-393	141	-355.3	-342	98	-190	-360.1	-51.62	-306.4
55	119	105.2	-30	61	278.1	-114.2	64.72	172	-391	147	-331.4	-346	118	-174	-362.5	-50.82	-312.1
36	92	90.92	-21	57	283.8	-133.3	61.89	180	-382	163	-320	-345	121	-158	-363.3	-46.85	-292.3
22	77	74.87	-20	52	285.2	-135.4	63.3	190	-374	173	-313.7	-346	115	-152	-360.1	-33.35	-259.7
12	64	69.53	-18	54	285.2	-160.9	74.62	206	-364	170	-313.7	-349	99	-134	-358.5	-11.91	-258.3
-67	20	58.83	-15	48	292.3	-179.3	104.3	214	-360	145	-327.6	-354	72	-124	-364.1	3.971	-268.2
-89	15	69.53	-16	36	299.4	-187.1	117.1	222	-350	124	-335.1	-348	71	-124	-364.1	-13.5	-279.6
-117	15	69.53	-24	30	299.4	-194.1	124.1	236	-351	88	-330.1	-344	61	-122	-364.9	-15.09	-283.8
-149	23	67.74	-37	26	300.8	-198.4	133.3	256	-343	88	-325.1	-344	43	-128	-374.4	-47.65	-283.8
-184	4	65.96	-62	30	293.7	-223.1	110.7	280	-342	95	-304.9	-337	2	-134	-373.6	-61.15	-299.4
-217	-24	62.4	-76	33	300.8	-236.6	102.2	282	-335	88	-275.9	-328	-13	-120	-371.2	-73.85	-292.3
-245	-59	67.74	-90	42	296.5	-247.2	101.5	306	-314	128	-259.5	-323	-23	-102	-360.9	-53.21	-288
-272	-81	69.53	-108	53	309.3	-255.7	98.66	316	-307	139	-248.2	-324	-25	-88	-363.3	-69.88	-298
-289	-96	64.18	-143	51	320.6	-271.9	99.37	336	-302	152	-241.9	-308	-23	-62	-358.5	-73.06	-303.6
-298	-94	33.87	-166	42	319.2	-280.4	88.76	330	-294	147	-228	-302	-21	-52	-350.6	-75.44	-327.7
-303	-101	14.26	-178	44	327.7	-280.4	86.64	360	-281	125	-235.6	-297	-26	-30	-342.7	-70.68	-323.4
-302	-106	-16.04	-181	42	333.3	-291	73.2	390	-273	109	-243.2	-286	-40	-2	-301.4	-54	-330.5
-308	-124	-51.7	-226	63	343.3	-291.7	59.76	406	-276	105	-235.6	-264	-61	22	-264	-37.32	-313.5
-316	-136	-69.53	-233	78	350.3	-288.2	46.33	434	-274	109	-211.7	-259	-65	42	-227.5	-14.29	-316.4
-303	-130	-67.74	-243	89	361.7	-286.1	26.52	482	-271	117	-181.4	-246	-61	68	-206.1	-3.971	-316.4
-299	-126	-94.48	-248	91	375.8	-281.8	6.719	480	-275	138	-166.3	-229	-52	84	-99.66	55.59	-313.5
-281	-143	-123	-261	77	399.9	-272.7	-14.5	514	-282	142	-152.5	-190	-7	96	-55.99	57.97	-340.4
-261	-150	-144.4	-272	65	415.4	126.2	-81.69	536	-283	144	-146.2	-166	19	96	-17.87	58.76	-363.1
-247	-152	-148	-269	58	422.5	127.7	-69.67	526	-293	128	-133.6	-144	31	106	24.22	54	-390
-210	-159	-144.4	-267	59	425.3	126.2	-71.79	528	-307	120	-118.4	-143	32	106	105.2	37.32	-397
-176	-140	-148	-264	58	445.2	129.8	-75.44	528	-310	110	-131	-77	46	114	139.4	40.5	-380.1
-141	-110	-124.8	-258	48	456.5	132.2	-81	528	-303	115	-122.2	-53	46	120	177.5	46.06	-380.1
-101	-80	-130.1	-255	36	480.6	133	-79.41	532	-283	131	-110.9	-27	48	106	198.1	60.35	-354.6
-91	-70	-107	-261	34	500.4	131.4	-85.76	532	-274	147	-113.4	4	60	80	237	84.97	-351.7
3	-16	-107	-244	-14	515.9	-1.191	-86.56	532	-266	163	-112.1	68	104	52	249.8	88.15	-348.9
31	-12	-114.1	-238	-21	527.3	-14.69	-76.24	522	-257	176	-118.4	103	130	28	282.3	84.97	-358.8
65	-16	-119.4	-237	-20	530.1	-17.87	-71.47	516	-244	175	-115.9	135	152	0	271.2	73.85	-356
87	-19	-131.9	-226	-21	528.7	-59.16	-54.79	518	-225	177	-110.9	171	164	-30	265.6	83.38	-344.7
157	-4	-131.9	84.48	-84.2	526	-103.6	-59.56	518	-212	184	-131	232	176	-48	252.1	88.15	-329.1
180	19	-124.8	97.39	-70.17	508	-119.5	-69.88	526	-205	188	-131	258	181	-74	224.3	101.6	-329.1
206	47	-89.14	101.9	-65.11	478	-142.5	-69.09	530	-136	246	-136.1	269	182	-106	202.1	108.8	-322
211	77	-74.87	142.9	-21.33	464	-154.5	-76.24	524	-109	264	-143.6	270	181	-126	152.9	87.35	-337.6
244	110	-73.09	153	-11.23	452	-184.6	-73.85	512	-78	270	-157.5	264	167	-158	120.3	77.03	-337.6
256	123	-87.35	164.2	-10.1	460	-202.9	-66.71	496	-44	276	-185.2	265	147	-192	76.63	68.29	-346.1
273	111	-90.92	172	-11.23	450	-212.4	-61.15	486	16	265	-209.1	258	124	-216	45.66	69.09	-320.6
269	112	-85.57	178.8	0	438	-222.8	-53.21	484	61	251	-230.6	249	115	-248	-42.49	96.88	-305
309	92	-90.92	178.2	5.613	416	-238.6	-48.44	500	108	250	-259.5	210	75	-284	-90.93	110.4	-298
318	90	-90.92	176.5	12.35	400	-251.3	-51.62	498	139	251	-275.9	175	61	-312	-138.6	124.7	-290.9
314	101	-74.87	174.9	17.4	402	-252.9	-54	492	217	245	-307.4	130	55	-338	-131.4	125.5	-290.9
307	116	-71.31	169.8	11.23	400	-262.5	-61.94	502	278	228	-330.1	77	42	-364	-264.8	123.9	-283.8
297	139	-74.87	165.3	-3.368	408	-268.8	-56.38	506	301	223	-328.8	-26	23	-404	-298.2	132.6	-273.9
282	140	-76.66	164.8	-17.96	414	-272	-57.18	498	314	216	-344	-85	-2	-422	-329.2	144.5	-275.3
276	124	-85.57	164.2	-19.65	394	-274.4	-51.62	514	392	234	-352.8	-151	-16	-428	-341.9	154.1	-259.7
268	110	-92.7	136.7	-35.93	398	-273.6	-66.71	528	396	243	-364.1	-164	-21	-440	-355.4	163.6	-266.8
231	94	-82.01	125.5	-40.98	394	-273.6	-75.44	526	416	239	-388.1	-279	-30	-432	-376.8	156.4	-256.9
224	102	-71.31	112.5	-39.29	402	-272.8	-82.59	530	431	233	-403.2	-323	-35	-426	-380.8	161.2	-251.2
203	102	-71.31	96.83	-39.29	390	-233.9	-115.9	526	459	204	-408.2	-340	-32	-422	-379.2	171.5	-242.8
188	102	-53.48	64.27	-33.68	378	-195.8	-92.91	530	450	189	-430.9	-352	-29	-422	-377.6	181.1	-245.6
94	127	-58.83	47.43	-21.89	366	-168	-77.03	506	450	186	-437.2	-367	-18	-420	-368.1	180.3	-249.8
54	113	-55.26	25.54	-12.35	358	-148.9	-65.91	482	445	175	-446	-373	-22	-426	-372	159.6	-259.7
21	110	-48.13	11.51	-3.368	352	-124.3	-47.65	478	408	175	-451.1	-373	-21	-414	-364.1	159.6	-261.2
-7	92	-49.92	-26.1	0.561	352	-75.04	-38.12	462	379	176	-449.8	-374	-18	-410	-361.7	146.9	-251.2
-81	30	-49.92	-45.05	-5.041	342	-57.57	-34.94	434	349	180	-446	-371	3	-410	-357	142.1	-239.9
-118	-11	-65.96	-63.96	-12.6	338	-40.9	-34.94	408	340	175	-464.9	-371	13	-404	-359.3	155.6	-232.8
-153	-39	-67.74	-69	-17.64	344	-27.4	-20.65	398	244	121	-495.1	-371	4	-418	-356.2	176.3	-239.9
-182	-41	-80.22	-120	-27.1	320	-9.926	-5.559	362	213	86	-529.2	-369	4	-430	-353.8	149.3	-245.6
-240	-66	-94.48	-140.8	-25.84	326	-5.162	4.765	346	-6	-11	-536.7	-362	-38	-434	-354.6	129.4	-252.7
-280	-108	-110.5	-151.8	-23.01	336	-1.985	2.382	342	-51	-10	-529.2	-365	-49	-433.4	-338.7	112.8	-251.2
-287	-112	-119.4	-163.1	-17.96	326	7.544	-0.794	330	-103	4	-498.9	-366	-54	-417.7	-351.4	106.4	-254.1
-292	-121	-119.4	-177.7	-17.4	336	15.49	-16.68	332	-175	43	-466.2	-361	-56	-402	-356.2	110.4	-235.7
-324	-125	-119.4	-182.7	-10.67	334	17.07	-27.79	326	-206	78	-432.2	-365	-41	-371.6	-360.1	119.1	-234.3
-341	-119	-146.2	-192.8	-9.543	356	26.6	-23.82	308	-224	103	-403.2	-366	-21	-357.1	-360.1	122.3	-248.4
-337	-122	-167.6	-197	-8.841	350	25.81	-30.18	300	-225	111	-385.5	-367	-8	-351.4	-359.3	112.8	-259.7
-343	-132	-189	-209.7	-13.79	348	28.19	-30.18	264	-288	164	-375.5	-370	-13	-349.2	-364.9	77.82	-261.2
-355	-140	-210.4	-213.2	-15.21	350	28.19	-30.97	282	-312	161	-362.9	-371	-35	-357.1	-365.7	73.06	-259.7
-354	-144	-246	-219.6	-19.45	372	28.19	-34.94	280	-351	160	-360.3	-377	-52	-355.9	-364.9	61.15	-264
-350	-152	-290.6	-217.5	-19.45	388	27.4	-49.24	268	-356	171	-351.5	-372	-59	-369.4	-370.5	63.53	-276.7
-344	-160	-336.9	-228.1	-35.72	390	21.84	-62.74	260	-366	189	-344	-369	-58	-367.2	-372	49.24	-278.1
-320	-193	-381.5	-229.5	-35.72	384	21.04	-70.68	242	-373	195	-336.4	-356	-73	-387.4	-372.8	27	-285.2
-300	-194	-376.2	-223.9	-35.01	390	22.63	-75.44	220	-369	189	-351.5	-353	-90	-414.3	-372.8	19.85	-303.6
-296	-193	-388.6	-223.1	-32.89	398	19.46	-80.21	198	-374	185	-351.5	-355	-109	-441.3	-372	11.91	-302.2
-263	-213	-426.1	-214.7	-44.91	408	19.46	-84.97	182	-378	156	-350.3	-354	-132	-458.1	-374.4	7.941	-312.1
-247	-218	-429.6	-208.3	-57.64	440	20.25	-99.26	188	-381	147	-342.7	-346	-157	-480.6	-380.8	-10.32	-326.3
-234	-223	-413.6	-196.3	-73.91	452	18.66	-111.2	174	-384	150	-338.9	-344	-167	-480.6	-381.6	-23.03	-340.4
-208	-220	-372.6	-185.7	-80.98	464	17.07	-122.3	162	-396	147	-321.3	-337	-171	-486.2	-382.4	-23.82	-334.8
-189	-191	-306.6	-143.9	-85.93	482	18.66	-139.8	142	-359	185	-297.3	-335	-172	-488.4	-380	-31.76	-356
-192	-178	-269.2	-125.5	-86.64	504	21.04	-146.9	130	-362	203	-297.3	-323	-167	-480.6	-385.5	-28.59	-346.1
-210	-155	-226.4	-105.7	-82.4	520	21.04	-146.1	118	-340	198	-296.1	-316	-158	-460.4	-387.1	-24.62	-357.4
-214	-137	-205	-102.2	-82.4	522	19.46	-143.7	100	-327	183	-309.9	-305	-148	-463.7	-386.3	-14.29	-344.7
-222	-130	-178.3	-54.11	-54.11	524	20.25	-146.1	86	-318	146	-308.7	-304	-150	-478.3	-386.3	-4.765	-358.8
-238	-131	-156.9	-39.25	-42.08	518	24.22	-158.8	72	-303	134	-309.9	-277	-165	-491.8	-392.7	-7.147	-387.1
-243	-140	-140.8	-25.11	-25.82	508	19.46	-161.2	62	-291	123	-297.3	-261	-166	-491.8	-390.3	-21.44	-402.7
-245	-141	-110.5	-8.841	-10.26	508	21.84	-179.5	42	-283	121	-288.5	-241	-161	-480.6	-388.7	-43.68	-411.2
-254	-128	-58.83	8.841	6.012	518	27.4	-182.6	20	-280	127	-257	-219	-147	-466	-399.8	-60.35	-423.9
-260	-113	-26.74	18.04	2.475	524	25.01	-191.4	0	-278	139	-245.7	-165	-96	-442.4	-399	-59.56	-442.3
-262	-96	-5.348	19.45	0.354	522	26.6	-196.1	-4	-277	144	-241.9	-132	-63	-410.9	-395.1	-78.62	-435.3
-258	-78	16.04	17.33	-3.183	522	27.4	-194.6	-20	-276	143	-233.1	-101	-22	-381.8	-393.5	-91.32	-445.2
-262	-58	53.48	4.597	-13.79	516	28.19	-203.3	-68	-276	107	-229.3	-74	14	-360.4	-395.1	-100.1	-467.8
-259	-46	71.31	-3.89	-31.47	520	28.99	-212.8	-74	-272	87	-216.7	-18	75	-353.7	-396.7	-112	-465
-259	-45	90.92	-15.21	-49.86	514	35.34	-216	-70	-270	76	-205.4	1	95	-353.7	-397.5	-103.2	-450.8
-263	-36	103.4	-13.79	-49.86	514	32.96	-215.2	-84	-271	72	-192.8	37	106	-358.2	-400.6	-93.71	-457.9
-267	-19	103.4	-41.38	-73.91	500	36.13	-214.4	-68	-267	90	-162.5	43	106	-373.9	-402.2	-89.74	-450.8
-267	11	114.1	-61.89	-83.81	498	35.34	-200.9	-64	-273	115	-146.2	114	106	-377.3	-405.4	-95.29	-482
-264	26	140.8	-73.2	-88.76	488	33.75	-202.5	-70	-283	116	-105.8	121	107	-377.3	-403.8	-112.8	-483.4
-265	27	158.7	-86.64	-90.88	459.3	26.6	-186.6	-70	-277	120	-108.4	121	114	-377.3	-411	-112	-484.8
-260	26	149.7	-109.3	-91.59	460.7	25.01	-193.8	-92	-302	108	-110.9	113	118	-375	-408.6	-119.9	-487.6
-264	7	149.7	-123.4	-103.6	453.7	25.81	-206.5	-96	-302	98	-98.27	50	137	-363.8	-395.9	-111.2	-480.6
-260	6	162.2	-137.6	-107.9	457.9	24.22	-212.8	-104	-310	99	-89.45	8	150	-362.7	-390.3	-96.88	-472.1
-251	27	153.3	-144.6	-111.4	446.6	24.22	-215.2	-98	-314	98	-86.93	-47	165	-362.7	-384.8	-84.18	-452.2
-246	39	135.5	-160.2	-115.6	442.3	21.84	-214.4	-100	-321	139	-76.86	-110	174	-369.4	-371.2	-30.18	-435.3
-235	42	146.2	-167.3	-113.5	442.3	17.87	-207.3	-74	-322	153	-71.82	-209	171	-386.2	-359.3	-8.735	-442.3
-226	32	137.3	-170.1	-109.3	445.2	17.07	-200.9	-42	-319	166	-78.12	-267	157	-395.2	-347.4	-10.32	-460.7
-220	26	133.7	-172.2	-108.6	453.7	11.51	-192.2	-6	-323	169	-79.38	-319	142	-407.6	-340.3	-12.71	-462.1
-216	21	137.3	-178.6	-114.2	472.1	9.132	-180.3	14	-322	160	-90.71	-331	133	-415.4	-334.7	-30.18	-472.1
-188	23	130.1	-182.8	-124.1	483.4	5.162	-150.1	20	-335	141	-99.53	-357	112	-428.9	-329.2	-39.71	-477.7
-156	38	123	-188.5	-135.4	504.6	6.75	-150.1	46	-326	135	-109.6	-365	97	-436.8	-326	-46.06	-489
-147	44	114.1	-186.4	-146.8	513.1	-5.956	-104	70	-325	131	-115.9	-371	90	-432.3	-324.4	-59.56	-503.2
-123	76	115.9	-187.8	-153.8	506	-8.338	-82.59	72	-314	141	-115.9	-371	86	-430	-325.2	-98.47	-508.9
-72	90	123	-185.7	-154.5	508.9	-25.01	-46.06	76	-288	152	-124.7	-395	86	-424.4	-326.8	-112	-523
-51	90	121.2	-183.5	-154.5	521.6	-26.6	-38.12	96	-281	168	-129.8	-402	79	-428.9	-333.9	-117.5	-514.5
-27	70	94.48	-181.4	-157.4	523	-29.78	-40.5	102	-269	174	-139.9	-415	60	-428.9	-336.3	-120.7	-520.2
-9	56	96.27	-172.2	-175	534.3	-36.13	-46.06	122	-228	182	-155	-422	43	-427.8	-344.2	-131	-530.1
26	24	92.7	82.4	-140.4	534	-48.84	-32.56	124	-200	169	-175.1	-415	31	-423.3	-347.4	-135	-528.7
52	11	110.5	96.54	-112.8	510	-57.57	-23.82	128	-183	161	-200.3	-423	23	-416.6	-344.2	-156.4	-527.3
76	8	112.3	104.3	-68.96	496	-62.34	-7.941	122	-160	161	-212.9	-423	14	-408.7	-349.8	-169.1	-530.1
99	12	114.1	106.4	-48.45	486	-78.22	13.5	124	-83	179	-228	-425	15	-398.6	-358.5	-163.6	-513.1
131	39	114.1	113.5	-37.13	482	-80.6	28.59	124	-51	202	-248.2	-408	5	-404.2	-365.7	-155.6	-518.8
143	51	117.7	118.5	-30.06	476	-82.99	30.18	120	-8	214	-264.6	-392	5	-397.5	-376	-154.9	-510.3
144	59	126.6	122.7	-23.69	462	-98.87	26.21	122	38	216	-291	-389	5	-391.9	-383.2	-156.4	-513.1
159	75	123	125.5	-15.21	450	-106	16.68	128	116	208	-333.9	-374	5	-395.2	-385.5	-151.7	-506
178	65	112.3	122.7	-11.67	434	-121.1	15.88	122	165	193	-366.6	-359	-4	-416.6	-384.8	-137.4	-477.7
189	60	115.9	122	-4.597	428	-141	20.65	120	214	178	-389.3	-349	-19	-424.4	-387.1	-115.9	-423.9
182	74	126.6	116.3	-12.38	444	-144.1	25.41	130	230	169	-404.4	-344	-35	-432.3	-382.4	-105.6	-398.5
177	80	112.3	116.3	-22.28	448	-149.7	35.74	124	346	176	-410.7	-339	-38	-428.9	-372	-36.53	-358.8
147	117	107	118.5	-27.94	450	-154.5	54	132	360	177	-422.1	-336	-41	-421.1	-357.8	16.68	-333.3
132	128	98.05	112.1	-42.08	444	-160	57.18	124	392	189	-418.3	-329	-26	-406.5	-355.4	40.5	-324.8
106	132	90.92	107.2	-53.4	448	-164.8	49.24	132	391	195	-414.5	-329	-14	-382.9	-346.6	69.09	-320.6
98	133	74.87	104.3	-51.98	446	-164	40.5	124	400	204	-415.8	-327	-10	-378.4	-334.7	81.79	-305
54	108	74.87	100.1	-59.76	464	-175.1	28.59	132	404	206	-434.7	-319	20	-386.2	-320.4	91.32	-292.3
38	81	60.61	99.37	-71.79	482	-173.5	29.38	136	416	188	-457.4	-324	22	-400.8	-326	81.79	-303.6
25	82	51.7	90.88	-101.5	500	-180.7	20.65	136	418	169	-466.2	-325	2	-432.3	-315.7	73.06	-317.8
-20	66	35.65	89.47	-111.4	514	-180.7	21.44	140	427	147	-466.2	-327	-26	-467.1	-306.1	56.38	-327.7
-80	70	23.18	82.4	-116.3	516	-181.5	3.176	148	423	142	-477.5	-323	-53	-499.6	-306.1	54	-319.2
-137	63	-3.565	74.62	-123.4	524	-186.2	-12.71	150	413	138	-476.3	-319	-110	-528.8	-307.7	54	-319.2
-159	45	-37.44	56.23	-127	526	-186.2	-26.21	154	407	138	-476.3	-314	-131	-528	-312.5	52.41	-333.3
-191	32	-55.26	44.2	-124.1	514	-181.5	-34.94	154	347	137	-467.4	-303	-152	-532	-318	38.12	-330.5
-261	-14	-67.74	40.67	-124.8	520	-181.5	-40.5	160	297	145	-478.8	-290	-159	-532	-321.2	20.65	-330.5
-289	-45	-103.4	14.5	-113.5	510	-175.9	-45.26	156	263	134	-487.6	-256	-166	-534	-321.2	12.71	-319.2
-305	-60	-142.6	-16.62	-94.42	512	-172.7	-46.85	158	238	118	-516.6	-232	-158	-526	-333.1	0.794	-310.7
-327	-65	-194.3	-32.18	-93.71	518	-167.2	-48.44	148	159	52	-530.4	-228	-159	-532	-348.2	-4.765	-299.4
-339	-78	-246	-49.86	-98.66	520	-183.8	-77.82	152	117	29	-538	-193	-141	-526	-348.2	-4.765	-286.6
-348	-103	-283.5	-64.72	-101.5	518	-187.8	-74.65	152	73	15	-532.9	-140	-131	-530	-360.1	-15.09	-292.3
-356	-106	-319.1	-97.25	-100.1	520	-156	-91.32	152	35	-3	-536.7	-8	-191	-532	-367.3	-23.82	-289.5
-362	-116	-361.9	-109.3	-94.42	510	-148.9	-95.29	152	-55	-8	-517.8	-1	-177	-522	-370.5	-26.21	-272.5
-370	-135	-395.8	-126.2	-87.35	488	-146.5	-104	154	-100	2	-488.8	10	-162	-490	-370.5	-24.62	-271.1
-369	-139	-436.8	-138.3	-77.45	478	-136.2	-104.8	150	-134	13	-462.4	4	-125	-430	-359.3	-7.941	-264
-370	-155	-474.2	-151	-56.23	480	-135.4	-107.2	152	-143	13	-417	-8	-92	-368	-353.8	0.794	-264
-368	-166	-506.3	-160.9	-51.28	480	-128.2	-120.7	152	-214	87	-374.2	-8	-88	-314	-346.6	15.09	-269.6
263	-132	-527.7	-167.3	-51.28	490	-117.9	-143.7	150	-239	114	-355.3	-32	-39	-278	-337.9	-3.176	-279.6
271	-125	-508.1	-180.7	-62.59	512	-111.6	-150.9	132	-265	135	-330.1	-77	22	-256	-333.1	-17.47	-289.5
262	-117	-483.1	-194.1	-88.06	520	-102.8	-158.8	140	-290	136	-321.3	-102	40	-242	-337.9	-30.97	-300.8
261	-99	-442.1	-199.8	-95.13	522	-97.28	-156.4	142	-313	144	-306.2	-118	50	-234	-332.3	-39.71	-307.9
219	-52	-379.7	-204.8	-98.66	520	-82.19	-161.2	134	-353	137	-301.1	-140	45	-228	-322.8	-41.29	-312.1
193	-23	-324.5	-206.9	-100.1	524	-77.43	-161.2	140	-369	143	-289.8	-183	29	-242	-320.4	-42.09	-334.8
161	10	-279.9	-204.8	-95.83	520	-64.72	-151.7	146	-372	149	-287.3	-207	4	-246	-319.6	-45.26	-354.6
126	31	-244.2	74.62	-95.83	510	-55.99	-141.4	128	-377	165	-272.1	-232	-17	-246	-314.9	-66.71	-371.6
62	67	-219.3	92.3	-85.93	478	-38.51	-121.5	148	-375	158	-286	-257	-31	-250	-311.7	-86.56	-363.1
30	60	-196.1	127.7	-64.01	434	-28.99	-102.4	152	-372	143	-289.8	-302	-38	-264	-309.3	-85.76	-358.8
25	61	-180.1	136.1	-48.45	394	-25.01	-84.18	162	-373	134	-289.8	-315	-38	-276	-303	-77.82	-351.7
-32	48	-176.5	150.3	-35.01	346	-23.43	-65.91	166	-374	104	-288.5	-317	-35	-292	-281.5	-60.35	-354.6
-88	2	-185.4	156	-18.04	318	-14.69	-19.85	166	-371	88	-268.4	-339	-45	-296	-213.2	-14.29	-341.8
-112	-15	-156.9	165.9	10.26	300	-16.28	3.971	162	-370	92	-258.3	-362	-43	-288	-173.5	15.09	-347.5
-148	-34	-133.7	168	20.86	292	-13.9	34.94	154	-363	92	-236.9	-370	-29	-288	-133.8	38.12	-354.6
-185	-50	-103.4	166.6	22.99	276	-9.132	65.12	150	-360	111	-212.9	-371	-18	-286	-78.22	61.94	-371.6
-258	-60	-89.14	164.4	12.38	272	2.779	100.9	142	-347	157	-195.3	-371	1	-270	6.75	68.29	-399.9
-289	-76	-49.92	151	13.08	262	-1.191	102.4	148	-346	168	-176.4	-367	49	-258	54.4	61.94	-428.2
-318	-94	-46.35	125.5	19.45	256	3.574	112.8	142	-341	176	-176.4	-368	83	-232	96.49	55.59	-438.1
-332	-110	-37.44	99.37	23.69	244	9.926	108	148	-335	180	-162.5	-368	118	-226	142.5	46.85	-445.2
-330	-104	-48.13	42.08	32.89	238	21.84	94.5	146	-332	162	-160	-360	151	-220	197.3	50.82	-442.3
-332	-110	-62.4	6.719	25.82	234	24.22	93.71	140	-325	139	-178.9	-356	191	-224	222	60.35	-428.2
-322	-113	-64.18	-17.33	12.38	228	31.37	84.18	136	-331	144	-175.1	-353	201	-226	213.2	55.59	-425.3
-325	-140	-85.57	-49.86	-3.89	228	32.96	71.47	138	-326	114	-172.6	-346	205	-235.8	241.8	77.82	-422.5
-306	-161	-53.48	-105.7	-26.52	226	44.87	51.62	128	-313	115	-175.1	-344	198	-254.9	246.6	88.94	-431
-304	-155	-65.96	-134.7	-34.3	214	51.22	42.09	124	-300	135	-158.8	-337	166	-261.6	249	71.47	-431
-298	-148	-73.09	-150.3	-40.67	214	58.37	36.53	116	-295	147	-172.6	-334	151	-270.6	245.8	61.94	-435.3
-266	-140	-74.87	-169.4	-35.01	204	65.51	30.97	108	-288	149	-171.3	-333	135	-274	235.5	57.18	-443.7
-259	-150	-92.7	-211.8	-11.67	206	76.63	30.18	108	-264	154	-172.6	-340	125	-272.8	187.8	43.68	-443.7
-244	-156	-96.27	-224.6	3.183	208	79.01	28.59	100	-245	170	-172.6	-364	111	-281.8	152.9	40.5	-432.4
-227	-159	-90.92	-228.1	18.74	218	79.01	27	90	-230	184	-189	-373	93	-287.4	115.5	41.29	-416.9
-178	-141	-96.27	-228.1	35.72	220	80.6	14.29	74	-211	208	-194	-390	78	-287.4	70.28	49.24	-388.5
-146	-120	-71.31	-234.5	46.33	232	81.4	-12.71	68	-153	230	-211.7	-395	68	-291.9	-21.04	83.38	-368.7
-131	-105	-71.31	-240.8	42.08	238	75.84	-19.85	62	-127	230	-239.4	-402	44	-295.3	-71.07	100.9	-350.3
-86	-87	-71.31	-242.2	34.3	254	70.28	-27.79	64	-117	231	-268.4	-400	30	-299.8	-93.31	110.4	-343.3
-17	-75	-83.79	-243.7	33.6	274	68.69	-32.56	64	-58	215	-283.5	-395	35	-304.3	-166.4	115.1	-331.9
3	-89	-112.3	-235.9	33.6	290	54.4	-41.29	72	11	220	-309.9	-386	7	-307.6	-265.6	130.2	-320.6
35	-99	-128.4	-233.8	43.5	290	48.84	-38.91	68	63	226	-335.1	-380	-12	-302	-289.5	139	-307.9
61	-116	-146.2	-231.6	42.08	300	40.1	-36.53	72	123	230	-361.6	-373	-22	-288.6	-306.9	141.4	-299.4
129	-132	-151.5	-228.8	32.89	316	28.99	-28.59	78	162	230	-381.8	-368	-23	-272.8	-336.3	149.3	-293.7
152	-127	-110.5	-225.3	5.305	336	13.1	-21.44	90	257	223	-401.9	-353	-19	-252.6	-353.8	166	-281
172	-118	-92.7	-223.9	-4.597	352	16.28	-21.44	90	306	214	-419.6	-337	-5	-222.3	-360.9	181.9	-282.4
180	-101	-69.53	-223.1	-10.96	376	-4.368	2.382	102	357	208	-427.1	-328	6	-186.4	-362.5	192.2	-279.6
213	-90	-67.74	-221	-10.26	400	-13.9	4.765	108	390	203	-420.8	-316	25	-152.7	-373.6	185	-293.7
214	-99	-62.4	-215.4	-1.061	404	-35.34	-7.941	106	419	215	-417	-313	51	-123.5	-388.7	161.2	-290.9
225	-103	-39.22	-212.5	11.67	408	-48.84	-25.41	124	439	223	-425.9	-303	65	-95.44	-391.1	155.6	-286.6
227	-91	-33.87	-209.7	12.38	418	-59.96	-36.53	132	425	219	-433.4	-297	67	-74.11	-391.1	152.5	-285.2
216	-79	-28.52	-207.6	10.96	430	-73.46	-46.85	152	452	215	-439.7	-295	68	-58.39	-388.7	157.2	-282.4
199	-56	-12.48	-199.8	-16.62	452	-107.6	-54.79	154	451	211	-459.9	-282	43	-34.81	-379.2	179.5	-271.1
174	-44	1.783	-195.6	-31.47	480	-126.7	-55.59	162	449	184	-471.2	-273	19	-6.737	-378.4	185	-276.7
157	-44	1.137e-13	-199.1	-32.18	504	-143.3	-54	170	442	175	-485.1	-266	12	22.46	-372	185	-275.3
128	-58	-1.783	-189.2	-47.03	520	-162.4	-44.47	180	436	152	-500.2	-261	11	56.14	-369.7	169.9	-286.6
111	-83	7.131	-182.1	-52.69	520	-187	-24.62	182	395	124	-506.5	-258	23	83.09	-368.1	141.4	-288
90	-92	23.18	-176.5	-46.33	524	-189.4	-23.82	180	363	109	-512.8	-252	32	113.4	-367.3	132.6	-292.3
68	-98	32.09	-174.3	-37.13	528	-209.2	-16.68	196	330	111	-504	-251	26	132.5	-364.1	123.1	-285.2
11	-88	33.87	-170.8	-26.52	516	-222	-18.26	202	285	108	-504	-246	16	156.1	-362.5	126.3	-281
-28	-75	46.35	-162.3	-24.4	504	-223.5	-3.176	196	187	119	-504	-245	21	179.6	-353	134.2	-273.9
-22	-80	62.4	-158.8	-27.23	504	-226.7	7.941	200	142	109	-517.8	-251	39	184.1	-349	135	-285.2
-75	-86	67.74	-153.8	-39.96	506	-225.9	8.735	204	110	100	-525.4	-254	58	188.6	-348.2	127.9	-295.1
-130	-111	80.22	-143.2	-45.62	500	-224.3	5.559	218	28	77	-525.4	-252	56	194.2	-352.2	115.9	-313.5
-154	-111	94.48	-111.4	-42.79	506	-222.8	-21.44	230	-50	82	-511.5	-266	84	202.1	-349.8	80.21	-316.4
-179	-104	94.48	-83.81	-37.84	486	-220.4	-38.91	240	-111	89	-486.3	-280	94	208.8	-350.6	67.5	-323.4
-210	-96	90.92	-77.45	-32.89	452	-212.4	-52.41	254	-156	108	-447.3	-289	89	207.7	-350.6	53.21	-322
-268	-100	90.92	-42.08	-20.86	408	-208.5	-55.59	238	-171	125	-420.8	-293	84	204.4	-354.6	46.06	-333.3
-290	-107	90.92	16.62	18.74	368	-194.2	-65.91	266	-221	168	-401.9	-295	82	215.6	-350.6	32.56	-351.7
-304	-110	60.61	44.2	28.64	330	-190.2	-65.91	264	-252	180	-384.3	-296	77	210	-357.8	11.12	-358.8
-311	-105	33.87	71.08	29.35	298	-175.9	-73.06	284	-277	181	-393.1	-291	78	213.3	-363.3	3.971	-367.3
-308	-126	-21.39	98.66	35.01	268	-165.6	-81	296	-296	174	-378	-289	68	214.5	-365.7	-1.588	-377.2
-313	-141	-33.87	143.2	57.64	244	-153.7	-104	312	-336	171	-376.7	-286	57	225.7	-373.6	-23.03	-391.4
-317	-173	-212.1	158.8	68.96	226	-146.5	-112.8	322	-358	183	-360.3	-282	29	227.9	-373.6	-39.71	-402.7
-303	-174	-226.4	171.5	84.52	206	-139.4	-121.5	344	-350	189	-341.4	-276	25	235.8	-380.8	-41.29	-412.6
-298	-187	-281.7	175.8	97.25	208	-137	-119.1	348	-357	204	-338.9	-276	20	242.5	-380	-61.15	-414
-284	-201	-333.4	185	100.8	204	-117.1	-124.7	356	-366	201	-342.7	-269	18	240.3	-373.6	-69.88	-404.1
-275	-200	-363.7	193.4	93.01	198	-118.7	-116.7	348	-371	189	-346.5	-260	22	247	-380	-60.35	-406.9
-231	-200	-363.7	195.6	88.76	200	-110	-117.5	356	-362	167	-345.2	-256	22	254.9	-372	-57.97	-414
-222	-197	-383.3	196.3	84.52	198	-106	-108.8	366	-370	160	-345.2	-253	11	269.5	-366.5	-59.56	-418.3
-210	-193	-358.3	187.8	87.35	196	-98.87	-125.5	394	-377	171	-327.6	-249	-2	286.3	-360.9	-86.56	-426.8
-157	-174	-363.7	178.6	90.88	190	-102	-128.6	420	-376	164	-317.5	-224	-19	296.4	-357	-94.5	-429.6
-94	-152	-349.4	165.1	88.76	196	-91.72	-148.5	424	-381	173	-296.1	-199	-18	293.1	-359.3	-91.32	-436.7
-67	-152	-376.2	143.2	94.42	196	-86.16	-158	452	-374	174	-275.9	-168	-13	285.2	-359.3	-88.94	-455.1
-30	-159	-406.5	87.35	105	186	-75.84	-169.9	450	-360	160	-292.3	-141	-6	269.5	-363.3	-112.8	-436.7
-3	-166	-401.1	55.52	105.7	172	-72.66	-166	472	-360	147	-298.6	-60	19	265	-353.8	-118.3	-455.1
46	-175	-372.6	24.4	100.1	184	-66.31	-171.5	484	-365	145	-288.5	-17	18	260.5	-357.8	-119.9	-438.1
76	-158	-340.5	-6.012	85.23	172	-61.54	-176.3	508	-360	116	-267.1	-16	21	251.2	-359.3	-117.5	-428.2
86	-142	-272.8	-73.91	40.67	160	-46.46	-188.2	510	-354	110	-258.3	53	4	241.3	-360.9	-105.6	-416.9
99	-122	-217.5	-102.2	25.11	150	-39.31	-188.2	512	-345	132	-258.3	124	-12	208.8	-369.7	-82.59	-412.6
106	-72	-156.9	-119.2	16.62	136	-33.75	-186.6	514	-351	154	-233.1	153	-5	176.2	-368.9	-83.38	-415.4
92	-56	-128.4	-143.2	9.548	128	-28.19	-185.8	492	-338	168	-209.1	169	2	136.6	-359.3	-91.32	-431
93	-62	-119.4	-207.6	-3.89	118	-17.87	-177.1	494	-335	178	-220.5	187	5	105.5	-368.1	-119.9	-438.1
87	-55	-112.3	-228.1	0.354	116	-14.69	-176.3	502	-343	170	-205.4	218	-7	71.48	-370.5	-130.2	-449.4
85	-54	-92.7	-241.5	4.597	124	-6.75	-183.4	508	-337	157	-216.7	227	-14	34.68	-360.9	-130.2	-448
60	-45	-62.4	-253.6	13.08	130	-4.368	-197.7	522	-340	137	-234.3	230	-23	-6.37	-364.1	-135	-445.2
46	-25	-65.96	-272.7	38.55	138	2.779	-212.8	520	-332	113	-221.7	219	-24	-43.17	-368.9	-141.4	-459.3
19	-10	-57.05	-278.3	54.81	144	1.985	-216	520	-331	101	-210.4	187	-25	-78.56	-371.2	-150.1	-469.2
-29	11	-51.7	-280.4	64.72	158	4.368	-216.8	512	-331	97	-197.8	137	-25	-138	-377.6	-152.5	-484.8
-66	8	-48.13	-280.4	76.74	176	9.926	-216.8	520	-329	101	-201.6	125	-24	-200.3	-382.4	-162	-482
-94	0	-48.13	-280.4	78.15	190	10.72	-204.1	514	-336	103	-209.1	87	-18	-259.7	-378.4	-162.8	-479.1
-111	-12	-49.92	-279.7	63.3	214	12.31	-205.7	504	-337	78	-209.1	-27	19	-306.4	-380	-160.4	-490.5
-168	-52	-69.53	-279.7	64.72	226	15.49	-208.9	512	-334	72	-209.1	-77	21	-350.3	-376.8	-162.8	-487.6
-189	-62	-71.31	-271.9	55.52	240	12.31	-212	512	-335	68	-200.3	-119	35	-381.5	-376.8	-168.4	-494.7
-189	-69	-80.22	-265.6	59.76	252	10.72	-212.8	510	-335	91	-172.6	-161	43	-422.5	-369.7	-177.1	-496.1
-228	-89	-87.35	-258.5	64.72	266	8.338	-212	498	-342	110	-166.3	-236	39	-466.4	-358.5	-169.1	-487.6
-262	-104	-89.14	-251.4	57.64	280	2.779	-198.5	476	-326	125	-158.8	-269	31	-499	-345.8	-158.8	-473.5
-274	-105	-114.1	-247.2	46.33	300	1.191	-191.4	460	-330	139	-144.9	-292	30	-525.8	-327.6	-140.6	-459.3
-287	-110	-126.6	-243.7	27.94	326	-2.779	-188.2	460	-321	149	-153.7	-309	24	-535.8	-288.7	-84.18	-438.1
-289	-122	-139.1	-233.8	3.89	354	-9.132	-196.9	478	-311	142	-163.8	-369	16	-532.9	-254.5	-50.03	-416.9
-302	-118	-206.8	-229.5	0.354	368	-14.69	-199.3	486	-316	135	-161.3	-366	15	-524.4	-235.5	-37.32	-409.8
-310	-117	-221.1	-223.1	-0.354	370	-19.46	-202.5	466	-312	110	-173.9	-405	18	-510.3	-198.9	-17.47	-421.1
-312	-115	-269.2	-216.8	5.305	368	-32.16	-193	448	-316	103	-185.2	-443	10	-511.7	-133.8	-3.971	-440.9
-321	-130	-304.8	-205.5	15.21	378	-45.66	-186.6	438	-316	101	-181.4	-465	-3	-501.8	-103.6	-7.147	-450.8
-323	-139	-347.6	-202.6	18.04	380	-53.6	-176.3	414	-322	105	-195.3	-479	-3	-489	-63.93	-12.71	-452.2
-325	-149	-404.7	-194.1	0.354	396	-68.69	-165.2	376	-318	96	-207.9	-508	-1	-466.4	-41.69	-6.353	-439.5
-325	-164	-442.1	-190.6	-18.04	420	-93.31	-135	348	-319	73	-221.7	-529	3	-435.3	27.4	30.97	-422.5
-330	-188	-481.3	-172.9	-34.3	438	-96.49	-133.4	338	-309	64	-220.5	-550	-4	-411.2	67.9	57.97	-426.8
-322	-205	-502.7	-163	-37.84	450	-124.3	-84.18	318	-290	78	-226.8	-567	-6	-394.2	100.5	61.94	-428.2
-319	-215	-506.3	-150.3	-31.47	448	-140.2	-68.29	308	-261	88	-239.4	-567	-19	-381.5	136.2	67.5	-453.7
-311	-208	-522.3	-138.3	-22.99	442	-166.4	-54	306	-206	134	-241.9	-536	-60	-375.8	212.4	57.97	-453.7
-305	-202	-522.3	-114.2	0.354	450	-178.3	-53.21	324	-174	165	-250.7	-512	-93	-374.4	241	57.97	-449.4
62	-105	-525.9	-98.66	13.08	440	-195.8	-61.15	330	-150	171	-265.8	-519	-88	-361.7	249.8	52.41	-438.1
114	-71	-499.2	-80.28	21.57	440	-209.2	-58.76	328	-77	203	-270.9	-467	-127	-343.3	263.2	62.74	-422.5
127	-53	-461.7	-68.96	20.16	444	-230.7	-54.79	334	-5	212	-313.7	-430	-142	-324.8	250.5	85.76	-418.3
133	-11	-422.5	-37.13	3.183	464	-237.8	-44.47	338	55	199	-347.7	-415	-143	-296.5	241.8	96.88	-409.8
137	2	-395.8	-29.35	-0.354	474	-239.4	-30.18	326	96	187	-385.5	-403	-138	-269.6	233.9	100.1	-405.5
148	30	-392.2	6.012	1.061	466	-245.8	-19.06	328	129	165	-417	-389	-125	-248.4	206.9	96.09	-404.1
145	29	-392.2	22.99	12.38	436	-258.5	-16.68	344	229	151	-437.2	-377	-87	-235.7	173.5	86.56	-404.1
156	22	-392.2	67.54	15.91	414	-257.7	-18.26	348	282	148	-437.2	-374	-53	-227.2	117.1	77.03	-399.9
156	17	-385.1	95.83	9.548	394	-264.8	-34.15	356	320	148	-447.3	-367	-17	-204.5	91.72	80.21	-375.8
132	20	-353	117.1	6.012	376	-270.4	-47.65	364	360	156	-437.2	-366	29	-204.5	40.9	90.53	-371.6
111	36	-333.4	138.3	10.96	348	-268.8	-59.56	382	419	173	-427.1	-365	117	-186.1	-44.07	122.3	-346.1
91	44	-288.8	168	15.21	316	-267.2	-65.12	382	422	186	-429.6	-369	149	-172	-97.28	139.8	-337.6
52	61	-265.6	186.4	9.548	284	-260.9	-67.5	382	419	203	-425.9	-364	153	-159.2	-121.9	144.5	-331.9
3	69	-249.6	200.5	1.061	270	-260.9	-76.24	398	430	211	-442.2	-364	184	-139.4	-198.1	150.9	-326.3
-24	59	-249.6	210.4	-5.305	230	-255.3	-84.18	406	437	192	-462.4	-368	185	-126.7	-292.6	153.3	-307.9
-55	39	-244.2	224.6	-6.719	210	-247.4	-110.4	422	451	178	-472.5	-364	168	-130.9	-322	158	-296.5
-85	18	-219.3	228.1	-3.183	176	-238.6	-123.9	430	447	156	-487.6	-369	161	-128.1	-350.6	166.8	-298
-153	-18	-213.9	226.7	-15.21	146	-233.9	-137.4	446	457	143	-490.1	-381	170	-126.7	-368.1	163.6	-293.7
-157	-23	-181.8	222.4	-25.82	130	-227.5	-139.8	454	418	132	-493.9	-378	202	-119.6	-395.1	159.6	-295.1
-202	-15	-151.5	188.5	-37.84	102	-221.2	-142.1	466	395	131	-500.2	-375	218	-119.6	-402.2	163.6	-292.3
-233	-28	-146.2	155.2	-42.79	70	-204.5	-150.1	494	350	125	-511.5	-366	233	-136.6	-403	166.8	-288
-290	-51	-131.9	121.3	-38.55	22	-202.9	-161.2	500	314	139	-505.2	-362	243	-153.6	-396.7	158.8	-289.5
-318	-74	-128.4	83.81	-38.55	-10	-193.4	-179.5	502	234	128	-526.6	-354	233	-152.2	-399.8	139.8	-283.8
-337	-85	-135.5	13.79	-59.76	-46	-179.9	-192.2	522	187	103	-538	-355	214	-166.3	-399	128.6	-292.3
-347	-80	-140.8	-31.47	-79.57	-108	-172.7	-205.7	528	-106	16	-526.6	-352	210	-156.4	-398.2	126.3	-286.6
-358	-80	-146.2	-63.3	-83.81	-146	-67.1	-130.2	528	-147	29	-504	-344	184	-149.3	-388.7	129.4	-285.2
-370	-87	-149.7	-94.42	-91.59	-182	-63.93	-104	522	-217	50	-461.1	-335	182	-129.5	-381.6	150.9	-273.9
-373	-104	-169.4	-145.3	-94.42	-206	-49.63	-73.85	520	-254	81	-457.4	-335	191	-116.8	-378.4	169.1	-266.8
-299	-204	-342.3	-147.5	-96.54	-206	-46.46	-62.74	520	-276	94	-438.5	-333	207	-104	-374.4	182.6	-268.2
-272	-215	-354.8	-186.4	-91.59	-198	-37.72	-54.79	522	-298	87	-438.5	-336	216	-102.6	-372	184.2	-271.1
-244	-208	-363.7	-205.5	-83.1	-182	-17.07	-50.82	532	-332	73	-414.5	-335	216	-113.9	-364.9	163.6	-283.8
-233	-202	-370.8	-230.9	-60.47	-160	-28.19	-61.94	530	-369	58	-424.6	-335	200	-113.9	-361.7	146.1	-298
-206	-207	-404.7	-241.5	-44.91	-132	-25.81	-56.38	528	-363	54	-395.6	-335	177	-116.8	-363.3	127.1	-300.8
-172	-220	-431.4	-245.8	-27.94	-114	-25.01	-51.62	516	-376	57	-380.5	-337	148	-104	-374.4	110.4	-307.9
-145	-220	-422.5	-249.3	-1.768	-70	-28.99	-52.41	522	-377	78	-367.9	-334	99	-98.37	-369.7	93.71	-312.1
-119	-216	-404.7	-240.8	47.03	-40	-30.57	-54	532	-377	89	-347.7	-331	82	-92.71	-374.4	88.94	-319.2
-94	-209	-353	-235.2	71.08	-18	-32.16	-73.85	528	-365	108	-336.4	-332	80	-89.88	-371.2	87.35	-324.8
-36	-158	-288.8	-233	87.35	0	-36.13	-83.38	530	-356	117	-335.1	-329	72	-88.47	-373.6	80.21	-343.3
-19	-142	-251.4	-227.4	91.59	32	44.87	-66.71	526	-346	105	-337.7	-327	68	-89.88	-372.8	61.15	-354.6
17	-111	-231.8	-219.6	87.35	42	16.28	-53.21	500	-340	81	-352.8	-326	59	-88.47	-379.2	53.21	-339
48	-91	-222.8	-222.4	88.06	62	-39.31	-19.85	470	-333	66	-361.6	-326	38	-85.64	-378.4	47.65	-339
76	-78	-194.3	-213.9	80.98	80	-69.49	-13.5	454	-319	46	-350.3	-332	17	-81.39	-378.4	44.47	-346.1
125	-82	-194.3	-215.4	85.93	102	-93.31	-12.71	450	-308	37	-331.4	-328	1	-74.31	-382.4	54.79	-341.8
144	-99	-185.4	-221.7	104.3	120	-149.7	-13.5	422	-307	46	-312.5	-325	5	-74.31	-386.3	50.03	-363.1
168	-109	-160.4	-223.9	114.2	144	-170.3	-16.68	410	-307	43	-286	-322	6	-77.14	-386.3	27.79	-364.5
172	-90	-126.6	-227.4	117.1	164	-192.6	-17.47	400	-295	82	-278.4	-319	6	-87.05	-387.1	11.91	-384.3
175	-75	-94.48	-233	113.5	182	-212.4	-9.529	384	-293	115	-243.2	-315	-21	-94.13	-387.9	-11.12	-380.1
169	-47	-48.13	-244.4	93.71	206	-240.2	2.382	360	-285	122	-231.8	-313	-30	-102.6	-390.3	-17.47	-387.1
161	-28	-33.87	-246.5	90.88	226	-253.7	15.09	358	-284	117	-248.2	-313	-31	-106.9	-388.7	-23.03	-399.9
138	15	-7.131	-254.3	90.88	240	-260.1	30.97	350	-284	111	-240.6	-306	-36	-136.6	-387.1	-23.03	-398.5
131	20	1.137e-13	-256.4	95.13	250	-265.6	41.29	342	-276	82	-243.2	-305	-22	-143.7	-386.3	-34.94	-426.8
115	36	-3.565	-262.8	95.83	264	-271.2	40.5	352	-274	80	-234.3	-305	-7	-190.4	-376.8	-38.12	-429.6
93	37	10.7	-263.5	96.54	282	-281.5	32.56	350	-271	65	-212.9	-310	3	-217.3	-374.4	-54.79	-431
76	17	12.48	-272.7	71.08	300	-287.1	22.24	350	-291	71	-195.3	-313	14	-238.5	-377.6	-63.53	-433.8
57	5	10.7	-276.2	61.18	320	-287.1	15.09	348	-277	94	-173.9	-314	4	-254.1	-373.6	-50.03	-435.3
35	-3	28.52	-274.8	50.57	330	-290.2	2.382	354	-277	115	-168.8	-323	-10	-271.1	-364.1	-50.82	-462.1
7	8	41	-275.5	48.45	346	-291	-0.794	364	-280	113	-163.8	-323	-23	-278.1	-360.1	-62.74	-487.6
-47	46	44.57	-268.4	47.03	344	-291	-15.09	372	-293	125	-144.9	-326	-33	-299.4	-353.8	-77.82	-496.1
-79	50	39.22	-265.6	42.79	356	-287.1	-35.74	368	-313	115	-148.7	-325	-33	-330.5	-323.6	-84.97	-500.4
-114	47	49.92	-257.1	20.16	372	-287.1	-63.53	372	-320	111	-152.5	-330	-18	-358.8	-292.6	-73.85	-504.6
-148	40	46.35	-255	22.28	386	-286.3	-69.09	386	-322	109	-119.7	-325	-15	-381.5	-294.2	-77.82	-508.9
-209	6	42.79	-244.4	26.52	374	-276.8	-81	378	-320	121	-123.5	-328	-14	-399.9	-223.5	-45.26	-508.9
-225	-8	23.18	-237.3	32.18	366	-271.2	-84.97	398	-323	157	-117.2	-331	-24	-412.6	-136.2	-19.06	-517.4
-265	-36	28.52	-223.1	28.64	354	-267.2	-86.56	404	-331	166	-126	-327	-47	-423.9	-91.72	-18.26	-531.5
-281	-49	-17.69	-221.7	28.64	354	-249.8	-94.5	424	-324	176	-113.4	-326	-53	-436.7	-43.28	-20.65	-535.8
-303	-62	-43.17	-200.5	3.183	356	-248.2	-104	448	-327	171	-122.2	-315	-51	-463.6	-2.779	-30.97	-515.9
-312	-67	-78.56	-189.9	-3.89	350	-237	-114.4	470	-329	155	-137.3	-305	-45	-487.6	95.69	-25.41	-510.3
-315	-85	-121	-160.2	-8.841	344	-216.4	-134.2	480	-333	144	-142.4	-284	-35	-523	138.6	-10.32	-506
-321	-97	-164.9	-141.1	-6.719	340	-210	-138.2	500	-329	140	-153.7	-272	-44	-531.5	181.5	11.91	-517.4
-328	-127	-206	-122	-0.354	324	-194.2	-144.5	510	-299	144	-168.8	-257	-45	-531.5	214.8	27.79	-503.2
-334	-139	-242.8	-105	6.012	306	-190.2	-147.7	510	-263	163	-173.9	-233	-50	-534.3	251.3	46.85	-493.3
-336	-146	-285.2	-61.18	6.012	310	-102	-108.8	528	-230	186	-173.9	-172	-26	-534.3	310.9	54	-493.3
-342	-151	-317.8	-42.08	-3.183	302	-124.3	-96.88	522	-194	214	-199.1	-163	-22	-535.8	315.7	56.38	-501.8
-340	-159	-361.7	-25.11	-1.768	302	-148.1	-94.5	492	-157	235	-214.2	-97	22	-534.3	359.3	64.32	-507.4
-344	-165	-397	-2.475	-3.89	286	-192.6	-88.94	478	-83	269	-236.9	-51	44	-534.3	365.7	70.68	-511.7
-343	-181	-439.5	34.3	8.841	282	-209.2	-81.79	454	-43	267	-263.3	38	63	-534.3	379.2	66.71	-520.2
-338	-187	-457.9	41.38	16.62	270	-227.5	-73.85	422	-1	263	-291	82	63	-531.5	375.2	59.56	-491.9
-329	-193	-483.4	85.23	43.5	250	-239.4	-57.97	414	49	250	-330.1	128	57	-532.9	360.1	51.62	-483.4
-316	-196	-508.9	101.5	61.18	240	-252.1	-47.65	386	97	234	-360.3	175	60	-517.4	339.5	50.03	-472.1
-307	-207	-534.3	150.3	83.81	230	-257.7	-15.88	372	173	221	-370.4	242	71	-508.9	255.3	57.97	-439.5
246	-194	-529.5	177.2	88.06	220	-259.3	-3.176	360	192	208	-398.1	262	79	-486.2	216.4	53.21	-432.4
255	-195	-509.9	195.6	85.23	214	-260.1	0.794	370	274	213	-401.9	270	87	-469.2	141.8	75.44	-425.3
270	-195	-499.2	223.9	92.3	210	-265.6	-10.32	360	332	224	-414.5	279	91	-438.1	86.16	93.71	-422.5
274	-175	-452.8	252.8	102.2	200	-265.6	-20.65	386	349	228	-412	293	75	-418.3	-22.63	123.9	-402.7
267	-165	-402.9	263.5	110.7	200	-272	-27	376	376	236	-424.6	290	72	-406.9	-56.78	131	-385.7
249	-129	-345.8	270.5	112.8	196	-272.8	-34.15	352	397	223	-442.2	286	57	-399.9	-156.8	124.7	-373
227	-102	-301.3	279	109.3	198	-270.4	-40.5	350	405	193	-447.3	266	50	-402.7	-211.6	121.5	-358.8
185	-62	-256.7	276.2	95.83	200	-272.8	-38.91	354	444	183	-451.1	225	54	-414	-304.5	128.6	-344.7
156	-55	-235.3	267.7	91.59	206	-273.6	-47.65	344	441	188	-451.1	170	74	-416.9	-337.1	135.8	-339
136	-54	-217.5	238	90.18	200	-275.2	-61.94	348	435	186	-476.3	123	87	-423.9	-353.8	149.3	-330.5
116	-59	-205	199.8	95.83	204	-276.8	-78.62	344	429	170	-490.1	75	95	-414	-356.2	158.8	-310.7
64	-93	-194.3	136.9	83.81	204	-272.8	-104.8	346	417	120	-519.1	-45	82	-406.9	-376.8	151.7	-305
47	-103	-160.4	100.8	68.25	214	-273.6	-118.3	362	414	108	-525.4	-109	66	-394.2	-392.7	143.7	-302.2
7	-107	-131.9	67.54	47.03	222	-270.4	-125.5	354	-231	-74	-530.4	-171	65	-365.9	-391.9	158	-303.6
-16	-85	-108.7	39.25	23.69	228	-264	-134.2	364	-256	-69	-526.6	-233	59	-340.4	-394.3	170.7	-305
-85	-81	-78.44	-25.82	-3.183	228	-252.1	-145.3	362	-300	-53	-492.6	-341	58	-309.3	-386.3	185	-309.3
-95	-87	-69.53	-63.3	-7.426	228	-241	-140.6	376	-303	-32	-463.7	-347	62	-292.3	-385.5	181.9	-300.8
-154	-105	-58.83	-98.66	-11.67	228	-228.3	-148.5	374	-309	-13	-437.2	-390	61	-271.1	-384	166.8	-300.8
-188	-131	-35.65	-125.5	-10.96	214	-221.2	-146.9	374	-316	2	-415.8	-414	73	-259.7	-380	153.3	-302.2
-239	-142	-19.61	-172.2	-1.061	198	-200.5	-140.6	376	-328	-3	-393.1	-433	86	-261.2	-373.6	139.8	-317.8
-251	-147	-49.92	-173.6	1.061	192	-189.4	-140.6	388	-337	-20	-391.8	-445	96	-255.5	-372	133.4	-317.8
-269	-134	-51.7	-204.8	24.4	200	-180.7	-143.7	412	-345	-33	-366.6	-447	103	-255.5	-372	133.4	-317.8
-283	-138	-69.53	-221	43.5	206	-179.9	-143.7	418	-350	-36	-344	-453	108	-245.6	-373.6	129.4	-317.8
-307	-156	-119.4	-237.3	64.01	214	-142.5	-166.8	432	-349	-26	-318.8	-440	132	-235.7	-372	108	-307.9
-309	-156	-137.3	-248.6	66.84	228	-127.5	-173.9	446	-351	-23	-278.4	-432	141	-221.5	-378.4	93.71	-313.5
-322	-155	-156.9	-255.7	63.3	254	-125.1	-172.3	442	-350	2	-257	-429	158	-203.1	-377.6	87.35	-326.3
-299	-208	-456.4	-263.5	64.72	266	-117.1	-167.6	440	-348	31	-234.3	-430	174	-194.6	-380.8	90.53	-336.2
-278	-216	-468.9	-266.3	80.28	268	-113.2	-168.4	468	-349	58	-226.8	-415	215	-194.6	-380.8	103.2	-347.5
-251	-223	-488.5	-264.9	87.35	278	-103.6	-173.9	476	-347	45	-219.2	-413	221	-186.1	-380	101.6	-358.8
-220	-215	-493.8	-269.1	87.35	294	-102.8	-182.6	486	-346	37	-205.4	-408	237	-190.4	-385.5	81.79	-350.3
-184	-207	-506.3	-265.6	83.1	306	-98.87	-191.4	498	-350	28	-190.2	-401	233	-181.9	-384	65.12	-373
-155	-190	-492	-267.7	52.69	334	-92.51	-197.7	496	-346	40	-177.6	-397	196	-173.4	-387.1	45.26	-391.4
-130	-172	-488.5	-266.3	45.62	346	-85.37	-196.9	502	-346	62	-172.6	-392	165	-156.4	-388.7	36.53	-399.9
-75	-158	-484.9	-257.8	29.35	374	-82.99	-198.5	496	-343	86	-157.5	-385	133	-133.8	-386.3	40.5	-411.2
-57	-151	-502.7	-255	24.4	386	-83.78	-199.3	492	-342	104	-147.4	-386	107	-101.2	-387.9	30.97	-412.6
-11	-170	-533	-242.2	30.06	408	-72.66	-183.4	498	-339	122	-144.9	-379	81	-89.88	-391.1	-5.559	-418.3
25	-188	-538.4	-242.2	31.47	428	-68.69	-185.8	508	-337	121	-156.2	-371	75	-79.97	-392.7	-23.03	-431
80	-209	-531.3	-235.2	25.82	432	-63.93	-196.1	514	-338	113	-160	-365	72	-60.16	-392.7	-23.03	-446.6
104	-210	-527.7	-230.9	19.45	462	-63.13	-204.1	518	-336	97	-168.8	-358	89	-47.42	-396.7	-27	-459.3
115	-207	-506.3	-222.4	-13.79	482	-56.78	-204.1	522	-337	76	-189	-345	135	-24.77	-402.2	-35.74	-474.9
131	-191	-451	-218.9	-29.35	504	-52.81	-202.5	514	-327	57	-176.4	-351	141	-23.36	-404.6	-38.12	-492
134	-163	-381.5	-214.7	-35.72	516	-47.25	-201.7	512	-317	59	-185.2	-344	196	-31.85	-414.1	-54	-504
125	-142	-313.8	-204	-34.3	524	-43.28	-206.5	520	-308	68	-180.2	-343	216	3.539	-420.5	-72.26	-522
114	-110	-242.5	-189.9	-40.67	518	-31.37	-210.4	524	-294	107	-182.7	-342	223	-6.37	-426.8	-94.5	-542
105	-86	-205	-189.2	-39.25	528	-27.4	-207.3	518	-268	129	-186.5	-341	217	-3.539	-378.4	-158	-546
84	-65	-178.3	107.9	-68.25	528	-21.84	-209.6	514	-252	135	-191.5	-341	201	-44.59	-377.6	-146.1	-540
72	-61	-160.4	140.4	-73.91	520	-23.43	-204.9	506	-229	149	-205.4	-339	184	-44.59	-380.8	-130.2	-512
51	-67	-133.7	153.8	-74.62	518	-5.162	-196.1	512	-174	142	-219.2	-338	167	-50.25	-377.6	-71.47	-456
38	-75	-82.01	165.9	-72.5	514	0.397	-210.4	512	-178	138	-236.9	-333	168	-50.25	-387.1	-48.44	-456
-13	-50	-69.53	180.7	-86.64	510	5.956	-221.6	516	-105	156	-252	-333	177	-56	-385.5	-31.76	-426
-33	-39	-32.09	196.3	-105	510	12.31	-227.9	512	-59	178	-264.6	-332	184	-72	-387.1	-21.44	-426
-68	-25	-16.04	204.8	-119.2	506	30.57	-228.7	504	20	194	-288.5	-332	165	-94	-384	-21.44	-426
-101	-9	14.26	211.8	-123.4	504	43.28	-223.9	504	69	203	-317.5	-330	163	-106	-389.5	-15.88	-428
-159	-15	21.39	210.4	-119.2	490	52.81	-217.6	500	108	183	-350.3	-331	124	-124	-391.1	-34.94	-416
-192	-32	32.09	199.1	-122.7	490	59.16	-204.9	466	160	170	-375.5	-335	98	-146	-387.1	-30.18	-414
-218	-48	57.05	198.4	-120.6	466	78.22	-171.5	428	244	159	-379.2	-339	67	-162	-386.3	-5.559	-384
-250	-69	57.05	177.2	-126.2	448	86.16	-152.5	390	304	159	-396.9	-342	55	-172	-385.5	13.5	-350
-290	-88	58.83	160.9	-122.7	422	86.96	-134.2	376	323	163	-398.1	-341	50	-198	-386.3	34.94	-334
-304	-98	58.83	113.5	-102.2	378	86.96	-133.4	364	356	178	-399.4	-342	49	-226	-378.4	42.09	-322
-314	-99	44.57	78.86	-80.98	320	92.51	-113.6	368	385	197	-407	-343	58	-260	-383.2	67.5	-318
-315	-104	24.96	46.33	-72.5	268	94.1	-113.6	348	392	204	-419.6	-344	56	-296	-384	69.88	-320
-330	-117	28.52	13.08	-68.96	216	91.72	-112.8	340	412	192	-437.2	-347	44	-332	-385.5	56.38	-304
-318	-119	1.783	-45.62	-61.18	168	89.34	-112.8	330	412	187	-451.1	-347	26	-354	-384.8	46.06	-324
-310	-125	-33.87	-82.4	-56.23	128	76.63	-104.8	320	441	156	-459.9	-348	1	-374	-383.2	38.91	-312
-309	-126	-58.83	-114.2	-47.03	76	67.9	-91.32	294	462	145	-466.2	-346	-2	-396	-383.2	35.74	-300
-303	-160	-114.1	-142.5	-46.33	30	52.01	-74.65	250	444	145	-477.5	-347	-5	-414	-377.6	53.21	-286
-287	-170	-139.1	-200.5	-35.01	-24	39.31	-61.94	228	427	148	-487.6	-350	-3	-430	-380	65.91	-276
-278	-173	-140.8	-201.2	-32.18	-46	6.75	-18.26	202	398	112	-522.9	-350	-6	-442	-382.4	44.47	-278
-263	-175	-137.3	-246.5	-9.548	-78	-13	3	180	-271	-166	-527.9	-351	-12	-462	-383.2	29.38	-292
-214	-160	-139.1	-271.9	-1.768	-90	-34	18	170	-302	-157	-500.2	-348	-18	-488	-377.6	25.41	-280
-217	-167	-180.1	-308	6.012	-96	-41	24	154	-313	-139	-477.5	-345	-27	-530	-377.6	23.82	-284
-181	-178	-210.4	-320.7	20.86	-104	-77	27	140	-301	-122	-428.4	-343	-16	-532	-376	34.94	-272
-169	-200	-233.5	-329.2	30.77	-106	-117	18	122	-316	-72	-385.5	-344	-7	-528	-371.2	42.88	-280
-113	-204	-212.1	-329.2	39.25	-104	-143	18	104	-314	-52	-360.3	-358	-11	-530	-384.8	34.15	-282
-72	-197	-180.1	-330.6	59.06	-90	-161	23	88	-312	-29	-341.4	-353	-21	-528	-381.6	23.03	-298
-52	-170	-187.2	-325.7	74.62	-72	-201	37	78	-320	-27	-322.5	-363	-24	-518	-384.8	-4.765	-302
-21	-150	-142.6	-324.3	91.59	-46	-214	48	56	-318	-34	-317.5	-370	-18	-502	-383.2	-7.941	-304
12	-129	-87.35	-317.9	110.7	-24	-219	57	56	-319	-36	-313.7	-372	1	-486	-389.5	-30.18	-322
81	-85	-74.87	-303.8	137.6	-10	-233	65	40	-321	-40	-284.7	-366	9	-462	-385.5	-40.5	-322
97	-67	-57.05	-297.4	148.2	2	-251	68	28	-323	-29	-231.8	-353	32	-444	-384.8	-35.74	-328
121	-50	-53.48	-285.4	154.5	20	-259	58	22	-328	9	-204.1	-347	49	-426	-374.4	-33.35	-342
168	-56	-69.53	-276.9	149.6	36	-269	46	8	-323	31	-194	-341	94	-414	-372	-50.03	-348
187	-61	-73.09	-257.8	154.5	48	-270	44	-4	-325	55	-181.4	-333	104	-410	-373.6	-68.29	-360
248	-81	-74.87	-249.3	164.4	68	-285	26	-12	-328	71	-162.5	-332	116	-414	-357	-58.76	-362
267	-76	-67.74	-238.7	177.2	76	-290	25	-28	-322	85	-158.8	-325	105	-416	-347.4	-54	-366
273	-77	-44.57	-229.5	187.8	92	-291	15	-42	-335	87	-160	-314	81	-422	-327.6	-32.56	-364
266	-49	-21.39	-223.1	187.8	106	-292	-3	-60	-328	73	-172.6	-312	78	-418	-301.4	-11.91	-370
257	-40	-42.79	-206.2	172.2	116	-293	-32	-72	-331	62	-167.6	-299	80	-402	-228.3	22.24	-388
259	-33	-35.65	-202.6	158.1	128	-292	-46	-74	-341	49	-143.6	-291	96	-392	-216.4	23.03	-402
252	-38	-42.79	-191.3	153.8	128	-282	-60	-106	-331	48	-151.2	-280	115	-394	-155.2	24.62	-438
243	-62	-30.31	-185	153.1	130	-276	-68	-110	-336	54	-158.8	-274	112	-399	-117.1	19.06	-476
233	-62	-23.18	-177.9	153.1	130	-261	-78	-122	-344	52	-170.1	-266	102	-410.3	-39.31	-7.147	-502
222	-58	-7.131	-156.7	141.8	122	-254	-84	-132	-347	8	-166.3	-255	94	-410.3	-5.162	-7.147	-522
201	-41	12.48	-148.2	130.5	124	-241	-81	-144	-339	23	-177.6	-244	80	-407.8	40.9	-5.559	-520
181	-21	26.74	-137.6	109.3	126	-232	-87	-158	-356	19	-185.2	-243	89	-394	82.99	3.971	-516
141	8	19.61	-113.5	83.1	122	-203	-80	-158	-342	3	-211.7	-246	101	-375	164.8	23.82	-508
114	6	30.31	-103.6	74.62	128	-176	-79	-158	-361	-16	-231.8	-253	115	-353.6	210	30.18	-520
96	14	35.65	-91.59	68.96	128	-159	-70	-156	-363	-30	-240.6	-272	171	-325.9	249	27	-526
45	-6	32.09	-81.69	69.67	108	-138	-63	-140	-358	-44	-269.6	-274	174	-303.2	286.3	22.24	-532
17	-34	41	-56.94	80.28	114	-102	-41	-134	-366	-49	-279.7	-280	208	-285.5	330.8	27.79	-528
-7	-46	24.96	-52.69	80.98	100	-85	-18	-122	-363	-66	-297.3	-294	236	-276.7	330	23.03	-524
-33	-56	5.348	-39.96	71.79	102	-67	1	-106	-368	-81	-299.9	-315	250	-269.2	357	13.5	-526
-85	-59	-48.13	-27.23	53.4	96	-59	26	-90	-360	-75	-311.2	-325	244	-272.9	368.9	3.971	-534
-108	-65	-67.74	-18.04	40.67	92	-33	77	-74	-346	-77	-325.1	-335	233	-278	365.7	-12.71	-532
-138	-91	-119.4	-3.183	27.94	88	-25	91	-72	-325	-71	-349	-345	207	-299.4	357	-15.88	-528
-158	-110	-144.4	3.89	23.69	86	-12	103	-68	-299	-78	-367.9	-363	141	-309.5	340.3	-19.06	-526
-166	-128	-197.9	7.426	27.23	88	-6	105	-68	-276	-93	-405.7	-366	118	-317.1	310.1	-7.941	-522
-205	-139	-228.2	4.597	39.96	94	15	105	-72	-256	-103	-435.9	-369	108	-328.4	237	6.353	-514
-231	-144	-287	-3.183	52.69	98	33	106	-82	-174	-89	-462.4	-371	95	-348.6	192.6	23.03	-504
-225	-129	-353	-15.91	68.25	104	35	104	-78	-117	-79	-485.1	-378	65	-356.1	141	40.5	-482
-255	-146	-413.6	-28.64	87.35	114	43	93	-100	-71	-60	-486.3	-377	57	-372.5	86.16	55.59	-468
-261	-162	-461.7	-54.81	120.6	122	60	64	-110	2	-24	-510.3	-394	48	-383.9	-18.66	55.59	-464
-281	-185	-499.2	-71.08	127.7	130	63	47	-124	116	0	-530.4	-393	39	-396.5	-35.34	56.38	-460
-282	-192	-515.2	-86.64	134	136	66	30	-136	121	-3	-532.9	-407	23	-412.9	-119.5	54.79	-420
-304	-178	-527.7	-105.7	130.5	146	67	25	-144	222	1	-531.7	-423	7	-443.1	-179.9	79.41	-406
-13	-106	-524.1	-120.6	124.1	158	65	12	-146	-339	-91	-527.9	-427	-1	-459.5	-253.7	115.1	-372
-19	-109	-500.9	-153.1	114.2	168	60	8	-154	-351	-91	-510.3	-424	-8	-483.5	-299.8	133.4	-354
-28	-99	-445.7	-172.9	117.1	182	60	8	-150	-364	-81	-491.4	-431	-28	-511.2	-341.9	144.5	-344
-47	-83	-408.2	-192	122.7	192	55	11	-140	-366	-48	-452.3	-419	-66	-536.4	-362.5	145.3	-336
-69	-63	-351.2	-229.5	134.7	204	26	24	-126	-355	-29	-424.6	-301	-152	-533.9	-400.6	161.2	-328
-113	-25	-312	-244.4	138.3	220	12	32	-130	-334	8	-417	-294	-136	-527.6	-406.2	169.9	-312
-139	-11	-274.5	-262	134	236	1	35	-140	-325	14	-412	-293	-113	-484.7	-411	179.5	-300
-164	0	-247.8	-281.1	126.2	262	-11	23	-142	-300	7	-409.5	-293	-89	-433	-407	187.4	-306
-207	-20	-233.5	-300.2	122	276	-35	0	-150	-284	-19	-410.7	-292	-21	-396.5	-399	173.9	-304
-236	-43	-246	-300.2	123.4	282	-52	-8	-146	-279	-27	-410.7	-295	8	-365	-395.9	165.2	-304
-261	-70	-228.2	-298.8	131.9	304	-75	-18	-144	-275	-28	-395.6	-296	29	-339.8	-390.3	159.6	-294
-285	-89	-192.5	-296	129.1	322	-93	-17	-132	-265	-20	-359.1	-297	41	-313.3	-383.2	159.6	-280
-308	-92	-162.2	-300.2	119.2	340	-138	-22	-114	-249	-6	-330.1	-297	65	-286.8	-384.8	174.7	-278
-327.9	-95.44	-140.8	-294.6	97.25	358	-157	-12	-98	-251	11	-292.3	-300	129	-266.6	-380	182.6	-290
-343.6	-103.3	-114.1	-295.3	82.4	370	-180	-6	-82	-240	25	-252	-303	170	-251.5	-373.6	173.1	-288
-348.1	-110	-99.83	-288.9	79.57	368	-179	-6	-78	-235	78	-230.6	-303	201	-245.2	-372	159.6	-304
-351.4	-106.7	-87.35	-279.7	74.62	376	-232	-16	-74	-229	82	-210.4	-306	233	-240.2	-367.3	125.5	-302
-339.1	-96.56	-57.05	-272.7	64.01	390	-249	-26	-66	-228	99	-192.8	-305	240	-243.9	-367.3	115.1	-296
-324.5	-90.95	-33.87	-269.1	48.45	404	-265	-23	-52	-228	105	-177.6	-304	243	-255.3	-368.1	110.4	-296
-315.5	-93.19	-39.22	-260.6	33.6	412	-270	-28	-34	-216	77	-172.6	-304	235	-267.9	-364.1	104	-296
-297.5	-124.6	-19.61	-245.1	10.96	406	-274	-7	-20	-215	71	-166.3	-305	205	-270.4	-370.5	104.8	-300
-287.4	-131.4	5.348	-235.2	7.426	410	-276	6	-16	-216	76	-148.7	-299	195	-269.2	-372	104.8	-318
-278.5	-134.7	24.96	-225.3	2.475	416	-272	20	12	-217	86	-127.3	-296	182	-267.9	-379.2	81.79	-320
-267.2	-124.6	42.79	-216.8	-10.26	434	-276	34	12	-233	100	-114.7	-297	177	-251.5	-376.8	66.71	-320
-243.6	-126.9	78.12	-206.2	-31.47	444	-270	49	24	-251	140	-100.8	-295	176	-235.1	-381.6	56.38	-320
-227.9	-140.4	95.75	-188.5	-71.79	470	-270	48	36	-257	141	-102.1	-291	173	-216.2	-385.5	56.38	-330
-213.3	-153.8	113.4	-174.3	-87.35	468	-266	41	36	-253	135	-104.6	-296	182	-189.7	-387.9	55.59	-334
-204.4	-143.7	156.2	-160.2	-100.1	464	-267	37	50	-268	120	-102.1	-296	188	-162	-386.3	49.24	-344
-195.4	-142.6	176.4	-139.7	-114.2	462	-267	19	60	-285	116	-108.4	-306	201	-136.8	-389.5	27.79	-348
-194.2	-119	187.7	-127.7	-116.3	448	-262	13	70	-290	117	-89.45	-309	199	-124.2	-396.7	27.79	-356.1
-196.5	-95.44	186.5	-111.4	-131.2	464	-262	13	90	-317	122	-93.23	-317	186	-107.8	-387.1	25.41	-356.1
-199.9	-77.47	211.7	-105	-146.8	436	-257	10	90	-313	140	-97.01	-315	168	-93.92	-387.9	24.62	-372.5
-206.6	-69.61	230.6	-81.69	-156	410	-257	-8	92	-314	159	-104.6	-318	131	-77.53	-391.1	5.559	-371.3
-211.1	-67.37	241.9	-73.2	-157.4	334	-253	-23	110	-319	159	-107.1	-314	120	-68.71	-388.7	4.765	-385.1
-216.7	-72.98	263.3	-66.13	-156.7	246	-250	-42	114	-318	148	-110.9	-306	111	-67.45	-387.9	-6.353	-381.4
-218.9	-81.96	267.1	-56.23	-146.1	166	-247	-51	116	-320	136	-127.3	-296	100	-66.19	-379.2	-7.941	-404
-229.1	-77.47	277.2	-47.03	-149.6	66	-236	-62	136	-317	115	-138.6	-293	82	-69.97	-344.2	22.24	-407.8
-229.1	-57.26	274.7	-23.69	-147.5	-20	-232	-62	148	-321	110	-137.3	-280	34	-68.71	-314.1	22.24	-425.5
-233.5	-40.42	260.8	-2.475	-146.8	-104	-224	-61	154	-311	124	-139.9	-271	-3	-76.27	-287.9	25.41	-431.8
-227.9	-22.46	268.4	18.74	-141.1	-182	-223	-61	154	-301	135	-144.9	-260	-36	-68.71	-264.8	30.18	-462
-229.1	-15.72	277.2	50.57	-136.9	-218	-213	-81	166	-297	149	-157.5	-247	-89	-71.23	-221.2	36.53	-480.9
-234.7	-20.21	283.5	73.91	-134	-262	-199	-91	168	-283	171	-161.3	-238	-102	-57.36	-123.5	54.79	-498.6
-234.7	-28.07	283.5	90.88	-133.3	-288	-188	-97	170	-265	167	-172.6	-226	-109	-38.45	-69.49	56.38	-525.1
-227.9	-39.3	302.4	110	-127.7	-308	-179	-101	172	-255	157	-195.3	-218	-120	-33.41	63.93	-13.5	-528
-224.6	-58.39	303.6	147.5	-134.7	-342	-155	-99	184	-215	163	-199.1	-194	-161	-34.67	-40.1	28.59	-496
-223.4	-65.12	303.6	155.2	-136.9	-350	-138	-95	194	-165	189	-209.1	-178	-171	-30.89	-99.66	51.62	-472
-211.1	-50.53	289.8	158.8	-134	-348	-125	-99	208	-131	205	-231.8	-158	-173	-72.49	-158.4	69.09	-450
-195.4	-39.3	287.3	157.4	-134	-338	-107	-88	218	-93	226	-249.5	-109	-162	-155.7	-214.8	77.03	-424
-167.3	-15.72	272.1	142.5	-124.1	-338	-82	-71	216	-9	242	-273.4	-82	-143	-223.8	-309.3	104.8	-410
-156.1	-11.23	257	104.3	-104.3	-310	-67	-51	218	39	234	-302.4	2	-82	-286.8	-344.2	116.7	-390
-138.1	-16.84	255.8	75.32	-88.76	-292	-57	-48	228	82	222	-332.6	56	-49	-337.6	-363.3	132.6	-376
-125.8	-25.82	241.9	42.79	-70.37	-284	-52	-48	232	126	213	-359.1	115	-7	-375.8	-376	152.5	-358
-104.4	-39.3	253.2	-22.28	-61.18	-278	-19	-68	248	171	204	-380.5	230	46	-418.3	-386.3	162	-344.6
-75.23	-67.37	253.2	-56.94	-64.72	-296	1	-77	268	241	199	-396.9	279	67	-445.2	-403	169.9	-344.6
-56.14	-84.21	243.2	-89.47	-76.03	-298	11	-82	268	287	203	-401.9	314	80	-476.3	-407.8	171.5	-327.2
-48.28	-84.21	234.3	-121.3	-79.57	-284	20	-87	282	321	214	-403.2	348	97	-503.2	-406.2	178.7	-328.8
-28.07	-74.11	225.5	-185	-84.52	-284	40	-81	278	349	246	-413.3	380	103	-527.3	-401.4	183.4	-330.4
-23.58	-67.37	226.8	-212.5	-99.37	-290	42	-77	274	375	259	-429.6	391	110	-534.3	-395.1	174.7	-330.4
-15.72	-62.88	220.5	-242.9	-106.4	-272	47	-62	258	384	251	-444.8	-437	160	-531.5	-387.9	159.6	-330.4
-11.23	-52.77	239.4	-267.7	-116.3	-270	50	-54	242	401	236	-466.2	-434	186	-524.4	-388.7	156.4	-322.4
4.491	-86.46	236.9	-291.7	-113.5	-238	48	-24	230	418	208	-478.8	-408	207	-507.4	-387.9	165.2	-303.4
13.47	-104.4	248.2	-321.5	-106.4	-210	48	-12	230	423	194	-500.2	-406	206	-506	-387.9	166	-300.2
10.11	-120.1	262.1	-332.1	-101.5	-180	51	-9	218	425	184	-507.7	-398	192	-507.4	-384	163.6	-308.1
14.6	-126.9	288.5	-339.8	-84.52	-150	49	-5	230	419	167	-527.9	-387	147	-503.2	-386.3	154.1	-312.9
14.6	-123.5	279.7	-351.2	-38.55	-106	48	-25	226	-332	-157	-509	-386	137	-486.2	-380.8	139.8	-317.6
7.86	-107.8	272.1	-354	-18.04	-72	42	-36	228	-333	-125	-475	-384	132	-465	-380	123.9	-317.6
0	-93.19	272.1	-356.1	5.305	-46	36	-40	220	-342	-79	-451.1	-386	138	-433.8	-382.4	123.9	-306.5
-4.491	-88.7	265.8	-354	27.23	-24	33	-45	228	-330	-73	-424.6	-377	175	-406.9	-380.8	127.9	-312.9
-23.58	-104.4	279.7	-353.3	42.08	-6	29	-59	234	-330	-65	-408.2	-374	203	-378.6	-383.2	106.4	-333.5
-23.58	-116.8	302.4	-350.5	49.86	14	25	-75	234	-329	-72	-391.8	-364	226	-348.9	-392.7	87.35	-336.7
-31.44	-126.9	302.4	-338.4	64.01	36	17	-87	240	-325	-73	-359.1	-357	255	-337.6	-393.5	72.26	-341.5
-40.42	-131.4	298.6	-325	75.32	50	13	-101	238	-332	-69	-330.1	-348	266	-326.3	-394.3	61.15	-333.5
-71.86	-110	259.5	-306.6	86.64	62	-1	-105	246	-327	-40	-291	-340	267	-324.8	-388.7	54.79	-338.3
-92.07	-88.7	254.5	-279	95.83	66	-14	-105	250	-330	-23	-267.1	-326	254	-324.8	-392.7	57.97	-322.4
-114.5	-81.96	239.4	-257.1	107.9	78	-31	-101	252	-333	-15	-235.6	-329	233	-329.1	-382.4	65.12	-312.9
-122.4	-78.6	235.6	-235.9	123.4	86	-31	-104	250	-322	35	-210.4	-320	187	-326.3	-376.8	79.41	-301.8
-137	-81.96	228	-201.9	156	92	-72	-73	258	-327	46	-189	-312	171	-313.5	-370.5	94.5	-304.9
-180.8	-110	220.5	-181.4	160.9	100	-94	-72	246	-326	50	-181.4	-309	162	-300.8	-361.7	109.6	-300.2
-198.7	-132.5	207.9	-167.3	160.9	110	-110	-65	256	-328	45	-171.3	-306	162	-288	-355.4	108	-317.6
-215.6	-139.2	191.5	-148.2	156.7	118	-128	-65	272	-314	36	-165	-309	158	-275.3	-354.6	99.26	-328.8
-234.7	-146	171.3	-113.5	128.4	126	-162	-83	280	-319	42	-155	-312	140	-272.5	-346.6	65.12	-338.3
-257.1	-144.8	168.8	-95.13	116.3	134	-181	-91	280	-319	54	-144.9	-313	125	-281	-344.2	50.82	-330.4
-253.8	-138.1	146.2	-82.4	114.2	132	-198	-91	274	-314	71	-139.9	-316	93	-273.9	-351.4	46.85	-336.7
-261.6	-138.1	129.8	-72.5	117.8	138	-214	-95	268	-303	112	-126	-318	66	-261.2	-354.6	38.91	-339.9
-274	-153.8	119.7	-69.67	124.1	132	-238	-81	286	-305	120	-128.5	-335	46	-245.6	-360.9	17.47	-357.4
-214.5	-231.3	-220.5	-66.13	136.1	126	-249	-70	286	-305	121	-134.8	-344	38	-217.3	-376	-0.794	-371.6
-196.5	-221.2	-238.1	-66.84	132.6	128	-260	-52	286	-306	115	-149.9	-344	36	-190.4	-380	-12.71	-366.9
-171.8	-210	-250.7	-62.59	119.2	142	-261	-54	272	-294	83	-153.7	-353	45	-157.8	-380.8	-10.32	-366.9
-151.6	-204.4	-264.6	-61.18	87.35	128	-270	-12	280	-282	74	-176.4	-357	51	-136.6	-384	-11.12	-387.5
-126.9	-204.4	-315	-66.13	68.25	142	-280	-4	282	-284	61	-177.6	-361	41	-115.4	-388.7	-26.21	-401.8
-87.58	-223.4	-388.1	-69.67	54.11	148	-286	-10	294	-268	59	-182.7	-366	35	-99.79	-398.2	-36.53	-427.2
-59.51	-227.9	-409.5	-82.4	44.91	154	-288	-12	302	-249	73	-200.3	-367	13	-82.8	-402.2	-42.09	-408.2
-32.56	-229.1	-404.4	-111.4	44.91	160	-291	-22	310	-206	109	-196.5	-361	6	-60.16	-401.4	-43.68	-425.6
38.18	-205.5	-355.3	-114.2	44.2	172	-289	-23	316	-164	143	-216.7	-351	0	-46	-397.5	-54.79	-441.5
71.86	-195.4	-316.2	-137.6	58.35	182	-288	-23	310	-133	160	-233.1	-338	-2	-46	-400.6	-62.74	-446.3
105.5	-179.6	-288.5	-156	73.2	194	-286	-26	312	-66	188	-259.5	-321	5	-36.09	-398.2	-66.71	-460.6
137	-172.9	-288.5	-169.4	88.06	190	-288	-31	314	-23	188	-288.5	-295	-15	-40.34	-395.1	-61.15	-463.8
216.7	-174	-296.1	-200.5	114.2	200	-285	-44	316	7	184	-323.8	-279	-34	-31.85	-390.3	-56.38	-476.5
249.3	-180.8	-303.6	-213.9	115.6	208	-287	-58	324	37	171	-357.8	-260	-61	-47.42	-388.7	-57.18	-484.4
291.9	-177.4	-265.8	-230.9	113.5	226	-285	-56	316	134	149	-380.5	-233	-85	-57.33	-387.9	-71.47	-492.4
303.2	-169.5	-240.6	-258.5	93.71	236	-288	-72	318	179	145	-412	-212	-90	-89.88	-385.5	-82.59	-512.8
305.4	-150.5	-235.6	-273.4	89.47	244	-281	-89	326	226	144	-409.5	-200	-96	-109.7	-380	-93.71	-520.3
302	-144.8	-255.8	-279	86.64	262	-278	-95	352	249	146	-413.3	-179	-90	-142.3	-382.4	-97.68	-538
311	-148.2	-240.6	-287.5	94.42	264	-276	-104	348	283	160	-412	-151	-81	-176.2	58.37	46.85	-528
304.3	-147.1	-209.1	-291	110	274	-265	-119	360	350	175	-417	-124	-83	-230	13.1	65.91	-520
300.9	-134.7	-189	-287.5	107.9	292	-259	-148	368	386	179	-429.6	-94	-84	-279.6	-68.69	73.06	-516
289.7	-116.8	-144.9	-292.5	102.9	308	-250	-155	370	400	179	-428.4	-69	-79	-319.2	-113.2	77.03	-489.2
276.2	-99.93	-121	-293.2	88.76	320	-237	-158	374	443	185	-438.5	-23	-65	-346.1	-160	90.53	-473.3
242.5	-55.02	-94.49	-297.4	80.98	320	-224	-158	388	445	177	-443.5	57	-28	-368.7	-197.3	108.8	-459
225.7	-43.79	-75.6	-291	80.98	324	-201	-160	384	443	174	-458.6	102	-7	-395.6	-233.9	115.9	-439.9
206.6	-37.05	-52.92	-291.7	80.28	326	-182	-159	390	461	162	-477.5	151	-1	-421.1	-309.3	132.6	-408.2
192	-37.05	-52.92	-286.8	72.5	340	-173	-156	398	460	129	-486.3	236	9	-443.7	-331.5	145.3	-387.5
174	-41.54	-39.06	-284.7	42.08	352	-153	-140	376	460	108	-501.4	269	23	-462.1	-352.2	161.2	-395.5
132.5	-57.26	-20.16	-281.1	24.4	352	-132	-117	374	444	101	-504	287	34	-474.9	-378.4	173.9	-392.3
107.8	-55.02	-1.26	-275.5	11.67	358	-115	-113	376	421	98	-507.7	297	42	-490.5	-387.9	175.5	-378
83.09	-38.18	8.819	-269.1	3.183	350	-103	-116	400	400	97	-497.7	295	64	-510.3	-398.2	183.4	-362.1
22.46	-3.368	15.12	-255	1.061	340	-94	-120	404	340	106	-497.7	292	59	-532.9	-394.3	194.6	-349.4
-6.737	6.737	22.68	-246.5	-1.768	316	-75	-125	402	303	114	-496.4	-413.9	99.8	-532.9	-396.7	203.3	-360.5
-37.05	15.72	21.42	-238	-0.354	294	-53	-125	410	264	101	-512.8	-413	99.8	-528.7	-399	199.3	-366.9
-75.23	7.86	12.6	-228.8	1.768	282	-44	-121	386	193	66	-532.9	-415.7	105.1	-514.5	-391.9	184.2	-370.1
-133.6	-15.72	11.34	-223.9	-10.26	262	-37	-116	376	150	43	-536.7	-420.1	123	-490.5	-391.1	173.1	-365.3
-170.7	-35.93	1.26	-202.6	-37.84	238	-17	-104	374	98	28	-534.2	-414.8	133.7	-456.5	-399.8	162.8	-351
-197.6	-40.42	-13.86	-185.7	-56.23	204	-9	-109	382	53	15	-526.6	-396.1	192.5	-422.5	-395.9	167.6	-351
-226.8	-41.54	-45.36	-168.7	-64.01	188	-9	-113	386	-28	19	-514	-390.7	214.8	-406.9	-388.7	179.5	-335.1
-236.9	-37.05	-76.86	-132.6	-76.03	162	-4	-115	372	-84	41	-492.6	-389	233.5	-388.5	-399.8	200.1	-324
-274	-48.28	-103.3	-107.9	-78.15	130	7	-113	360	-115	46	-466.2	-374.7	243.3	-378.6	-394.3	200.9	-339.9
-285.2	-62.88	-134.8	-86.64	-74.62	94	11	-115	334	-156	58	-459.9	-362.2	236.1	-371.6	-395.1	189.8	-339.9
-303.2	-86.46	-167.6	-59.06	-71.08	64	6	-116	328	-184	61	-438.5	-356.9	216.5	-381.5	-393.5	169.1	-347.8
-314.4	-95.44	-199.1	-14.5	-73.91	30	3	-122	312	-242	67	-418.3	-349.8	191.6	-385.7	-395.9	155.6	-346.2
-336.8	-94.32	-234.3	12.38	-85.93	-2	3	-136	302	-276	82	-380.5	-347.1	161.3	-377.2	-399	156.4	-333.5
-344.7	-104.4	-264.6	31.47	-93.01	-38	3	-143	288	-292	103	-362.9	-345.3	131.9	-356	-395.1	158.8	-338.3
-349.2	-108.9	-291	56.94	-93.01	-66	-3	-151	264	-309	139	-349	-348.9	126.5	-344.7	-392.7	158	-349.4
-360.4	-114.5	-320	88.76	-92.3	-66	-10	-150	252	-324	140	-332.6	-350.6	113.2	-343.3	-392.7	150.1	-357.4
-350.3	-122.4	-361.6	134	-74.62	-62	-23	-160	228	-335	142	-327.6	-351.5	114.1	-340.4	-395.9	144.5	-360.5
-345.8	-138.1	-391.8	153.8	-59.06	-64	-36	-163	212	-349	138	-332.6	-357.8	63.27	-316.4	-388.7	117.5	-365.3
-342.5	-152.7	-415.8	173.6	-32.89	-46	-37	-163	188	-368	102	-336.4	-361.3	62.38	-293.7	-382.4	104	-378
-336.8	-149.3	-435.9	187.1	10.26	-42	-54	-156	176	-386	86	-335.1	-361.3	68.61	-269.6	-384	97.68	-373.2
-327.9	-161.7	-437.2	195.6	31.47	-26	-81	-138	162	-386	79	-321.3	-357.8	77.52	-244.2	-375.2	111.2	-366.9
-320	-157.2	-462.4	196.3	43.5	-30	-95	-132	166	-382	77	-306.2	-354.2	93.56	-228.6	-370.5	123.9	-344.6
-312.1	-168.4	-481.3	205.5	51.28	-32	-107	-116	160	-384	84	-288.5	-350.6	90.89	-218.7	-368.1	135	-341.5
-311	-172.9	-501.4	205.5	52.69	-20	-116	-105	166	-381	102	-274.7	-348	75.74	-207.4	-364.9	142.1	-339.9
-294.2	-185.3	-510.3	197.7	55.52	-14	-127	-74	134	-373	103	-272.1	-345.3	60.59	-190.4	-363.3	127.9	-344.6
-282.9	-190.9	-500.2	179.3	65.42	-14	-135	-71	124	-372	86	-278.4	-343.5	52.57	-170.6	-358.5	102.4	-371.6
-279.6	-184.1	-472.5	160.2	73.2	-8	-140	-58	132	-368	75	-255.8	-339.1	58.81	-152.2	-362.5	87.35	-374.8
-270.6	-179.6	-456.1	133.3	83.1	-8	-143	-51	120	-364	82	-244.4	-337.3	68.61	-132.3	-369.7	75.44	-379.6
-266.1	-157.2	-412	70.37	99.37	-8	-151	-63	108	-366	91	-219.2	-334.6	68.61	-118.2	-374.4	68.29	-385.9
-256	-139.2	-352.8	39.96	90.88	-14	-149	-69	106	-354	104	-199.1	-332.8	90.89	-105.5	-383.2	58.76	-384.4
-253.8	-123.5	-304.9	14.5	78.86	-18	-152	-70	90	-348	132	-181.4	-334.6	81.09	-104	-382.4	38.91	-392.3
-257.1	-122.4	-267.1	-50.57	41.38	-16	-149	-79	86	-343	140	-173.9	-330.1	67.72	-89.88	-380.8	25.41	-401.8
-243.6	-87.58	-244.4	-88.06	28.64	-26	-151	-86	80	-339	140	-172.6	-331.9	63.27	-72.9	-387.9	22.24	-397.1
-242.5	-89.82	-218	-121.3	17.33	-36	-148	-95	70	-339	133	-173.9	-325.7	57.92	-53.08	-402.2	18.26	-401.8
-238	-104.4	-191.5	-159.5	6.012	-52	-144	-110	60	-331	108	-170.1	-322.1	67.72	-37.51	-395.1	11.91	-398.6
-235.8	-120.1	-155	-239.4	-39.96	-66	-148	-122	58	-324	102	-147.4	-322.1	76.63	-13.45	-406.2	9.529	-416.1
-238	-125.8	-122.2	-269.8	-60.47	-74	-152	-133	52	-319	99	-137.3	-320.3	90	-4.954	-412.5	-24.62	-433.6
-243.6	-123.5	-49.14	-288.2	-71.08	-68	-148	-132	42	-326	114	-141.1	-323.9	93.56	13.45	-416.5	-34.15	-454.2
-248.1	-113.4	-2.52	-316.5	-77.45	-54	-150	-134	26	-320	103	-132.3	-322.1	83.76	20.52	-411	-47.65	-454.2
-252.6	-93.19	25.2	-327.1	-85.23	-52	-147	-131	6	-314	82	-128.5	-323	84.65	23.36	-414.1	-49.24	-476.5
-265	-85.33	75.6	-337	-79.57	-46	-153	-149	-12	-317	80	-132.3	-324.8	82.87	23.36	-399	-52.41	-468.5
-269.5	-90.95	118.4	-335.6	-76.74	-22	-147	-174	-32	-321	77	-133.6	-321.2	105.1	24.77	-384	-48.44	-478.1
-277.3	-99.93	160	-330.6	-66.13	-22	-148	-172	-56	-320	90	-123.5	-324.8	101.6	14.86	-351.4	-35.74	-482.8
-274	-103.3	185.2	-325	-62.59	-14	-138	-194	-82	-322	84	-110.9	-325.7	88.22	13.45	-337.9	-38.91	-497.1
-281.8	-123.5	209.1	-325.7	-69.67	-14	-120	-217	-96	-313	81	-121	-327.5	73.96	4.954	-284.7	-65.91	-530.4
-278.5	-114.5	246.9	-317.9	-79.57	-10	-106	-213	-102	-320	65	-128.5	-329.3	48.12	-7.785	-264	-19.85	-526
-271.7	-106.7	265.8	-313.7	-90.88	-4	-100	-214	-102	-319	68	-131	-327.5	32.97	-20.52	-315.7	-17.47	-508
-271.7	-108.9	296.1	-300.2	-104.3	4	-82	-212	-102	-332	69	-133.6	-321.2	18.71	-17.69	-357	-2.382	-482
-261.6	-120.1	335.1	-292.5	-102.2	8	-57	-194	-102	-332	65	-151.2	-316.8	7.129	-33.26	-404.6	19.85	-468
-256	-134.7	366.6	-287.5	-111.4	-2	-39	-195	-116	-331	40	-162.5	-305.2	-15.15	-47.42	-405.4	32.56	-440
-251.5	-147.1	380.5	-284	-127.7	0	-28	-194	-146	-341	32	-178.9	-301.6	-32.97	-65.82	-409.4	53.21	-414
-242.5	-144.8	398.1	-276.2	-144.6	18	-16	-199	-148	-354	33	-181.4	-294.5	-59.7	-89.88	-410.2	57.18	-390
-223.4	-130.2	412	-262	-175	82	11	-199	-166	-345	9	-196.5	-292.7	-63.27	-98.37	-398.2	121.5	-378
-212.2	-128	446	-257.8	-171.5	94	28	-197	-162	-359	-4	-223	-261.5	-138.1	-133.8	-401.4	143.7	-370
-204.4	-134.7	471.2	-247.9	-153.1	118	27	-198	-164	-361	-16	-241.9	-230.3	-159.5	-183.3	-393.5	146.9	-350
-202.1	-134.7	476.3	-231.6	-125.5	136	46	-180	-168	-356	-26	-268.4	-196.5	-171.1	-232.8	-393.5	146.9	-338
-174	-141.5	470	-221.7	-98.66	150	61	-161	-176	-369	-37	-274.7	-153.7	-178.2	-282.4	-386.3	173.9	-332
-169.5	-126.9	446	-210.4	-66.84	158	74	-171	-190	-371	-38	-302.4	-64.6	-176.4	-314.9	-386.3	192.2	-318
-154.9	-121.3	428.4	-179.3	3.89	170	77	-170	-200	-359	-42	-328.8	-6.683	-164.9	-329.1	-381.6	197.7	-312
-150.5	-116.8	442.2	-163	27.23	166	81	-174	-236	-349	-71	-345.2	43.22	-152.4	-346.1	-378.4	202.5	-312
-130.2	-114.5	423.3	-148.9	50.57	186	86	-173	-256	-350	-80	-367.9	96.68	-148.8	-375.8	-372.8	180.3	-316
-113.4	-115.6	391.8	-141.1	56.94	190	90	-177	-284	-324	-77	-385.5	198.3	-154.2	-394.2	-372.8	169.1	-320
-89.82	-99.93	357.8	-95.83	71.79	208	92	-192	-334	-293	-76	-418.3	246.4	-157.7	-405.5	-372	165.2	-320
-75.23	-85.33	323.8	-79.57	64.01	232	89	-201	-366	-274	-91	-454.8	274.9	-152.4	-415.4	-368.9	158	-320
-30.32	-58.39	304.9	-66.13	52.69	242	87	-206	-382	-255	-126	-509	282	-147.9	-438.1	-376	154.1	-320
-5.614	-49.4	292.3	-51.28	34.3	266	77	-208	-380	-221	-133	-535.5	320.3	-113.2	-459.3	-375.2	142.1	-324
20.21	-47.16	274.7	-20.16	13.08	292	75	-205	-374	-210	-150	-531.7	324.8	-106	-483.4	-377.6	130.2	-334
21.33	-47.16	263.3	-7.426	8.134	308	59	-201	-346	-240	-145	-514	324.8	-106	-521.6	-379.2	124.7	-332
79.72	-89.82	252	3.183	8.841	304	24	-181	-314	-272	-119	-493.9	318.6	-110.5	-534.3	-376	125.5	-332
104.4	-107.8	243.2	3.89	18.04	290	3	-157	-302	-285	-98	-459.9	-381.8	-10.69	-528	-378.4	118.3	-338
126.9	-120.1	224.3	6.719	42.08	300	-1	-137	-280	-296	-76	-408.2	-380	15.15	-518	-383.2	107.2	-356
130.2	-126.9	209.1	10.26	50.57	306	-15	-111	-258	-296	-78	-383	-375.6	36.53	-496	-381.6	88.15	-356
153.8	-114.5	207.9	10.26	50.57	324	-35	-87	-244	-312	-25	-357.8	-378.3	49.01	-490	-385.5	73.06	-356
158.3	-110	206.6	8.841	43.5	346	-52	-60	-262	-317	-33	-355.3	-377.4	50.79	-486	-383.2	66.71	-366
163.9	-105.5	190.2	5.305	10.26	366	-56	-47	-280	-320	-36	-349	-373.8	37.43	-474	-381.6	65.91	-380
163.9	-105.5	185.2	1.768	0.354	378	-61	-35	-294	-330	-45	-332.6	-376.5	35.64	-454	-383.2	61.15	-394
165.1	-130.2	167.6	-8.841	-5.305	374	-63	-28	-330	-338	-36	-302.4	-374.7	55.25	-428	-391.1	19.06	-404
163.9	-139.2	176.4	-21.57	-4.597	372	-65	-35	-354	-343	-32	-274.7	-372	79.31	-410	-395.9	8.735	-412
160.6	-144.8	173.9	-51.98	11.67	368	-63	-34	-376	-333	-15	-243.2	-369.4	93.56	-398	-391.9	1.588	-430
156.1	-144.8	204.1	-74.62	27.23	356	-59	-49	-394	-332	4	-239.4	-373.8	95.35	-396	-397.5	-10.32	-452
115.6	-125.8	214.2	-95.83	45.62	344	-51	-49	-402	-334	40	-214.2	-380	97.13	-386	-398.2	-36.53	-456
90.95	-116.8	195.3	-118.5	62.59	336	-45	-44	-394	-330	49	-206.6	-384.5	94.46	-382	-399	-49.24	-462
64	-102.2	201.6	-165.9	85.93	340	-38	-42	-388	-330	49	-197.8	-378.3	106	-358	-387.9	-40.5	-474
34.81	-79.72	181.4	-188.5	90.18	336	-32	-37	-378	-330	41	-195.3	-378.3	120.3	-332	-379.2	-34.94	-476
-29.19	-55.02	176.4	-207.6	88.76	348	-20	-19	-372	-332	15	-197.8	-375.6	174.7	-306	-368.1	-21.44	-494
-60.63	-55.02	175.1	-220.3	81.69	348	-13	3	-356	-326	14	-186.5	-372	196	-292	-357.8	-34.94	-516
-84.21	-56.14	176.4	-269.8	68.25	358	-2	9	-350	-335	22	-165	-368.5	213	-286	-338.7	-48.44	-532
-122.4	-72.98	167.6	-278.3	64.01	370	7	26	-342	-335	34	-161.3	-366.7	221	-276.7	-337.1	-51.62	-530
-180.8	-99.93	160	-284.7	63.3	376	22	33	-356	-347	66	-143.6	-361.3	215.6	-278.1	-258.5	-48.44	-538
-201	-103.3	132.3	-282.6	68.25	394	32	23	-356	-353	71	-136.1	-358.7	203.2	-289.5	-224.3	-27.79	-532
-222.3	-102.2	100.8	-279	57.64	410	27	19	-366	-359	72	-131	-355.1	182.7	-289.5	-282	-51.68	-500.3
-225.7	-101.1	66.78	-277.6	44.2	428	44	11	-366	-364	70	-139.9	-356.9	181.8	-282.4	-314.1	-23.17	-473.3
-262.7	-97.68	37.8	-274.1	24.4	448	64	13	-360	-371	62	-141.1	-336.4	171.1	-268.2	-356	33.86	-443.1
-276.2	-102.2	-2.52	-270.5	13.79	458	65	17	-362	-364	54	-128.5	-325.7	183.6	-256.9	-371.1	63.27	-427.2
-284.1	-113.4	-26.46	-265.6	13.79	454	68	24	-360	-358	45	-149.9	-319.5	200.5	-252.7	-378.3	81.09	-406.6
-303.2	-132.5	-71.82	-265.6	15.91	448	74	26	-370	-356	40	-162.5	-310.5	213	-239.9	-396.1	99.8	-395.5
-331.2	-176.3	-407	-260.6	11.67	460	80	5	-400	-330	31	-167.6	-299	217.4	-239.9	-418.4	129.2	-384.4
-332.4	-215.6	-475	-258.5	11.67	476	88	-7	-424	-307	29	-176.4	-293.6	205.8	-247	-416.6	138.1	-357.4
-322.2	-233.5	-522.9	-247.2	-27.94	490	92	-16	-432	-296	32	-183.9	-286.5	186.2	-258.3	-416.6	152.4	-349.4
336.8	-143.7	-531.7	-252.1	-39.25	502	94	-27	-460	-272	19	-200.3	-280.2	162.2	-249.8	-413	152.4	-338.3
342.5	-140.4	-509	-255.7	-58.35	524	97	-38	-458	-232	18	-204.1	-273.1	127.4	-249.8	-407.7	155.9	-351
341.3	-131.4	-464.9	-252.1	-62.59	516	91	-42	-456	-216	23	-205.4	-268.7	116.7	-230	-398.8	142.6	-341.5
342.5	-128	-428.4	-249.3	-59.76	512	85	-35	-446	-186	39	-210.4	-272.2	110.5	-213	-403.2	131.9	-338.3
324.5	-68.49	-389.3	-240.8	-54.81	508	81	-33	-448	-144	52	-202.8	-273.1	112.3	-187.5	-401.4	134.6	-330.4
294.2	-41.54	-336.4	-237.3	-45.62	510	74	-31	-446	-68	98	-225.5	-282.9	119.4	-174.8	-399.7	143.5	-320.8
278.5	-11.23	-302.4	-231.6	-32.18	510	69	-35	-466	-36	116	-233.1	-291.8	115	-153.6	-395.2	147.9	-306.5
241.4	21.33	-272.1	-218.2	-32.89	510	66	-48	-476	10	125	-254.5	-300.7	103.4	-145.1	-392.5	146.1	-309.7
187.5	49.4	-258.3	-206.9	-35.72	512	61	-55	-492	21	122	-263.3	-312.3	82.87	-132.3	-393.4	140.8	-312.9
158.3	52.77	-244.4	-197.7	-34.3	510	47	-60	-494	136	139	-292.3	-323.9	56.14	-115.4	-387.2	121.2	-319.2
126.9	49.4	-246.9	-191.3	-38.55	486	37	-62	-484	195	146	-299.9	-326.6	52.57	-101.2	-392.5	110.5	-312.9
104.4	40.42	-244.4	-141.8	-6.012	472	26	-59	-468	256	151	-318.8	-327.5	55.25	-84.22	-385.4	106	-290.6
41.54	5.614	-238.1	-110	9.548	448	11	-47	-444	289	164	-341.4	-328.4	57.92	-72.9	-389.9	102.5	-290.6
10.11	-8.982	-226.8	-81.69	10.96	428	-31	-9	-418	354	180	-346.5	-326.6	34.75	-60.16	-376.5	128.3	-300.2
-16.84	-11.23	-236.9	-59.76	11.67	418	-47	10	-384	388	181	-367.9	-330.1	24.06	-47.42	-372.9	137.2	-298.6
-28.07	-14.6	-233.1	-6.012	1.061	376	-50	10	-350	429	191	-366.6	-329.3	15.15	-34.68	-371.1	128.3	-292.2
-115.6	-60.63	-225.5	26.52	6.012	342	-85	63	-312	437	196	-369.2	-327.5	18.71	-13.45	-361.3	125.6	-303.4
-149.3	-70.74	-219.2	46.33	3.89	310	-128	118	-290	461	198	-393.1	-335.5	33.86	-6.37	-363.1	97.13	-309.7
-179.6	-72.98	-178.9	73.2	1.768	280	-150	134	-278	480	194	-415.8	-340	39.21	14.86	-369.4	84.65	-324
-189.8	-76.35	-177.6	113.5	-7.426	252	-168	145	-268	502	194	-441	-337.3	40.1	7.785	-369.4	79.31	-312.9
-247	-84.21	-161.3	137.6	-8.134	220	-192	148	-274	495	197	-466.2	-339.1	30.3	14.86	-367.6	78.42	-317.6
-275.1	-98.81	-151.2	153.8	-4.597	186	-230	141	-276	484	114	-500.2	-347.1	-2.673	24.77	-372.9	61.49	-341.5
-297.5	-115.6	-151.2	158.8	-3.89	162	-252	143	-268	455	89	-522.9	-340.8	-17.82	37.51	-380.9	37.43	-341.5
-313.3	-124.6	-147.4	185.7	-0.354	128	-268	150	-256	427	67	-530.4	-338.2	-24.06	31.85	-376.5	33.86	-349.4
-326.7	-115.6	-161.3	199.8	-13.08	116	-281	156	-250	-372	-184	-524.1	-328.4	-35.64	27.6	-379.2	30.3	-366.9
-329	-123.5	-183.9	206.9	-22.28	92	-299	188	-240	-372	-184	-502.7	-289.2	-18.71	-2.123	-389.9	16.04	-371.6
-329	-123.5	-205.4	213.9	-33.6	74	-308	194	-242	-388	-137	-475	-257.1	-1.782	-44.59	-393.4	12.48	-378
-332.4	-133.6	-214.2	221	-39.25	60	-312	194	-238	-391	-117	-443.5	-210.7	24.95	-92.71	-393.4	2.673	-398.6
-334.6	-154.9	-230.6	221.7	-47.03	48	-332	190	-250	-379	-107	-425.9	-207.2	24.95	-153.6	-397	-8.911	-414.5
-336.8	-154.9	-249.5	226.7	-59.76	24	-354	167	-264	-374	-107	-413.3	-71.73	80.2	-214.4	-397	-17.82	-420.9
-335.7	-153.8	-277.2	223.1	-75.32	6	-361	156	-266	-358	-118	-399.4	19.16	100.7	-282.4	-390.7	-26.73	-444.7
-334.6	-154.9	-316.2	207.6	-88.76	-6	-363	150	-286	-349	-122	-372.9	71.73	105.1	-327.7	-389	-38.32	-465.4
-329	-170.7	-340.2	188.5	-90.88	-16	-371	139	-304	-369	-117	-350.3	118.1	105.1	-371.6	-384.5	-52.57	-484.4
-325.6	-183	-376.7	164.4	-80.28	-22	-375	119	-318	-348	-108	-315	223.2	118.5	-408.4	-353.3	-63.27	-487.6
-318.9	-189.8	-384.3	163.7	-78.86	-26	-382	102	-332	-339	-72	-267.1	263.3	126.5	-433.8	-320.3	-58.81	-495.5
-312.1	-189.8	-395.6	85.23	-36.42	-32	-383	92	-350	-337	-45	-224.3	295.4	134.6	-450.8	-292.7	-50.79	-518
-296.4	-190.9	-415.8	32.89	-8.841	-44	-384	76	-370	-336	-19	-199.1	321.2	144.4	-470.6	-277.6	-57.03	-530
-278.5	-202.1	-462.4	0.354	11.67	-54	-379	52	-400	-333	-22	-178.9	358.7	159.5	-482	10.25	-33.86	-532
-269.5	-222.3	-486.3	-42.08	23.69	-62	-382	30	-436	-322	27	-161.3	374.7	172	-500.4	-38.76	-14.26	-520
-263.9	-224.6	-488.8	-112.8	20.86	-76	-378	27	-454	-322	28	-146.2	387.2	170.2	-528.7	-101.1	-1.782	-497.1
-214.5	-233.5	-524.1	-156	20.16	-86	-355	-2	-490	-312	13	-148.7	-449.6	80.2	-528	-113.6	-8.02	-482.8
-186.4	-234.7	-529.2	-186.4	20.86	-88	-313	-25	-502	-316	-1	-129.8	-445.1	110.5	-522	-248.2	24.95	-459
-161.7	-226.8	-522.9	-225.3	32.18	-86	-288	-24	-504	-311	14	-110.9	-439.8	123	-506	-286.5	48.12	-427.2
147.1	-223.4	-531.7	-279.7	42.79	-98	-256	-10	-512	-311	21	-110.9	-434.4	123	-500	-333.7	81.98	-409.8
122.4	-199.9	-491.4	-311.6	38.55	-96	-233	-10	-508	-310	44	-103.3	-428.2	90.89	-500	-346.2	103.4	-392.3
110	-185.3	-439.7	-336.3	37.84	-96	-167	15	-496	-312	57	-86.93	-420.1	73.07	-480	-384.5	128.3	-382.8
93.19	-176.3	-395.6	-337.7	35.72	-90	-138	35	-486	-323	77	-79.38	-419.3	67.72	-462	-404.1	138.1	-371.6
53.89	-166.2	-375.5	-365.3	46.33	-68	-108	56	-492	-314	65	-85.67	-417.5	65.94	-448	-416.6	147	-347.8
37.05	-179.6	-337.7	-354.7	47.74	-64	-76	67	-490	-324	57	-93.23	-401.4	81.09	-430	-413	155	-346.2
4.491	-180.8	-297.3	-349.7	49.86	-68	-15	66	-504	-314	57	-95.75	-393.4	84.65	-419.7	-396.1	170.2	-330.4
7.86	-184.1	-244.4	-336.3	49.16	-56	11	67	-502	-328	34	-108.4	-388.1	70.4	-428.2	-393.4	164.9	-346.2
-86.46	-154.9	-187.7	-306.6	68.25	-38	22	67	-500	-331	32	-105.8	-381.8	52.57	-426.8	-394.3	161.3	-343.1
-108.9	-134.7	-139.9	-286.1	83.1	-12	54	74	-490	-338	29	-109.6	-378.3	26.73	-422.5	-389	146.1	-327.2
-147.1	-119	-108.4	-269.8	100.8	8	96	107	-480	-332	17	-122.2	-374.7	6.238	-409.8	-383.6	156.8	-319.2
-170.7	-116.8	-107.1	-257.8	121.3	26	108	131	-476	-337	12	-134.8	-375.6	3.564	-385.7	-372.9	172.9	-293.8
-235.8	-125.8	-97.01	-224.6	156	42	127	141	-482	-333	1	-167.6	-377.4	5.347	-365.9	-375.6	179.1	-289.1
-260.5	-133.6	-84.41	-208.3	161.6	48	133	141	-492	-328	-12	-191.5	-372.9	22.28	-336.2	-368.5	191.6	-289.1
-281.8	-137	-73.08	-193.4	158.1	58	164	133	-510	-327	-25	-215.4	-372	57.03	-307.9	-372	174.7	-304.9
-287.4	-142.6	-61.74	-192.7	157.4	78	178	126	-522	-321	-40	-235.6	-369.4	77.52	-290.9	-364.9	158.6	-311.3
-302	-125.8	-55.44	-149.6	134	94	182	120	-524	-301	-48	-264.6	-369.4	73.07	-281	-365.8	145.2	-304.9
-302	-114.5	-39.06	-140.4	125.5	116	191	118	-532	-299	-42	-262.1	-368.5	85.54	-276.7	-364	140.8	-306.5
-295.3	-115.6	-37.8	-136.9	119.2	134	205	106	-538	-294	-41	-273.4	-364	63.27	-276.7	-369.4	132.8	-304.9
-296.4	-116.8	-46.62	-130.5	122	146	-280	79	-528	-236	-7	-291	-364	51.68	-266.8	-363.1	126.5	-308.1
-288.6	-131.4	-51.66	-134.7	130.5	164	-334	90	-524	-216	7	-309.9	-360.4	48.12	-252.7	-361.3	110.5	-324
-281.8	-139.2	-44.1	-133.3	124.8	180	-340	98	-506	-197	4	-336.4	-363.1	49.9	-231.4	-363.1	99.8	-320.8
-281.8	-139.2	-31.5	-135.4	114.2	198	-376	130	-478	-159	5	-357.8	-359.6	66.83	-230	-368.5	81.09	-322.4
-270.6	-115.6	-20.16	-135.4	100.8	224	-386	153	-456	-85	30	-371.7	-355.1	58.81	-228.6	-377.4	73.07	-322.4
-249.3	-102.2	-18.9	-143.2	59.06	248	-411	173	-452	-44	60	-401.9	-357.8	47.23	-235.7	-377.4	69.5	-335.1
-232.4	-95.44	-17.64	-143.9	42.79	268	-428	171	-448	1	77	-428.4	-358.7	25.84	-235.7	-377.4	55.25	-344.6
-229.1	-104.4	-18.9	-146.1	31.47	286	-432	173	-432	59	86	-447.3	-348.9	3.564	-232.8	-378.3	42.77	-349.4
-217.8	-111.2	-36.54	-146.8	30.06	304	-430	180	-416	150	83	-481.3	-348.9	-8.02	-247	-389	32.97	-354.2
-188.6	-157.2	-37.8	-154.5	39.25	316	-415	194	-396	200	87	-505.2	-350.6	-13.37	-264	-395.2	38.32	-351
-172.9	-169.5	-26.46	-159.5	43.5	328	-408	204	-388	237	81	-514	-344.4	-52.57	-276.7	-389	29.41	-357.4
-162.8	-177.4	-41.58	-163.7	49.86	352	-395	216	-376	238	79	-519.1	-335.5	-87.33	-285.2	-396.1	9.802	-373.2
-166.2	-172.9	-21.42	-169.4	45.62	372	-390	225	-376	351	102	-521.6	-322.1	-95.35	-278.1	-404.1	0.891	-376.4
-128	-168.4	-7.56	-176.5	28.64	384	-377	212	-376	386	114	-517.8	-312.3	-98.91	-285.2	-401.4	-8.911	-390.7
-96.56	-139.2	7.56	-185	21.57	400	-376	208	-370	399	122	-504	-304.3	-94.46	-296.5	-403.2	-11.58	-397.1
-72.98	-128	10.08	-187.8	26.52	400	-367	196	-364	415	143	-496.4	-266.9	-100.7	-320.6	-397.9	-4.455	-392.3
-62.88	-129.1	30.24	-194.1	30.06	406	-363	196	-372	444	165	-501.4	-255.3	-121.2	-348.9	-372	3.564	-408.2
-39.3	-141.5	10.08	-200.5	55.52	416	-364	173	-380	450	164	-507.7	-236.6	-138.1	-370.1	-360.4	22.28	-408.2
-10.11	-162.8	1.26	-205.5	56.94	420	-361	157	-384	465	158	-531.7	-225.9	-149.7	-388.5	-336.4	13.37	-427.2
7.86	-174	39.06	-213.2	61.89	440	-356	150	-388	476	143	-538	-186.7	-152.4	-412.6	-303.4	4.455	-438.4
16.84	-169.5	70.56	-211.1	52.69	456	-352	149	-392	-328	-162	-525.4	-159.1	-145.2	-426.8	-283.8	12.48	-457.4
26.95	-169.5	85.67	-228.1	27.94	462	-321	133	-402	-347	-168	-512.8	-151.9	-138.1	-446.6	-250.8	33.86	-446.3
28.07	-141.5	119.7	-232.3	25.11	446	-307	120	-418	-343	-158	-478.8	-108.3	-123	-490.5	-224.1	45.45	-459
23.58	-114.5	127.3	-243.7	31.47	432	-285	104	-432	-352	-124	-451.1	-28.96	-131	-524.4	-135.9	67.72	-465.4
20.21	-117.9	146.2	-252.1	31.47	442	-265	97	-434	-349	-104	-404.4	9.356	-129.2	-530.1	-109.2	73.07	-489.2
7.86	-72.98	163.8	-274.8	19.45	436	-214	93	-436	-353	-83	-370.4	40.54	-115	-527.3	-63.71	63.27	-503.5
-19.09	-50.53	178.9	-278.3	10.26	422	-202	93	-428	-353	-74	-332.6	81.53	-97.13	-524.4	-53.02	56.14	-528
-22.46	-47.16	194	-282.6	9.548	404	-161	102	-424	-355	-36	-307.4	162.6	-40.1	-518.8	158.2	36.53	-526
-31.44	-56.14	209.1	-288.9	13.79	386	-141	112	-430	-355	-30	-291	217	-8.02	-525.8	226.8	73.07	-526
-41.54	-57.26	235.6	-290.3	13.08	368	-91	116	-440	-357	-39	-278.4	258.9	4.455	-535.8	250.8	81.98	-528
-75.23	-33.68	228	-294.6	0.354	356	-70	144	-440	-368	-44	-249.5	-345.8	-66.25	-534.3	274	86.44	-530
-89.82	-26.95	223	-301.7	-10.26	342	-44	159	-430	-356	-16	-216.7	-325.6	33.68	-501.8	201.8	33.86	-524
-107.8	-13.47	229.3	-298.8	-10.96	308	-13	176	-418	-353	0	-195.3	-318.9	83.09	-452.2	135	58.81	-500.3
-116.8	-15.72	249.5	-298.8	-32.89	280	18	178	-402	-353	31	-178.9	-314.4	122.4	-409.8	73.51	79.31	-492.4
-158.3	-41.54	258.3	-300.9	-44.2	248	50	204	-394	-352	42	-153.7	-306.5	147.1	-384.3	-17.38	104.3	-474.9
-171.8	-58.39	268.4	-294.6	-57.64	226	82	236	-398	-342	61	-148.7	-294.2	180.8	-357.4	-83.32	109.6	-478.1
-174	-59.51	265.8	-291	-73.91	184	110	262	-396	-338	65	-142.4	-289.7	186.4	-340.4	-133.2	109.6	-470.1
-212.2	-80.84	264.6	-290.3	-95.13	156	178	285	-418	-337	53	-148.7	-290.8	180.8	-327.7	-192	103.4	-443.1
-235.8	-78.6	270.9	-285.4	-110	94	194	285	-436	-342	54	-136.1	-275.1	167.3	-314.9	-295.4	126.5	-436.8
-242.5	-64	265.8	-281.8	-123.4	44	233	278	-448	-329	57	-127.3	-265	137	-299.4	-331.9	140.8	-409.8
-244.8	-60.63	287.3	-277.6	-136.9	-16	275	267	-468	-329	73	-123.5	-260.5	126.9	-272.5	-333.7	138.1	-395.5
-247	-66.25	283.5	-262.8	-151	-70	294	256	-480	-327	74	-126	-259.4	137	-238.5	-373.8	162.2	-384.4
-258.2	-81.96	284.7	-254.3	-158.1	-156	305	239	-508	-335	74	-133.6	-261.6	144.8	-203.1	-409.5	170.2	-368.5
-254.9	-88.7	273.4	-242.2	-181.4	-250	316	227	-524	-341	51	-141.1	-265	170.7	-173.4	-405	170.2	-352.6
-254.9	-86.46	255.8	-242.9	-187.1	-330	320	215	-530	-340	48	-143.6	-270.6	178.5	-150.7	-412.1	177.3	-347.8
-253.8	-89.82	248.2	-213.2	-215.4	-392	323	204	-532	-342	47	-161.3	-275.1	177.4	-126.7	-415.7	181.8	-338.3
-253.8	-85.33	238.1	-204.8	-216.1	-444	-223	95	-524	-346	41	-183.9	-284.1	170.7	-109.7	-395.2	175.5	-339.9
-239.2	-112.3	234.3	-193.4	-213.2	-484	-237	116	-514	-357	10	-206.6	-294.2	138.1	-95.54	-399.7	163.1	-338.3
-242.5	-106.7	206.6	-177.2	-212.5	-498	-247	141	-492	-360	3	-210.4	-300.9	110	-78.56	-395.2	170.2	-325.6
-229.1	-128	199.1	-156.7	-200.5	-512	-254	157	-484	-368	2	-238.1	-304.3	117.9	-64.4	-388.1	170.2	-309.7
-208.8	-121.3	183.9	-146.8	-194.1	-508	-271	161	-464	-362	0	-257	-316.6	89.82	-47.42	-387.2	176.4	-311.3
-194.2	-116.8	160	-144.6	-184.2	-506	-281	158	-450	-360	-11	-286	-322.2	95.44	-38.93	-376.5	181.8	-312.9
-188.6	-96.56	138.6	-136.9	-170.1	-506	-286	162	-434	-362	-45	-321.3	-320	93.19	-36.09	-380	173.8	-314.5
-168.4	-93.19	118.4	-129.1	-173.6	-518	-293	171	-424	-355	-52	-342.7	-325.6	88.7	-29.02	-376.5	154.2	-298.6
-135.9	-87.58	103.3	-118.5	-172.9	-514	-297	193	-392	-350	-70	-371.7	-323.4	72.98	-26.19	-380.9	154.2	-289.1
-122.4	-113.4	88.19	-104.3	-160.9	-490	-297	193	-392	-352	-82	-395.6	-332.4	33.68	-21.94	-381.8	159.5	-289.1
-117.9	-128	49.14	-98.66	-158.1	-448	-305	199	-394	-329	-94	-435.9	-338	24.7	-23.36	-382.7	160.4	-297
-101.1	-149.3	20.16	-49.16	-95.13	-396	-304	188	-392	-317	-104	-483.8	-332.4	11.23	-23.36	-384.5	149.7	-301.8
-70.74	-185.3	-28.98	-25.82	-59.06	-340	-310	167	-398	-297	-127	-524.1	-326.7	8.982	-40.34	-388.1	139.9	-301.8
-49.4	-192	-66.78	3.183	-17.33	-298	-309	155	-408	8	-354	-524.1	-302	13.47	-53.08	-389.9	133.7	-298.6
-35.93	-196.5	-71.82	24.4	20.16	-254	-311	151	-404	9	-331	-475	-287.4	19.09	-79.97	-389.9	137.2	-301.8
4.491	-189.8	-80.63	72.5	81.69	-240	-310	151	-408	18	-273	-349	-288.6	15.72	-101.2	-396.1	137.2	-320.8
52.77	-174	-104.6	102.9	102.2	-216	-312	123	-422	9	-203	-263.3	-248.1	7.86	-145.1	-389	106	-341.5
85.33	-170.7	-109.6	126.2	113.5	-204	-310	111	-440	0	-162	-212.9	-208.8	-15.72	-184.7	-389	92.67	-343.1
113.4	-172.9	-142.4	148.9	134.7	-186	-310	103	-448	-10	-142	-192.8	-169.5	-30.32	-224.4	-393.4	89.11	-349.4
140.4	-184.1	-128.5	180	172.9	-158	-303	91	-454	-21	-115	-190.2	-123.5	-25.82	-272.5	-387.2	77.52	-360.5
187.5	-194.2	-126	182.8	197	-128	-289	84	-462	-47	-69	-192.8	-69.61	-14.6	-314.9	-384.5	61.49	-374.8
207.7	-195.4	-117.2	181.4	216.8	-114	-286	90	-470	-73	-43	-200.3	30.32	34.81	-357.4	-384.5	40.1	-385.9
227.9	-190.9	-100.8	176.5	230.9	-102	-267	95	-472	-91	-22	-201.6	78.6	60.63	-391.4	-380.9	26.73	-405
241.4	-175.2	-95.75	175.8	234.5	-90	-255	100	-476	-124	0	-226.8	150.5	86.46	-428.2	-384.5	16.93	-422.5
260.5	-162.8	-95.75	172.2	229.5	-82	-222	117	-488	-173	25	-267.1	203.2	95.44	-465	-389.9	8.02	-430.4
271.7	-163.9	-103.3	172.2	218.2	-70	-209	109	-506	-198	25	-283.5	305.4	101.1	-496.1	-399.7	0	-441.5
276.2	-167.3	-113.4	168.7	200.5	-62	-189	87	-530	-207	32	-304.9	342.5	110	-514.5	-398.8	-18.71	-451.1
279.6	-170.7	-112.1	150.3	181.4	-44	-174	67	-536	-265	59	-312.5	339.1	112.3	-527.3	-400.5	-19.6	-452.6
274	-150.5	-84.41	127.7	180.7	-32	-72	-320	-248	-290	79	-335.1	396.4	128	-532.9	-411.2	-21.39	-470.1
263.9	-150.5	-107.1	108.6	183.5	-20	-78	-298	-158	-307	88	-354	437.9	148.2	-537.2	-411.2	-18.71	-482.8
257.1	-153.8	-109.6	83.1	192	-2	-77	-252	-50	-337	83	-375.5	-453.6	68.49	-530	-412.1	-29.41	-506.5
242.5	-160.6	-118.4	37.84	202.6	16	-80	-176	-4	-340	82	-396.9	-449.1	65.12	-530	-408.6	-48.12	-526.6
201	-152.7	-94.49	8.134	199.8	22	-76	-126	-2	-352	89	-417	-442.4	61.75	-526	-387.2	-64.16	-535.5
192	-143.7	-91.97	-19.45	187.8	32	-74	-80	26	-357	95	-433.4	-435.6	47.16	-524	-367.6	-58.81	-532.9
156.1	-119	-66.78	-33.6	175	50	-73	-41	46	-373	102	-446	-421.1	47.16	-500	-396.1	-183.6	-530
131.4	-103.3	-54.18	-81.69	131.9	64	-66	18	42	-375	107	-441	-405.3	58.39	-484	-400.5	-171.1	-520
53.89	-50.53	-51.66	-117.1	105.7	82	-61	39	44	-385	129	-443.5	-398.6	76.35	-458	-398.8	-123.9	-484.4
26.95	-29.19	-63	-144.6	96.54	94	-55	47	48	-397	142	-443.5	-386.2	94.32	-418	-398.8	-81.98	-466.9
25.82	-39.3	-59.22	-165.9	95.13	116	-53	53	44	-393	145	-449.8	-372.8	143.7	-384	-390.7	-56.14	-430.4
-32.56	-23.58	-61.74	-201.9	107.2	126	-49	50	50	-394	130	-470	-369.4	170.7	-358	-387.2	-13.37	-403.4
-94.32	-50.53	-81.89	-219.6	114.9	148	-44	52	44	-391	101	-492.6	-366	181.9	-334	-386.3	45.45	-370.1
-141.5	-72.98	-107.1	-232.3	117.1	160	-37	55	34	-383	73	-515.3	-359.3	201	-318	-383.6	76.63	-360.5
-166.2	-89.82	-107.1	-250.7	111.4	178	-32	55	28	-376	53	-526.6	-340.2	184.1	-306	-378.3	85.54	-351
-195.4	-105.5	-129.8	-273.4	97.96	192	-27	52	8	-258	-10	-530.4	-335.7	168.4	-304	-375.6	98.02	-351
-241.4	-97.68	-138.6	-284	97.25	208	-24	44	-2	-230	13	-527.9	-327.9	147.1	-294	-365.8	98.02	-351
-262.7	-103.3	-181.4	-289.6	95.13	226	-20	36	-14	-236	18	-514	-323.4	120.1	-282.4	-369.4	90.89	-357.4
-287.4	-113.4	-215.4	-288.2	93.01	240	-18	29	-34	-214	49	-506.5	-321.1	101.1	-258.3	-371.1	83.76	-358.9
-311	-130.2	-230.6	-294.6	76.74	244	-20	28	-50	-191	51	-506.5	-312.1	101.1	-228.6	-366.7	75.74	-349.4
-335.7	-140.4	-268.4	-302.4	35.72	266	-15	25	-54	-187	41	-502.7	-314.4	103.3	-191.8	-372	73.96	-349.4
-340.2	-132.5	-277.2	-300.2	27.94	282	-14	31	-66	-173	19	-510.3	-309.9	108.9	-166.3	-370.2	73.96	-347.8
-339.1	-141.5	-309.9	-293.9	20.86	272	-16	31	-92	-169	15	-501.4	-313.3	112.3	-136.6	-369.4	73.07	-365.3
-348.1	-146	-341.4	-291.7	18.04	276	-19	13	-110	-159	0	-500.2	-315.5	94.32	-116.8	-375.6	57.92	-365.3
-345.8	-156.1	-357.8	-273.4	15.21	264	-21	7	-126	-163	7	-463.7	-313.3	94.32	-95.54	-382.7	44.55	-373.2
-350	-162	-389.3	-262.8	9.548	266	-21	3	-158	-161	13	-424.6	-314.4	56.14	-64.4	-384.5	35.64	-362.1
-352	-164	-427.1	-259.9	-3.183	266	-20	-1	-174	-170	32	-385.5	-322.2	39.3	-50.25	-385.4	34.75	-357.4
-350	-173	-447.3	-250	-20.16	282	-18	-10	-198	-190	69	-356.6	-325.6	37.05	-37.51	-385.4	44.55	-373.2
-350	-183	-468.7	-230.9	-54.11	274	-21	-28	-224	-208	78	-349	-330.1	49.4	-21.94	-386.3	41.88	-376.4
-346	-187	-502.7	-216.8	-69.67	270	-25	-38	-246	-202	74	-347.7	-335.7	52.77	-10.62	-382.7	25.84	-400.2
-335	-205	-530.4	-215.4	-77.45	270	-24	-42	-266	-218	65	-336.4	-346.9	34.81	-12.03	-381.8	17.82	-400.2
161	-132	-529.2	-189.9	-90.88	256	-27	-51	-278	-248	38	-325.1	-351.4	15.72	-12.03	-387.2	-0.891	-406.6
159	-130	-526.6	-156.7	-89.47	238	-29	-53	-288	-265	44	-306.2	-357.1	-2.246	-3.539	-387.2	-2.673	-400.2
157	-139	-527.9	-143.9	-86.64	206	-27	-49	-298	-286	50	-298.6	-358.2	-21.33	-10.62	-389	-9.802	-400.2
163	-143	-497.7	-129.8	-83.1	184	-26	-55	-322	-284	56	-259.5	-363.8	-41.54	-27.6	-391.6	-19.6	-417.7
138	-129	-452.3	-113.5	-75.32	162	-29	-68	-350	-308	89	-234.3	-362.7	-74.11	-38.93	-390.7	-32.08	-422.5
118	-113	-380.5	-80.98	-73.91	140	-26	-78	-358	-315	100	-224.3	-359.3	-72.98	-70.07	-396.1	-45.45	-435.2
69	-86	-331.4	-60.47	-83.81	98	-23	-85	-378	-324	103	-216.7	-281.8	-89.82	-138	-397.9	-53.47	-441.5
45	-74	-289.8	-43.5	-88.76	72	-20	-87	-376	-338	93	-207.9	-242.5	-88.7	-204.5	-393.4	-49.9	-441.5
40	-68	-262.1	-21.57	-91.59	42	-16	-88	-398	-353	82	-207.9	-162.8	-92.07	-281	-393.4	-46.34	-462.2
-6	-72	-235.6	28.64	-91.59	18	-8	-100	-420	-371	75	-195.3	-117.9	-102.2	-361.7	-391.6	-72.18	-470.1
-61	-102	-216.7	50.57	-97.25	-12	-6	-107	-442	-363	75	-187.7	-65.12	-107.8	-433.8	-390.7	-81.98	-484.4
-91	-120	-176.4	49.86	-95.83	-36	-1	-109	-452	-357	81	-177.6	-16.84	-104.4	-480.6	-386.3	-86.44	-492.4
-120	-133	-134.8	94.42	-122	-60	1	-115	-484	-350	85	-172.6	93.19	-83.09	-494.7	-365.8	-96.24	-493.9
-146	-137	-112.1	128.4	-129.1	-76	7	-140	-518	-356	83	-183.9	146	-67.37	-525.8	-319.5	-81.98	-493.9
-195	-133	-78.12	146.1	-124.8	-90	9	-150	-540	-350	85	-190.2	207.7	-61.75	-527.3	-284.7	-64.16	-501.9
-225	-138	-52.92	154.5	-117.8	-88	9	-165	-540	-353	90	-200.3	256	-56.14	-534.3	-297.2	-87.33	-526
-248	-150	-27.72	158.8	-110.7	-84	13	-169	-536	-345	83	-212.9	333.5	-35.93	-535.8	-325.7	-77.52	-497.1
-263	-150	-12.6	160.9	-100.8	-96	16	-173	-532	-336	62	-234.3	-413.2	67.37	-532.9	-353.3	-38.32	-476.5
-278	-132	-18.9	163	-101.5	-118	11	-176	-528	-339	43	-267.1	-402	72.98	-532.9	-359.6	-8.02	-465.4
-283	-131	-13.86	165.9	-112.8	-126	6	-176	-526	-333	31	-281	-402	75.23	-524.4	-356	-1.782	-441.5
-287	-131	-12.6	160.2	-121.3	-146	5	-160	-502	-311	20	-296.1	-390.7	83.09	-514.5	-360.4	52.57	-428.8
-287	-134	-13.86	140.4	-124.1	-146	-3	-148	-482	-294	24	-292.3	-393	108.9	-479.1	-350.6	83.76	-424.1
-290	-148	-6.3	113.5	-111.4	-146	-14	-126	-432	-274	28	-303.6	-388.5	125.8	-452.2	-350.6	96.24	-419.3
-285	-157	-8.819	100.1	-100.1	-138	-17	-109	-386	-242	48	-307.4	-384	181.9	-423.9	-348.9	103.4	-432
-284	-158	-25.2	90.88	-100.8	-128	-29	-92	-340	-182	68	-325.1	-381.8	205.5	-398.5	-343.5	87.33	-438.4
-282	-150	-34.02	-6.012	-38.55	-136	-49	-40	-288	-147	69	-356.6	-381.8	224.6	-387.1	-350.6	63.27	-454.2
-272	-145	-32.76	-48.45	-20.86	-142	-59	-2	-248	-95	54	-399.4	-384	229.1	-382.9	-353.3	51.68	-452.6
-273	-153	-41.58	-89.47	-15.21	-158	-71	30	-214	-69	39	-430.9	-378.4	212.2	-377.2	-353.3	55.25	-459
-269	-167	-37.8	-128.4	-18.74	-168	-82	73	-184	-4	8	-456.1	-381.8	211.1	-387.1	-357.8	55.25	-465.4
-260	-169	-39.06	-198.4	-25.11	-172	-91	97	-166	51	8	-475	-381.8	166.2	-391.4	-364	53.47	-465.4
-240	-170	-22.68	-231.6	-30.06	-164	-110	138	-166	103	17	-467.4	-388.5	144.8	-387.1	-370.2	35.64	-474.9
-228	-156	-16.38	-261.3	-16.62	-152	-120	149	-158	131	29	-470	-389.6	129.1	-387.1	-371.1	32.97	-479.6
-227	-157	-7.56	-283.3	-11.67	-136	-133	154	-158	195	54	-454.8	-391.9	135.9	-381.5	-372	14.26	-481.2
-205	-125	-6.3	-314.4	14.5	-118	-148	141	-156	242	61	-467.4	-381.8	144.8	-387.1	-380.9	10.69	-460.6
-181	-113	-10.08	-324.3	35.01	-98	-159	133	-148	263	56	-482.5	-394.1	119	-406.9	-380.9	13.37	-454.2
-172	-114	-6.3	-321.5	35.01	-80	-165	139	-154	307	81	-466.2	-395.2	78.6	-416.9	-385.4	14.26	-459
-157	-126	-6.3	-325	81.69	-66	-171	132	-158	348	92	-457.4	-395.2	53.89	-438.1	-389	1.782	-468.5
-143	-146	-16.38	-327.1	113.5	-66	-173	135	-172	365	117	-448.5	-387.4	33.68	-450.8	-392.5	-24.95	-484.4
-110	-151	0	-325.7	115.6	-56	-172	129	-192	359	125	-453.6	-382.9	25.82	-463.6	-397	-39.21	-486
-93	-143	-6.3	-325.7	111.4	-26	-177	109	-218	361	119	-464.9	-367.2	13.47	-483.4	-396.1	-42.77	-468.5
-84	-131	11.34	-323.6	114.2	-20	-176	94	-224	390	106	-495.1	-360.4	17.96	-499	-394.3	-36.53	-465.4
-74	-111	27.72	-320.7	119.9	-24	-179	76	-250	396	74	-519.1	-322.2	3.368	-532.9	-396.1	-29.41	-473.3
-68	-61	45.36	-316.8	129.2	-20	-173	47	-260	401	66	-524.1	-398.6	14.6	-532.6	-398.8	-41.88	-478.1
-67	-49	45.36	-314.1	139	-28	-173	37	-276	398	52	-525.4	-402	50.53	-527.6	-398.8	-49.01	-476.5
-69	-49	51.66	-307	138.1	-22	-169	30	-286	384	47	-531.7	-400.8	55.02	-518.8	-400.5	-67.72	-476.5
-68	-40	57.96	-301.6	120.3	-38	-159	19	-300	363	52	-535.5	-399.7	66.25	-484.7	-397	-73.07	-484.4
-64	-56	60.48	-296.3	106	-44	-161	11	-328	357	58	-538	-395.2	83.09	-454.5	-397	-73.96	-471.7
-70	-58	73.08	-295.4	100.7	-52	-152	-3	-346	-217	-142	-524.1	-395.2	132.5	-426.7	-392.5	-65.94	-476.5
-75	-54	88.19	-282	90.89	-68	-150	-18	-368	-250	-110	-510.3	-397.5	138.1	-396.5	-396.1	-61.49	-486
-89	-49	97.01	-272.2	91.78	-88	-135	-42	-394	-292	-102	-493.9	-396.4	174	-382.6	-397.9	-83.76	-482.8
-120	-31	117.2	-263.3	86.44	-110	-124	-54	-410	-314	-107	-487.6	-396.4	187.5	-371.3	-395.2	-97.13	-490.8
-131	-27	121	-257.1	72.18	-140	-114	-57	-432	-325	-112	-462.4	-402	175.2	-362.4	-397	-98.02	-489.2
-148	-28	133.6	-248.2	50.79	-166	-105	-60	-442	-332	-116	-429.6	-402	154.9	-361.2	-397.9	-95.35	-489.2
-163	-42	143.6	-220.5	24.06	-198	-90	-59	-452	-344	-103	-399.4	-400.8	133.6	-354.9	-389.9	-84.65	-476.5
-193	-77	160	-200.9	9.802	-224	-54	-52	-468	-352	-76	-365.4	-400.8	116.8	-341	-390.7	-79.31	-474.9
-209	-93	178.9	-177.8	8.02	-244	-29	-54	-486	-349	-81	-331.4	-394.1	117.9	-324.6	-389	-65.94	-478.1
-209	-97	190.2	-153.7	10.69	-258	-2	-54	-484	-360	-36	-282.2	-379.5	137	-298.1	-380.9	-56.14	-478.1
-233	-97	192.8	-96.68	13.37	-280	44	-36	-486	-377	-11	-263.3	-367.2	157.2	-274.2	-364	-60.59	-492.4
-257	-89	206.6	-77.08	13.37	-304	70	-21	-478	-371	37	-248.2	-361.5	172.9	-259.1	-362.2	-81.09	-493.9
-268	-90	226.8	-60.15	8.911	-310	91	-6	-462	-374	47	-240.6	-339.1	193.1	-254	-352.4	-94.46	-497.1
-277	-98	245.7	-20.05	14.26	-314	102	7	-462	-377	52	-221.7	-338	190.9	-250.2	-349.8	-96.24	-500.3
-161	-232	263.3	49.46	40.99	-312	129	32	-456	-380	45	-220.5	-313.3	178.5	-257.8	-348.9	-102.5	-520
-126	-214	253.2	86.88	65.05	-304	138	34	-470	-382	27	-212.9	-305.4	161.7	-257.8	-354.2	-104.3	-530
-112	-203	235.6	116.3	86.44	-302	147	22	-490	-376	26	-195.3	-279.6	113.4	-259.1	-350.6	-112.3	-530
-95	-199	233.1	140.3	110.5	-294	158	19	-508	-377	26	-190.2	-268.4	103.3	-250.2	-356	-123	-530
-79	-205	239.4	193.8	141.7	-314	164	14	-518	-368	38	-194	-263.9	101.1	-228.8	-363.1	-139	-524
-46	-202	258.3	224.1	148.8	-302	171	9	-522	-347	55	-195.3	-254.9	92.07	-207.4	-370.2	-139.9	-530
-22	-207	224.3	256.2	143.5	-312	172	-2	-536	-349	55	-195.3	-249.3	99.93	-185.9	-370.2	-149.7	-530
-13	-205	207.9	279.4	136.3	-298	-30	6	-526	-329	72	-196.5	-249.3	111.2	-155.7	-371.1	-159.5	-532
24	-179	180.2	311.4	131.9	-300	-67	36	-518	-313	68	-205.4	-252.6	125.8	-122.9	-372.9	-152.4	-528
64	-135	155	335.5	134.6	-300	-97	59	-504	-298	48	-221.7	-260.5	148.2	-96.44	-384.5	-123.9	-532
91	-115	132.3	336.4	139.9	-288	-166	71	-498	-282	38	-229.3	-272.8	167.3	-72.49	-388.1	-119.4	-528
108	-108	121	342.6	155.9	-296	-203	77	-486	-293	44	-230.6	-272.8	169.5	-48.54	-392.5	-126.5	-532
131	-106	97.01	355.1	154.2	-290	-228	84	-472	-263	42	-234.3	-286.3	159.4	-37.19	-396.1	-106.9	-498.7
174	-124	84.41	354.2	136.3	-308	-261	101	-444	-249	67	-228	-290.8	146	-22.06	-408.6	-87.33	-490.8
197	-131	86.93	360.4	118.5	-322	-291	141	-426	-230	92	-220.5	-306.5	110	-9.455	-413	-43.66	-486
213	-137	79.38	361.3	102.5	-332	-307	160	-420	-221	85	-220.5	-311	95.44	-4.412	-413	-32.08	-492.4
223	-134	71.82	351.5	83.76	-340	-327	172	-408	-216	91	-229.3	-311	98.81	-3.152	-385.4	-24.95	-498.7
228	-130	61.74	339.1	77.52	-332	-338	175	-418	-189	69	-246.9	-311	107.8	0.63	-372.9	-34.75	-495.5
223	-104	54.18	330.1	83.76	-330	-353	168	-414	-201	67	-260.8	-305.4	115.6	-6.934	-361.3	-45.45	-500.3
220	-101	57.96	317.7	94.46	-326	-374	153	-416	-166	68	-267.1	-302	107.8	-1.891	-351.5	-54.36	-492.4
211	-85	61.74	292.7	97.13	-338	-381	148	-414	-146	75	-267.1	-299.8	90.95	-20.8	-342.6	-47.23	-498.7
207	-82	54.18	278.5	92.67	-348	-389	152	-408	-95	105	-265.8	-300.9	70.74	-23.32	-334.6	-49.9	-522.9
193	-106	57.96	281.1	87.33	-346	-397	170	-404	-76	100	-268.4	-294.2	21.33	-32.15	-331.9	-71.29	-534.2
176	-111	51.66	251.7	90	-340	-401	162	-418	-56	112	-278.4	-296.4	21.33	-35.93	-314.1	-88.22	-526.6
162	-109	51.66	204.5	102.5	-336	-401	152	-428	-30	133	-291	-286.3	-7.86	-44.75	-319.5	-102.5	-535.5
135	-103	68.04	169.8	115.8	-314	-406	123	-440	42	171	-315	-276.2	-13.47	-68.71	-330.1	-98.91	-525.4
96	-79	54.18	129.7	134.6	-304	-402	89	-456	77	162	-338.9	-243.6	-12.35	-96.44	-358.7	-93.56	-531.7
61	-68	79.38	102.9	141.7	-306	-401	69	-472	112	152	-360.3	-223.4	-5.614	-130.5	-340	-91.78	-534.2
34	-60	57.96	23.61	141.7	-316	-389	68	-474	150	152	-379.2	-193.1	7.86	-168.3	-354.2	-106.9	-535.5
6	-61	68.04	-14.7	122.1	-330	-385	61	-476	227	157	-386.8	-166.2	7.86	-220	-359.6	-103.4	-527.3
-51	-85	71.82	-55.69	101.6	-336	-374	57	-482	219	154	-390.6	-113.4	-12.35	-278	-364.9	-57.03	-481.2
-54	-89	73.08	-95.79	93.56	-342	-358	56	-482	275	161	-412	-72.98	-26.95	-341	-380.9	25	-432
-106	-118	56.7	-175.1	87.33	-326	-339	65	-486	313	155	-413.3	-28.07	-25.82	-382.6	-379.2	82.87	-390.7
-147	-118	44.1	-218.8	91.78	-318	-330	57	-510	364	162	-429.6	20.21	-25.82	-409.1	-389	115	-363.7
-209	-138	31.5	-215.2	93.56	-298	-304	23	-522	385	169	-425.9	111.2	1.123	-423	-391.6	142.6	-343.1
-231	-146	11.34	-281.1	122.1	-280	-294	4	-532	400	172	-425.9	135.9	8.982	-435.6	-387	174.7	-324
-247	-142	-37.8	-327.5	164.9	-266	-285	-3	-540	404	179	-435.9	186.4	34.81	-455.7	-375.6	180.9	-308.1
-258	-141	-85.67	-342.6	188	-252	-274	-11	-536	418	176	-452.3	253.8	46.04	-467.1	-369.4	176.4	-309.7
-286	-134	-138.6	-351.5	195.1	-234	-248	-9	-528	423	166	-472.5	315.5	69.61	-487.2	-369.4	160.4	-303.4
46	-135	-529.2	-349.8	214.8	-208	-234	1	-522	423	135	-496.4	338	90.95	-497.3	-358.7	142.6	-289.1
2	-121	-525.4	-346.2	235.2	-202	-222	9	-524	429	125	-506.5	355.9	107.8	-488.5	-356.9	138.1	-276.4
-25	-121	-514	-343.5	241.5	-188	-208	25	-494	412	102	-511.5	366	126.9	-491	-349.8	150.6	-268.4
-53	-130	-480	-333.7	237	-186	-198	49	-460	405	107	-525.4	373.9	154.9	-504.9	-344.4	171.1	-255.7
-80	-143	-439.7	-332.8	226.3	-178	-169	99	-442	369	100	-532.9	382.9	168.4	-521.3	-342.6	179.1	-243
-146	-133	-380.5	-324.8	211.2	-170	-155	127	-422	328	103	-525.4	390.7	156.1	-536.4	-337.3	181.8	-249.4
-184	-119	-315	-320.3	208.5	-152	-145	159	-400	248	115	-521.6	-381.8	-24.7	-534.3	-336.4	166.6	-249.4
-200	-104	-269.6	-321.2	208.5	-140	-119	196	-390	215	122	-512.8	-364.9	17.96	-506	-343.5	142.6	-247.8
-239	-91	-231.8	-317.7	205.8	-136	-111	214	-376	147	150	-509	-359.3	49.4	-469.2	-348.9	124.8	-249.4
-311	-93	-204.1	-314.1	175.5	-134	-100	220	-374	88	160	-504	-355.9	87.58	-423.9	-352.4	117.6	-249.4
-311	-95	-181.4	-315	152.4	-124	-89	214	-386	-7	164	-522.9	-352.6	121.3	-399.9	-354.2	120.3	-249.4
-359	-92	-170.1	-315.9	138.1	-120	-71	191	-400	-59	157	-531.7	-351.4	142.6	-380.1	-356	130.1	-250.9
-370	-80	-156.2	-315	131.9	-110	-62	177	-408	-99	140	-527.9	-341.3	161.7	-364.5	-360.4	115.8	-268.4
-365	-58	-163.8	-318.6	101.6	-116	-56	168	-406	-154	138	-522.9	-338	162.8	-348.9	-363.1	113.2	-284.3
-361	-67	-167.6	-318.6	76.63	-112	-49	167	-414	-231	154	-506.5	-336.8	153.8	-329.1	-364	81.09	-281.1
-362	-76	-173.9	-319.5	57.92	-106	-49	166	-414	-239	144	-491.4	-341.3	154.9	-303.6	-372.9	73.07	-284.3
-358	-95	-180.2	-320.3	49.01	-112	-46	150	-422	-279	165	-492.6	-345.8	169.5	-282.4	-370.2	57.03	-287.5
-343	-127	-202.8	-324.8	34.75	-116	-51	140	-438	-309	173	-490.1	-351.4	178.5	-266.8	-373.8	49.01	-303.4
-334	-141	-211.7	-323.9	20.5	-118	-52	125	-452	-331	151	-491.4	-362.7	184.1	-249.8	-381.8	39.21	-319.2
-326	-142	-207.9	-321.2	19.6	-136	-64	107	-458	-355	138	-492.6	-377.3	167.3	-247	-385.4	28.51	-339.9
-317	-144	-196.5	-325.7	-15.15	-144	-77	101	-458	-372	135	-485.1	-390.7	149.3	-244.2	-389	0.891	-339.9
-299	-134	-195.3	-324.8	-61.49	-156	-87	96	-444	-392	136	-482.5	-397.5	130.2	-245.6	-392.5	0	-354.2
-296	-133	-200.3	-322.1	-81.09	-154	-98	103	-436	-395	152	-473.7	-390.7	114.5	-239.9	-392.5	2.673	-376.4
-291	-144	-214.2	-310.5	-91.78	-152	-132	124	-426	-403	168	-462.4	-373.9	105.5	-247	-391.6	-8.911	-400.2
-276	-161	-223	-303.4	-99.8	-144	-153	140	-400	-401	174	-461.1	-335.7	93.19	-262.6	-384.5	-31.19	-417.7
-266	-171	-204.1	-275.8	-102.5	-118	-172	151	-392	-395	169	-472.5	-314.4	71.86	-281	-373.8	-32.97	-438.4
-262	-168	-181.4	-257.1	-98.91	-102	-190	154	-390	-399	140	-481.3	-303.2	46.04	-306.4	-368.5	-33.86	-452.6
-257	-154	-146.2	-239.3	-88.22	-56	-209	151	-392	-398	146	-500.2	-262.7	-21.33	-336.2	-350.6	-31.19	-479.6
-257	-148	-123.5	-230.3	-76.63	-20	-254	131	-392	-397	113	-495.1	-251.5	-57.26	-363.1	-316.8	-36.53	-514.6
-257	-97	-98.27	-193.8	-36.53	20	-275	129	-382	-399	94	-502.7	-230.2	-85.33	-370.1	-362.2	-131	-522.5
-262	-74	-84.41	-186.7	-6.238	52	-295	130	-362	-408	61	-512.8	-217.8	-114.5	-381.5	-380.9	-99.8	-503.5
-262	-46	-56.7	-171.5	3.564	76	-324	154	-348	-406	34	-516.6	-179.6	-131.4	-394.2	-394.3	-51.68	-484.4
-267	-37	-41.58	-154.6	35.64	104	-338	173	-332	-404	34	-507.7	-147.1	-135.9	-409.8	-405.9	-54.36	-474.9
-272	-30	-31.5	-116.3	91.78	122	-344	190	-318	-421	33	-501.4	-125.8	-131.4	-422.5	-407.7	-42.77	-486
-271	-36	-32.76	-99.36	98.91	140	-352	197	-312	-409	32	-496.4	-96.56	-122.4	-442.3	-403.2	-48.12	-482.8
-281	-55	-25.2	-84.21	99.8	168	-371	194	-318	-405	37	-490.1	-59.51	-113.4	-457.9	-405	-67.72	-486
-289	-76	-13.86	-67.28	98.02	188	-374	183	-320	-408	29	-493.9	16.84	-80.84	-476.3	-408.6	-66.83	-479.6
-302	-87	5.04	-42.33	78.42	206	-379	170	-318	-400	13	-502.7	71.86	-59.51	-486.2	-405	-49.9	-462.2
-309	-80	32.76	-28.96	64.16	236	-379	161	-318	-391	-26	-514	125.8	-38.18	-500.4	-400.5	-36.53	-435.2
-307	-76	36.54	-10.25	67.72	230	-382	155	-334	-395	-39	-521.6	236.9	-6.737	-521.6	-404.1	-23.17	-432
-307	-67	41.58	-1.337	73.96	246	-388	141	-340	-385	-52	-510.3	297.5	-2.246	-528.7	-404.1	-18.71	-430.4
-306	-57	54.18	11.14	80.2	258	-383	123	-360	-375	-50	-502.7	346.9	-1.137e-13	-535.8	-418.4	-19.6	-420.9
-298	-69	51.66	15.59	74.85	282	-384	103	-378	-360	-52	-498.9	393	12.35	-531.5	-408.6	-11.58	-419.3
-303	-83	65.52	16.49	76.63	294	-379	65	-388	-351	-70	-506.5	451.4	34.81	-537.2	-416.6	-7.129	-422.5
-302	-91	71.82	28.96	50.79	308	-376	48	-398	-346	-82	-506.5	-346.1	87.62	-528.7	-417.5	-0.891	-406.6
-298	-106	83.15	28.96	35.64	320	-376	36	-410	-344	-93	-505.2	-337.2	117.9	-521.6	-420.1	17.82	-428.8
-295	-105	76.86	25.4	32.97	322	-369	28	-434	-341	-113	-488.8	-329.7	144.3	-507.4	-405	12.48	-433.6
-294	-99	86.93	15.59	38.32	336	-357	10	-448	-345	-103	-464.9	-324.6	141.8	-510.3	-372.9	3.564	-439.9
-288	-108	91.97	11.14	33.86	332	-350	-1	-460	-347	-92	-428.4	-322.1	129.2	-511.7	-375.6	-10.69	-438.4
-289	-130	84.41	-2.228	22.28	356	-343	-17	-492	-341	-86	-394.4	-320.8	111.6	-520.2	-340	-0.891	-425.6
-294	-129	70.56	-17.38	-5.347	370	-334	-38	-508	-334	-64	-379.2	-317.1	61.14	-514.5	-320.3	3.564	-419.3
-285	-131	57.96	-29.85	-12.48	382	-326	-59	-528	-337	-56	-370.4	-318.3	48.54	-504.6	-305.2	10.69	-422.5
-288	-127	44.1	-50.35	-22.28	380	-309	-89	-530	-319	-62	-364.1	-325.9	44.75	-496.1	-290	-0.891	-432
-287	-143	28.98	-83.32	-28.51	366	-52	-32	-528	-315	-73	-345.2	-333.4	37.19	-499	-288.3	-17.82	-449.5
-287	-151	0	-102	-19.6	358	-15	-14	-536	-321	-56	-311.2	-336	23.32	-510.3	-290	-35.64	-454.2
-284	-159	-28.98	-108.3	-17.82	344	139	11	-528	-313	-45	-279.7	-352.4	-17.02	-503.2	-297.2	-47.23	-447.9
-286	-162	-61.74	-141.2	7.129	332	154	23	-528	-305	-34	-258.3	-363.7	-34.67	-501.8	-305.2	-50.79	-452.6
-270	-156	-88.19	-174.2	19.6	328	167	35	-528	-307	-30	-254.5	-381.4	-35.93	-503.2	-311.4	-65.94	-466.9
-264	-154	-105.8	-199.2	22.28	332	-111	-309	-196	-300	-32	-243.2	-395.2	-34.67	-497.5	-313.2	-81.09	-473.3
-252	-155	-133.6	-217.9	24.06	332	-104	-266	-88	-295	-23	-212.9	-394	-28.37	-477.7	-322.1	-84.65	-481.2
-240	-171	-177.6	-233	24.95	336	-73	-180	-38	-294	-12	-185.2	-400.3	-22.06	-457.9	-332.8	-88.22	-489.2
-209	-189	-216.7	-259.8	37.43	324	-46	-125	-12	-300	4	-167.6	-392.7	-13.24	-436.7	-357.8	-93.56	-509.8
-194	-200	-245.7	-261.5	51.68	324	-24	-74	4	-308	31	-156.2	-399	20.8	-406.9	-365.8	-103.4	-513
-175	-204	-257	-267.8	65.94	322	-1	-29	8	-302	41	-152.5	-395.2	44.75	-397	-378.3	-110.5	-528.9
-151	-195	-257	-276.7	72.18	322	47	42	20	-314	42	-144.9	-390.2	53.58	-381.5	-391.6	-123.9	-528.9
-97	-172	-245.7	-285.6	73.96	334	67	68	12	-312	37	-147.4	-387.7	62.4	-381.5	-459.4	30.3	-525.7
-69	-153	-224.3	-288.3	67.72	344	87	77	14	-332	32	-134.8	-386.4	52.32	-381.5	-448.7	52.57	-520.9
-35	-136	-205.4	-288.3	65.05	352	99	78	14	-330	36	-144.9	-381.4	29.63	-370.1	-442.4	58.81	-519.4
-3	-121	-212.9	-294.5	39.21	358	153	102	14	-329	33	-152.5	-378.8	32.15	-350.3	-428.2	54.36	-517.8
[truncated: 1,062 more rows]
