# Supplementary material for: Vision and vocal communication guide three-dimensional spatial coordination of zebra finches during wind-tunnel flights
Source: Nat Ecol Evol. 2022 Jun 30;6(8):1221–30. doi: 10.1038/s41559-022-01800-4 (PMC9349042; doi:10.1038/s41559-022-01800-4)
Supplement: Source Data Extended Data Fig. 2 — Statistical source data [file 41559_2022_1800_MOESM15_ESM.xlsx]

## Sheet: ED_Fig_2_a
t	Green	Lightblue	Lilac	Orange	Pink	Black
0	-50.38	-281.8	142	77.29	-121.5	26.26
0.042	-50.98	-283.2	142.7	78.02	-124.1	25.53
0.083	-52.84	-256.9	144.6	78.39	-132.8	25.11
0.125	-52.98	-228	145.6	78.41	-136.3	25.03
0.167	-53.01	-222.2	145.6	78.45	-141.2	24.92
0.209	-49.74	-187.4	145.7	78.5	-143.6	24.27
0.25	-45.22	-217.8	146	78.57	-145.3	24.23
0.292	-44.57	-185.9	146.6	78.18	-145.3	24.22
0.334	-44.29	-213.7	146.8	77.74	-145.6	24.16
0.375	-43.35	-193.9	146.8	78.19	-145.9	24.11
0.417	-43.01	-184.6	146.7	78.1	-144.8	23.63
0.459	-42.74	-183	146.7	78.01	-144.8	23.5
0.501	-47.92	-190.1	146.8	77.17	-145	23.5
0.542	-50.51	-225.5	146.9	76.22	-144.2	23.61
0.584	-54.32	-232.7	140.8	73.35	-144.2	23.29
0.626	-55.43	-198.1	133.4	73.3	-144.3	25.43
0.667	-58.08	-207.4	133.7	73.7	-144.1	27.14
0.709	-59.29	-253.4	139.4	74.1	-143.6	27.49
0.751	-62.98	-229.1	131.7	74.01	-143.3	30.65
0.792	-82.56	-242.5	126.3	73.69	-143	31.2
0.834	-65.69	-248.2	115.1	73.54	-142.8	31.27
0.876	-63.56	-253.9	92.33	74.53	-142.8	20.51
0.918	-51.38	-298.8	48.35	74.11	-143	19.93
0.959	-47.39	-291	32.63	74.26	-143	21.34
1.001	-45.1	-331.9	18.51	74.45	-143	29.81
1.043	-27.72	-305.5	5.565	74.51	-142.9	29.21
1.084	-36.31	-328.1	-21.81	74.67	-142.6	29.95
1.126	-35.12	-332.2	-40.14	74.66	-142.5	30.29
1.168	-26.15	-339.1	-60.73	74.39	-142.7	30.35
1.21	-16.91	-345.6	-94.12	74.26	-143	29.66
1.251	2.7	-353.5	-162.8	74.4	-142.9	29.12
1.293	12.68	-353.5	-154.1	74.43	-143.1	29.01
1.335	25.14	-349.6	-179.4	74.37	-142.9	29.36
1.376	38.47	-356	-196.7	74	-142.8	29.45
1.418	64	-345.6	-218.6	76.74	-143.1	29.69
1.46	65.52	-361.7	-232.7	76.41	-143.2	29.05
1.502	57.7	-339.5	-236.8	76.16	-143.3	29.3
1.543	53.11	-338.9	-238	76.24	-143.8	29.25
1.585	32.86	-335.3	-232	77.19	-144.5	29
1.627	16.03	-332.1	-211.3	77.26	-144.2	29.25
1.668	-4.901	-348.1	-205.1	77.45	-144	29.23
1.71	-30.89	-329.2	-205.4	77.59	-144.1	29.08
1.752	-67.04	-345.4	-173.6	77.28	-145.2	28.78
1.793	-97.55	-326.8	-161.6	76.35	-146	28.45
1.835	-128.3	-320.9	-149.7	72.71	-146.2	28.51
1.877	-155.1	-318.5	-140	70.06	-146	26.8
1.919	-201.8	-314.5	-121.6	69.73	-141.2	31.16
1.96	-224.2	-309.5	-113.7	75.55	-123.5	39.85
2.002	-244.4	-322.6	-107.6	80.6	-130.9	24.4
2.044	-249.1	-305.5	-102.4	82.83	-161.5	35.51
2.085	-263.9	-304.5	-91.49	74.09	-174.6	16.29
2.127	-269.3	-296.5	-89.48	63.55	-180.5	-12.87
2.169	-268.2	-279.5	-88.77	57.72	-187.5	-31.9
2.211	-262.8	-261.7	-83.61	59.83	-195.6	-58.9
2.252	-246.3	-240.9	-74.22	54.89	-210.6	-118.8
2.294	-236.4	-243	-62.34	42.67	-221.3	-157.7
2.336	-222.9	-226.4	-54.47	36.55	-228.3	-182.1
2.377	-202.1	-215.5	-44.78	27.9	-233.8	-220.2
2.419	-167.1	-196.4	-26.92	30.55	-242.4	-284.6
2.461	-146.5	-204	-14.81	42.68	-246.1	-360.3
2.503	-121.3	-210	-6.11	36.03	-249.3	-319.9
2.544	-96.14	-200.7	0.539	23.66	-249.9	-334.6
2.586	-54.51	-150.2	-16.87	-7.361	-253.9	-359.9
2.628	-36.55	-171.2	-22.32	-30.84	-256.4	-360.7
2.669	-19.25	-168.8	-34.94	-58.58	-257.9	-353.7
2.711	-3.474	-166.6	-53.61	-88.85	-257.5	-354.8
2.753	15.05	-166.4	-85.86	-137.9	-260.4	-374.9
2.794	-3.59	-167.1	-118.9	-172.2	-260.7	-376.4
2.836	-6.554	-167.8	-135.5	-203.5	-259.7	-378
2.878	-14.95	-169	-162.5	-219.5	-258.8	-375.6
2.92	-37.97	-171.1	-209	-258.5	-258.3	-370.9
2.961	-50.59	-172.1	-233.5	-283.5	-258.7	-369.3
3.003	-64.27	-168.2	-238.7	-291.5	-259.1	-369.3
3.045	-79.57	-165.3	-246.5	-297.5	-259.5	-368.5
3.086	-107.2	-161.1	-269	-269.5	-258.1	-365.3
3.128	-122.5	-161.4	-257.2	-242.5	-258.6	-370.9
3.17	-138.1	-163.3	-254.8	-212.1	-258.1	-378.8
3.212	-153.4	-166.1	-247.5	-189.5	-258.5	-371.7
3.253	-170.5	-166.3	-233.1	-132.5	-258.5	-369.3
3.295	-177.5	-154.1	-229.4	-109.2	-258.6	-360.6
3.337	-184.6	-164.4	-225.5	-86.49	-258.8	-351.8
3.378	-190.2	-161.1	-231.3	-70.24	-258.5	-334.4
3.42	-193.9	-155	-238.9	-44.41	-259.2	-306.6
3.462	-192	-153.2	-242.3	-19.84	-260.4	-297
3.504	-187.1	-152.2	-244.6	-10.2	-265.7	-288.3
3.545	-217.6	-150.5	-253.3	-4.569	-274.4	-278.8
3.587	-165.4	-146.4	-263.6	-9.691	-290.8	-274.8
3.629	-159	-145.1	-271.1	-19.28	-329.7	-274.8
3.67	-142.5	-144.6	-277.8	-32.64	-351.6	-274.8
3.712	-130.9	-145.4	-292	-47.75	-333.5	-274.8
3.754	-106.8	-144.8	-333.4	-86.8	-379.3	-281.9
3.795	-95.37	-141	-342.7	-105.2	-389	-291.5
3.837	-86.13	-135.5	-361.4	-130.8	-388.4	-289.1
3.879	-69.59	-129.3	-376.3	-159.2	-400.8	-289.1
3.921	-33.37	-115.5	-408.8	-221.1	-422.5	-293.1
3.962	-16.96	-109.4	-419.6	-248.9	-436.7	-295.4
4.004	-2.181	-103.8	-453.3	-287.6	-441	-296.2
4.046	12.54	-99.1	-453.5	-309.5	-429.6	-296.2
4.087	36.94	-92.32	-458	-348	-468.6	-297
4.129	43.51	-90.84	-451.3	-354.2	-464.5	-297
4.171	51.76	-80.12	-440.3	-358.5	-454.1	-297
4.213	57.99	-75.11	-435.7	-366.6	-434.9	-291.5
4.254	79.39	-65.92	-395.2	-365	-377.9	-284.3
4.296	87.46	-62.11	-373.8	-358.5	-348.7	-281.9
4.338	95.7	-58.47	-359.2	-356.5	-316.3	-277.2
4.379	93.97	-55.49	-333.5	-365.4	-284.5	-274
4.421	97.74	-57.12	-308.7	-352.6	-231.8	-274
4.463	100.6	-55.02	-293.9	-344.3	-198.5	-266.9
4.505	106.8	-52.3	-283.7	-337.3	-168.4	-268.4
4.546	115.8	-52.91	-265.2	-329.6	-131.2	-269.2
4.588	143.4	-40.72	-229.3	-313.4	-78.17	-272.4
4.63	159.8	-36.57	-209.7	-303.2	-45.14	-270.8
4.671	172.6	-32.49	-190.4	-292.1	-21.53	-279.6
4.713	186.1	-29.23	-184.5	-283.4	-15.04	-278.8
4.755	213.7	-22.7	-176.2	-259.6	-9.412	-278.8
4.796	227.7	-19.52	-177.9	-254.5	-5.282	-278.8
4.838	236.8	-17.17	-170.2	-247.6	2.103	-281.9
4.88	242.8	-13.94	-172.4	-243.1	-0.27	-275.6
4.922	239.8	-10.16	-171.3	-227.4	-12.72	-272.4
4.963	237.1	-8.995	-165.9	-220.5	-19.16	-266.9
5.005	238.9	-9.836	-169.8	-206.5	-40.79	-249.4
5.047	236.7	-9.3	-170	-191.5	-48.69	-237.5
5.088	226.8	-8.163	-163.3	-153.3	-89.13	-214.4
5.13	216.9	-0.835	-154.4	-132.3	-122.1	-200.9
5.172	206.4	4.53	-154.9	-112.5	-151.7	-181.9
5.214	192.7	10.76	-143.6	-92.42	-185.2	-169.2
5.255	158.7	24.99	-122.6	-51.7	-245.6	-142.2
5.297	137.8	27.52	-95.9	-40.66	-281.7	-135.8
5.339	115.6	29.69	-65.22	-41.47	-309.7	-141.4
5.38	88.89	33.44	-33.24	-53.23	-330.2	-150.1
5.422	42.53	39.76	36.32	-85.96	-350.9	-176.3
5.464	17.18	33.5	66.29	-101	-360.1	-199.4
5.505	-9.525	34.88	92.29	-118.1	-355.6	-222.4
5.547	-28.88	51.56	81.58	-132.5	-361.2	-241.4
5.589	-71.96	37.83	91.38	-177.2	-352.2	-274.8
5.631	-93.05	36.63	114.2	-206.2	-349.8	-300.2
5.672	-110.7	39.83	115	-223.8	-348.9	-316.1
5.714	-131.2	35.85	109.5	-239.1	-347.7	-330.4
5.756	-159.1	33.68	92.08	-269.5	-345.8	-344.7
5.797	-172.4	35.62	67.96	-284.7	-344.6	-347.1
5.839	-182.9	36.07	48.7	-302.3	-341.9	-348.6
5.881	-193	34.64	29.74	-312.3	-336.7	-364.5
5.923	-212.8	34.52	-28.75	-330.5	-338.4	-359
5.964	-219.9	35.04	-54.95	-340.2	-324.8	-358.2
6.006	-221.3	34.81	-91.77	-347.5	-315.8	-355.8
6.048	-222.8	33.95	-125.5	-340.5	-306.2	-353.4
6.089	-220.8	31.92	-198.9	-344.6	-287.2	-338.3
6.131	-216.3	33.55	-246	-337.5	-275.6	-329.6
6.173	-213.7	37.18	-269.1	-336.5	-264.7	-332
6.215	-211.3	37.34	-305.1	-325.4	-255.6	-332
6.256	-201.1	32.32	-380.9	-297.1	-244.2	-325.6
6.298	-194.7	36.42	-406.4	-273	-244.5	-328
6.34	-186.4	35.32	-455.8	-244.3	-248.5	-327.2
6.381	-178.1	33.64	-480.5	-205	-253.8	-328
6.423	-164.3	30.91	-536.6	-147.7	-263.7	-320.1
6.465	-152.5	34.45	-537.8	-106.5	-270.6	-319.3
6.507	-140.3	26.88	-540	-72.09	-277.4	-324.8
6.548	-127	28.79	-540.3	-36.42	-285.1	-321.6
6.59	-93.22	18.95	-525.5	39.41	-301.5	-323.2
6.632	-79.39	24.74	-508.5	80.66	-304.2	-324
6.673	-62.71	21.91	-476.8	126.4	-310.7	-328
6.715	-44.45	23.55	-461.2	198.3	-316.5	-332
6.757	-6.361	22.91	-373.8	284.3	-326.7	-337.5
6.798	10.44	28.34	-330	314.1	-356.7	-345.5
6.84	25.52	43.08	-299.7	341	-328.4	-343.1
6.882	37.02	54.46	-254.3	366	-334.8	-353.4
6.924	54.32	74.71	-172.5	395.5	-336.2	-356.6
6.965	50.88	87.19	-133.3	403.5	-337.1	-363.7
7.007	36.86	94.06	-91.98	416.5	-336.7	-369.9
7.049	34.19	101.7	-54.07	414.5	-335.5	-369.4
7.09	18.53	111.5	18	402.5	-329.2	-379.4
7.132	13.16	115.5	27.02	385.5	-325.4	-384.2
7.174	4.385	117	40.86	364.3	-321.2	-390.5
7.216	-11.41	121.6	49.48	334.5	-320.1	-393.6
7.257	-51.88	122.3	47.83	270.1	-314.8	-389.6
7.299	-82.82	123.6	48.3	229.7	-311.5	-388.3
7.341	-108.1	125	56.09	182.7	-309.7	-386.4
7.382	-137	122.6	59.86	136.9	-309.3	-385.8
7.424	-193.1	89.44	38.28	57.72	-309.2	-381.5
7.466	-220.8	67.32	25.59	-4.707	-309.3	-380.5
7.508	-244	42.59	10.18	-67.15	-313.7	-380.5
7.549	-278.5	22.66	3.258	-129.4	-314.5	-378.8
7.591	-282.8	-21.08	-30.96	-226.5	-322.1	-377.1
7.633	-290.1	-69.81	-39	-252.7	-321.1	-377.7
7.674	-293.1	-104.8	-53.26	-282	-324.2	-378.7
7.716	-298	-136	-67.76	-315.8	-325.5	-379.6
7.758	-321.5	-193.4	-87.83	-354.5	-321.5	-381.2
7.799	-320.5	-213	-95.41	-377.9	-322.1	-382.9
7.841	-322.4	-229.8	-107	-385.1	-319.4	-386.4
7.883	-322.6	-242.3	-118.6	-378.7	-320.3	-390
7.925	-323.7	-258.8	-134.8	-372.8	-310.8	-390.1
7.966	-319.1	-248.2	-142.2	-368.5	-308.4	-388.7
8.008	-310.4	-254	-153.6	-364.1	-304.2	-387.8
8.05	-298.8	-284.8	-164.1	-356.7	-298.8	-386.2
8.091	-265.4	-284.4	-203.8	-344.5	-288.2	-380
8.133	-247	-268.7	-240.5	-339.8	-279.5	-374.2
8.175	-228.6	-263	-250.3	-339.5	-272.6	-366.8
8.217	-209.3	-259.5	-274.7	-322.7	-260.4	-356
8.258	-169.4	-253	-334.9	-309.9	-237.7	-325.3
8.3	-149.5	-248.8	-361.7	-308.1	-220.2	-301.1
8.342	-127.6	-244.5	-380.6	-300.9	-206.3	-275.8
8.383	-107.8	-238.6	-397.4	-293.9	-197.3	-245
8.425	-64.78	-226.6	-404.1	-277.7	-171.3	-177
8.467	-44.56	-220.4	-409.8	-270.9	-154.5	-141.6
8.509	-26.41	-214.4	-407.5	-261.8	-145.5	-97.71
8.55	-5.714	-212.5	-417.3	-249.4	-137.3	-57.51
8.592	35.72	-207.6	-405.3	-239.7	-134.4	22.93
8.634	54.97	-207.5	-404.1	-244.3	-138.5	71.83
8.675	75.74	-203.8	-399.6	-243.4	-143.5	107.5
8.717	98.7	-201.4	-397.4	-241.6	-147.4	134.1
8.759	126.6	-188.5	-389.5	-237	-159.4	161.9
8.8	127.9	-179.6	-390.7	-238.8	-169.1	166.3
8.842	116.3	-169.6	-388.4	-238.4	-183	160.4
8.884	116.3	-160.7	-383.9	-240.4	-199.1	162.3
8.926	110.2	-149.4	-382.2	-243.3	-238.6	131.3
8.967	98.04	-145.5	-383.1	-241.9	-258	120.3
9.009	83.28	-140.6	-390.7	-249.8	-276.5	107.9
9.051	63.89	-129.1	-388.4	-253.7	-294.5	81.61
9.092	14.5	-116	-397.4	-257.2	-328	19.11
9.134	-13.18	-111.1	-394	-256.8	-340.3	-40.46
9.176	-45.39	-107.8	-390.7	-255.5	-350.7	-69.5
9.218	-75.68	-103.9	-377.6	-252.5	-356.4	-118.5
9.259	-139.4	-97.94	-363.1	-253.8	-366.3	-207.6
9.301	-169.1	-96.42	-353.5	-251.9	-377.1	-255.7
9.343	-194	-96.37	-341.5	-248.6	-359.9	-289.3
9.384	-222.1	-95.87	-324	-244.3	-357.6	-317.9
9.426	-262.3	-95.88	-285.9	-231.6	-347.8	-340.4
9.468	-274.5	-101	-270.1	-222.9	-335.9	-348.2
9.51	-281.9	-106.7	-242.8	-212.4	-334.1	-351.9
9.551	-284.6	-104.4	-223.7	-198.8	-333.8	-353.4
9.593	-287.5	-120.9	-174.9	-174.3	-341.7	-364.8
9.635	-282.4	-132.2	-140.2	-161.4	-341.5	-354.2
9.676	-276.8	-145.4	-91.06	-138.2	-349.4	-353.3
9.718	-268.5	-159.8	-51.71	-128.4	-348.6	-355.7
9.76	-246.8	-191.7	24.03	-101.8	-359.3	-358.8
9.801	-235.7	-201	71.86	-90.43	-364.2	-360.2
9.843	-225.2	-212.3	114.8	-79.11	-368.5	-360.5
9.885	-213.7	-221.9	145.5	-79.11	-368.7	-361
9.927	-192.3	-238.5	191.5	-74.4	-363.6	-364.5
9.968	-179.1	-247.8	201	-80.17	-356.5	-370.8
10.01	-169.8	-260.6	194.5	-82.59	-349.1	-372.6
10.052	-156.5	-270.7	212.6	-86.94	-341.4	-376.1
10.093	-146.4	-294.8	208.2	-102.8	-322.5	-383.3
10.135	-147.1	-302.5	229.9	-118.2	-315.8	-385.2
10.177	-152.4	-307.6	229.1	-142.6	-309.6	-387
10.219	-155.4	-299.8	224.7	-164.8	-306.4	-387.1
10.26	-167.3	-302.2	198.6	-209.6	-301.7	-385.3
10.302	-172.1	-307.7	181.6	-237.2	-301.4	-384.5
10.344	-176.5	-301.6	161.6	-261.6	-304.4	-385.2
10.385	-181.2	-295.2	136.7	-295.1	-305.9	-382.3
10.427	-190.2	-278.8	71	-359	-318.6	-380.8
10.469	-194.1	-270.6	30.39	-382.8	-323.2	-381.5
10.511	-198.4	-275	-0.165	-389.3	-326.6	-382.3
10.552	-201.7	-273	-30.46	-391.3	-326.4	-382.3
10.594	-208.4	-279.3	-92.87	-409	-334.1	-383.1
10.636	-211.5	-285	-127.8	-380.7	-336.1	-386.3
10.677	-216.5	-287	-164.5	-372.5	-338.1	-388.5
10.719	-220.2	-292.7	-201.5	-370.8	-338.5	-389.9
10.761	-228.8	-311.3	-264.8	-344.5	-346.6	-393
10.802	-232.7	-326.4	-286.6	-331.4	-340.8	-394.9
10.844	-236.3	-342.6	-288.5	-319	-343.1	-394.2
10.886	-237.1	-359.7	-297.3	-298.4	-345.9	-392.2
10.928	-240.5	-380.8	-301.6	-254.9	-342.6	-388.8
10.969	-237.1	-391.6	-306.4	-228.4	-342.7	-385.4
11.011	-238.6	-412.3	-311.2	-204.7	-344.6	-378.7
11.053	-240.5	-419.6	-314.7	-170.6	-347.7	-373.3
11.094	-242.2	-422.6	-306	-100.9	-348.8	-355.8
11.136	-238.3	-420.4	-298.4	-70.61	-345.3	-343.6
11.178	-233.8	-410	-289.5	-38.84	-344.4	-329.7
11.22	-230	-400.9	-275.7	-19.6	-344.3	-311.8
11.261	-224.4	-373.7	-240.1	25.08	-338.3	-272.6
11.303	-219.5	-354.7	-220.4	46.12	-335.9	-248
11.345	-211.4	-337.4	-199	69.87	-333.7	-238.3
11.386	-197.4	-316.5	-179.7	82.57	-333.9	-203.5
11.428	-167.6	-282.8	-144.6	97.3	-340.6	-174
11.47	-140.7	-252	-118	96.81	-346.1	-147.7
11.512	-114.9	-233.6	-88.08	95.08	-350.3	-150.1
11.553	-94.12	-219.3	-61.71	90.44	-354.3	-152.5
11.595	-43	-187.5	-14.1	80.42	-355.7	-152.7
11.637	-19.43	-172.3	6.397	72.84	-350.8	-156.3
11.678	11.8	-163	12.6	65.78	-359	-162
11.72	37.95	-153.6	37.55	56.75	-359.5	-168.6
11.762	76.93	-152	59.43	25.22	-358	-198.8
11.803	93.95	-155.9	77.57	8.066	-357.1	-220
11.845	102.5	-157.8	89.02	-18.43	-353.6	-242.6
11.887	105.7	-162.1	98.3	-37.6	-344.2	-259.4
11.929	120.3	-178.7	106.3	-86.92	-345.9	-302.5
11.97	124.5	-179.6	108.2	-114.5	-348	-317.4
12.012	129.4	-188.2	102.3	-141.3	-349.5	-334.7
12.054	134.7	-187.9	102.6	-171.2	-354.8	-349.7
12.095	134.7	-201.9	102.5	-232.1	-362.5	-372.5
12.137	128.4	-208.8	104.5	-263.8	-366.5	-377
12.179	117.6	-213.7	103.9	-288.4	-368.3	-379.2
12.221	100.4	-220.6	100.5	-307.4	-366.5	-378
12.262	70.71	-226.3	87.79	-317.8	-347.2	-376.1
12.304	54.57	-219.7	70.63	-318.6	-363.8	-376.3
12.346	43.9	-208.9	46.33	-314.9	-362.2	-373.5
12.387	28.58	-194.4	15.49	-320.3	-356.7	-371.4
12.429	-13.83	-165.8	-55.2	-304.2	-342.1	-371.9
12.471	-34.95	-153.8	-92	-306.8	-334.7	-373.9
12.513	-58.89	-131	-127.5	-295.7	-327	-373.3
12.554	-80.49	-103.8	-176.5	-293.6	-316.3	-372.4
12.596	-125.8	-40.26	-249.7	-310.6	-303.6	-367.5
12.638	-147.7	0.794	-304.7	-312.5	-279	-361.4
12.679	-170.5	40.99	-318.9	-311	-287.2	-353.7
12.721	-187.1	73.63	-331.7	-303.7	-279.5	-342.8
12.763	-210.4	146.5	-377.1	-304.6	-261.3	-316
12.804	-226.4	182.6	-389.7	-303.9	-252.2	-299.7
12.846	-235.4	210.3	-398	-301.3	-240.5	-282.6
12.888	-244.3	214	-391.8	-296.7	-221.3	-268.4
12.93	-251.9	214.4	-392.9	-270.8	-192	-258.6
12.971	-285.5	199.2	-395.2	-254.7	-176.8	-251.7
13.013	-274.2	179.9	-392.9	-232.6	-162.3	-245.6
13.055	-277.5	174.1	-396.2	-198.7	-147.5	-241.2
13.096	-284.7	120.4	-379.8	-149.5	-117	-233.7
13.138	-286.9	86.55	-368	-110.5	-97.7	-229.4
13.18	-285.8	41.38	-360.3	-93.09	-55.28	-229.4
13.222	-283.3	7.312	-355.3	-65.55	-53.45	-234.2
13.263	-286.5	-66.68	-353.7	-6.661	7.752	-246.7
13.305	-282.6	-108.7	-348.1	25.54	41.36	-255.2
13.347	-279.3	-131.8	-320.7	71.34	70.87	-262.1
13.388	-279.2	-168	-315.6	120.8	95.77	-276.1
13.43	-267.2	-233.8	-291.7	211.2	118.8	-308.7
13.472	-266.6	-266.4	-281.7	262.4	117.3	-322.3
13.514	-258.3	-281.5	-267.1	296	119.4	-336.9
13.555	-249.3	-297.4	-241.5	329.9	108.4	-347.7
13.597	-221.5	-344.4	-209	374	87.51	-358
13.639	-205.2	-344.9	-179.7	368.4	66.34	-361.7
13.68	-188.3	-362.2	-149.5	377.8	44.26	-363.9
13.722	-173.9	-334.6	-113.2	373.2	17.44	-368.7
13.764	-139.4	-328.1	-46.95	375.6	-50.05	-372.9
13.805	-120.8	-323.7	12.35	363.7	-89.22	-373.4
13.847	-105.3	-317.2	41.9	346.7	-123.1	-372.3
13.889	-88.93	-310.5	67.26	320.6	-163.4	-368.6
13.931	-58.74	-295.9	106	263.9	-237	-362.1
13.972	-48.54	-295.5	115.3	234.1	-275.6	-354.5
14.014	-37.27	-295.9	126.6	206.6	-294.4	-341.4
14.056	-32.4	-302.3	131.5	172.7	-308.5	-329
14.097	-32.65	-324.8	159.3	99.34	-312.1	-286.5
14.139	-36.43	-348.2	169.7	59.87	-330.1	-278.7
14.181	-37.63	-373.3	181.2	14.57	-357.8	-253.4
14.223	-37.39	-400.8	193.4	-32.67	-336.7	-233.5
14.264	-39.27	-423.1	199.2	-93.03	-338.6	-205.6
14.306	-45.57	-456.1	204.6	-126.9	-338.6	-197.5
14.348	-52.97	-470.3	210.3	-157.1	-338.7	-185.6
14.389	-66.48	-479.3	210.5	-187.3	-336.2	-175.8
14.431	-93.28	-486.9	214.8	-237.8	-334.4	-157.8
14.473	-100.5	-484.5	210.9	-257.2	-334.3	-149.7
14.515	-113.4	-451.2	206.2	-269.3	-333.3	-140.7
14.556	-125.7	-482.7	201.1	-279.4	-334.1	-135.2
14.598	-146.5	-386.5	176.3	-295.2	-335.4	-135.6
14.64	-158.3	-369.2	155.4	-301.7	-336.3	-141.6
14.681	-167.5	-300.8	128.3	-305.6	-337.8	-145.2
14.723	-182.4	-254.9	96.75	-319	-338.5	-151.4
14.765	-193.4	-168.4	34.88	-328	-341.3	-165.2
14.806	-200.4	-121.1	-26.76	-336.7	-345.3	-175.3
14.848	-206.6	-83.57	-53.52	-340.8	-347.7	-194.9
14.89	-214.4	-54.91	-92.26	-344.1	-349.3	-219.6
14.932	-245.4	-1.194	-170.2	-348.6	-354.8	-263.4
14.973	-254	28.72	-221.6	-349.5	-354.6	-283
15.015	-257.6	32.69	-263.6	-358.1	-341	-305.4
15.057	-261.7	30.05	-299.2	-353.8	-357.3	-324.3
15.098	-262.5	22.7	-354.7	-349.4	-349.6	-349.6
15.14	-264.6	18.48	-374	-345.4	-345.7	-360.5
15.182	-262.2	13.99	-377.2	-341.1	-340.8	-366.1
15.224	-260.3	-4.37	-392.8	-330.9	-336.8	-374.4
15.265	-254.1	-6.364	-395	-317.4	-320.9	-384.3
15.307	-254.1	-22.61	-418.6	-307.7	-308.4	-384.2
15.349	-248.4	-43.16	-418.5	-296	-297.8	-386.4
15.39	-242.2	-29.51	-419.6	-283.4	-275.2	-386.1
15.432	-220.5	-101.3	-374.7	-247.5	-225.6	-388
15.474	-208.2	-104.7	-363.4	-228.6	-223.4	-385.2
15.516	-195.6	-152.4	-346.6	-201.6	-171.6	-381.4
15.557	-180.4	-165.2	-329.8	-189.1	-141.4	-378.2
15.599	-146.4	-222.7	-283.3	-103	-91.55	-367.4
15.641	-131.3	-241.2	-279	-64.44	-69.48	-361.9
15.682	-111.8	-278.1	-245.2	-1.616	-44.98	-355.8
15.724	-92.74	-306.5	-216.6	34.65	-21.52	-350.4
15.766	-49.32	-367.6	-156.2	112.5	16.57	-341.8
15.807	-28.32	-398.3	-130.1	170.1	36.49	-340.3
15.849	-5.181	-413.5	-108	219.7	56.62	-341.2
15.891	15.38	-420.3	-82.91	247.7	75.42	-347.2
15.933	41.73	-425.9	-30.34	295.2	103.7	-346.1
15.974	59.05	-421.2	-3.504	322.5	112.7	-348.6
16.016	74.46	-417.9	14.42	340.4	114.7	-351.2
16.058	88.59	-421.2	35.62	354.8	108.3	-352.7
16.099	118.8	-389.9	64.49	376.1	76.44	-356.7
16.141	133.6	-364.1	81.08	383.4	52.58	-358.3
16.183	147.3	-338.1	105	385.5	21.23	-359.5
16.225	160.4	-310.7	113.3	380.2	-11.34	-361.7
16.266	182.4	-250.4	122.9	365.1	-81.35	-367.5
16.308	189.7	-213.3	125.6	347.2	-116.5	-369.7
16.35	184.6	-179	126.8	320.2	-153.5	-370.6
16.391	188	-143.1	126.3	291.5	-187.8	-371.5
16.433	200.6	-75.84	127.3	233.1	-285.5	-372.6
16.475	233.1	-48.79	129.5	213.5	-319.7	-372.7
16.517	195.2	-30.14	127	188	-332	-372.5
16.558	189.2	-18.78	124.7	137.8	-357.1	-374.9
16.6	156.4	-11.28	109.8	48.49	-384.5	-376.4
16.642	133.6	-21.68	100.3	-0.143	-387.4	-378
16.683	106.4	-21.39	85.92	-36.6	-388.5	-380.6
16.725	90.55	-26.76	68.35	-78.33	-387	-379.7
16.767	41.81	-39.35	23.82	-138.7	-386.4	-380.2
16.808	-3.357	-51.24	7.757	-181.5	-380.6	-375.4
16.85	-32.64	-58.95	-30.37	-231.8	-374.9	-369.2
16.892	-57.79	-67.5	-70.62	-273.5	-370.6	-357.5
16.934	-115.6	-83.85	-148.7	-319	-366.5	-319.8
16.975	-149.9	-84.79	-202.1	-348.5	-363.2	-314.3
17.017	-184.4	-82.15	-250.4	-390	-362.4	-272.5
17.059	-216.6	-88.02	-294.1	-405	-361.5	-253.7
17.1	-263.3	-105.1	-342.1	-411.4	-356.9	-201.2
17.142	-276.7	-119.2	-365.5	-407.4	-360.3	-169.2
17.184	-290.8	-126.2	-379.5	-403.4	-361.8	-134.1
17.226	-303.7	-133.1	-379.8	-396.3	-362.8	-94.77
17.267	-321	-146.3	-397.5	-389.1	-364.8	-9.022
17.309	-315.2	-152	-400.3	-376.8	-359.6	-4.903
17.351	-329.6	-160.9	-402.5	-383.6	-350.3	2.337
17.392	-334.1	-166.2	-419.8	-379.6	-349	-7.251
17.434	-338	-189.3	-418.9	-355.6	-360.8	9.138
17.476	-335.5	-197.3	-415.4	-345.7	-359.3	9.708
17.517	-335	-205.6	-415.4	-333.8	-368.8	-8.843
17.559	-334.1	-215.1	-411.8	-326.2	-355.4	7.969
17.601	-330.4	-234	-391.3	-324.6	-350.3	-1.908
17.643	-328.4	-241.3	-381.5	-313.5	-345.1	-3.995
17.684	-333.6	-246.6	-362.5	-304.8	-340.2	6.974
17.726	-332.9	-250.2	-350.8	-294.8	-336.3	5.907
17.768	-319.8	-249.9	-336	-271	-351.6	4.418
17.809	-298.2	-249.7	-310.7	-264.1	-317.2	6.226
17.851	-270.9	-248.9	-295.4	-250.9	-319.8	6.131
17.893	-237.5	-249.9	-276.3	-254.1	-312.3	7.425
17.935	-161.2	-243.1	-199.7	-243.5	-295.3	7.191
17.976	-117.3	-238.1	-158.2	-250.6	-287.8	6.452
18.018	-75.07	-232.3	-118.7	-254.1	-283.7	6.139
18.06	-33.4	-228.3	-105.3	-253.5	-275.8	6.692
18.101	48.68	-219	-20.6	-269.9	-262.7	7.136
18.143	92.78	-217.9	10.49	-270.8	-261.7	6.39
18.185	132.8	-207.4	20.45	-291.3	-259	6.372
18.227	168	-198.3	51.14	-277.4	-259	8.195
18.268	222.7	-171.1	99.35	-285.2	-257.2	8.118
18.31	241.6	-153.8	131	-300.2	-254.8	8.092
18.352	254.7	-131.5	140.5	-303.5	-252.5	8.424
18.393	260.4	-124.7	146.6	-304.1	-249.5	8.228
18.435	249.9	-83.74	153.3	-311.5	-249.4	7.945
18.477	249.7	-54.53	155	-310	-251.5	7.644
18.518	249.8	-30.02	153.5	-313.2	-255.4	6.895
18.56	250.5	-6.007	149.6	-314.1	-257.5	7.869
18.602	235.4	41.14	141.5	-313.9	-262.9	8.076
18.644	221.8	68	138.4	-312	-270.7	7.505
18.685	205.8	94.07	136	-305.2	-275.6	7.817
18.727	184.6	120.7	132.3	-303.8	-270.7	8.11
18.769	139.6	174.8	126.6	-290	-277.6	8.421
18.81	99.24	198.2	115.5	-282	-280.8	7.009
18.852	75.88	228	100.2	-271.1	-283.1	8.608
18.894	48.94	248.2	81.64	-261.3	-284.8	8.406
18.936	-2.734	287	37.23	-239.9	-283.1	7.239
18.977	-32.44	310.4	19.94	-223.5	-286.3	8.686
19.019	-64.17	331.9	-19.57	-206.8	-285.2	8.491
19.061	-93.98	352.5	-60.81	-174.3	-282.1	-385.7
19.102	-146.9	378.4	-128.2	-135	-282.8	-392
19.144	-188.2	377.8	-168.2	-102	-281.5	-393.8
19.186	-227.9	380.3	-208.5	-78.28	-278.6	-398.9
19.228	-245.4	380.8	-249.6	-47.35	-277.2	-402
19.269	-300.2	345.9	-326.2	21.91	-268.7	-423.3
19.311	-324	335.7	-366.1	70.36	-261.5	-417.1
19.353	-339.1	302.8	-385.7	99.37	-253.6	-423.1
19.394	-347.5	260.2	-418.6	141.7	-246.6	-429.3
19.436	-364.2	189.9	-417.3	199.8	-226.9	-444.5
19.478	-363.9	153.7	-433.2	249.7	-215.2	-439.5
19.52	-373.6	135.5	-434.7	303.5	-197.4	-436.5
19.561	-375.9	105.8	-433.2	335.7	-183.7	-440.4
19.603	-381.3	40	-429.6	400.1	-152.9	-416.9
19.645	-387.3	2.484	-418.9	426.4	-137.4	-409.8
19.686	-390.3	-41.46	-419.1	422.4	-123.5	-399.5
19.728	-391.9	-92.13	-415.4	429.1	-105.4	-385.2
19.77	-399.5	-189.2	-406.4	427.2	-65.77	-338.2
19.811	-397.1	-245.1	-406.2	426.7	-52.42	-321.1
19.853	-390.2	-292	-403.1	411.9	-39.78	-279.4
19.895	-388	-336.7	-392.2	394.4	-32.36	-246.8
19.937	-374.5	-415	-381.2	342.7	-18.85	-180.5
19.978	-380.4	-449.3	-375.9	307.6	-11.98	-143.2
20.02	-375.3	-463.2	-370.3	266.5	-14.69	-110.1
20.062	-373.3	-472	-362.2	229.7	-33.56	-69.58
20.103	-362.5	-479.5	-350.9	153.1	-66.36	11.36
20.145	-364.4	-464.2	-345.5	74.51	-96.46	64.38
20.187	-360.9	-454	-332.1	16.59	-129.2	98.96
20.229	-360.5	-444.6	-314.5	-34.83	-171.1	154
20.27	-359.5	-406	-275	-121.4	-248	224.1
20.312	-364.4	-380.9	-245.9	-183.4	-296.3	268.7
20.354	-359.5	-359	-215.8	-190.6	-337.3	286
20.395	-347.2	-342	-225.8	-169.3	-344.8	302.3
20.437	-311.9	-302.8	-256.3	-201.4	-368.5	305.4
20.479	-275.3	-286.5	-291.5	-201.2	-382.8	293.6
20.52	-236.2	-271.9	-317.9	-208.8	-401.6	272.3
20.562	-185.9	-275.8	-343.1	-225	-413.6	262.2
20.604	-104.8	-239.8	-366.9	-253.4	-427.5	169.1
20.646	-33.32	-232.6	-378.5	-264.1	-428.9	134.4
20.687	-0.433	-229	-386.2	-273	-432.7	77.8
20.729	45.31	-233.8	-390.6	-275	-428.7	29.93
20.771	112.6	-241.8	-397	-277.1	-412.4	-58.17
20.812	173.5	-245.9	-388.6	-277	-424.2	-119.8
20.854	203.2	-249.9	-380	-275.5	-423.2	-178.5
20.896	228.4	-255.3	-363.1	-274.4	-418.3	-222.9
20.938	251.7	-263.3	-324.2	-268.1	-416.6	-307.2
20.979	267.1	-269.3	-300.9	-263.1	-402.8	-376.6
21.021	264.8	-273	-274.1	-267.3	-397.8	-412.5
21.063	242.2	-277.4	-238.5	-263.1	-395.2	-424.1
21.104	229.3	-283.1	-160.3	-262	-387.6	-428
21.146	235.4	-294.3	-119.5	-262	-381	-440
21.188	228.3	-299	-78.74	-262.4	-381.3	-436
21.23	221.8	-304.1	-44.32	-269.2	-387.1	-436.8
21.271	191.7	-312.6	25.7	-271.1	-386	-428.9
21.313	160.1	-317	84.33	-272.4	-392.7	-428.9
21.355	123.9	-319.5	125.1	-271.3	-388.6	-424.9
21.396	92.09	-326	157.9	-270.5	-388.7	-421.7
21.438	16.65	-321.8	223.7	-277	-396.3	-413.8
21.48	-22.42	-319.9	251.2	-269.3	-399.8	-412.2
21.521	-68.92	-320.3	260.1	-275.6	-410.4	-410.6
21.563	-96.99	-318.7	271.1	-276.8	-408.6	-399.5
21.605	-165.5	-306.6	283	-282	-399.8	-413.8
21.647	-224.1	-301.4	285.1	-289	-398.3	-413
21.688	-252.4	-291.4	284.9	-288.6	-397.6	-413
21.73	-282.8	-283	261.9	-293.2	-397.1	-416.1
21.772	-324.9	-266	270.4	-307	-398.8	-412.2
21.813	-340.7	-257.6	264.1	-311.3	-401.6	-408.2
21.855	-356	-247.5	258.9	-314.9	-397.5	-405.8
21.897	-371.2	-238	255.4	-315.9	-400.5	-406.6
21.939	-401	-217.6	246	-320.8	-392.8	-402.6
21.98	-419.3	-210.8	239.9	-316.8	-387.6	-399.5
22.022	-424.9	-204.1	229.6	-306.4	-379.9	-400.5
22.064	-429.6	-196.6	214.3	-306.7	-377.4	-406.4
22.105	-422.5	-183.5	168.6	-303.3	-369.5	-427.4
22.147	-418.5	-172.1	153.9	-299.7	-363.8	-429.3
22.189	-407.4	-163.7	114.2	-302.4	-357.9	-421.6
22.231	-402.6	-158.2	80.54	-283.5	-354.5	-426.9
22.272	-378	-147.2	30.95	-267	-345.3	-432.3
22.314	-355.8	-141.7	3.645	-243.4	-331.8	-421.5
22.356	-325.6	-138	-24.4	-215.7	-327.1	-435
22.397	-300.8	-132.8	-54.47	-181.6	-312.2	-438.5
22.439	-235.9	-118.5	-99.77	-122.3	-268.1	-423.4
22.481	-195.7	-104.9	-140.1	-85	-236.3	-404.7
22.523	-156.3	-89.76	-173.2	-65.15	-207.3	-387.7
22.564	-113.2	-94.53	-200.1	-58.79	-164.5	-344.3
22.606	-34.79	-111.8	-251.1	-31.34	-81.19	-310.2
22.648	4.245	-123.9	-281.3	-21.92	15.41	-279.6
22.689	39.77	-139.2	-303.6	7.405	32.53	-242.6
22.731	75.74	-155.7	-322.5	33.83	66.78	-197.9
22.773	140.5	-197.9	-347.4	71.78	156.9	-127.1
22.814	172.7	-223.5	-360.3	84.85	206.2	-87.24
22.856	203.8	-250.7	-385.1	99.69	237.4	-46.06
22.898	237.4	-277.3	-392.2	115.8	254.2	-4.903
22.94	265.2	-335	-405.6	123.8	295.5	2.337
22.981	266.8	-358.5	-416.2	128.1	315.7	-7.251
23.023	255.3	-384.1	-404.2	129.1	332.1	9.138
23.065	245.7	-408.8	-409.8	134.6	330.3	9.708
23.106	204.6	-426	-408.3	128.7	316.4	-8.843
23.148	195.1	-417.7	-423.4	119.6	309.6	7.969
23.19	160.7	-419.6	-419.8	115.3	308.8	-1.908
23.232	134.9	-409.8	-411.8	113.7	304.2	-3.995
23.273	76.76	-415.3	-379.5	101.6	259.5	6.974
23.315	42.08	-408.6	-364.2	81.99	217	5.907
23.357	8.105	-395.1	-346.3	62.82	133.8	4.418
23.398	-31.04	-384.3	-322	39.54	59.17	6.226
23.44	-110.1	-366.9	-256.9	-11.37	-130.2	6.131
23.482	-154.4	-362.3	-252.1	-30.34	-177.5	7.425
23.524	-194.8	-355.4	-218.1	-47.81	-244.2	7.191
23.565	-242.1	-350.1	-153.2	-67.58	-317.5	6.452
23.607	-310.8	-341.1	-84.49	-114.2	-406.4	6.139
23.649	-322.3	-342.3	-38.31	-124.1	-444	6.692
23.69	-334.7	-331	0.139	-138.7	-462	7.136
23.732	-343.3	-329	35.09	-154.7	-456.5	6.39
23.774	-360.3	-304.7	92.44	-168.9	-435.7	6.372
23.815	-367.2	-299.1	114	-194.6	-435.5	8.195
23.857	-370.6	-291.9	137.7	-178.6	-472.4	8.118
23.899	-368.1	-281.8	145.7	-190.9	-445	8.092
23.941	-365.1	-258.6	193.3	-198.6	-441.3	8.424
23.982	-363.3	-236.5	209.9	-204	-448.7	8.228
24.024	-359.3	-223.1	227.1	-217.4	-432.8	7.945
24.066	-354.3	-207.5	244.9	-224.1	-417.1	7.644
24.107	-342.4	-175.2	266.4	-239.4	-424.5	6.895
24.149	-336.5	-146.2	275.9	-248.6	-408.7	7.869
24.191	-330.8	-116.4	280.2	-250	-404	-426.5
24.233	-326.2	-82.56	284	-258.7	-403.9	-422.7
24.274	-315.2	-24.86	275.2	-271	-394.3	-402.4
24.316	-307.2	7.85	269.1	-275.2	-389.2	-399
24.358	-299.8	34.13	262.1	-280.3	-382.9	-398.6
24.399	-288.6	56.75	254.8	-281.1	-380.4	-399.3
24.441	-271.4	101.8	229.9	-287.4	-375.9	-401.6
24.483	-264.4	110.2	214.6	-281.8	-368.1	-401.7
24.525	-259.2	112	206.5	-279.5	-365.4	-403.3
24.566	-255.1	103	189.7	-281.9	-367	-402.4
24.608	-250.5	73.08	137.5	-281.2	-363.3	-401.2
24.65	-249.2	43.57	103.8	-277.3	-360.8	-401.6
24.691	-247.3	16.47	64.47	-270.5	-360.3	-399.8
24.733	-245.1	-5.373	9.125	-266.2	-361.1	-404.4
24.775	-243.3	-61.12	-75.34	-257.8	-359.7	-416.5
24.816	-242.9	-107.4	-117.8	-249.4	-357.4	-422.5
24.858	-243	-146.3	-160.9	-243	-354.2	-425.2
24.9	-243	-183.4	-208.5	-230.5	-352.4	-426.7
24.942	-243.8	-260.8	-296	-207	-348.8	-426.9
24.983	-244.4	-298.1	-351.2	-194.5	-346.2	-433.4
25.025	-244.4	-319.6	-386.9	-180.6	-343.7	-410.9
25.067	-244.5	-362.9	-408.2	-166.3	-340.6	-386.8
25.108	-245.4	-402.7	-443	-116.8	-332.1	-327.1
25.15	-246	-413.6	-445.7	-107.2	-322	-291.4
25.192	-247.2	-413.1	-449.2	-87.38	-316.1	-265.3
25.234	-249.1	-400.9	-455.5	-58.48	-313.3	-208.8
25.275	-250.1	-413.1	-462.6	0.781	-292	-130.3
25.317	-250.1	-404.2	-469.7	32.34	-270.9	-70.5
25.359	-248.5	-411.5	-473.3	68.53	-246.8	-36.49
25.4	-246.2	-414.7	-466.1	100.5	-213.1	2.337
25.442	-242.7	-390.1	-445.7	161.5	-142	-7.251
25.484	-242.4	-376.9	-405.8	183	-95.48	9.138
25.526	-240.4	-342.7	-385.3	206.6	-54.64	9.708
25.567	-236.6	-333.7	-351.8	207.1	0.249	-8.843
25.609	-227.1	-292.9	-304.9	238.5	79.26	7.969
25.651	-221.7	-263.6	-268	247.5	142.3	-1.908
25.692	-217	-222.9	-230.1	243.5	165.5	-3.995
25.734	-213.3	-186.6	-190.5	255.5	210.8	6.974
25.776	-205.3	-113.3	-134.9	247.2	281.9	5.907
25.817	-202	-71.83	-64.85	240.8	336.5	4.418
25.859	-196.7	-59.51	-31.18	235.3	353.2	6.226
25.901	-190.8	-35.25	8.54	212.4	359	6.131
25.943	-175.5	29.63	80.38	195.6	369.2	7.425
25.984	-171.5	60.15	102.4	169.6	382.4	7.191
26.026	-173.9	91.2	134.6	154.8	393.4	112.3
26.068	-173.4	109.3	152.5	133	396.3	68.91
26.109	-173	115.8	177.9	89.56	397.5	-14.21
26.151	-171.6	111.8	187.1	54.43	338.3	-75.82
26.193	-170.2	112.8	192.2	28.62	322.5	-147.1
26.235	-173.2	103.8	192.2	-19.54	298.1	-178.5
26.276	-186.1	83.81	187	-90.69	260.9	-316.3
26.318	-193.6	66.54	184	-143.1	174.9	-333
26.36	-201	57.57	175.6	-164.6	114.1	-382.4
26.401	-229.3	47.28	162.2	-195.2	65.57	-410.1
26.443	-236.1	20.92	159.3	-266	-86.37	-429
26.485	-247.2	1.048	149.5	-295.8	-110.9	-436.3
26.527	-260.4	-21.42	136.4	-313.8	-242.7	-438.5
26.568	-270.3	-42	121.5	-318.6	-264.8	-433
26.61	-290.4	-91.83	77.53	-326.3	-387.3	-436.7
26.652	-308.5	-108.3	52.23	-334.7	-415.6	-429.3
26.693	-317.4	-129.9	28.86	-340.4	-475.5	-436.7
26.735	-331.2	-147.1	-1.122	-343.3	-498.2	-429.6
26.777	-341.2	-170.6	-55.76	-350.7	-508.9	-422.5
26.818	-348.6	-182.4	-83.55	-344.6	-503.8	-418
26.86	-350.5	-193.8	-112.4	-346.5	-494.4	-410.9
26.902	-377.2	-203.8	-140.3	-350.1	-491.2	-408.2
26.944	-361.5	-221.6	-196.6	-349.5	-467.3	-402.9
26.985	-367.7	-230.5	-226	-356.2	-456.6	-401.1
27.027	-369.2	-232.7	-255.7	-351.1	-448.4	-396.6
27.069	-395.5	-238.7	-271.2	-347.2	-433.3	-392.2
27.11	-417.4	-256.4	-320.3	-345.6	-424.4	-390.4
27.152	-428.2	-249.8	-333.2	-337.4	-416.9	-383.3
27.194	-438.6	-256.7	-377.9	-338.3	-416.2	-377.9
27.236	-451.9	-260.5	-382.4	-337.3	-413.1	-374.4
27.277	-465.1	-279.1	-389.8	-337.5	-404.3	-367.2
27.319	-486	-265	-410.9	-333.7	-401.1	-368.9
27.361	-485.7	-264.6	-418.2	-335.2	-386.6	-365.4
27.402	-505	-266.5	-431.4	-330.7	-376.5	-368.3
27.444	-485.3	-266.2	-418	-327.3	-387.3	-363.6
27.486	-487.6	-263.2	-400.2	-314.6	-372.5	-365.8
27.528	-479.8	-261	-377.9	-305.4	-360.4	-364.9
27.569	-445.6	-253.9	-370.8	-282.5	-337.9	-363.8
27.611	-416.1	-246.8	-342.3	-237.9	-296.6	-371.9
27.653	-376.6	-241.2	-319.1	-211.9	-284.5	-379.7
27.694	-344.8	-236	-284.4	-184.3	-265.6	-381.5
27.736	-309.5	-232.3	-239.8	-143.6	-236.3	-384.1
27.778	-205.7	-202.9	-162.3	-80.29	-155.9	-384.2
27.819	-147.7	-190.1	-119.5	-8.592	-126.8	-385.1
27.861	-100.6	-172.3	-74.07	32.11	-85.91	-385.9
27.903	-53.63	-156.1	-22.39	76.1	-36.69	-386.8
27.945	34.13	-127	79.2	130	34.38	-391.3
27.986	99.32	-110.4	116.6	198	88.88	-390.4
28.028	135	-99.94	154.1	240.1	122.1	-387.7
28.07	167.4	-89.23	179.9	254.7	168	-387.7
28.111	201.7	-70.71	209.3	309.7	249.6	-378.8
28.153	200.9	-66.17	216.4	332.5	288.9	-362.8
28.195	205.1	-64.07	222.4	351.2	324.1	-364
28.237	181.7	-62.98	228.3	379.2	323.4	-322.4
28.278	141	-57.49	236.2	381.4	340.5	-290.6
28.32	105.1	-55.48	234.6	395.1	321.9	-262
28.362	76.53	-55.85	243.7	395	295.8	-247.4
28.403	45.18	-55.37	244.5	396.1	254.8	-217.8
28.445	-26.01	-60.3	232.5	373.6	181.6	-157.5
28.487	-78.55	-63.34	226.3	349.2	80.2	-123.7
28.529	-110.6	-66.92	218.7	317.8	22.25	-95.72
28.57	-161.2	-70.3	207	286.3	-35.17	-63.81
28.612	-237.4	-80.61	178.2	214.6	-132	-7.251
28.654	-296.7	-86.05	160	163.5	-210	9.138
28.695	-315	-91.08	135.3	101	-282.8	9.708
28.737	-329.6	-96.04	114.4	63.34	-336.4	-8.843
28.779	-361	-73.08	77.06	-58.7	-405.6	7.969
28.82	-369.6	-112.4	55.19	-99.92	-464.4	-1.908
28.862	-376.2	-116.8	34.17	-164.7	-480.4	-3.995
28.904	-382.1	-117.9	-1.531	-208.4	-488.4	6.974
28.946	-385.2	-115.3	-35.37	-255.3	-494.7	5.907
28.987	-380.4	-113.3	-58.28	-268.7	-499.1	4.418
29.029	-374.7	-110.8	-87.4	-277.1	-496.4	6.226
29.071	-374.8	-105.2	-112.9	-277.1	-511.3	6.131
29.112	-359.2	-93.03	-143.4	-287.5	-485.8	7.425
29.154	-352.9	-86.99	-159.6	-295.8	-474.2	7.191
29.196	-348.7	-75.98	-176.7	-301	-466.1	6.452
29.238	-345	-61.78	-182.5	-306.1	-459.9	-197.4
29.279	-338.9	-34.1	-196.3	-312.7	-445.7	-261.6
29.321	-336.7	-17.17	-206.2	-315.3	-435.9	-286.2
29.363	-310.6	1.74	-216.7	-317.1	-432.3	-318.4
29.404	-326.7	27.7	-228.6	-317.9	-428.7	-349.2
29.446	-325.8	77.24	-249	-329	-401.4	-382.6
29.488	-325.7	100.9	-256.5	-328.6	-401.6	-396
29.53	-326.9	126.3	-256.6	-334.4	-398	-409.4
29.571	-327.3	150.2	-257.5	-330.4	-395	-415.4
29.613	-326	189.3	-257.5	-338.6	-387.9	-429.6
29.655	-324.8	203.3	-257.3	-338.1	-396.6	-435
29.696	-323.6	206.4	-267.9	-336.9	-392.8	-433.2
29.738	-321.5	222.6	-265.1	-341	-387.5	-425.6
29.78	-321.6	213.3	-242.8	-336.2	-380.4	-432.1
29.821	-319.6	195.2	-233.2	-338	-377	-412
29.863	-318.6	209	-221	-337.1	-374.4	-399.7
29.905	-316.4	181.3	-198.8	-336.1	-371.7	-387.2
29.947	-312.4	117.3	-155.3	-333.2	-361.8	-347.3
29.988	-308.7	42.87	-130.6	-330	-358	-346.5
30.03	-306.5	7.216	-125.7	-322.5	-361.9	-333.5
30.072	-304.5	-2.986	-100.5	-314.9	-346.6	-324.5
30.113	-307.8	-95.45	-59.59	-299.8	-332.6	-304.2
30.155	-310.7	-135.4	-25.35	-274.9	-329.8	-297.3
30.197	-313.8	-176.4	0.612	-251.9	-325.7	-292
30.239	-317.6	-228	30.16	-231.2	-320.2	-290
30.28	-293.5	-320.5	89.88	-171.5	-311.7	-283.6
30.322	-326	-364.4	115.7	-130.6	-308.4	-282.7
30.364	-333.9	-393.9	137.7	-89.72	-309.3	-285.6
30.405	-333.3	-396.3	151.3	-53.47	-302.8	-286.4
30.447	-319.4	-413.1	170.7	25.04	-300	-294.4
30.489	-309.1	-414.4	203.4	82.82	-298.9	-299.7
30.531	-297.1	-399.6	218	115	-297.8	-310.7
30.572	-283.2	-409.4	233.3	153.2	-298.2	-319.7
30.614	-257.8	-394.4	252.2	219.2	-300.7	-340.4
30.656	-241.7	-400.6	256.8	270.6	-302.1	-347.6
30.697	-220.7	-393.1	268.8	293.7	-305	-355.5
30.739	-195.7	-394.7	268.9	323.4	-307.9	-363.6
30.781	-137.9	-374.2	272.6	350.7	-311.2	-371.7
30.822	-113	-358.7	270.4	406.5	-309.7	-375.8
30.864	-90.34	-351.1	270.5	376.3	-307.8	-377.7
30.906	-66.29	-353.9	269.6	404.1	-303.9	-380.7
30.948	-12.66	-326.3	264.2	412.1	-290.5	-386.5
30.989	14.23	-327.5	259.1	408.9	-282.9	-384.7
31.031	41.38	-327.4	252.3	418	-275	-384.5
31.073	70.4	-326.5	242.2	391.7	-265.9	-382.3
31.114	122.2	-325.9	213.1	351.3	-250.7	-375.7
31.156	144.9	-326	193.2	324.7	-240.5	-377.9
31.198	159.4	-319.5	176.4	297.1	-229.4	-372.5
31.24	168.5	-323.6	179.5	273.5	-217.7	-381.9
31.281	176.4	-325.1	152.8	213.2	-192	-354.9
31.323	181.5	-327.6	140.2	179.7	-179.2	-342
31.365	176.3	-329.3	115.7	160.5	-167.7	-330.9
31.406	179.1	-331	99.69	94.47	-153.3	-311.9
31.448	188.1	-333	57.34	16.65	-123	-255.3
31.49	187.6	-334.9	56.23	-20.17	-108.7	-224.6
31.532	182.3	-338.4	45.92	-42.73	-97.31	-196.4
31.573	172	-335.2	25.21	-74.63	-95.22	-154
31.615	144.7	-328.1	-39.28	-142.6	-92.83	-82.76
31.657	116.4	-321.1	-98.13	-195.8	-93.56	-41.23
31.698	93.21	-319.1	-143.2	-219.5	-94.84	-24.58
31.74	69.96	-312.4	-199.2	-251.4	-95.74	7.969
31.782	19.03	-295	-268.3	-306.1	-112.7	-1.908
31.823	-5.465	-292.1	-301.2	-325.4	-126.3	-3.995
31.865	-32.21	-279.5	-322.5	-331.3	-137.4	6.974
31.907	-59.17	-266.4	-355.9	-340.9	-152.5	5.907
31.949	-113	-251	-411.2	-352	-188.7	4.418
31.99	-139.6	-242	-447.4	-353.4	-206.6	6.226
32.032	-168.9	-233.8	-452.8	-356.9	-225.1	6.131
32.074	-195.7	-222.5	-451.9	-355.5	-248.8	7.425
32.115	-246.5	-213.3	-455.5	-356.6	-278.3	7.191
32.157	-264.1	-208	-455.5	-353.6	-279.3	6.452
32.199	-300.4	-206.1	-456.3	-352.5	-301.1	6.139
32.241	-320.2	-204.3	-458.1	-350.8	-322	6.692
32.282	-337	-198	-433.2	-348.3	-338.7	7.136
32.324	-341.9	-195.1	-410.9	-354.4	-361	6.39
32.366	-347.6	-188.1	-399.3	-367.9	-384	6.372
32.407	-344.9	-192.3	-380.6	-376.2	-394.2	8.195
32.449	-340.7	-176.8	-344.1	-408	-415.3	8.118
32.491	-336.9	-177.6	-335.2	-417	-397.5	8.092
32.533	-333.1	-176.9	-317.6	-446.9	-431.4	8.424
32.574	-328.9	-200.9	-299.2	-443.1	-443.1	8.228
32.616	-306.8	-202.3	-260.4	-449.5	-459.9	7.945
32.658	-298.5	-176	-231	-438.4	-452.2	7.644
32.699	-261.5	-177.3	-207.2	-425.7	-464.5	6.895
32.741	-253.8	-179.1	-190.8	-413	-468.7	7.869
32.783	-183.8	-177.2	-148.6	-375.6	-452.8	8.076
32.824	-179.4	-183.2	-130.1	-355.8	-443.9	7.505
32.866	-124.9	-184.2	-111.3	-322.9	-442.4	7.817
32.908	-97.89	-183.7	-93.14	-306.6	-429.6	8.11
32.95	-45.28	-183.5	-62.36	-249.2	-402.4	-396.8
32.991	-31.61	-183.2	-51.28	-208.7	-391.3	-395.8
33.033	16.27	-183.4	-29.33	-161.2	-377.5	-403.8
33.075	41.25	-182.5	-14.48	-120.2	-376.5	-395.2
33.116	91.67	-182.4	6.14	-37.68	-356.1	-383.9
33.158	108.3	-182.6	16.52	17.52	-350.3	-375.8
33.2	116.1	-182.5	29.78	72.14	-336.7	-373.6
33.242	118.9	-183.3	32.81	133.7	-330.5	-363.2
33.283	129.4	-183.7	46.26	211	-330.5	-346.8
33.325	124.3	-183.5	65.41	265.8	-323.8	-340.9
33.367	126.1	-183.5	68.49	297	-322.8	-333.7
33.408	128.1	-184.5	61.95	321	-320.8	-329
33.45	116	-185.6	76.95	350	-317	-327.2
33.492	103.9	-184.4	64.74	357.6	-328.3	-330.1
33.534	85.92	-184.9	63.57	367.5	-315.3	-327.7
33.575	68.66	-184.6	54.89	370.2	-311.1	-327
33.617	30.28	-185.2	54.01	374.1	-310.6	-328.2
33.659	11.57	-185.5	52.12	395.3	-312.3	-329.2
33.7	-8.267	-186.1	49.27	403	-311.1	-331.2
33.742	-32.13	-187.3	48.46	418.6	-313.9	-330.9
33.784	-82.92	-182.4	51.85	397	-320.6	-336.2
33.825	-111	-185.7	51.88	387.1	-320.8	-336.6
33.867	-127.3	-186.8	52.48	369.3	-320	-339.7
33.909	-151.4	-185.4	53.71	345.1	-319.8	-339.9
33.951	-199.7	-175.8	54.66	287.2	-321.6	-340.1
33.992	-228.6	-168.7	54.32	250.3	-322.8	-340.1
34.034	-248.4	-159	54.72	193.2	-323.6	-340
34.076	-279.4	-149.9	55.81	152.7	-323.5	-342.2
34.117	-288.5	-128.7	66.72	74.36	-322.2	-339.9
34.159	-318	-113.2	65.83	36.63	-325.3	-342.8
34.201	-302.7	-100.3	61.38	-5.316	-329.2	-338.5
34.243	-306	-88.35	64.94	-50.06	-331.8	-325.7
34.284	-303.5	-64.7	64.94	-137.2	-333.8	-324.4
34.326	-304.6	-53.66	64.05	-164.4	-334.4	-305
34.368	-302.8	-42.85	68.51	-184.5	-334.2	-283.3
34.409	-302.6	-20.14	75.63	-213.5	-333.5	-251.1
34.451	-303.4	3.947	76.53	-252.8	-330.5	-193.1
34.493	-303.6	16.46	79.2	-264.9	-328.8	-186.4
34.535	-298.1	30	81.87	-278.1	-327.1	-153.1
34.576	-293.9	40.68	82.76	-290.3	-325.1	-115.1
34.618	-277.5	67.59	86.33	-308.3	-323.6	-54.71
34.66	-267.4	74.83	86.33	-300.8	-324.1	-21.62
34.701	-255.9	85.7	86.33	-308.3	-321.5	13.25
34.743	-243.9	93.12	86.33	-308.3	-318	35.47
34.785	-215.5	103.8	86.33	-289.9	-299.3	80.37
34.826	-204.7	101.6	86.33	-281.2	-285.1	85.69
34.868	-183.2	97.56	86.33	-267.3	-271.7	98.33
34.91	-156.2	86.79	84.55	-252.3	-248.8	105.5
34.952	-105.8	51.51	83.65	-205.4	-202.8	125.5
34.993	-72.86	28.12	83.65	-191.6	-175	131.3
35.035	-42.61	1.049	83.65	-170.9	-156.7	134.8
35.077	-12.9	-32.42	83.65	-140.9	-130.9	138.5
35.118	46.1	-95.48	83.65	-101.1	-75.85	143.7
35.16	80.37	-125.8	85.44	-80.94	-42.25	147
35.202	114.8	-160.2	89.89	-61.08	-11.53	151.6
35.244	146.1	-190.6	89.89	-48.34	8.078	151
35.285	195.2	-235.3	89.89	-21.38	45.47	124.6
35.327	219.4	-252	89.89	-8.749	50.05	114.7
35.369	245.5	-265.2	89.89	14.47	60.64	72.96
35.41	269.5	-275.1	89.89	29.53	66.49	34.49
35.452	311.5	-278.4	89.89	57.21	69.76	-42.9
35.494	322.4	-281.3	89.89	73.41	71.49	-98.98
35.536	327.7	-285.1	89.89	88.07	73.11	-152.7
35.577	330.5	-290.1	89.89	102.6	72.27	-165.4
35.619	324.4	-300	89.89	140.9	54.39	-279.5
35.661	323.5	-299.6	89.89	158	30.92	-322.7
35.702	321.5	-304.9	89.89	171.7	2.157	-356.8
35.744	313.4	-307.8	89	192.4	-30.67	-369.9
35.786	286.2	-321.1	80.09	223.4	-103.8	-381.9
35.827	266.1	-323.1	84.55	226.7	-148.6	-389.8
35.869	243.6	-320.3	78.31	224.7	-186.1	-402
35.911	219.3	-317.3	80.09	219.5	-238.9	-398
35.953	161.9	-305.7	60.49	202.9	-324.7	-402.3
35.994	134	-303.3	42.66	173.3	-362.9	-402.6
36.036	102.2	-301.7	25.73	168.8	-364.8	-414.5
36.078	72.39	-295.5	9.694	153.2	-371.8	-407.3
36.119	14.04	-277.7	-23.28	112.7	-411.2	-401.1
36.161	-15.08	-271.6	-40.21	80.97	-419.7	-376.1
36.203	-47.34	-258.9	-60.7	54.85	-425.8	-350.3
36.245	-81.35	-252.6	-75.85	22.61	-429.8	-317.5
36.286	-146.3	-232.9	-107	-44.08	-449.4	-253.5
36.328	-177.7	-231.9	-120.4	-77.1	-464.4	-221.3
36.37	-219.7	-230.1	-126.6	-111.2	-473.9	-186.1
36.411	-236.8	-227	-129.3	-144.2	-464.5	-149
36.453	-280.6	-211.8	-142.2	-204.5	-474.5	-79.91
36.495	-300.9	-202.2	-144	-228.5	-478.7	-38.89
36.537	-317.6	-193.1	-140.8	-245.9	-482.2	-1.908
36.578	-332.9	-184.8	-134.9	-255.6	-461.7	-3.995
36.62	-343.8	-168.1	-122.8	-263.6	-449.1	6.974
36.662	-348.7	-157.1	-113.7	-264.5	-439	5.907
36.703	-350.2	-147.8	-101.7	-269.1	-414.3	4.418
36.745	-349.5	-139.2	-96.28	-270.7	-402.3	6.226
36.787	-346.6	-121.3	-64.15	-268.5	-390.3	6.131
36.828	-345	-112.1	-46.56	-268.2	-383	7.425
36.87	-347.9	-108.3	-29.27	-270.1	-377.1	7.191
36.912	-346.9	-99.21	-9.638	-276.6	-371.1	6.452
36.954	-341.3	-82.78	34.27	-273.7	-359.5	112
36.995	-337.7	-75.06	54.16	-272.4	-352.1	99.3
37.037	-333.8	-70.24	74.49	-270.8	-352.9	64.96
37.079	-326.4	-67.81	94.76	-266.8	-351	42.68
37.12	-304.8	-68.41	123.8	-265.5	-344.1	0.862
37.162	-311.1	-71.05	140.4	-266.3	-339.6	-30.51
37.204	-294.1	-72.15	154.7	-269.6	-337.3	-64.34
37.246	-274.3	-73.82	174.7	-271.1	-334.3	-97.27
37.287	-232.3	-70.29	201	-277.1	-335.5	-170.1
37.329	-219	-66.62	211.1	-277.5	-334.5	-212.6
37.371	-180.9	-60.43	215.4	-280.1	-332.9	-245.7
37.412	-152	-49.89	222.2	-281.1	-326.3	-279.8
37.454	-97.35	-21.1	230	-281.5	-323.4	-335
37.496	-66.89	-14.96	235.3	-283.2	-322.3	-363.5
37.538	-34.96	-2.679	241.7	-283.7	-321	-388.9
37.579	6.019	7.771	239.4	-284.7	-319.3	-410.9
37.621	87.57	33.11	244	-284	-320.2	-422.5
37.663	128	38.16	239.5	-281.6	-316.4	-429.6
37.704	139.7	39.72	239	-280.8	-316.5	-430.5
37.746	162	33.89	236.9	-281.3	-317.6	-432.3
37.788	196	34.97	234.6	-278.4	-320.5	-420.7
37.829	213.7	32.8	233	-274.7	-323.4	-429.6
37.871	231.7	29.88	230.8	-268.2	-325.7	-401.2
37.913	244.1	24.71	226.9	-254.9	-328.2	-387.6
37.955	249.8	8.347	209.9	-238.9	-333.7	-356.5
37.996	244.5	2.167	194.9	-225.7	-336.7	-331.6
38.038	234.1	-8.157	171.1	-208	-337.5	-311.3
38.08	222.9	-24.23	155	-182.8	-339.2	-290
38.121	190	-43.96	118.4	-140.7	-341	-237.4
38.163	171.3	-60.03	98.38	-112.9	-340.6	-208.5
38.205	154.2	-70.83	77.97	-94.65	-339.7	-187.2
38.247	132.7	-82	52.41	-73.42	-338.7	-168.9
38.288	82.12	-105	-4.565	-28.7	-326.5	-124.8
38.33	52.55	-116.7	-34.47	-2.437	-316.5	-111.1
38.372	20.39	-131.2	-61.35	20.39	-304.7	-94.83
38.413	-18.79	-134.7	-78.67	42.9	-297.3	-60.96
38.455	-91.16	-160	-135	91.95	-273.5	-18.49
38.497	-131.1	-171.8	-157.1	110.5	-261.4	0.954
38.539	-165.3	-179	-175.2	129.8	-250.9	12.47
38.58	-201.3	-205.3	-202.2	144.3	-244.3	25.56
38.622	-275.5	-244.9	-268	174	-239.2	38.21
38.664	-309.4	-272.9	-290.5	188.5	-240	37.38
38.705	-334.8	-309	-287.8	201	-243.9	16.82
38.747	-355.1	-329.8	-300.1	206	-239	16.48
38.789	-369	-374.7	-324	204.7	-234.5	-3.995
38.83	-372.2	-384.2	-328.2	197.6	-234.6	6.974
38.872	-374.4	-390.4	-336.1	183.4	-233.8	5.907
38.914	-373.9	-396.6	-344.6	173.6	-233.4	4.418
38.956	-368.3	-409.1	-374.4	152.5	-233.5	6.226
38.997	-364.2	-393.4	-382.4	141.4	-234.6	6.131
39.039	-360.8	-379.1	-380.6	126.4	-237.6	7.425
39.081	-358.5	-359.5	-380.6	108.5	-240.3	7.191
39.122	-345.6	-308.6	-374.4	79.94	-248.5	6.452
39.164	-337.2	-287.3	-370.8	62.51	-253.3	6.139
39.206	-326.1	-247.3	-362.8	45.75	-261.8	6.692
39.248	-318.1	-213.7	-348.5	27.32	-267.5	7.136
39.289	-288.8	-150.3	-311.1	-11.84	-280.2	-388.2
39.331	-272.1	-121.4	-284.4	-29.62	-286.1	-406.7
39.373	-238.3	-83.3	-262.1	-47.76	-293.4	-423.6
39.414	-199	-48.52	-234.5	-63.72	-302.2	-428.4
39.456	-119	17.09	-178.3	-94.74	-317.2	-421.1
39.498	-67.17	42.72	-151.3	-111.3	-324.6	-414.4
39.54	-14.28	48.65	-117	-130.1	-330.4	-395.9
39.581	33.9	53.41	-88.25	-147.2	-335.7	-388.2
39.623	123.2	58.22	-24.39	-181	-342.3	-381.8
39.665	168.7	61.12	4.419	-192.1	-346.3	-361.5
39.706	195.3	64.49	22.68	-205.4	-350.3	-342.1
39.748	215.4	66.67	43.41	-213.2	-352.1	-325.1
39.79	258	65.07	71.4	-221.4	-347.8	-281
39.831	278.7	65.53	80.34	-226.1	-342.9	-260.1
39.873	287	63.38	86.63	-230	-337.1	-242.5
39.915	290.5	64.52	92.99	-235.7	-332.7	-221.5
39.957	280.1	67.45	112.5	-238	-316.6	-178.3
39.998	268.8	69.17	121.6	-246.8	-309.9	-143.3
40.04	249	73.44	129.6	-249.5	-300.6	-116.8
40.082	222.9	75.51	136	-240	-292.8	-86.17
40.123	158	75.06	149.9	-236.7	-286.1	-21.23
40.165	125	76.45	149.6	-230.4	-282.1	6.974
40.207	94.05	77.15	153.1	-216.6	-281.1	5.907
40.249	60.4	77.89	155.2	-200.3	-278.5	4.418
40.29	-11.91	80.41	157.1	-164.3	-271.1	6.226
40.332	-42.84	80.12	157	-126.8	-266.6	6.131
40.374	-75.32	81.44	157	-96.16	-261	7.425
40.415	-111.4	81.62	154	-69.78	-262.8	7.191
40.457	-189.1	82.25	147.9	-17.96	-248.8	6.452
40.499	-236.3	82.14	141.6	12.17	-242.3	6.139
40.541	-271	72.25	133.9	35.56	-235.8	6.692
40.582	-298.8	71	125.8	50.88	-227.4	7.136
40.624	-351.8	58.96	110.2	75.12	-207.2	6.39
40.666	-360.1	56.57	97.59	77.25	-206.3	181.6
40.707	-366	60.01	85.44	93.14	-203.3	187
40.749	-369.9	54.06	75.83	113.1	-199	186
40.791	-370.2	63.32	47.9	117.1	-188.6	186.2
40.832	-365.6	65.48	32.73	120.7	-187	186.8
40.874	-363.2	52.38	13.2	117.8	-188.1	187.2
40.916	-365.1	52.05	3.684	117	-195.5	186.2
40.958	-362.2	51.58	-43.69	125.5	-213.9	185.8
40.999	-360.9	51.97	-49.72	127.1	-227.2	186.4
41.041	-361	52.56	-66.39	123	-238.4	186
41.083	-362.3	53.19	-86.85	116.5	-252.1	186
41.124	-358.8	55.21	-122.4	108.2	-290.2	186.7
41.166	-356.8	55.08	-149	108.4	-309.4	187.2
41.208	-351.9	54.45	-163.3	108.4	-329.3	187.4
41.25	-349.4	54.41	-169.2	105.3	-349	187.3
41.291	-340.3	61.83	-194.2	90.17	-393	187.7
41.333	-330.9	48.45	-205.4	83.1	-403.1	187.9
41.375	-331.4	42.07	-229	79.23	-405.4	188
41.416	-323.1	45.28	-222.5	67.84	-415.6	188
41.458	-307.9	40.85	-242	79.38	-415.5	187.9
41.5	-303.7	35.48	-273.8	81.77	-415.5	188.1
41.542	-303.6	40.47	-280.6	87.59	-398.5	188.4
41.583	-303.5	21.59	-294.2	87.06	-393.2	188
41.625	-310.9	23.01	-322.5	92.03	-383.2	187.8
41.667	-314.1	26.1	-328.3	91.08	-368.5	188.1
41.708	-316.4	27.35	-329.8	91.62	-362.9	188.3
41.75	-319.6	25.76	-346.9	91.51	-350.8	188
41.792	-327	24.85	-360.5	91.34	-328.4	188.1
41.833	-326.2	26.38	-365.4	91.34	-316.9	187.9
41.875	-322.3	27.4	-369.5	91.5	-306.3	187.8
41.917	-317.1	26.37	-369	92.09	-298.2	187.7
41.959	-311.2	27.45	-377.8	93.37	-270.1	188.1
42	-309.3	26.63	-382.4	93.62	-275.7	187.3
42.042	-308.9	26.46	-381.2	93.83	-271.8	190.4
42.084	-305.9	26.9	-376.8	94.97	-276.4	191.3
42.125	-299	26.46	-367.9	86.94	-286.5	190.4
42.167	-296.4	26.11	-356.5	86.79	-295.5	190.4
42.209	-296.9	26.45	-348.2	85.63	-301.4	190.4
42.251	-292.9	26.25	-341.3	81.2	-305.5	189.8
42.292	-280.5	27.12	-322.5	74.15	-312.2	189.5
42.334	-269.4	27.33	-305.7	73.85	-313.7	189.1
42.376	-256.3	27.49	-305.5	64.38	-319.2	189
42.417	-243.1	27.41	-278.9	70.55	-327	189.6
42.459	-211	27.54	-236.5	70.83	-336	186.8
42.501	-190.3	27.69	-196.9	72.28	-337.5	184.4
42.543	-153.9	27.51	-170.1	72.24	-339.2	185.1
42.584	-127.9	27.29	-144.6	70.39	-334.3	177.5
42.626	-105.7	26.99	-82.75	79.31	-341.5	155.6
42.668	-85.93	26.6	-53.25	71.08	-346.3	129.6
42.709	-61.99	26.73	-24.4	76.78	-348.1	116.3
42.751	-34.56	27.47	-2.398	73.8	-350.4	93.57
42.793	18.6	26.69	35.61	80.01	-360.3	33.56
42.834	34.04	26.17	53.73	73.82	-366.1	-0.989
42.876	49.26	26.36	70.65	69.93	-365.7	-11.88
42.918	57.34	26.07	81.64	66.78	-364.2	-39.26
42.96	80.41	24.44	102.5	51.17	-358	-96.67
43.001	92.03	23.54	107.6	36.03	-354.2	-162.4
43.043	102.6	22	110.3	22.72	-348.9	-164.4
43.085	114.8	17.08	117.8	66.22	-347.1	-194.8
43.126	129.6	5.494	142.2	-42.2	-339.4	-262.3
43.168	131.6	3.226	152.8	-64.02	-335.2	-324.5
43.21	124.4	-4.539	159.5	-86.67	-331.2	-355.1
43.252	117.8	-11.36	167.4	-108.5	-324.1	-381.5
43.293	95.4	-26.26	181.7	-155.6	-307.2	-415.7
43.335	82.92	-39.01	188.3	-181.1	-294.3	-412.3
43.377	74.15	-49.4	192.3	-207	-280.7	-414.6
43.418	57.45	-61.55	193.6	-228.3	-264.8	-426.5
43.46	12.44	-87.37	203.2	-260.1	-214.3	-432.7
43.502	-9.453	-99.28	202.8	-286.4	-180.2	-428
43.544	-45.87	-110.6	204.1	-306.9	-173.8	-424.3
43.585	-74.28	-119.3	202.8	-317.2	-153	-424.9
43.627	-129.8	-138.3	193.7	-330.1	-91.56	-425.4
43.669	-162	-149.4	188.4	-335.4	-60.22	-423.4
43.71	-193.7	-161.8	180.8	-340.9	-25.9	-424.3
43.752	-221.8	-182.5	175	-347.1	-0.292	-426.1
43.794	-269	-227.6	161.7	-341.4	62.56	-423.5
43.835	-275.2	-252.6	153	-340.3	92.68	-429.1
43.877	-286.7	-277.7	139.2	-342.9	117.7	-424.5
43.919	-289	-304	126.2	-348.2	138	-427.5
43.961	-298.9	-342.7	83.27	-335.3	172.4	-428.5
44.002	-303	-375.3	73.05	-315.8	188.5	-433.5
44.044	-304.6	-367.3	45.39	-305.1	204.7	-435.5
44.086	-302.6	-384.4	18.94	-277.9	214.9	-437.5
44.127	-290.3	-371.3	-35.92	-228	242.7	-440.5
44.169	-283.8	-357	-62.57	-196.8	239.2	-441.5
44.211	-273.1	-343.4	-73.95	-184.7	211.6	-443.8
44.253	-260	-339.7	-101.1	-152.3	198.1	-448.5
44.294	-232	-310.5	-148.5	-85.14	196.4	-446.5
44.336	-216.3	-283.8	-181.2	-20.18	171.2	-437.5
44.378	-196.4	-264.6	-200.7	10.34	136.5	-440.5
44.419	-180.2	-240.3	-224.2	23.31	66.56	-440.5
44.461	-143.4	-184.9	-273.5	102.3	-29.28	-436.5
44.503	-121.1	-170	-297.6	134.1	-81.1	-434.5
44.545	-96.69	-160.2	-320	181	-127.1	-435.5
44.586	-74.79	-158.6	-339.7	220.5	-178	-426.5
44.628	-22.84	-161.1	-363.2	292.7	-255.3	-407.5
44.67	6.586	-162.4	-368.2	324.8	-314.7	-382.5
44.711	35.27	-165.4	-369.1	362.7	-345.1	-353.6
44.753	64.7	-172.1	-394.5	362.2	-366.3	-309.2
44.795	125.6	-175.3	-385.9	382.8	-397	-224.2
44.836	158	-177.4	-385.2	402.7	-426.4	-139.5
44.878	190.4	-178.7	-384.8	393.9	-448.3	-95.11
44.92	219.9	-180.6	-383.1	399.8	-458.9	-62.09
44.962	266.9	-184.3	-377.5	406.9	-486.8	39.87
45.003	282	-187	-369.8	405.8	-487.4	80.53
45.045	296.6	-190.6	-359	392.3	-475.9	118.2
45.087	302.7	-194.6	-348.1	365.3	-476.6	149.5
45.128	292.3	-200.9	-325.7	312.3	-458.2	181.6
45.17	287.8	-203.9	-317.6	274.3	-448.7	185.7
45.212	282.6	-201.8	-302	255.7	-439.3	184.3
45.254	275.2	-197.3	-290.2	220.9	-434.3	172.3
45.295	252.8	-182.7	-258.8	167.3	-416.7	174.9
45.337	233	-172.6	-246.4	127	-425.2	156.2
45.379	208.3	-162.5	-213.8	81.07	-401	137.5
45.42	155	-154.5	-196.2	47.08	-391.1	139
45.462	82.16	-134.6	-169.7	-26.52	-388.3	109.7
45.504	44.67	-125	-157.6	-86.37	-382.1	82.68
45.546	30.22	-111.4	-146.2	-125.9	-372.5	43.57
45.587	-26.05	-94.57	-137.7	-152	-368.1	5.907
45.629	-79.81	-72.48	-110.4	-230.3	-353.4	4.418
45.671	-129.3	-61.64	-98.43	-257.4	-347	6.226
45.712	-171.8	-52.4	-77.66	-282.7	-341.6	6.131
45.754	-213.5	-36.14	-61.46	-297.8	-340.8	7.425
45.796	-253.1	-4.141	-32.98	-301.7	-337.2	7.191
45.837	-258.1	3.186	-19.28	-304.2	-335	6.452
45.879	-279.7	15.25	-7.905	-309.3	-328.2	6.139
45.921	-316.7	23.39	10.37	-310.5	-323.3	6.692
45.963	-331.8	47.73	39.41	-312.1	-314.9	7.136
46.004	-330.1	55.63	56.26	-312.5	-311.2	6.39
46.046	-331.4	60.5	72.85	-319.3	-308.8	6.372
46.088	-332.3	61.24	90.39	-315.5	-307.3	-425.9
46.129	-337.5	57.11	114.7	-318.5	-302.2	-426.5
46.171	-331.8	57.91	127.8	-321.5	-300.3	-417.5
46.213	-328.8	50.52	138	-309.5	-299.8	-415.7
46.255	-324.7	40.86	153.4	-307	-300.4	-412.7
46.296	-320.5	23.25	177.4	-311	-305.3	-411.5
46.338	-317.8	16.47	188	-303.8	-308.1	-413.5
46.38	-313.9	8.044	198.9	-295.1	-310.1	-412.5
46.421	-311.6	3.851	209.3	-292.6	-314.1	-416.5
46.463	-300.7	-1.891	225	-287	-322.9	-416.5
46.505	-295.6	-2.607	234	-281.5	-325.4	-424.5
46.547	-290.1	-6.495	239.4	-270.7	-327.8	-424.5
46.588	-285.7	-13.79	239.5	-265.8	-329.5	-427.5
46.63	-272.4	-22.64	239.2	-251.7	-328	-427.5
46.672	-262.7	-28.71	241.2	-246	-332.2	-423.5
46.713	-250.7	-34.3	245.2	-237.5	-327.2	-428.5
46.755	-238.6	-39.36	241.1	-225.8	-326.3	-427.5
46.797	-185.2	-53.94	229.7	-204.9	-325.3	-426.5
46.838	-194.6	-61.06	222.2	-160.4	-321.1	-418.5
46.88	-182.6	-67.8	211.8	-127.5	-316.1	-418.5
46.922	-167.8	-71.37	195.5	-104.5	-306.4	-411.5
46.964	-139.6	-72.15	160.4	-38.15	-285.6	-406
47.005	-123.1	-72.46	137.7	2.809	-267.4	-389
47.047	-105.5	-74.56	122.2	51.04	-246.1	-364.9
47.089	-93.79	-78.63	103.6	77.27	-224.2	-360.9
47.13	-76.76	-83.87	63.93	143.9	-168	-293.3
47.172	-77.05	-84.15	40.53	193	-145.5	-265.3
47.214	-76.01	-83.52	24.18	221.4	-108.1	-236.9
47.256	-78.32	-84.58	-13.72	238.9	-78.65	-204.1
47.297	-81.08	-87.43	-73.41	275.2	-8.567	-137.2
47.339	-81.85	-88.81	-106.5	287.9	27.88	-106.4
47.381	-88.16	-88.97	-139.3	302	70.99	-73.37
47.422	-95.71	-89.76	-147.8	308.5	90.97	-39.71
47.464	-120	-89.45	-229.9	336.4	151.4	10.9
47.506	-131.6	-89.44	-264.7	323.5	179.2	27.04
47.548	-147.6	-89.11	-294.5	330.4	183.7	47.97
47.589	-162.1	-88.55	-325.9	328.2	195.2	43.26
47.631	-197.4	-87.79	-376	312.3	225.2	59.55
47.673	-214.6	-86.67	-395	313.6	235.9	63.59
47.714	-232.8	-86.19	-405.2	291.4	276.4	69.85
47.756	-249.8	-85.81	-408.8	264.4	298.4	70.89
47.798	-281.7	-85.45	-432.3	212.8	251.5	65.06
47.839	-283	-84.77	-432.3	202.9	235.4	44.12
47.881	-283.6	-83.78	-434.1	154	212.1	49.19
47.923	-288.7	-83.3	-433.2	140.3	182.2	47.27
47.965	-283.9	-82.67	-443.9	59.53	122	16.9
48.006	-284.8	-81.51	-437.6	35.79	73.93	29.17
48.048	-280.7	-80.93	-433.2	-1.137	13.74	15.96
48.09	-277.7	-81.76	-417.1	-59.84	-39.52	14.34
48.131	-267.4	-85.18	-403.8	-112.7	-134.3	13.91
48.173	-260.7	-85.53	-397.5	-156.7	-243.2	12.34
48.215	-254.5	-84.7	-387.7	-171.8	-289.1	12.36
48.257	-249	-84.27	-383.3	-199.7	-294.2	14.12
48.298	-217.9	-84.21	-367.2	-239.4	-394.2	18.41
48.34	-198.4	-84.39	-358.3	-254	-413.6	4.418
48.382	-175.6	-79.17	-349.4	-264.6	-410.8	6.226
48.423	-151.6	-85.19	-341.4	-269.1	-425.7	6.131
48.465	-94	-87.28	-328	-282.7	-411.2	7.425
48.507	-66.57	-87.2	-319.4	-286.3	-408.6	7.191
48.549	-35.47	-86.15	-320.8	-292.4	-422.8	6.452
48.59	-3.63	-85.25	-309.3	-301	-413.6	6.139
48.632	64.91	-85.14	-281.7	-304.9	-407.3	6.692
48.674	103.1	-83.43	-263.4	-308	-401.6	7.136
48.715	138.7	-83.36	-245.2	-309.1	-397.4	6.39
48.757	168.2	-72.32	-238	-319.6	-392.4	6.372
48.799	233	-95.45	-203.8	-316.6	-381.1	8.195
48.84	273	-93.13	-189.4	-310.6	-376.9	8.118
48.882	307.1	-91.01	-159.4	-306.7	-369.1	8.092
48.924	332.7	-93.58	-123.5	-313.3	-362	8.424
48.966	351.6	-120.4	-57.98	-301	-351.4	8.228
49.007	353.9	-128.7	-29.66	-298.7	-345	7.945
49.049	358.8	-141.6	10.29	-292.5	-344.6	7.644
49.091	367.9	-158.2	43.57	-287.6	-336	6.895
49.132	354.5	-194.5	103.2	-266.7	-336.2	7.869
49.174	353.9	-217.7	149.9	-265.1	-331.4	8.076
49.216	337.2	-233.5	178.2	-245.5	-325.7	7.505
49.258	317.3	-252.6	186.5	-231.1	-322.6	7.817
49.299	271.5	-289.3	216.8	-194.6	-323.1	8.11
49.341	244.6	-297.6	231.1	-176	-318.1	8.421
49.383	211.9	-301.1	263.1	-155.6	-326.8	7.009
49.424	189.3	-321.4	269	-125.2	-328.4	8.608
49.466	131.8	-328.1	280.1	-73.83	-331.5	8.406
49.508	105.5	-309.3	278.9	-37.77	-332.3	7.239
49.55	73.99	-323.2	279.1	-12.44	-330.1	8.686
49.591	40.94	-279.9	275.5	16.84	-328.2	8.491
49.633	-30.02	-273.5	256.2	59.19	-321	12.86
49.675	-65.06	-259.1	226.8	75.51	-314	23.7
49.716	-99.98	-243.8	212.7	93.62	-309.4	27.11
49.758	-134.3	-230.7	206.3	102.3	-306.2	0.746
49.8	-203.9	-210.5	186.9	132.9	-295.8	-48.18
49.841	-251.9	-200.5	160.3	144.1	-287.7	-81.36
49.883	-259.2	-190.5	165.7	150.1	-280.4	-130.9
49.925	-288.7	-186.7	151.1	160.5	-272.8	-175.7
49.967	-326.8	-185.4	124.6	168.3	-261.7	-261.6
50.008	-336.1	-187	115.1	169.9	-246.1	-325.6
50.05	-362	-189	101.4	170.9	-236.9	-357.1
50.092	-371.9	-189.6	95.03	174.7	-227.1	-396.6
50.133	-376.2	-191.8	88.14	178.7	-207.7	-462.5
50.175	-376.2	-190	84.68	177.8	-196.5	-476.8
50.217	-381.1	-194.9	85.81	179.2	-186.8	-482.3
50.259	-376.2	-202.4	85.12	179.2	-178	-494.5
50.3	-352.8	-213.7	84.71	178.6	-165.6	-477.9
50.342	-334.4	-220.7	87.89	178.6	-161.1	-495.5
50.384	-311.1	-228.9	91.06	176.1	-155.3	-495.8
50.425	-277.5	-235.4	87.05	174.4	-150.7	-495.4
50.467	-234.4	-255	85.25	174.5	-143.4	-495.9
50.509	-209.7	-267.1	83.38	175.1	-133.4	-486.1
50.551	-181.9	-278.8	91.7	175.6	-121.6	-483.5
50.592	-165.6	-284.7	84.31	176.4	-110.1	-479.2
50.634	-114.6	-295.2	80.44	176.9	-56.74	-462.2
50.676	-73.38	-297.5	72.18	177.2	-1.945	-459.5
50.717	-38.46	-299	71.94	177.8	42.26	-455.4
50.759	-0.726	-296.2	72.89	177.9	100.9	-449.1
50.801	90.5	-299.3	74.29	179.1	193	-441.6
50.842	142.6	-296.7	73.92	179.6	278.9	-459.4
50.884	179.6	-295.3	74.58	179.7	323.3	-452.3
50.926	212.3	-285.4	76.83	179.6	359.7	-444
50.968	260.6	-273.8	79.82	179.6	409.8	-440.5
51.009	285.8	-264.9	77.36	179.2	426.4	-438.5
51.051	300.3	-256.7	74.82	179	425.7	-443.5
51.093	303.4	-251.5	70.33	178.9	426.5	-444
51.134	284.8	-224.6	68.34	178.8	411	-436.5
51.176	264.5	-207.1	68.59	179.4	400.4	-435.5
51.218	243.4	-190.8	67.13	179.7	377.8	-433.5
51.26	220	-173.1	65.04	180	350.2	-439.5
51.301	174.9	-135.3	61.14	178.7	254	-436.5
51.343	153.1	-119.5	60.04	178	191.8	-439.5
51.385	130.3	-105.8	59.75	177.3	112.6	-441.5
51.426	108.3	-87.69	60.2	177.2	23.46	-438.5
51.468	46.51	-66.06	61.72	176.4	-124.9	-437.5
51.51	9.456	-62.42	62.17	176.7	-232.8	-437.5
51.552	-26.97	-57.39	62.02	176.6	-329.3	-433.5
51.593	-69.13	-56.45	62.18	177.5	-426.4	-433.5
51.635	-137.5	-48.19	62.1	177.6	-532.5	-430.5
51.677	-174	-48.75	62.29	177.8	-594	-434.5

## Sheet: ED_Fig_2_b
t	Green	Lightblue	Lilac	Orange	Pink	Black
0	-169.4	-329.1	-196.4	-248	-296.9	-423
0.042	-148.3	-329.1	-195.3	-279	-279	-424
0.083	-114.2	-340	-185.4	-315	-238.5	-416
0.125	-98.3	-333.4	-178.8	-330	-214.5	-413
0.167	-76.91	-315.9	-176.6	-332	-194.5	-405
0.209	-55.62	-319.2	-172.3	-348	-158.1	-404
0.25	-9.383	-312.6	-133.9	-355	-139.9	-388
0.292	14.46	-306	-136.1	-371	-135.9	-388
0.334	36.18	-300.5	-129.5	-370	-131.4	-387
0.375	57.51	-300.5	-117.6	-352	-133.6	-377
0.417	102.5	-285.2	-80.77	-342	-140.8	-384
0.459	122.1	-275.3	-69.4	-313	-141.2	-383
0.5	136.5	-275.3	-59.56	-299	-144.8	-380.9
0.542	145.4	-275.3	-45.32	-281	-158	-380.6
0.584	141.8	-274.2	-19.67	-254	-177.7	-383.1
0.626	143.7	-273.1	-7.678	-239	-201.9	-385.7
0.667	138.3	-257.8	-0.547	-232	-201.9	-396.1
0.709	132.9	-244.6	7.388	-228	-206.2	-398
0.751	113.6	-228.2	14.32	-203	-215	-402.6
0.792	99.2	-206.2	15.62	-191	-210.6	-403.1
0.834	83.57	-185.4	16.34	-174	-211.7	-416.3
0.876	61.79	-171.2	16.84	-150	-209.5	-416.7
0.918	16.26	-136.1	19.64	-97	-204.1	-412.9
0.959	-7.069	-111.9	23.9	-67	-203	-415.5
1.001	-34.35	-93.3	29.86	-37	-205.1	-413.3
1.043	-61.29	-74.66	37.68	-8	-205.1	-408.6
1.084	-122.5	-35.54	62.88	61.81	-215	-402
1.126	-156.3	-14.07	72.16	93.68	-229.3	-402
1.168	-191.1	5.4	86.53	122	-233.7	-395.3
1.21	-224.4	29.45	101	143.9	-239.1	-396.1
1.251	-279.2	67.88	110.1	200.4	-267.7	-399
1.293	-295.8	86.52	119.3	228.8	-283	-397.3
1.335	-302.6	109.6	126	246.7	-292.6	-396
1.376	-319.4	115	126	258.2	-300.6	-393
1.418	-327.6	175.3	119.4	268.2	-307.4	-389
1.46	-333.6	191.8	111.7	265	-313.8	-382
1.501	-336.8	197.3	106.5	267.3	-315.3	-381
1.543	-346.3	203.9	104.3	257.3	-317.2	-386
1.585	-343.5	218.1	103.3	217.3	-321.3	-386
1.627	-336.4	231.3	101.6	180.2	-321	-386
1.668	-327.3	228	98.05	140	-325	-387
1.71	-319.2	229.1	93.04	70.21	-328.4	-387
1.752	-296.4	234	81.11	-36.64	-337.2	-390
1.793	-279.5	227.9	75.52	-89.06	-336.3	-390
1.835	-262.3	220.9	67.6	-145.1	-336.3	-384
1.877	-244.4	213	56.88	-194.6	-334	-386
1.919	-207.8	169.6	24.08	-274.2	-326	-384
1.96	-188	140.4	3.907	-344.2	-324	-389
2.002	-171	107.4	-21.85	-385.2	-323.9	-390
2.044	-156.7	72.07	-46.06	-413.9	-320.7	-389
2.085	-135.5	-5.669	-96.63	-415	-319.6	-389
2.127	-129.4	-47.2	-121	-391.1	-319.2	-384
2.169	-125.8	-92.23	-146.3	-405	-312.6	-387
2.211	-127.1	-127.3	-171	-392	-312.6	-393
2.252	-123.4	-189.3	-218.3	-361	-311.8	-393
2.294	-122.5	-207.3	-238.6	-357	-309	-393
2.336	-121.9	-228.2	-266.6	-338	-306	-393
2.377	-126.5	-250.1	-286.3	-325	-302.5	-393
2.419	-144.4	-274.2	-311.5	-268	-289.9	-391
2.461	-157.1	-269.8	-329.1	-236	-281.9	-390
2.503	-168.7	-269.8	-341.1	-212	-274.8	-389.5
2.544	-180.5	-272	-346.6	-184	-266.2	-390.2
2.586	-206.4	-258.9	-359.1	-127.4	-254	-391.7
2.628	-218.5	-243.5	-359.9	-103.3	-246.6	-389.2
2.669	-229.6	-235.9	-351.4	-99.01	-243.1	-386.6
2.711	-236.5	-227.1	-349.8	-87.45	-241.5	-387.2
2.753	-245.5	-217.2	-313.6	-68.07	-242.5	-387.3
2.794	-249.8	-211.7	-280.9	-63.24	-241.4	-384.9
2.836	-253.8	-227.1	-247	-56.86	-236.3	-383.8
2.878	-256.4	-224.9	-210.5	-52.93	-234.1	-382.9
2.92	-254.3	-249	-150.9	-63.31	-227.8	-378.8
2.961	-251.3	-263.3	-105.7	-73.21	-225.5	-378.4
3.003	-246.4	-275.3	-86.86	-84.15	-221.4	-378.2
3.045	-241.3	-295.1	-62.08	-116.2	-218.5	-379.2
3.086	-226.5	-312.6	-20.55	-196.5	-217.8	-381.3
3.128	-215.1	-315.9	0.279	-236.5	-217.2	-384.1
3.17	-199.7	-314.8	16.29	-275.8	-217.2	-384.5
3.212	-178.8	-313.7	38.39	-315.8	-216.3	-383.9
3.253	-132.3	-317	71.63	-382	-222.1	-385.4
3.295	-106.9	-308.2	85.82	-402	-229.1	-388.2
3.337	-83.5	-298.4	93.29	-421	-234.7	-390.5
3.378	-57.88	-286.7	95.47	-416	-244.6	-391
3.42	-8.018	-245.7	96.69	-405	-263.5	-387.6
3.462	17.8	-232.3	95.99	-395	-273.4	-384.7
3.503	42.6	-203.5	95.78	-393	-285.9	-382.4
3.545	65.47	-180.6	97.02	-379	-295.8	-378.4
3.587	97.89	-142.6	94.99	-367	-315.5	-371
3.629	112.6	-127.8	92.21	-364	-321.4	-372.4
3.67	127.4	-117.5	85.96	-346	-323.9	-374.4
3.712	143.2	-109.6	78.32	-327	-324	-376.2
3.754	173.9	-93.72	61.18	-277	-327	-384.7
3.795	184.2	-86.97	51.63	-259	-328.7	-386.3
3.837	190.8	-81.29	38.63	-235	-330.8	-387.3
3.879	192.9	-78.28	23.39	-219	-333.8	-385.4
3.921	182.8	-85.29	-10.95	-177	-339.7	-389.3
3.962	171.5	-95.99	-28.47	-163	-339.4	-389.5
4.004	147.9	-109.1	-44.16	-145	-338.3	-388.5
4.046	134.8	-125.8	-59.8	-122	-337.5	-387.1
4.087	104.4	-148.4	-100.3	-96	-338	-374.9
4.129	86.48	-164.6	-114.9	-80.36	-336.1	-359.7
4.171	64.96	-177.8	-131	-64.92	-335.3	-335.9
4.213	41.49	-181.4	-146.9	-52.99	-336.4	-308.3
4.254	-15.07	-195.8	-177.8	-54.89	-337.8	-242.2
4.296	-43.59	-206.4	-195.3	-61.38	-338.5	-215.2
4.338	-71.2	-212.6	-206.8	-65.91	-338.3	-176.7
4.379	-100.5	-213.9	-219.6	-71.4	-335.1	-136.6
4.421	-153.4	-217.6	-239.2	-95.92	-330.3	-65.6
4.463	-177.7	-218	-247.6	-118.2	-323.2	-31.46
4.504	-197.3	-213.8	-256.4	-144.2	-317.2	2.789
4.546	-216.6	-212.8	-266.1	-176.8	-315.6	33.94
4.588	-257.9	-208.4	-277.8	-241	-307.8	78.64
4.63	-270.7	-206.2	-276.9	-270.1	-304.5	102.9
4.671	-279.6	-198.6	-276.6	-299.5	-302	124.4
4.713	-284.7	-189.7	-273.3	-320.3	-299.6	154
4.755	-295.4	-162.5	-259.1	-339.1	-300.8	170.4
4.796	-300.5	-138.9	-253.4	-339	-296.7	169.8
4.838	-310.3	-111.3	-241.5	-336.9	-291.9	150.8
4.88	-319.7	-79.62	-226.2	-335.9	-283.2	154.5
4.922	-326	-21.3	-182.5	-325.8	-256.9	138.1
4.963	-328.5	10.1	-166.8	-323.8	-238.8	119.6
5.005	-331.7	41.87	-132.3	-330.2	-217.2	95.67
5.047	-331.4	72.19	-104.3	-326	-193.8	65.82
5.088	-325.4	124.7	-44.31	-308.1	-152.1	-7.841
5.13	-318.1	143.4	-24.22	-294.8	-128.8	-62
5.172	-306.4	156	0.397	-278	-111.4	-110
5.214	-291.1	160.3	22.49	-259.3	-92.63	-147.4
5.255	-254.2	159.6	49.36	-216.5	-71.2	-235.3
5.297	-235.1	157.6	63.3	-183.1	-69.19	-277.4
5.339	-213.9	154.7	77.3	-160.3	-68.64	-309.1
5.38	-194.6	151.5	91.32	-135.5	-71.11	-330.6
5.422	-152.6	140.4	103.8	-89.34	-79.49	-363.5
5.464	-128.5	127.5	108.9	-66.56	-88.86	-375.4
5.506	-107.9	104.8	112.2	-44.5	-92.21	-384.8
5.547	-89.48	69.84	121.4	-21.3	-105.6	-394
5.589	-58.59	14.22	124.6	8.942	-145.1	-405
5.631	-49.59	-20.69	123.5	16.42	-174	-415
5.672	-48.84	-49.71	120.3	23.36	-203.1	-418
5.714	-42.27	-81.5	115.5	31.98	-234.6	-418
5.756	-27.97	-147.6	95.3	26.86	-293.7	-418
5.797	-22.36	-179.4	87.62	17.99	-316.3	-410
5.839	-17.21	-210.6	86.52	5.29	-327.4	-407
5.881	-18.29	-241.5	72.27	-11.16	-332.7	-403
5.923	-31.8	-287.2	55.04	-47.95	-338.8	-397
5.964	-44.45	-302.2	43.01	-68.37	-339.8	-391
6.006	-59.87	-315.7	27.19	-100.3	-331.4	-389
6.048	-76.21	-325.7	8.599	-131.8	-335.6	-385
6.089	-109.8	-330.7	-38.32	-206	-338.9	-388
6.131	-125.9	-327	-64.35	-257.3	-334.5	-388.2
6.173	-142.7	-320.2	-85.83	-299.2	-335.6	-387.9
6.215	-159.7	-312.3	-109	-325.8	-330.2	-391
6.256	-194.9	-287.9	-159.3	-360.9	-326.9	-399.3
6.298	-211.1	-276.5	-179.8	-368.7	-327	-403
6.34	-225.2	-265.8	-198.9	-372.4	-325.2	-407.2
6.381	-237.9	-255.6	-216.2	-375.1	-324.9	-409.5
6.423	-267.2	-237.1	-243.8	-375.1	-329.6	-417
6.465	-316	-225.1	-253.1	-374	-330.9	-413
6.507	-297.3	-216.2	-258.8	-372.1	-332.3	-412
6.548	-307.1	-210.5	-260.5	-370.6	-332.9	-412
6.59	-309.3	-204.7	-269	-366.2	-335.2	-415
6.632	-313.7	-202.1	-273.1	-368.2	-334.6	-411
6.673	-323.6	-200.4	-279.1	-369.8	-335.2	-413
6.715	-314.8	-198.3	-283.4	-372.1	-336.6	-409.8
6.757	-315.9	-193.5	-285.4	-367.9	-344.2	-408
6.798	-309.6	-189.8	-283	-351.9	-344.1	-408.4
6.84	-298.1	-183.2	-280.9	-355.6	-342.4	-406.5
6.882	-287.3	-176.5	-281.4	-349	-343.8	-401
6.924	-263.8	-163.9	-277.1	-333	-344	-402
6.965	-251.7	-157.8	-269.7	-319.7	-342.2	-400
7.007	-237.5	-151.6	-254.8	-291.7	-342.4	-400
7.049	-216.7	-145.4	-257.1	-261.8	-346.4	-398
7.09	-173.6	-134.6	-206.9	-195.6	-351.7	-395
7.132	-151.2	-126.9	-178.2	-160.1	-352.6	-389
7.174	-132.2	-120.3	-155.4	-111.2	-352.7	-380
7.216	-112	-115.3	-128.3	-72.39	-354.2	-371.8
7.257	-68.86	-110.3	-64.49	0.792	-353.7	-356
7.299	-48.78	-104.9	-38.48	36.94	-352	-354
7.341	-28.29	-102.4	-16.55	77.87	-348.8	-347.1
7.382	-7.459	-102.7	5.382	95.73	-344.6	-343
7.424	28.11	-95.41	37.18	130	-332.9	-338.3
7.466	41.18	-90.77	50.19	142.3	-327	-334.2
7.507	49.5	-86.78	62.99	159.6	-318.6	-334.2
7.549	55.42	-85.59	77.14	170.1	-312.7	-337.2
7.591	66.16	-74.36	96.52	166.1	-294.8	-346.9
7.633	72.77	-67.67	104.8	160	-283.5	-347
7.674	77.07	-57.67	111.8	139.7	-273.2	-350.7
7.716	76.89	-46.78	146	111	-264.4	-354.2
7.758	66.08	-21.75	131.4	46.03	-252.4	-358.4
7.799	56.91	-7.341	136.1	-0.103	-248.1	-360.1
7.841	42	7.086	139.4	-46.93	-243.2	-364
7.883	27.68	18.13	140.2	-96.9	-239.1	-362.1
7.925	-8.385	28.61	136.4	-215	-228.6	-364.3
7.966	-25.63	33.29	135.1	-259	-224.3	-364.4
8.008	-43.16	40.63	132.9	-289	-220.8	-367.1
8.05	-57.79	38.28	130.2	-307	-213.2	-370.8
8.091	-99.33	47.4	121.8	-331	-192.2	-372
8.133	-121.9	51.95	113.5	-336	-182.6	-373.8
8.175	-143.2	56.85	102.2	-330	-173.7	-377.3
8.217	-164.2	61.93	87.2	-327	-163.4	-376.1
8.258	-208.3	59.45	49.08	-320	-143.1	-378.6
8.3	-229.8	49.93	31.22	-327	-135	-380.4
8.342	-248	43.19	12.35	-329	-132.4	-383.1
8.383	-265.3	27.47	-9.687	-321	-132.6	-386.6
8.425	-282.7	-13.93	-57.78	-328	-139.4	-394.9
8.467	-296.2	-39.57	-75.98	-323	-144	-395.1
8.509	-303.3	-49.49	-103.7	-323	-145.9	-403
8.55	-308.1	-66.93	-127.5	-323	-153	-403
8.592	-321.3	-102.7	-183.3	-306	-187.5	-402
8.634	-319.5	-121.2	-208.1	-304	-209.5	-397
8.675	-320.8	-142.6	-235.5	-304	-235	-397
8.717	-324.2	-153.8	-264	-296	-258.9	-392
8.759	-322.5	-188.6	-300	-287	-294.6	-357
8.8	-326.9	-204.1	-305.9	-276	-307.1	-345
8.842	-321.4	-218.9	-309.8	-261	-318.6	-309
8.884	-310.4	-227	-318.8	-241	-326.3	-282
8.926	-274.8	-238.4	-310.7	-216	-338.1	-215.1
8.967	-253.4	-241.4	-306.1	-200.8	-344.6	-171.4
9.009	-231.1	-239.5	-309.6	-188	-342.2	-139.9
9.051	-207.3	-233.6	-303.5	-171.9	-351.8	-100.6
9.092	-160.6	-220.1	-285.8	-147.4	-361	-28.61
9.134	-138.9	-217.4	-272.9	-153.1	-354.8	14
9.176	-113.7	-210.7	-262	-142.7	-358.1	47.81
9.218	-91.16	-208.8	-245.5	-149.8	-356.5	78.47
9.259	-42.19	-196	-212.3	-161.9	-356.8	124.7
9.301	-21.18	-186.5	-192.7	-179.7	-356.3	136.3
9.343	1.523	-171.9	-176.5	-189.6	-357.6	145.9
9.384	21.6	-157	-160.4	-197.1	-361.1	143.1
9.426	53.49	-122.7	-125	-222.3	-365.4	146
9.468	64.68	-99.2	-108.5	-234.8	-367.7	145
9.51	70.68	-69.89	-91.31	-250.7	-367	135
9.551	81.27	-43.39	-70.42	-263.7	-364.2	116
9.593	97.47	13.6	-36.64	-283.1	-347.7	54
9.635	105.8	44.6	-22.4	-296.7	-339	18
9.676	113.7	74.1	3.789	-307	-323.9	-20
9.718	121	101.9	17.3	-321.9	-312.1	-51
9.76	130.4	151.5	40.78	-342.1	-288.8	-136
9.801	131.7	169.1	52.3	-351.8	-276.7	-176
9.843	129.5	179.6	62.88	-358	-264.6	-217.6
9.885	126.2	194	70.38	-362.3	-252.7	-264.8
9.927	115.4	215.3	87.47	-357.4	-248.4	-340.4
9.968	109.1	224.1	94.29	-355.9	-251	-375
10.01	101.5	231.3	96.09	-348.4	-258.9	-392
10.052	93.57	235.3	97.09	-341	-267.9	-404
10.093	73.26	228.1	100.3	-324.3	-288.5	-409
10.135	56.2	224	100.7	-316.8	-301.7	-412
10.177	32.35	215.7	100.1	-308.1	-308.3	-423
10.219	6.655	206.8	97.03	-296.3	-317.9	-423
10.26	-51.01	192.2	71.1	-273.3	-335.2	-419
10.302	-79.05	171	52.15	-259.4	-341	-419
10.344	-107	146.5	29.96	-243	-343.8	-420
10.385	-133.5	125.2	5.035	-223.8	-346.1	-410
10.427	-186.8	73.19	-48.67	-166.9	-345.1	-407
10.469	-210.4	49.17	-77.72	-135.6	-344.6	-411
10.511	-228.9	29.01	-107.3	-107.9	-344.9	-411
10.552	-245	7.558	-132.7	-79.07	-344.2	-409
10.594	-281.7	-33.68	-182.7	-30	-343.5	-408
10.636	-299.7	-52.97	-207.9	-5.931	-340.6	-404
10.677	-320.1	-78.1	-228	12.55	-336.7	-404
10.719	-326.3	-97.95	-246.4	19.57	-332.6	-404
10.761	-343.4	-139.8	-272.9	22.19	-326.2	-408
10.802	-348.7	-160.6	-288.4	24.5	-322.7	-410
10.844	-350.7	-177.4	-297.5	24.31	-317.2	-411
10.886	-345.5	-190	-304.9	20.74	-311.6	-417
10.928	-344.3	-203.7	-311.5	10.96	-290.4	-416
10.969	-341.5	-207.3	-322.5	-6.11	-272.9	-407
11.011	-335.8	-207.7	-324.7	-29.38	-250.8	-397
11.053	-327.7	-206.9	-324.7	-56.77	-221.5	-387
11.094	-305.2	-206.6	-321.7	-128.6	-170.7	-375
11.136	-292.2	-206.4	-316.9	-163.6	-138.6	-371.2
11.178	-277.5	-207.4	-309.8	-202.2	-119	-372.1
11.22	-265.9	-205.1	-302.3	-238.1	-93.85	-375.1
11.261	-233	-197.4	-292	-306.9	-35.85	-380.4
11.303	-217.4	-188.3	-288.5	-334	-9.182	-378.7
11.345	-202.4	-177	-270.9	-345.3	7.698	-378.8
11.386	-186.8	-162.6	-257.8	-354.3	18.02	-381.1
11.428	-171.5	-135.5	-232.6	-357.4	21.32	-388.6
11.47	-169.4	-121.7	-211.4	-343.7	21.34	-388.2
11.512	-168.5	-102.8	-189.3	-343.9	15.12	-390
11.553	-169.5	-78.18	-170	-330.9	5.558	-390
11.595	-181.1	-27.53	-117.4	-327.3	-3.185	-390
11.637	-186.5	4.111	-88.09	-327.1	-21.04	-390
11.678	-192.7	34.11	-70.54	-325	-39.76	-395
11.72	-199.1	60.14	-44.58	-321.6	-72.9	-401
11.762	-211.2	119.4	-0.905	-322.2	-146.8	-404
11.803	-217.6	143.2	20.29	-323.1	-187.6	-410
11.845	-224.1	170.2	38.08	-325.7	-213.9	-412.7
11.887	-229.7	196.3	52.56	-327.8	-260	-416.1
11.929	-236.6	235.6	81.74	-335	-340.4	-423.5
11.97	-237.7	251	93.41	-338.1	-362	-426
12.012	-238.7	250.8	104.7	-339.8	-372.9	-444.1
12.054	-239.9	254.6	107.5	-340.5	-379.2	-421
12.095	-240.7	279.3	133.7	-346.3	-384.9	-407
12.137	-237.9	286.1	140.3	-350.7	-386.4	-391
12.179	-231.4	290	145.1	-354.9	-392.1	-366
12.221	-222.7	290.5	149.5	-358.2	-398	-337
12.262	-201.4	273.5	158.4	-362	-405.9	-264.3
12.304	-186.8	245.1	160.8	-363.4	-412	-223.1
12.346	-174.8	220.4	164.7	-363.4	-409.9	-170.4
12.387	-156.7	208.3	189.2	-364.6	-420.1	-115.2
12.429	-106.4	118.3	167.7	-362.1	-428.8	-27.56
12.471	-81.64	72.27	167.7	-361.2	-426.6	24.04
12.513	-58.49	26.47	168	-358.1	-425.5	67.14
12.554	-35.65	-5.303	167.8	-353	-416.8	104
12.596	3.784	-77.41	163.8	-329.9	-399.2	171.1
12.638	24.07	-113.9	160.4	-308.1	-389.2	180
12.679	45.81	-142.6	150.9	-288.1	-381.6	196
12.721	66.75	-169	136.8	-259.2	-373.3	203
12.763	111	-207.4	96.4	-202.7	-365.4	205
12.804	130.8	-225.3	74.46	-179.2	-366.2	202
12.846	144.7	-245.5	43.76	-153	-368.5	201.5
12.888	155.2	-258.2	17.14	-121.9	-378	198
12.93	156.7	-292.9	-36.85	-63.67	-387	162
12.971	171	-303.4	-65.64	-37.78	-393.1	132
13.013	174.2	-316.6	-97.08	-7.111	-401.2	96.41
13.055	179.7	-327.6	-127.8	23.45	-405.4	54.68
13.096	180.6	-331.4	-185.8	94.79	-404	-34.02
13.138	177.7	-326.4	-211.3	130.3	-401.2	-90.31
13.18	171.9	-322.7	-233.8	163	-390.4	-138
13.222	166.7	-312.6	-250.8	199	-385	-196
13.263	153.7	-296.1	-270.4	225.9	-372.8	-280.1
13.305	145	-289.8	-303.1	239	-364.4	-317
13.347	132.4	-279.4	-311.7	243.9	-355.9	-342
13.388	117.9	-268.1	-321.8	248.3	-349.9	-361
13.43	83.42	-247.3	-325.8	251	-330.2	-389.7
13.472	63.88	-235.8	-326.3	246.9	-322.3	-399
13.514	43.51	-226.3	-335.4	232.7	-313.8	-397
13.555	23.25	-218.1	-338.9	214.2	-307	-397
13.597	-17.98	-201.3	-337.5	152.2	-288.9	-398
13.639	-38.24	-195.6	-335	111.9	-279.6	-399
13.68	-59.16	-189	-329.1	70.23	-269.1	-393
13.722	-78.14	-185.4	-322	-10.66	-260.7	-391
13.764	-117.5	-178	-295.7	-103.3	-245.2	-383
13.805	-134.3	-172.9	-293.7	-157.2	-242.7	-381
13.847	-149.9	-171.6	-286	-211.7	-243.6	-379.8
13.889	-166	-164.7	-265.5	-259.9	-245.4	-380.8
13.931	-196.6	-157.5	-242.4	-329.4	-253	-377.9
13.972	-206.9	-153.9	-221.5	-363.4	-252.6	-380.1
14.014	-215.9	-153.4	-201.3	-366.9	-259.3	-381.8
14.056	-218.4	-150.2	-181	-367.3	-267.6	-383.6
14.097	-229.5	-148.3	-132.7	-366	-278.6	-387.7
14.139	-235.9	-144.9	-108.1	-366.4	-282.5	-389
14.181	-237.8	-137.3	-87.11	-365.3	-287	-388
14.223	-236.1	-124.8	-64.19	-364	-291.3	-392
14.264	-233.2	-89.71	-14.61	-355.1	-305.5	-399
14.306	-232.5	-66.66	8.694	-346.7	-311.1	-409
14.348	-232.8	-49.31	30.78	-341	-313	-411
14.389	-234	-24.76	59.83	-329.4	-316.7	-415
14.431	-232.3	21.46	85.81	-299.8	-322.2	-424
14.473	-234.2	37.54	96.47	-290.8	-323.8	-425
14.515	-239	61.33	101.9	-286.5	-324.8	-425
14.556	-245.7	85.26	106.6	-278.5	-326	-432
14.598	-261.3	131.3	117.8	-267.6	-334.5	-436
14.64	-271.2	155.1	122.9	-266.8	-341.8	-433
14.681	-274.5	175.4	126.4	-267.9	-346.6	-430
14.723	-278	188.3	126.9	-269.9	-355.3	-423
14.765	-278.1	210.4	129.6	-280.3	-363.5	-406
14.806	-276.3	219.3	130.2	-285.7	-365	-398
14.848	-273.4	227.7	129.8	-291.2	-366.5	-391
14.89	-269.1	236.6	130	-296	-368	-370
14.932	-260.6	251.6	132	-312.2	-355.4	-318
14.973	-256.9	254.2	130.5	-322	-347.1	-283
15.015	-261.1	266.4	129.8	-332.7	-331	-245
15.057	-251.2	253.8	123.1	-343.1	-317.5	-209
15.098	-219.4	258.1	95.97	-364.6	-293.2	-128
15.14	-201.4	254.6	75.98	-375.3	-283.7	-93
15.182	-183.5	250.3	49.67	-383	-277.4	-57
15.224	-166.9	247.5	25.41	-385.6	-267.6	-29.34
15.265	-133.5	230.2	-23.77	-387.1	-253.2	24.53
15.307	-117.3	220.2	-52.8	-386.7	-246.8	57.09
15.349	-101.4	214.9	-83.65	-388.6	-241.6	79.33
15.39	-85.59	202.7	-112.8	-386.8	-235.3	93.99
15.432	-51.23	172.6	-169.9	-386.4	-231.3	107.1
15.474	-33.46	156.5	-196.1	-379.9	-231.5	112.2
15.516	-16.66	140.4	-221.8	-370.2	-231.4	117.5
15.557	-3.603	123.5	-240	-356.3	-259.7	126.1
15.599	9.746	88.83	-282.8	-326.1	-266.6	127.3
15.641	11.47	72.63	-296.4	-300.2	-273.1	120.4
15.682	11.36	55.01	-310	-282.7	-280.8	111.8
15.724	11.48	38.36	-324.1	-274	-287.6	92.31
15.766	9.538	4.752	-328.3	-220	-297.7	26
15.807	8.838	-6.106	-328.5	-185	-302.7	-1
15.849	7.815	-24.72	-341.1	-156	-307.3	-32
15.891	7.158	-43.93	-337.8	-121	-310.8	-57
15.933	-0.203	-90.82	-331.2	-45	-317	-116.1
15.974	-8.107	-112.6	-324.7	-8.866	-319.8	-157.1
16.016	-19	-132.7	-318.1	34.06	-321.9	-204.6
16.058	-17.25	-154.1	-308.3	68.04	-318.9	-235
16.099	-35.42	-188.4	-287.7	137.1	-314.1	-305.4
16.141	-45.74	-200.5	-281.6	165.2	-309.2	-334.6
16.183	-61.18	-206.3	-272.5	180.1	-312.8	-356
16.225	-76.27	-207.9	-262.2	185	-296.1	-370.8
16.266	-111.1	-212.1	-245.7	204.3	-285.3	-384.3
16.308	-131.1	-214.6	-238.5	214.5	-276.1	-384
16.35	-150.5	-218.4	-232.2	221.2	-264.8	-384
16.391	-168.1	-220.7	-225.8	234.4	-257.6	-384
16.433	-202.4	-218.9	-204.4	228.7	-241.1	-389
16.475	-217.3	-212.9	-192.4	217.6	-239.9	-393
16.517	-233	-207.5	-173.6	192	-228.7	-395
16.558	-248.9	-198.5	-155.5	170	-208.7	-401
16.6	-290.1	-183.6	-100.7	97	-150.8	-402
16.642	-274.7	-179.5	-72.48	54	-106.5	-402
16.683	-294.6	-172.1	-45.13	12	-74.66	-409
16.725	-302.3	-163.6	-18.72	-25	-42.86	-406
16.767	-315.7	-150.5	26.46	-115	26.17	-415
16.808	-321.3	-139.7	36.71	-155	54.78	-418
16.85	-328.7	-133.9	65.8	-199	73.14	-418
16.892	-335.6	-123.7	85.43	-238	93.1	-420
16.934	-346.6	-105.9	120.5	-292	122.7	-424
16.975	-349	-97.05	131.5	-304	133.7	-424
17.017	-350.7	-89.12	142.4	-304	144.5	-433.3
17.059	-349.5	-82.01	147.7	-318	150.6	-420.3
17.1	-340.7	-65.45	156.8	-322	147.6	-416
17.142	-348.8	-58.12	161.5	-325	149.9	-419
17.184	-342.2	-48.36	165.4	-328.1	132.5	-418
17.226	-324.7	-39.94	167.6	-331.7	107.3	-418
17.267	-287.4	-25.51	165.3	-328.3	34.64	-417
17.309	-261.2	-18.94	162.4	-313	-36.29	-419
17.351	-229.2	-11.4	160.2	-310.8	-90.01	-421
17.392	-203.3	-4.393	155.8	-299.3	-145.3	-423
17.434	-135.7	13.14	145.7	-274.8	-254.4	-426
17.476	-81.19	19.34	135.7	-262.9	-301.6	-430
17.517	-45.45	27.53	122.7	-247.3	-333.5	-433
17.559	-3.583	36.33	106.1	-239.6	-355.4	-434
17.601	69.5	54.33	66.26	-218.8	-365.5	-434
17.643	104.4	64.43	46.07	-212.1	-365.1	-440
17.684	131.3	73.98	23.19	-210.3	-361.9	-439
17.726	147	83.1	0.538	-211.7	-359.7	-441
17.768	193.5	101.8	-44.81	-212.3	-355.9	-436
17.809	218.2	109.7	-68.92	-213.8	-354.8	-430
17.851	239.7	121.2	-95.67	-214.9	-351.9	-416
17.893	257.8	136	-121.2	-218.1	-349	-401
17.935	248.3	159.4	-181	-227.8	-350.1	-358
17.976	252.1	170.3	-209.9	-234.6	-347.8	-323
18.018	237.8	178.4	-241.7	-238.6	-346.3	-296
18.06	223.9	185.6	-282.8	-243.6	-342.8	-258
18.101	193.4	199.6	-305.4	-266.3	-341.4	-181.3
18.143	176.5	206.1	-315.5	-277.6	-340.7	-136.9
18.185	155.2	214.9	-337.2	-290.5	-341.6	-100.9
18.227	135.5	219.5	-332.3	-301.7	-343.2	-60.91
18.268	92.27	222.5	-341.1	-324.9	-349	12.09
18.31	59.04	221.3	-344.4	-338.6	-351.3	43.96
18.352	24.74	218	-346.6	-351.1	-353.5	70.99
18.393	-12.33	212.2	-353.2	-359.8	-359.8	93.55
18.435	-92.22	194.3	-353.2	-376.2	-368.5	137.8
18.477	-132.5	183.6	-349.9	-380.2	-357.6	160.6
18.518	-171.2	169.9	-342.4	-381.9	-367.4	181.9
18.56	-209.3	153.8	-331.3	-388	-359.8	180
18.602	-285.6	116.9	-309.6	-394.9	-355.4	176
18.644	-319.3	98.79	-293.9	-394.7	-343.3	168
18.685	-338.2	79.28	-277.1	-392.9	-336.3	150
18.727	-354.2	60.63	-259.2	-390.1	-327.2	127
18.769	-367.1	23.32	-223.5	-357.9	-306.5	68.11
18.81	-370.9	7.858	-205.9	-353.1	-289.9	29.86
18.852	-369.1	-23.13	-189.8	-312.6	-274.2	-18.39
18.894	-372.1	-42.41	-168.8	-282.8	-259.6	-65.21
18.936	-377.8	-80.45	-127.1	-219.4	-237.2	-149.6
18.977	-385	-100.6	-111.3	-186.6	-225.3	-199.5
19.019	-389.4	-117.9	-96.7	-151.1	-216.2	-243.4
19.061	-385	-135.4	-81.3	-112.3	-207.3	-276.9
19.102	-371.8	-167.6	-56.07	-31.55	-190.6	-341.8
19.144	-364.1	-177.5	-45.79	8.956	-183	-366.3
19.186	-351	-182.9	-41.74	52.21	-176.6	-383.1
19.228	-340	-183	-34.02	93.86	-173.1	-398.9
19.269	-313.7	-186.4	-11.3	176.9	-174.7	-407.2
19.311	-291.8	-188.6	-4.467	218.1	-177.3	-411.6
19.353	-275.9	-190.2	1.713	242.3	-182.3	-416.1
19.394	-256.7	-192.4	6.455	257.1	-191.4	-412.1
19.436	-219.7	-189.4	12.27	292.3	-213.2	-416.6
19.478	-195.4	-186.3	12.93	317.7	-222.7	-392
19.52	-174.5	-179.8	12.1	320.8	-234.5	-390
19.561	-146.8	-175.1	12.21	341.6	-246.2	-379
19.603	-90.54	-167.2	9.376	342.6	-268.6	-368
19.645	-68.66	-162.6	8.378	342.3	-277.4	-367.6
19.686	-50.95	-154.1	8.343	330.6	-285.8	-368.8
19.728	-40.24	-142	5.123	309.9	-289.3	-369.8
19.77	-29.74	-114.5	-0.622	239.8	-293	-373.7
19.811	-24.48	-98.57	-5.555	218	-293.6	-374.8
19.853	-19.58	-85.24	-11.6	183.7	-294.6	-375.5
19.895	-14.93	-70.89	-15.76	118.9	-295.4	-375.1
19.937	-16.63	-39.92	-21.03	-11.33	-297.7	-380.8
19.978	-25.71	-22.09	-30.8	-56.18	-300	-385.1
20.02	-38.69	-2.794	-38.48	-99.39	-298.5	-391.1
20.062	-56.96	16.34	-47.25	-152	-293.4	-390
20.103	-91.45	47.78	-70.28	-241	-287.2	-394
20.145	-110.6	67.31	-83.44	-270.5	-280.5	-401
20.187	-130.2	85.85	-105.4	-293.2	-277.5	-405
20.229	-147.8	106.7	-121.8	-302.8	-276.1	-414
20.27	-193.8	145.8	-154.7	-317.1	-260.6	-420
20.312	-217.3	163.9	-174.8	-318.3	-251.8	-426
20.354	-241.8	180.5	-193.6	-322.5	-233.9	-426
20.395	-265.1	199.2	-212.1	-324.6	-217	-432
20.437	-316.5	229.3	-251.8	-329.7	-170.7	-434
20.479	-334.7	235.7	-266.8	-329	-160.3	-432
20.52	-345.3	255.6	-280.8	-332.7	-125.2	-443
20.562	-353.1	262.9	-293.3	-336.9	-103.2	-446
20.604	-363	302.3	-317.2	-348.6	-61.06	-431
20.646	-361.3	315.7	-328.8	-351.3	-31.47	-415
20.687	-358.3	325.9	-335.2	-352.7	-19.1	-394
20.729	-355.7	333.1	-339.5	-351.6	11.96	-371
20.771	-331.9	343.7	-340	-333.8	38.65	-304
20.812	-319	348.6	-339.3	-332.1	49.37	-257
20.854	-308	354.8	-338.2	-314.4	53.91	-218
20.896	-293.7	359.9	-335.1	-292.6	52.38	-171
20.938	-261.7	359.5	-317.7	-243.3	45.36	-87
20.979	-246.4	328.9	-303.8	-214.2	42.67	-36
21.021	-229.4	334.8	-286.4	-190.3	34.17	-3
21.063	-212	311.4	-267	-168.8	19.14	39
21.104	-175.6	235.7	-226.4	-120.5	-35.05	103
21.146	-157.6	191.8	-206.6	-97	-69.08	130
21.188	-135.3	148.4	-187.2	-83.68	-102.5	159
21.23	-110.6	112.1	-166.8	-54.34	-148.1	186
21.271	-56.01	18.54	-127.4	-17.28	-230.3	232
21.313	-28.81	-33.43	-104.9	52.81	-277.3	245
21.355	-1.024	-73.66	-85.67	25.78	-305.9	246
21.396	27.73	-117.9	-62.91	43.79	-335.8	249
21.438	83.11	-198.9	-20.24	74	-371.7	248.3
21.48	110.9	-236.8	-0.871	83.58	-377.8	250.2
21.521	137.9	-251.6	15.54	86.94	-379.4	248.3
21.563	160.9	-268.6	29.97	83.01	-382.9	223.9
21.605	182.9	-292.2	59.43	56.24	-399.2	181.8
21.647	190.3	-283.1	72.44	36.68	-405.8	137.8
21.688	197.9	-284.6	90.35	16.23	-403.6	115
21.73	204.7	-284.2	100.2	-9.877	-403.6	86.58
21.772	220.3	-286.6	113.9	-59.25	-403.6	18.12
21.813	223.3	-280.7	123.1	-82.71	-401.9	-22.93
21.855	223.3	-277	125.7	-111.6	-403.1	-81
21.897	221.3	-272	124.2	-140.3	-399.2	-129
21.939	211.3	-265.4	134.5	-199.5	-401.4	-217.1
21.98	202.2	-265.8	137.4	-225.3	-400.3	-286.6
22.022	190.6	-260.5	141.4	-248.6	-394.8	-324.3
22.064	181	-256.1	143.2	-266.2	-393.7	-332.8
22.105	158.9	-244.6	144.5	-315.8	-390.5	-386
22.147	147.6	-232.4	145.6	-334.7	-386.1	-406
22.189	124	-225.3	138.1	-338.5	-380.6	-406
22.231	95.86	-204.4	145.2	-341.8	-374	-418
22.272	23.17	-185.9	144.5	-339.5	-377.3	-433
22.314	-18.19	-174	142.1	-339.9	-374	-440
22.356	-56.18	-160	133.7	-343.1	-374	-439
22.397	-93.29	-143.7	125.3	-333.4	-375.1	-439
22.439	-170.5	-114.6	96.98	-329.3	-375.9	-433
22.481	-207.1	-97.33	76.61	-328.1	-377.2	-414
22.523	-235.4	-79.07	53.25	-326.1	-375.9	-406
22.564	-263.4	-60.74	31.54	-319.3	-372	-396
22.606	-323.7	-21.58	-11.95	-311.5	-370.6	-381
22.648	-349	-3.716	-34.36	-314.6	-372	-372.7
22.689	-354.3	21.66	-59.33	-313.4	-369.5	-367.2
22.731	-354.3	37.15	-85.5	-301.3	-372.8	-358.6
22.773	-363	59.56	-136.4	-291.1	-382.1	-365.7
22.814	-363	71.77	-162.6	-286.2	-384.8	-367.1
22.856	-372.9	79.35	-189.1	-285.2	-389	-367
22.898	-380.6	86.81	-213.4	-278	-389.1	-368
22.94	-395.9	100.4	-248	-265	-391	-381
22.981	-399.2	101.1	-259.9	-250	-381.5	-388
23.023	-392.7	104.1	-268.5	-252	-369	-386
23.065	-415.7	101.4	-278.8	-243	-355.9	-400
23.106	-395.9	94.16	-300.2	-238	-318.3	-388
23.148	-387.2	85.98	-307.4	-231	-299.8	-376
23.19	-380.6	78.75	-319.7	-224	-281.5	-355
23.232	-357.6	72.7	-334.5	-221	-272.4	-342
23.273	-328	62.56	-343.3	-237	-249.4	-302
23.315	-313.7	52.24	-345.4	-248.6	-252.3	-273.5
23.357	-289.6	40.02	-347.4	-255.6	-247.6	-244.1
23.398	-270.9	25.49	-354.7	-263.8	-246.5	-205.1
23.44	-212.8	-5.755	-340	-281.6	-251.2	-135.6
23.482	-182.1	-23.82	-333.4	-292	-254	-101.7
23.523	-145.9	-43.27	-325.8	-302.3	-259.2	-55.94
23.565	-93.3	-56.66	-303.8	-311.1	-255	-25.99
23.607	17.44	-82.86	-255.6	-330.9	-255.1	36.46
23.649	90.91	-93.54	-217.6	-338.2	-259.1	90.04
23.69	146.8	-103.5	-200	-344.8	-254.8	75
23.732	206	-113.4	-176.4	-354	-250.9	90
23.774	303.6	-133	-127.4	-366	-244	99
23.815	335.4	-143.4	-100.6	-368.6	-241.1	102.9
23.857	353	-155.5	-83.52	-369.2	-230.6	120.8
23.899	370.5	-165.2	-61.98	-371.1	-215.2	119.1
23.941	357.4	-181.9	-27.77	-370.1	-163.8	113
23.982	345.3	-192.4	-13.06	-369.9	-137.2	107.1
24.024	326.2	-201.7	-2.752	-368.1	-104.5	99.22
24.066	318.2	-210.3	14.36	-365.6	-71.23	86.09
24.107	273.1	-223.2	25.96	-343.7	-14.16	86.31
24.149	247.7	-225.1	31.1	-321	19	74
24.191	219.2	-224.5	36.09	-311.4	51.61	67
24.233	189.6	-223.2	42.66	-292.1	82.69	64
24.274	131.5	-213.1	43.76	-249.3	109.3	61
24.316	84.33	-226	42.35	-221.9	127.5	54
24.358	54.73	-201.5	38.98	-200.8	133.8	51
24.399	20.73	-200.8	33.24	-170.2	139.1	50
24.441	-35.19	-189.5	18.41	-98.52	130.1	46
24.483	-71.37	-182.1	10.6	-57.54	110.3	38
24.524	-99.88	-171.2	3.525	-9.154	83.73	38
24.566	-132.2	-157.6	-4.283	30.51	50.74	38
24.608	-192.4	-130.4	-27.45	110.9	-27.03	42
24.65	-216	-109.8	-43.13	153.8	-75.52	52
24.691	-243.1	-91.11	-63.61	193.5	-120.7	51
24.733	-271.4	-70.28	-86.26	220.5	-174.4	51
24.775	-315.8	-12.16	-124.8	259.7	-267.7	58
24.816	-336.5	10.86	-146.8	278.1	-320.9	65
24.858	-345.7	38.58	-167.3	294.1	-343.6	66
24.9	-354	64.78	-187.3	307.8	-371.2	62
24.942	-383.6	120.1	-230.7	320	-402.2	68
24.983	-381.6	152.8	-249.8	320.3	-410.6	68
25.025	-371.1	177.4	-268.6	314.6	-415.8	68
25.067	-370.2	205.1	-284.3	301.8	-419.3	68
25.108	-372.9	245.6	-322.2	261.3	-422.3	68
25.15	-372.9	261	-337.2	266.7	-423.7	71
25.192	-378.4	271	-346.9	220	-417	74
25.234	-375.1	281.2	-343.8	205	-417.5	74
25.275	-377.3	302.2	-357.5	135	-412.3	68
25.317	-371.8	312.5	-358.1	94.14	-407.4	68
25.359	-359.8	324.5	-360.9	25.9	-403.7	68
25.4	-366.3	333.6	-358.7	-39.69	-392.4	68
25.442	-369.6	342.7	-323	-146	-375.8	68
25.484	-369.6	338.9	-303.8	-212.3	-369.2	68
25.526	-372.9	334.9	-278.6	-249.4	-364.4	68
25.567	-375.3	330.1	-253.4	-289.2	-360	68
25.609	-376.5	317.9	-208.4	-342.4	-357.6	58
25.651	-360.9	306.8	-186.5	-357.9	-354.3	58
25.692	-359.8	301.5	-160.2	-363.2	-346.6	58
25.734	-342.7	288.6	-133.7	-358.1	-346.6	32
25.776	-302	259.4	-91.25	-365.9	-355.4	27
25.817	-277.3	238.8	-69.32	-361	-357.6	28
25.859	-256.1	224.5	-49.65	-366.3	-357.6	28
25.901	-234.3	198.3	-30.77	-356.5	-359.8	28
25.943	-181.9	157.8	-0.469	-359.6	-360.9	28
25.984	-151.2	129.8	14.63	-358.4	-362	28
26.026	-114.5	105	29.71	-361.9	-360.9	28
26.068	-75.78	72.55	39.42	-366.1	-361	28
26.109	0.365	2.906	51.02	-367.9	-362.5	28
26.151	41.17	-32.55	55.77	-363.4	-360.2	28
26.193	81.27	-62.06	61.98	-366	-359.9	28
26.235	123.2	-101.7	66.64	-364.3	-359	28
26.276	206	-168.4	74.86	-356.9	-354.9	28
26.318	228	-223.9	81.67	-340.5	-354.3	31
26.36	247.7	-253.5	82.78	-337.2	-352.9	28
26.401	256.5	-258.9	82.51	-347	-352.1	28
26.443	278.4	-302.7	80.7	-333.9	-342.9	28
26.485	286.1	-315.6	79.53	-331	-323.6	28
26.526	291.6	-321.8	81.22	-337.4	-315.9	28
26.568	292.7	-325.2	80.62	-328.2	-292.9	28
26.61	288.3	-330.7	75.38	-323.8	-246.7	28
26.652	286.1	-329.7	71.78	-327.1	-216.6	28
26.693	280.1	-327.8	66.45	-335.9	-184.7	28
26.735	273.3	-320.5	59.19	-330.1	-154.4	28
26.777	255.2	-296.4	49.33	-344	-99.52	28
26.818	239.4	-279.7	44.01	-344.8	-80.18	28
26.86	221	-264.5	35.52	-343.4	-58.99	28
26.902	195.1	-247.9	27.15	-340.3	-37.75	27
26.944	133.1	-215.3	8.328	-332.9	4.126	12
26.985	97.73	-211.3	-0.613	-328.1	23.08	2
27.027	63.05	-182.7	-11.77	-319.4	36.06	-11
27.069	24.99	-167.7	-24.98	-318	44.12	-31
27.11	-49.53	-143.7	-46.56	-315.7	41.39	-77
27.152	-87.25	-129.8	-59.24	-307.4	36	-105
27.194	-127.1	-114.2	-69.8	-295.1	33.2	-129
27.236	-164.2	-107.8	-80.63	-282.5	29.11	-154
27.277	-219.6	-92.77	-99.76	-251.4	14.39	-216
27.319	-247	-93.61	-112.1	-233.4	5.203	-240
27.361	-270.9	-94.08	-127.3	-208.3	-5.97	-259
27.402	-301.6	-95.82	-135.2	-193.7	-19.71	-282
27.444	-355.4	-100.3	-158	-138.7	-66.68	-311
27.486	-379.5	-101.6	-168.3	-103.4	-88.56	-328
27.527	-378.4	-103.6	-174.7	-66.21	-112.5	-355
27.569	-387.2	-105.8	-179.8	-19	-137.9	-364
27.611	-388.3	-117.6	-176.8	64.32	-185.5	-392
27.653	-386.1	-124.6	-181.8	108.3	-209.5	-402
27.694	-386.1	-129.7	-180.6	149.9	-236	-408
27.736	-367.4	-136.7	-178.7	173.9	-260.7	-417
27.778	-312.6	-154	-176.2	226.7	-302.1	-425
27.819	-283	-161.3	-172.1	243.1	-317.3	-431
27.861	-242.4	-169.4	-166.8	258.5	-332.6	-428
27.903	-213.9	-176.5	-162.4	272.5	-339.7	-428
27.945	-145.9	-187.1	-141.4	291.1	-342.2	-428
27.986	-108	-191.8	-127.1	296	-345.9	-425
28.028	-73.21	-194.9	-111.2	293	-351	-425
28.07	-38.43	-195.6	-95.92	281.7	-352.3	-424
28.111	24.76	-196.7	-56.74	255.4	-347.9	-424
28.153	46.96	-193.7	-38.66	202	-342.9	-427
28.195	61.74	-190.7	-23.6	154.5	-347.9	-426
28.237	73.38	-185.1	-5.334	126.3	-336.8	-426
28.278	84.72	-168.7	38.2	84.14	-332.3	-426
28.32	90.78	-160.7	55.89	-0.226	-329.4	-418
28.362	96.62	-154.1	75.01	-56.5	-325	-417
28.403	102.3	-147.4	95.5	-96.83	-317.5	-410
28.445	106.3	-128.7	124.8	-182.7	-300	-395
28.487	101.8	-120.1	153.9	-227.1	-282.7	-388
28.529	91.29	-112.1	170.5	-258	-261.6	-387
28.57	75.99	-102.8	186.4	-299.3	-245.9	-383
28.612	32.22	-75.55	204.7	-353.2	-216.8	-381
28.654	2.283	-59.19	208.9	-379.2	-189	-383
28.695	-10.14	-42.49	213.8	-395.6	-153.5	-384
28.737	-34.63	-24.28	211.2	-416.7	-115.8	-386
28.779	-79.16	16.54	215.7	-440.1	-41.94	-383.2
28.82	-108.6	39.57	216.1	-447	68.88	-389.2
28.862	-140.1	61.88	216.1	-447	39.72	-391.9
28.904	-174.8	85.2	215.9	-440	73.15	-392.9
28.946	-241.6	133.2	211.9	-417	139	-400.3
28.987	-271.9	157.2	211.1	-414	168.1	-402.5
29.029	-299.8	182.3	208.9	-406	187.4	-404.9
29.071	-322.8	205	202	-404	222.8	-407.5
29.112	-346.7	243	183	-392	241.8	-410.1
29.154	-356.5	260.8	168.6	-382	236.4	-408.3
29.196	-363	278.2	150.9	-374	246	-410
29.238	-364.1	295.2	129.1	-363	269.7	-413.7
29.279	-376.2	328.7	78.96	-357	256.5	-417.1
29.321	-371.8	340.4	52.1	-347	237.2	-418.2
29.363	-371.8	348.1	24.94	-344	216.8	-420
29.404	-371.8	353.1	-3.341	-343.1	172	-420.4
29.446	-354.3	335.5	-60	-334.7	87.77	-418.8
29.488	-358.7	332.7	-88.46	-332.3	5.05	-414
29.529	-354.3	325.4	-115.4	-328.2	-52.86	-410.7
29.571	-348.8	335.9	-145.9	-325.1	-117.9	-407.2
29.613	-337.8	318.1	-192.2	-321.6	-241.3	-403
29.655	-336.7	293.8	-211.2	-320	-286.3	-391.9
29.696	-329.1	277.7	-230.3	-319.1	-319.8	-373.7
29.738	-323.6	255.9	-247	-319.3	-339.3	-356.5
29.78	-313.7	194.2	-284.5	-320.5	-373.6	-298.6
29.821	-317	154.5	-303.2	-315.9	-388.7	-266.3
29.863	-307.1	110.7	-314.5	-322.1	-401	-231.4
29.905	-299.4	63.46	-321.7	-326.3	-411.4	-193.8
29.947	-287.4	-13.96	-328.6	-326.4	-422.8	-125.3
29.988	-280.8	-53.4	-330.3	-326	-419.8	-87.88
30.03	-271.7	-94.75	-332.4	-322.6	-402.6	-45.33
30.072	-259	-128.6	-336.2	-317.1	-410.3	-7.953
30.113	-227.4	-195.8	-335	-288.3	-399.2	64.88
30.155	-210.9	-226.3	-332.3	-277.7	-397	116.3
30.197	-190.1	-260	-326.5	-242.9	-389.4	159.7
30.239	-169.6	-277.5	-321.1	-219.8	-380.6	207.7
30.28	-125.6	-294	-294.6	-171.6	-371.8	268
30.322	-104.2	-292.9	-295.2	-136.5	-371.8	278
30.364	-82.98	-280.8	-285.9	-97.61	-373.4	289
30.405	-60.82	-269.8	-277.1	-50.18	-377.3	294.8
30.447	-15.86	-236.7	-254.2	36.69	-382.6	291.8
30.489	-0.72	-212.9	-237.5	82.68	-385.3	306.8
30.53	10.57	-188.8	-220.4	113.6	-390.3	308.9
30.572	25.87	-173.8	-201.2	148.6	-390.6	310.9
30.614	50.75	-130.5	-161.8	200.7	-391.8	285.7
30.656	63.11	-102.2	-141.8	224.1	-390.9	247.3
30.697	76.97	-81.94	-119.5	232.8	-391.9	225.1
30.739	84.33	-62.51	-86	244.6	-388.3	197.9
30.781	87.13	-29.6	-40.36	267.8	-386	140.3
30.822	84.38	-18.4	-17.12	280	-384.4	93.63
30.864	82.35	-9.23	2.301	288	-382.4	48.11
30.906	78.47	-0.794	23.69	283	-381.5	10.46
30.948	72.64	6.4	65.22	274	-372.1	-90
30.989	67.4	10.65	83.31	255	-369.3	-129
31.031	55.98	13.12	101	222	-367.2	-178
31.073	40.43	14.36	109.8	192.6	-364.2	-226
31.114	-6.032	19	138.9	128.7	-359	-312
31.156	-30.04	16.72	151	91.9	-357	-340
31.198	-59.29	9.288	160.6	55.76	-351.3	-366
31.24	-80.33	-26.53	167.4	16.8	-351.7	-386
31.281	-132.7	-28.38	174.3	-73	-329	-415
31.323	-155.7	-41.88	177.1	-122	-321.2	-424
31.365	-177.5	-55.8	179.7	-159.6	-319.7	-433
31.406	-192.8	-69.76	181.6	-199.1	-309.7	-438
31.448	-218.9	-110.6	184	-270.7	-294.9	-439
31.49	-241.3	-136.1	184.1	-302.4	-286.5	-439
31.532	-251.2	-160.2	182	-330.5	-281.7	-439
31.573	-263.3	-189.6	179.2	-354	-250.4	-434
31.615	-290.7	-241.9	167.2	-372.8	-203	-433
31.657	-297.3	-261.9	157.2	-376.5	-169	-433
31.698	-303.8	-280.3	145.4	-379.6	-136	-425
31.74	-308.2	-295.8	131.9	-384.3	-110.3	-412
31.782	-325.8	-329.7	102.8	-392.3	-43.48	-394
31.823	-323.6	-345.1	90.05	-398	6.854	-387
31.865	-321.4	-359	77.41	-401.2	48.94	-379
31.907	-312.6	-372.4	65.69	-400.2	73.37	-377
31.949	-301.6	-372.1	39.12	-390	122.7	-374.1
31.99	-295.1	-384.6	22.29	-391	148.5	-369.3
32.032	-284.1	-385.2	3.157	-391	160.2	-367.9
32.074	-268.7	-391.7	-18.89	-390	168.5	-375.3
32.115	-223.8	-357.6	-63.47	-388	176	-385.8
32.157	-204.1	-332.7	-85.6	-387.6	182.5	-389.6
32.199	-179.9	-306.1	-108.6	-386.3	179.1	-391.2
32.241	-155.8	-280.9	-133.2	-384	173.9	-392.2
32.282	-113	-235.5	-181	-381.7	142.1	-398
32.324	-80.15	-214.9	-198.2	-379.7	103.3	-395
32.366	-57.12	-181.4	-225.7	-376.7	68.63	-393
32.407	-31.9	-160.7	-240.8	-375.9	15.71	-396
32.449	6.072	-112.1	-264.5	-375.2	-68.51	-399
32.491	40.45	-86.57	-274.2	-374.4	-143.5	-399
32.532	55.35	-61.86	-289.2	-373.8	-188.6	-396
32.574	67.23	-36.63	-305	-374.3	-234	-393
32.616	70.12	12.57	-328	-373	-320	-394
32.658	58.5	35.97	-335	-372	-365.6	-390
32.699	30.71	56.78	-342	-372	-401.8	-388
32.741	22.68	75.69	-347	-370.5	-421.6	-391
32.783	-17.71	108.5	-355	-365.2	-454.9	-387
32.824	-44.89	122.8	-358.1	-360.9	-458.4	-379
32.866	-66.85	135.4	-357.7	-356.3	-457.3	-376
32.908	-94.54	148.6	-355.2	-350.3	-469.4	-364
32.95	-158	172	-324.7	-334.5	-461.7	-335
32.991	-194	177.7	-312.3	-317.9	-449.7	-314
33.033	-226.8	183.5	-303.9	-291.5	-446.4	-291.7
33.075	-259.4	184.7	-287.8	-257	-422.3	-266.8
33.116	-316.8	189.7	-250.9	-187.3	-394.8	-220.9
33.158	-338.2	213.7	-231.7	-141.7	-390.5	-197.8
33.2	-357.8	185.5	-211.4	-90.82	-382.3	-178.8
33.242	-369.2	180.9	-187.9	-43.36	-375.5	-152.7
33.283	-381.1	179.4	-147.4	65.79	-361.7	-121.7
33.325	-386.1	174.8	-124.3	134.2	-357.3	-114.1
33.367	-386.1	170.2	-104.9	176.1	-353.4	-92.07
33.408	-371.8	165	-81.55	220.8	-351.4	-90.94
33.45	-357.6	148.4	-40.04	288.3	-342.7	-102.7
33.492	-347.6	135.1	-23.67	314.7	-340.2	-108.1
33.533	-338.2	119.2	-2.96	333.4	-332.8	-129.8
33.575	-328.8	99.94	13.64	351	-339.7	-119.7
33.617	-307.8	50.74	39.91	377.7	-333.5	-155
33.659	-300.5	18.67	53.33	382.4	-334.4	-178.1
33.7	-289.9	-15.62	65.78	390.8	-335.7	-205.8
33.742	-279	-49.92	77.09	390.5	-336.8	-232.8
33.784	-253.1	-116.3	96.54	375.2	-342.1	-290.1
33.825	-236.9	-145.5	104.1	357	-345	-312.2
33.867	-219.7	-176.4	109.5	356.9	-346.6	-337.1
33.909	-197.8	-206.8	113.1	317.9	-350.3	-355
33.951	-141.9	-235.9	122.7	214	-360.4	-384.2
33.992	-114.1	-258.9	129.5	164.1	-363.1	-391.6
34.034	-84.67	-283.9	132.7	115.4	-370.2	-396.3
34.076	-54.21	-292.5	142.1	66.05	-375.5	-400.8
34.117	6.837	-303.1	156.1	-25.24	-378	-421
34.159	36.75	-302.9	163.7	-88.69	-378.4	-421
34.201	66.82	-303.9	171.2	-136.2	-377.2	-426
34.243	95.18	-305.6	181.3	-180.5	-374.6	-426
34.284	134.1	-308	198.4	-251.1	-369.7	-425
34.326	136.9	-303.4	205.3	-286.2	-365.9	-430
34.368	140.4	-302.1	208.3	-318.7	-359.7	-440
34.409	144.7	-276.8	213.1	-342.1	-366.3	-432
34.451	154.2	-248.4	222.4	-370.3	-331.7	-426
34.493	151.8	-224.1	226.3	-388.8	-314.3	-418
34.535	146.4	-203.9	226.7	-399.8	-291.1	-402
34.576	138.7	-176.1	225.8	-404.5	-261.2	-397
34.618	123.8	-110.1	218.2	-405.6	-183.5	-357
34.66	112.8	-75.55	212.2	-399	-127.3	-333
34.701	98.72	-39.15	205.6	-400.3	-77.95	-304.6
34.743	83.53	-3.353	198	-401.9	-33.85	-273
34.785	27.41	71.3	181.2	-403	47.21	-212.1
34.826	-15.48	108.2	168.7	-401	104.2	-176.9
34.868	-40.97	142	151.2	-394	128.5	-145
34.91	-77.73	170.5	127.3	-394	155.2	-105.1
34.952	-143.2	215	81.16	-394	191.2	-54.81
34.993	-178.8	233.1	57.25	-391	199.9	-34.62
35.035	-206.3	249.8	32.99	-391	205.4	-21.08
35.077	-229.3	265.7	6.471	-387	203.3	-8.358
35.118	-272.1	300.4	-49.5	-381	190.5	-2.135
35.16	-297.4	314.9	-78.61	-375	184.5	-1.916
35.202	-315.2	326	-107.6	-378	178.2	-0.295
35.244	-322.3	336.1	-136.7	-372	164.5	-2.022
35.285	-341.5	321.5	-192.5	-343	112	-8.009
35.327	-339.5	337.7	-217.1	-327	72.4	-17.88
35.369	-339.7	335.3	-244	-306	35.44	-29.16
35.41	-334.1	332.3	-266	-286	-16.58	-44.12
35.452	-317.7	328.5	-294.8	-251	-148.4	-89.07
35.494	-305.5	324.3	-305.4	-231	-181.6	-128.1
35.535	-292.1	318.9	-314.3	-212	-265.1	-153.1
35.577	-279.2	308.9	-320.7	-189	-308.4	-184.9
35.619	-246.7	271.7	-333	-124	-352.5	-251
35.661	-242.4	252.1	-338.6	-104	-366.8	-281.6
35.702	-209.5	227.4	-351.8	-71	-395.1	-297.1
35.744	-174.6	201.4	-343.9	-44	-399.7	-322.9
35.786	-101.6	144.2	-340.1	16.44	-403.3	-356.5
35.827	-62.59	117.2	-337	47.16	-392.7	-365.1
35.869	-24.41	87.36	-327.2	81.19	-397	-375
35.911	15.32	86.06	-322	85.27	-403.6	-377
35.953	89.05	48.68	-292	130.8	-403.6	-388
35.994	126.3	28.08	-277.8	139.9	-401.4	-394
36.036	161.8	7.73	-263.3	151.2	-395.9	-397
36.078	205	-21.85	-246	171.4	-398.1	-400
36.119	256.2	-75.17	-214.3	200.7	-390.5	-407
36.161	274	-101.5	-200.3	210.2	-387.2	-406
36.203	268.3	-132.9	-181.8	214.7	-376.2	-410
36.245	272.6	-169	-165.6	203.6	-377.3	-413
36.286	273	-245.7	-135.5	189.6	-365.2	-399
36.328	272.1	-282.2	-119	184.7	-364.1	-397
36.37	272.7	-318.9	-102.6	164.7	-360.9	-366
36.411	262.2	-350.6	-85.4	149.3	-356.5	-346
36.453	232.5	-388.6	-57.46	95.03	-355.4	-300
36.495	187.4	-398.1	-42.36	55.45	-355.4	-274
36.536	153.4	-399.2	-27.06	9.505	-358.7	-248.8
36.578	126	-393.7	-11.09	-34.35	-360.9	-227.6
36.62	56.92	-375.1	23.92	-104.4	-353.5	-167
36.662	25.12	-368.5	40.82	-142.8	-351.1	-134.9
36.703	-9.016	-363	52.95	-187.2	-351.7	-99.13
36.745	-43.56	-360.9	67.8	-221.9	-350.4	-68.8
36.787	-115.2	-335.6	89.13	-278.5	-356.5	-8.814
36.828	-146.2	-331.2	98.89	-297.2	-357.5	27.19
36.87	-184.2	-314.8	109.2	-322	-360.8	54.85
36.912	-219.8	-303.8	109	-335.8	-362.5	72.11
36.954	-287.5	-294	125.4	-360.5	-357.4	119.5
36.995	-315.1	-281.9	131.6	-369.9	-353.4	148.2
37.037	-337.8	-271.7	135.8	-373.3	-347.8	149.3
37.079	-358.7	-262.8	137.3	-380.6	-340.7	181
37.12	-367.4	-252.3	139	-378	-313.3	197
37.162	-367.4	-246.3	138.9	-381	-298.6	198
37.204	-365.2	-245.1	138	-385.9	-287.8	194
37.246	-365.2	-242.5	135.1	-390	-260.6	196
37.287	-367.4	-243.8	123.7	-393	-190.6	198.2
37.329	-353.2	-242.2	115.5	-393	-117.3	188.2
37.371	-348.8	-241.1	105	-393	-68.55	178.5
37.412	-347.7	-239.6	92.11	-397	-20.4	161.3
37.454	-318.1	-239.8	60	-401	69.11	124
37.496	-314.8	-236.8	48.67	-400	146.6	105.5
37.538	-310.4	-233	41.41	-399	184.8	92.12
37.579	-294	-228.9	19.37	-397	225.8	68.16
37.621	-266.5	-221.7	-10.75	-402	277.3	23.34
37.663	-254.7	-219.5	-25.87	-405	293.6	-5.996
37.704	-245.3	-216.6	-42.71	-405	309.5	-48.65
37.746	-236.8	-211.4	-59.74	-399	324.6	-76.19
37.788	-217.7	-205.3	-94.71	-397	339.6	-143.7
37.829	-206.3	-199.5	-112.2	-398	329.6	-180.8
37.871	-199.7	-193.5	-123.4	-398	325.2	-226.9
37.913	-197.1	-187	-139	-398	303.2	-265.4
37.955	-202.6	-175.3	-163.5	-394	206	-340.5
37.996	-211.2	-171.6	-183.7	-385	143.5	-356
38.038	-223.1	-164.8	-198	-382	79.21	-370
38.08	-238	-160.3	-208.8	-379	7.532	-389
38.121	-267.1	-138	-234.1	-379	-145.9	-414
38.163	-281.8	-129.2	-245.5	-377	-223.8	-427
38.205	-297.9	-114	-253.5	-372	-288.5	-432
38.247	-311.6	-89.93	-263.6	-375	-336.7	-432
38.288	-321.9	-37.98	-273.8	-365	-414.6	-442
38.33	-331.2	-13.05	-281	-363	-425.5	-439
38.372	-329.2	21.04	-288.8	-363.1	-433.2	-428
38.413	-327.1	46.45	-294.7	-364.9	-433.2	-427
38.455	-319.2	107.9	-299.4	-368.7	-438.7	-403
38.497	-311.3	140.5	-301.1	-370.3	-431	-395
38.538	-302	167.5	-302.9	-373.1	-431	-381
38.58	-293.1	199.8	-304.6	-377.1	-424.5	-364
38.622	-267.6	257.8	-304.4	-388.7	-417.9	-335
38.664	-252.7	280.4	-303.9	-392	-414.6	-328
38.705	-237.8	297	-303.1	-393.2	-411.3	-307
38.747	-222.6	309.4	-302.2	-393.8	-405.8	-290.5
38.789	-185	308.6	-290	-392.4	-401.4	-251.4
38.83	-161.7	308.3	-293.8	-392.6	-401.4	-230.4
38.872	-134.1	307.9	-278.3	-391.6	-398.1	-209.9
38.914	-105.2	310.2	-272.8	-390.2	-398.1	-187.4
38.956	-50.66	293.8	-245.9	-384.8	-387.2	-137.9
38.997	-25.54	279	-225.8	-386.6	-381.7	-116.7
39.039	-0.148	260	-205	-376	-380.6	-96.23
39.081	25.74	234.8	-178.6	-368.6	-377.3	-69.88
39.122	77.14	174	-128.2	-324.6	-370.7	-25.78
39.164	104.3	161.1	-105.4	-293.8	-367.4	-3.196
39.206	130.2	107.4	-71.79	-260.9	-363	17.77
39.248	158	63.5	-62.97	-223.2	-365.2	32.01
39.289	198.9	-20.4	1.122	-145.8	-367.4	72.32
39.331	210.1	-65.1	23.85	-108.2	-369.7	85.21
39.373	215.8	-100.1	43.24	-65.77	-372	87.54
39.414	211.8	-143.8	62.27	-25.37	-373.2	103.1
39.456	202.8	-226.3	92.17	52.9	-377.4	109.9
39.498	200.8	-267.9	109.5	113.5	-379.3	115.3
39.539	198.4	-275.2	109.5	147.6	-380.7	119.9
39.581	195.8	-288.4	124.1	184.3	-378.2	122
39.623	183.6	-297.6	134.7	228.6	-371.5	121.3
39.665	168.8	-295.5	138.2	246.7	-361	121
39.706	144.8	-294.9	168.1	265.7	-355.5	124.3
39.748	119.6	-294.6	145.6	286.8	-345.5	124.7
39.79	62.07	-295.5	140.9	309.3	-318	124.9
39.831	23.59	-299.7	138.4	323.2	-307.4	124.9
39.873	-11.56	-296.7	135.6	321	-286.9	125
39.915	-50.55	-291.7	133.6	313.2	-271.2	125.2
39.957	-123.9	-279.4	131.6	298.2	-249.2	125.2
39.998	-163.1	-275.4	130.6	282.3	-239.2	125
40.04	-197.8	-272.3	128.3	267.6	-236.3	125
40.082	-228.1	-266.7	125.8	243.7	-228.6	125
40.123	-264.9	-255.4	118.9	201.9	-209.1	125.8
40.165	-284.2	-251.4	119.1	166.1	-202.7	125.2
40.207	-302.5	-247.3	145.8	127.7	-187.4	125.6
40.249	-323.5	-245	107.7	83.9	-178.5	125.3
40.29	-332.6	-235.7	87.09	1.729	-155	124.2
40.332	-336.9	-229.7	75.65	-44.86	-142.5	124.3
40.374	-344.4	-228.4	61.58	-83.81	-130.5	124.7
40.415	-350.4	-224.7	48.12	-121.1	-113.6	124.2
40.457	-349.5	-223.3	18.46	-180.4	-82.67	122.8
40.499	-346.2	-224.3	4.548	-198.8	-61.62	122
40.541	-342.5	-224.4	-12.34	-217.8	-36.21	121.2
40.582	-339.9	-222.9	-29.42	-233.9	-5.841	120.4
40.624	-317.3	-222.9	-72.12	-269.9	52.25	116.6
40.666	-310.3	-225.4	-97.84	-283.6	81.61	116.4
40.707	-290.5	-222	-123.8	-296	110.2	116.2
40.749	-277.8	-217	-149.1	-305.7	138	116.6
40.791	-239.5	-209	-191.8	-323.1	200.1	116.3
40.832	-224.8	-198.9	-219.4	-330.1	222.1	116.4
40.874	-201.5	-188	-237.5	-332.1	223.5	116.5
40.916	-179.8	-175.4	-255.3	-346.1	228.8	116.3
40.958	-129.5	-150.4	-293	-356.3	233	116.1
40.999	-105.8	-133.2	-307.7	-358.1	249	116.2
41.041	-87.35	-120.2	-315.3	-351.8	246.4	116
41.083	-72.62	-109	-319.6	-362.5	238.5	115.9
41.124	-56.02	-94.03	-329.2	-358.7	175.3	115.9
41.166	-52.73	-99.1	-330.2	-355.4	135.7	118.3
41.208	-57.12	-99.59	-330.6	-348.8	88.68	123.7
41.25	-69.33	-101	-330.2	-340.1	38.94	126.8
41.291	-80.01	-86.73	-329.3	-319.5	-84.15	126.6
41.333	-90.49	-86.73	-325.8	-300.4	-137.6	126.1
41.375	-102.4	-85.63	-319.2	-293.1	-211.4	126.2
41.416	-112.1	-83.36	-297.4	-279.4	-281.2	126.1
41.458	-138.8	-81.24	-277	-255.3	-353.4	141.9
41.5	-143.1	-80.15	-269	-240.2	-387.7	146.7
41.541	-147.4	-74.66	-248	-218.2	-409.5	152.9
41.583	-150.1	-74.66	-224.6	-193	-419.6	156
41.625	-152.4	-74.66	-180.3	-128.9	-421.5	156.8
41.667	-153.5	-74.66	-166	-89.1	-416.5	156.1
41.708	-154.7	-72.47	-130.8	-64.12	-406.9	156.1
41.75	-158.1	-72.47	-102.1	-29.37	-396.8	155.8
41.792	-166.5	-76.86	-58.57	39.33	-409.7	156.4
41.833	-174.6	-76.86	-44.86	79.68	-394.5	155.9
41.875	-186.1	-76.86	-17.87	124.4	-381.7	155.7
41.917	-195.9	-76.86	7.871	159.1	-374	155.4
41.959	-220.8	-76.86	47.25	234.1	-358.7	155.1
42	-234.3	-76.86	63.39	270.1	-352.1	155.7
42.042	-247.7	-76.86	81.01	294.6	-345.5	155.4
42.084	-263	-76.86	98.83	311.2	-341.1	155.8
42.125	-295.9	-76.86	125.6	336.6	-336.7	155.5
42.167	-310.1	-76.86	136	350	-333.8	155.2
42.209	-328.9	-76.86	142.4	349.2	-327.7	154.9
42.251	-343.7	-76.86	145.6	351.3	-326.7	154.7
42.292	-358.4	-76.86	153.3	330	-332.8	155
42.334	-359.3	-76.86	158.9	321.4	-333.7	154.8
42.376	-360.9	-76.86	160.5	299.8	-335	155.1
42.417	-353.6	-76.86	159.6	277.4	-336.2	154.8
42.459	-347.8	-76.86	151.1	229	-337.6	154.9
42.501	-351.7	-76.86	142	205.4	-339.6	155.1
42.542	-348.4	-76.86	133.5	174.3	-341.7	154.9
42.584	-345.9	-76.86	114.8	138.5	-344.7	155.3
42.626	-328.5	-76.86	91.44	57.95	-349	155
42.668	-317.9	-76.86	76.94	5.307	-351.4	154.9
42.709	-304	-76.86	62.13	-38.25	-353.5	154.9
42.751	-288.8	-76.86	43.26	-87.59	-355.1	154.9
42.793	-254.5	-76.86	4.209	-177.5	-351.8	155
42.834	-235.8	-76.86	-16.97	-225.8	-347.9	155
42.876	-217.6	-81.24	-38.86	-252.9	-345.3	155
42.918	-203.1	-77.95	-62.44	-275.7	-341.4	154.8
42.96	-157.9	-77.95	-109.3	-320.2	-335.9	155
43.001	-130.7	-77.95	-133	-338.8	-336.6	154.9
43.043	-101.1	-77.95	-155.4	-352.2	-324.7	155.1
43.085	-73.15	-77.95	-175.5	-360.2	-319.7	155
43.126	-18.25	-75.76	-216.3	-364.4	-301.4	155
43.168	8.764	-75.76	-233.1	-365.4	-278.1	154.7
43.21	31.76	-76.86	-248.4	-369.1	-259.6	154.8
43.252	57.51	-76.86	-265.8	-382.1	-229	154.7
43.293	109.9	-76.86	-302.7	-381	-157.8	154.8
43.335	133.7	-76.86	-314.6	-369.8	-116.9	155
43.377	158	-76.86	-322.9	-365.9	-71.52	154.8
43.418	179.7	-76.86	-325	-362.6	-28.7	154.9
43.46	202.5	-76.86	-347.3	-353	39.42	155
43.502	208.2	-76.86	-355.1	-343	76.04	155.2
43.544	208.1	-76.86	-358.3	-339.6	100.1	155.2
43.585	208.5	-75.76	-356.9	-333.7	128.4	155.2
43.627	208.9	-79.05	-332.6	-318.4	159.5	155.1
43.669	208.8	-79.05	-322.7	-306	164.8	154.8
43.71	207.9	-79.05	-323.8	-309.7	169.8	155
43.752	203.1	-79.05	-304	-298.5	172.4	155.3
43.794	183	-79.05	-266	-263.7	163.5	154.9
43.835	166.3	-79.05	-247.4	-243.3	165.3	154.9
43.877	145.1	-79.05	-229.2	-227.7	134.6	155.1
43.919	117.9	-79.05	-213	-212.2	115.6	154.9
43.961	63.97	-62.6	-172.7	-173.9	56.72	154.9
44.002	36.26	-50.54	-150.8	-159	15.39	155
44.044	6.158	-53.83	-130.2	-153.9	-53.39	154.9
44.086	-23.98	-53.83	-121.9	-131.9	-84.95	155.1
44.127	-88.72	-54.93	-86.36	-119.7	-184.7	154.6
44.169	-115.8	-51.64	-80	-112.5	-244.6	154.7
44.211	-141.3	-51.64	-63.73	-109	-290.7	154.8
44.253	-154.7	-45.06	-46.69	-106	-325.9	154.6
44.294	-198.2	-45.06	-20.78	-103.6	-372.8	154.7
44.336	-221.4	-45.06	-14.94	-102	-384.6	154.6
44.378	-246.8	-45.06	-5.63	-102	-390.5	154.9
44.419	-271.7	-45.06	3.64	-102	-395.7	155.1
44.461	-313.6	-45.06	23.37	-102	-400.8	154.9
44.503	-338.9	-45.06	30.13	-105	-402.9	154.7
44.544	-340	-45.06	37.77	-105	-413.5	154.9
44.586	-352.1	-45.06	40.61	-105	-414.6	155
44.628	-368.5	-45.06	53.09	-105	-420.1	155.1
44.67	-365.2	-45.06	57.68	-111	-424.5	155
44.711	-365.2	-45.06	59.4	-109	-423.4	155.1
44.753	-349.9	-45.06	61.06	-111	-421.2	155.1
44.795	-341.1	-45.06	59.78	-117	-417.9	155
44.836	-329.1	-45.06	58.52	-117	-416.8	154.9
44.878	-313.7	-45.06	59.01	-117	-414.6	155
44.92	-304.9	-45.06	56.31	-117	-413.5	155.3
44.962	-253.4	-45.06	51.3	-127	-402.5	154.8
45.003	-229.3	-45.06	42.2	-127	-398.1	155.1
45.045	-198.6	-45.06	30.67	-123	-390.5	155.1
45.087	-166.8	-45.06	20.93	-123	-385	155
45.128	-107.6	-45.06	57.04	-123	-381.7	155
45.17	-79.05	-45.06	-12.85	-128	-380.6	155.2
45.212	-38.48	-45.06	-29.37	-128	-380.6	155.1
45.254	-9.969	-45.06	-52.98	-128	-378.3	155
45.295	52.53	-45.06	-86.84	-107	-375.8	154.9
45.337	84.38	-45.06	-99.76	-95	-368.9	155
45.379	108.9	-45.06	-107.8	-68	-367.7	155
45.42	128	-45.06	-119.4	-43	-365.7	155.2
45.462	160.7	-45.06	-141.9	22	-359.2	155.1
45.504	172.8	-45.06	-150.9	52	-355.5	155.2
45.545	185.2	-43.96	-161.5	85	-351.6	156
45.587	199.8	-43.96	-167.9	117	-347.9	155.5
45.629	211.5	-47.25	-177.7	159	-342.2	154.9
45.671	191.6	-43.96	-176.9	189	-338.3	155.2
45.712	170.1	-38.48	-173	196	-328.8	154.8
45.754	135.4	-43.96	-166.9	199	-324.3	154
45.796	38.28	-48.35	-151.1	217	-318.2	145
45.837	-2.294	-50.54	-144.3	222.4	-307.8	142
45.879	-46.1	-62.6	-138.4	221.3	-299.3	133
45.921	-90.3	-74.66	-131.9	207.5	-290.6	114
45.963	-166.7	-84.53	-131.6	152.9	-281.7	66
46.004	-210.6	-95.5	-113.5	117.8	-277.7	39
46.046	-239.1	-104.3	-118.9	69.18	-276.9	-3
46.088	-274.2	-111.9	-129.1	27.08	-277.7	-38
46.129	-310.4	-121.8	-109.2	-61.68	-281.9	-109
46.171	-328	-124.8	-101.9	-111.9	-283.8	-149
46.213	-339.2	-117	-106.9	-160.3	-287.1	-189
46.255	-349.9	-119.8	-100.5	-199.3	-293.4	-229
46.296	-365.9	-119.7	-73.84	-273.9	-293.9	-302
46.338	-367.2	-110.2	-55.74	-302.5	-299.2	-326
46.38	-376	-110	-37.61	-326.2	-298.4	-362
46.421	-383.6	-110.5	-18.88	-333.7	-299.9	-387
46.463	-384	-122.6	18.71	-363.2	-304	-416
46.505	-380.1	-131.8	41.22	-382.2	-303.1	-415
46.547	-374.8	-146.7	58.55	-396.7	-296.5	-416
46.588	-363.9	-148.6	75.32	-407.5	-293.9	-416
46.63	-347.8	-167.2	104.7	-408	-294.7	-402
46.672	-342.7	-174.9	117.3	-407.2	-297.9	-394
46.713	-337.5	-183.4	129.3	-414	-300.8	-389.5
46.755	-334	-191.5	141.8	-409.3	-305.2	-386.1
46.797	-326.8	-201.5	162	-405	-318	-382
46.838	-325.5	-207.4	169.6	-403	-323.2	-381.5
46.88	-325.9	-208.3	174	-402	-323.8	-386
46.922	-326.8	-212.9	179.5	-395	-324.7	-389
46.964	-331.3	-221.2	187.2	-376	-323.7	-394
47.005	-327.5	-219	189.9	-369	-323.3	-399
47.047	-332.3	-219.5	191.2	-363	-322.6	-399.1
47.089	-335.6	-220.6	190.6	-355	-319.6	-399
47.13	-348.8	-220.5	184.2	-354	-299.1	-405
47.172	-343.3	-222.7	179.7	-341	-280.5	-405
47.214	-338.2	-220.7	172.4	-337	-262.5	-405
47.256	-335.5	-215.9	163.6	-331.1	-244.7	-406
47.297	-337.4	-206.2	146	-314.6	-196.4	-404
47.339	-333.8	-204.3	130.7	-301	-178	-403.3
47.381	-333.4	-195	111.7	-292.9	-150.7	-403
47.422	-332.4	-186	90.58	-291.7	-122.8	-399
47.464	-326.7	-169.7	47.49	-275	-73.89	-397
47.506	-319.2	-159.9	25.24	-266.5	-48.68	-397
47.547	-310.5	-151.6	1.396	-264.8	-27.03	-395
47.589	-299.2	-142.2	-22.28	-271.5	-11.94	-395
47.631	-276.5	-126	-82.06	-281.8	-0.639	-395
47.673	-259.5	-120.9	-114	-287.7	5.107	-395
47.714	-248.9	-110.7	-144.5	-288.3	5.33	-395
47.756	-235.5	-102	-163.8	-293	7.991	-395
47.798	-197.3	-93.77	-212.7	-302.4	4.292	-392
47.839	-177.8	-88.94	-232.6	-306.7	1.204	-393
47.881	-154.2	-86.02	-248.5	-310.1	-7.37	-401
47.923	-129.5	-83.38	-265.3	-314.6	-14.61	-401
47.965	-79.69	-80.98	-308.7	-322.3	-49.42	-402
48.006	-55.44	-75.59	-309.7	-325.1	-75.98	-401.1
48.048	-29.69	-72.23	-319.8	-331.4	-106.6	-398.7
48.09	-4.326	-72.5	-333.6	-337.1	-136.4	-402.7
48.131	48.44	-62.46	-353.3	-343.8	-204.5	-406.7
48.173	74.72	-59.85	-365.5	-346.1	-244.4	-406.6
48.215	97.98	-58.35	-375.8	-345.9	-259.8	-409.4
48.257	118.8	-52.91	-398.9	-346.2	-288.9	-411
48.298	140.5	-49.87	-394.7	-342.2	-323.6	-406.2
48.34	150	-44.61	-408	-334.3	-333.7	-409.7
48.382	159.3	-38.85	-413	-321.6	-339.1	-406.1
48.423	168	-31.97	-416	-312.5	-345.9	-405.1
48.465	185.9	-18.88	-417	-282	-362.9	-411.6
48.507	192.8	-12.2	-420	-269	-372.4	-412.5
48.548	194.8	-8.385	-416	-249.5	-374.9	-408.9
48.59	189.6	-5.84	-410	-235.7	-386.1	-412.4
48.632	165.7	-1.781	-384	-197	-385.9	-404.4
48.674	144.7	0.379	-359	-180.3	-386.4	-396.3
48.715	135.8	1.918	-335	-159.2	-383.3	-384.9
48.757	115.8	3.188	-308	-138.7	-390.5	-367.8
48.799	79	3.54	-246	-93.38	-390.5	-339
48.84	54.97	5.161	-220	-72.75	-378.4	-314
48.882	28.45	7.399	-189	-52.96	-379.5	-290.4
48.924	-33.21	8.486	-157	-31	-376.4	-265.6
48.966	-59.6	14.4	-85	14.86	-377.4	-215.2
49.007	-94.64	23.32	-49	38.67	-371.7	-192.9
49.049	-128.6	29.2	-16	67.17	-373.2	-179.1
49.091	-178.8	36	18.77	86.79	-370.2	-171.5
49.132	-242.4	49.92	92.77	105.8	-360.2	-168.1
49.174	-277.8	59.53	113.1	107.3	-357.9	-174.4
49.216	-291.3	70.71	126.3	107.8	-355.4	-164.7
49.258	-299.5	82.46	151	103.5	-353.2	-169.3
49.299	-314.5	122.8	189.6	92.6	-354.3	-189.8
49.341	-326.2	135.7	204.2	84.04	-354.2	-204.6
49.383	-336.7	152.3	222.2	71.95	-353.8	-223.7
49.424	-338.7	166.6	237.5	52.58	-353.5	-258.1
49.466	-362.3	204.9	252	-3.111	-357	-288.9
49.508	-348.2	219.2	257	-33.75	-356.3	-308
49.55	-350.8	237.8	257	-67.72	-356.1	-326.3
49.591	-348.1	251	257	-93.61	-356.2	-347.2
49.633	-354.3	275.1	253	-154.8	-354.2	-375.8
49.675	-333.4	282.8	246	-184.6	-356.1	-383.5
49.716	-317	290.5	247	-214.7	-357.9	-389.3
49.758	-295.1	303.6	246	-244	-362.9	-393
49.8	-240.2	313.5	228	-301.9	-369.2	-394.6
49.841	-215	317.1	220.8	-329.8	-371.6	-403
49.883	-173.4	317.6	213.1	-349.4	-371.4	-411
49.925	-137.2	306.6	204.4	-363.4	-370.6	-408
49.967	-66.99	299.4	180.4	-377.1	-366.4	-415
50.008	-27.51	282.8	164	-382.4	-363.7	-414
50.05	0.996	273.4	149.4	-385	-358.9	-413
50.092	36.08	269.8	134.9	-386.3	-354.2	-420
50.133	75.56	232.8	87.72	-399.7	-334.5	-412
50.175	96.39	206	58.13	-402	-321.4	-422
50.217	105.2	178.1	24.17	-400.6	-309	-418
50.259	112.8	154	-11.6	-397.9	-293.8	-423
50.3	134.9	70.08	-62.76	-377.3	-250.1	-421
50.342	128.3	32.79	-93.14	-373	-213.4	-413
50.384	137.8	-2.29	-120.4	-369.9	-172.2	-416
50.425	147.6	-40.39	-149.2	-369.2	-132.6	-414
50.467	147.7	-117.8	-210.8	-365.9	-51.34	-412
50.509	150.1	-155.2	-240.2	-365.8	-8.822	-404
50.551	138.1	-191.2	-268.5	-366.5	35.68	-411
50.592	124.9	-237.7	-291.9	-368.1	77.88	-407
50.634	110.6	-312.9	-335.7	-376.6	155.4	-408
50.676	89.81	-355.4	-364.7	-381.5	176.9	-409
50.717	70.46	-376.2	-383	-383.8	200.9	-411
50.759	48.26	-385	-399	-386.9	206.2	-411
50.801	-31.9	-412.4	-395	-388.3	231.5	-414
50.842	-79.05	-408	-413	-387.3	244.6	-412
50.884	-116.3	-417.9	-425	-386	254.8	-412
50.926	-155.8	-426.6	-432	-384.8	260.9	-413
50.968	-246.8	-456.3	-421	-382	253.9	-413
51.009	-272	-463.9	-421	-377.8	245.9	-413
51.051	-287.4	-458.4	-419.8	-369.7	236	-413
51.093	-303.8	-451.9	-401.8	-360.6	237.2	-413
51.134	-321.4	-412.4	-371	-334.8	198.1	-413
51.176	-322.5	-391.6	-346.6	-314	159.1	-419
51.218	-318.1	-374	-329	-288.6	120.3	-421
51.26	-319.2	-347.7	-299	-262.9	74.3	-421
51.301	-329.1	-286.3	-245	-201.8	-11.54	-421
51.343	-328	-251.2	-214	-166.4	-79.74	-421
51.385	-324	-213.9	-182	-130.3	-135.2	-422
51.426	-319.9	-180.1	-153	-93.27	-189	-424
51.468	-312	-133.1	-88.68	-14.59	-301.6	-423
51.51	-308	-107.6	-54.67	28.29	-335.6	-415
51.551	-304.3	-91.92	-29.97	75.03	-355.4	-405
51.593	-300.6	-87.38	3.914	118.2	-375.1	-398
51.635	-291.7	-60.12	59.67	194.5	-408	-366
51.677	-286	-50.2	84.55	229.1	-420.1	-347
51.718	-280.8	-35.86	108.1	246.3	-424.9	-330
51.76	-276	-27.51	124.8	271.8	-427	-306
51.802	-267.4	-28.61	152.2	327.7	-423.1	-263.6
51.843	-263	-35.19	162.3	345.5	-439.5	-244.4
51.885	-259.1	-39.99	169.9	349.6	-448.1	-224.8
51.927	-251	-44.2	172.9	353.7	-437.6	-201.1
51.969	-226.7	-59.22	179.9	351.8	-438.7	-158.8
52.01	-208.8	-67.48	183	338.1	-433.2	-138.9
52.052	-187.3	-75.84	186.5	335.9	-433.2	-123.4
52.094	-166.1	-91.3	188.1	325.8	-439.8	-110.6
52.135	-115.1	-119.7	193.6	262	-424.5	-94.62
52.177	-96.73	-141.4	192.8	213	-422.3	-87.14
52.219	-71.37	-160.7	189.7	159	-416.8	-79.91
52.261	-42.86	-179.4	194.9	95.16	-414.6	-81.62
52.302	10.86	-216.3	181.3	-9.933	-410.2	-101.9
52.344	38.48	-232.9	178.2	-74.78	-404.7	-127.5
52.386	64.85	-247.3	174.1	-137.4	-403.6	-146
52.427	92.92	-259	171.1	-205.4	-406.9	-160.4
52.469	139.6	-265.1	162.8	-278.2	-406.9	-212
52.511	176.8	-265.3	155.1	-314.3	-408	-236.1
52.552	195.9	-261.3	149.2	-339.7	-403.6	-265.3
52.594	211.6	-256.3	144.9	-357.7	-404.7	-291.9
52.636	221.3	-244.2	126.5	-382.3	-401.4	-347.7
52.678	230.6	-238.3	114.2	-388	-398.1	-377.9
52.719	240.4	-232.5	100.6	-393.3	-397	-393.2
52.761	258.9	-225	83.93	-397.7	-398.1	-408
52.803	262.9	-210.6	43.1	-391.1	-391.6	-435
52.844	260.8	-201.5	23.5	-387.6	-391.6	-432.5
52.886	256.2	-189.4	2.511	-386.1	-387.2	-442
52.928	247.2	-174.9	-17.75	-377.9	-383.9	-447
52.97	215	-147.5	-62.69	-378.2	-383.9	-446
53.011	198.7	-131.6	-83.79	-368.1	-382.8	-441
53.053	183.6	-114.7	-104	-365.7	-381.7	-433
53.095	172.3	-97.02	-125	-363.5	-376.4	-420
53.136	137.1	-63.48	-159.2	-369	-355.4	-376
53.178	120.8	-44.66	-178	-371.2	-342.5	-360
53.22	94.21	-27.1	-194	-370.8	-328.8	-323
53.262	59.14	-8.649	-209.1	-370.5	-313.7	-292
53.303	-5.141	27.76	-232.6	-369.7	-288.5	-225
53.345	-42.24	49.03	-247.8	-368.7	-272.6	-191
53.387	-74.35	70.8	-259.4	-372	-258.1	-152
53.428	-98.97	91.62	-271.6	-375.2	-242	-123
53.47	-166.8	123.9	-285.5	-382.4	-188.6	-63
53.512	-189.8	145.7	-290.1	-386.1	-164.9	-29
53.554	-197.5	163.5	-292.9	-388.2	-133.2	-14
53.595	-205.3	179.3	-293.7	-391.3	-99.62	20
53.637	-226.3	211.5	-295.1	-392.7	-24.47	52
53.679	-234.8	224.6	-295.6	-391.6	34.62	68
53.72	-244.3	233.1	-296.3	-391.1	81.77	69
53.762	-252.3	238.6	-297.1	-389.5	122.8	81
53.804	-262.9	244.6	-294.6	-386.3	190.8	91
53.845	-266.5	246.8	-292.8	-382.9	219.3	102
53.887	-271.4	251.5	-291.2	-379	244.4	101
53.929	-269.5	252.9	-289.9	-377.4	275.4	106
53.971	-269.3	244.8	-285.6	-359.4	307.5	120
54.012	-269.1	237.9	-282.8	-348	330.3	117
54.054	-268.3	231.5	-279.2	-337.1	341.3	120
54.096	-266.2	219.1	-275.9	-314.7	343.3	120.3
54.137	-255.3	190.2	-269.3	-252.9	357.3	120.6
54.179	-246.3	174.4	-265.9	-220.9	348.4	121.3
54.221	-235.9	158	-264.5	-186.9	318.6	120.9
54.263	-225.9	143.6	-261	-150.6	286.9	122.8
54.304	-201.5	116.1	-250.7	-71.48	219.2	122.9
54.346	-191.5	103.9	-246	-27.73	138.1	123
54.388	-173.5	93.17	-241	16.85	70.08	123.2
54.429	-151.8	81.25	-232.4	50.42	-5.583	124
54.471	-102.8	56.88	-221.9	125.5	-150.3	124.7
54.513	-78.4	44.6	-216.8	163.8	-229.3	125
54.554	-54.29	33.13	-208.3	201	-291.8	125
54.596	-28.5	21.67	-198.6	240.8	-337.8	124.9
54.638	21.17	-8.12	-173.4	293.8	-397.1	125.1
54.68	48.67	-26.66	-159.4	308.6	-416.3	125
54.721	72.23	-48.74	-145.3	328.1	-425.3	125
54.763	98.32	-71.41	-130.8	336	-430.7	124.9
54.805	150.7	-114	-103.3	339.9	-435.4	125
54.846	174.4	-129.3	-84.19	344	-419.6	125
54.888	193.4	-144.9	-67.25	342.3	-423.4	124.9
54.93	205.4	-156.1	-48.01	331	-414.6	125
54.972	216.5	-184.6	-10.01	274.4	-401.4	125
55.013	213.2	-198.9	6.823	236.6	-392.7	124.7
55.055	192.9	-213.5	24.18	200.8	-385	125
55.097	180.8	-220.1	42.27	165	-377.3	125
55.138	166.6	-228.6	77.57	93.04	-370.7	125
55.18	154.5	-228.2	93.34	62.6	-356.5	125.1
55.222	147.9	-228.7	106.3	16.06	-355.4	124.4
55.264	137	-228.5	118.7	-11.79	-351	125
55.305	88.72	-228.8	138.2	-121.3	-347.7	124
55.347	58.01	-228.4	141.2	-162.6	-347.7	121.6
55.389	21.08	-221.8	147.1	-211.1	-343.3	105
55.43	-12.76	-210.8	153	-255.3	-345.5	89
55.472	-82.84	-186	147	-319.3	-347.7	32
55.514	-116.7	-169.5	145.3	-354.5	-345.5	-2
55.555	-151.9	-154.9	144	-374.5	-347.7	-42
55.597	-187.1	-139.1	144.4	-393.7	-341.1	-89
55.639	-250.5	-106.8	140.4	-409.4	-343.3	-173
55.681	-272.5	-87.18	139.1	-397.2	-346.6	-212
55.722	-284.9	-66.08	138	-400	-346.6	-251
55.764	-286.7	-44.48	135.3	-398	-346.6	-285
55.806	-304.6	-5.291	123.4	-397	-351	-344
55.847	-313.3	11.76	117.1	-401	-347.7	-371
55.889	-310.5	27.6	105	-401	-352.1	-388
55.931	-317.4	45.6	96.34	-400	-348.8	-398
55.973	-329.5	80.25	73.38	-395	-333.4	-415
56.014	-323.4	98.86	60.6	-404	-326.8	-414
56.056	-322.2	113.9	46.07	-402	-325	-416
56.098	-315.6	131.4	30.68	-385	-301.2	-410
56.139	-307	154.4	-1.281	-376	-285.6	-414
56.181	-302.7	159.6	-14.1	-363	-266.1	-411
56.223	-291.8	166.2	-27.99	-350	-233.2	-412
56.265	-270.9	171.8	-40.85	-345	-198.5	-412
56.306	-213.9	181.9	-69	-330.1	-127.1	-412
56.348	-190.9	187.9	-74	-324.2	-61.62	-406
56.39	-155.8	191.1	-82	-317.2	-4.928	-406
56.431	-131.7	191.8	-91.13	-317.1	50.56	-406
56.473	-64.79	188	-107.8	-310.1	147.5	-405
56.515	-30.8	184.1	-117.2	-297	205	-405
56.557	0.996	177.9	-120.5	-300.9	262.9	-401
56.598	29.51	172	-130.9	-295.6	299.4	-402
56.64	92.7	158.8	-144.1	-281.4	355.4	-410
56.682	123.5	154.5	-154.1	-272.3	382.7	-422
56.723	155.8	148.1	-170	-259.9	394.7	-419
56.765	188.2	143	-165.7	-232.6	382.6	-427
56.807	241.5	125	-183	-178.5	391.4	-431
56.848	255.5	114.6	-177	-154.3	396.3	-431
56.89	269.8	103.5	-179	-137.9	397.4	-431
56.932	267.6	90.86	-183	-108.8	393.5	-431
56.974	283.3	68.8	-185.9	-38.45	367.2	-422
57.015	286.1	60.04	-187.2	16.75	332.1	-412
57.057	287.2	53.93	-187.2	59.38	294.9	-400
57.099	287.2	48.06	-185.8	104.7	234.6	-393
57.14	275.1	37.12	-181.2	191.4	105.2	-389
57.182	255.4	31.66	-178.8	251.6	18.54	-384
57.224	237.8	26.46	-176.8	282.7	-49.44	-385
57.266	207.1	20.47	-175.8	306.8	-139.4	-382
57.307	151.2	11.82	-178	300.6	-283	-381
57.349	119.4	7.538	-180.3	308.8	-331.2	-390
57.391	88.72	3.746	-182.9	313.5	-371	-389
57.432	59.11	0.632	-187	312.2	-395.1	-397
57.474	-2.294	-7.187	-194.8	303.2	-413.4	-400
57.516	-33	-10.87	-199.8	276.9	-402.5	-403
57.557	-61.51	-14.14	-205	248	-403.8	-409
57.599	-97.69	-17.96	-210	207.6	-411.1	-408
57.641	-165.7	-25.13	-220.8	154.3	-417	-414
57.683	-205.1	-31.1	-225.9	108.5	-420.1	-420
57.724	-230.4	-38.39	-232.8	58.34	-426.6	-422.9
57.766	-261.1	-47.18	-236	5.314	-433.2	-424
57.808	-290.7	-63.39	-242	-78	-442	-427
57.849	-299.4	-73.19	-243	-146	-448.6	-429
57.891	-312.6	-81.91	-241.8	-187.7	-443.1	-430
57.933	-331.2	-90.03	-239	-233.7	-440.9	-434
57.975	-366.3	-108.3	-234.2	-295.6	-438.7	-438
58.016	-355.4	-116.4	-230.9	-316.5	-424.5	-441
58.058	-362	-124.8	-226.8	-315.2	-429.9	-434
58.1	-358.7	-134.1	-221.2	-324	-410.2	-428
58.141	-357.1	-152.7	-205.8	-339.6	-402.5	-421
58.183	-349.9	-161.1	-196.7	-349.9	-392.7	-414
58.225	-344.6	-167.6	-189.1	-360.2	-386.1	-402
58.267	-341.2	-171.3	-180	-369.8	-380.6	-389
58.308	-333.1	-176.1	-159.6	-381.2	-368.5	-367

## Sheet: ED_Fig_2_c
t	Green	Lightblue	Lilac	Orange	Pink	Black
0		87.62
0.042		81.31
0.084		56.1
0.125		49.8
0.167		40.97
0.209		24.58
0.25		18.28
0.292		-1.891
0.334		-4.412
0.375		-19.54
0.417		-54.84
0.459		-71.23
0.5		-85.1
0.542		-104
0.584		-124.2
0.625		-131.7
0.667		-146.9
0.709		-146.9
0.75		-145.6
0.792		-139.3
0.834		-148.1
0.875		-138		-6
0.917		-122.9		5
0.959		-106.5		20
1		-92.66		35		-44.75
1.042		-78.79		44		-38.45
1.084		-18.28		62		-46.01
1.125		-3.152		58		-56.1
1.167		17.02		38		-61.14
1.209		37.19		15		-64.92
1.25		71.23		-22		-102.7
1.292		92.66		-53		-130.5
1.334		102.7		-77		-160.7
1.375		121.7		-102	250.8	-192.3
1.417		139.3		-131	250.8	-251.5
1.459		158.2		-143	268.7	-278
1.5		162		-155	292.7	-313.3
1.542		170.8		-167	321.2	-327.1
1.584		179.6		-192	368.5	-337.2
1.625		187.2		-201	372.9	-337.2
1.667		191		-218	367.6	-332.2
1.709		191		-228	359.6	-328.4
1.75		178.4		-247	311.4	-308.2
1.792		179.6		-252	282	-284.3
1.834		173.3		-258	256	-272.9
1.875		168.3		-267	219	-252.8
1.917		162		-265	161	-231.3
1.959		158.2		-265	125	-220
2		146.9		-258	99	-208.6
2.042		144.3		-248	74	-194.8
2.084		135.5		-221	42	-187.2
2.125		136.8		-169	-16	-155.7
2.167		143.1		-140	-45	-136.8
2.209		148.1		-106	-66	-112.8
2.25		160.7		-78	-88	-69.97
2.292		168.3		-10	-143	-29.63
2.334		178.4		25	-160	6.934
2.375		185.9		58	-161	13.24
2.417		193.5		86	-167	29.63
2.459		196		122	-159	32.15
2.5		197.3		145	-144	27.1
2.542		196		158	-127	28.37
2.584		199.8		175	-101	27.1
2.625		199.8		191	-56	27.1
2.667		196		207	-29	27.1
2.709		191		214	-9	27.1
2.75		182.2		208	19	27.1
2.792		148.1		204	72	27.1
2.834		131.7		194	94	19.54
2.875		104		179	121	19.54
2.917		80.05		160	144	19.54
2.959		72.49		98	186	19.54
3		71.23		61	199	19.54
3.042		71.23		16	210	19.54
3.084		67.45		-25	212	19.54
3.125		69.97		-101	218	19.54
3.167		67.45		-133	207	19.54
3.209		63.66		-167	193	19.54
3.25		68.71		-200	179	19.54
3.292		71.23		-241	131	19.54
3.334		63.66		-261	109	19.54
3.375		63.66		-261	77	16.28
3.417		56.1		-259	44	8.338
3.459		34.67	127	-272	-33	-12.31
3.5		10.72	121	-281	-74	-9.926
3.542		-42.23	115	-276	-116	-13.1
3.584		-100.2	85	-275	-153	-13.1
3.625	-114.5	-194.8	68	-236	-217	-19.46
3.667	-113.4	-252.8	51	-206	-248	-30.57
3.709	-125.8	-293.1	45	-173	-263	-43.28
3.75	-138.1	-332.2	45	-145	-280	-63.93
3.792	-174	-342.3	57	-92	-299	-125.1
3.834	-195.4	-342.3	58	-60	-300	-160
3.875	-207.7	-322.1	63	-40	-297	-181.5
3.917	-214.5	-303.2	75	-15	-296	-225.1
3.959	-216.7		83	19	-258.2	-291
4		-238.9	94	21	-234.7	-318.8
4.042			99	35	-206.6	-329.2
4.084	-206.6	-206.1	102	43	-186.4	-337.9
4.125	-183	-160.7	123	55	-144.8	-326.8
4.167	-168.4	-136.8	133	52	-120.1	-318.8
4.209	-138.1	-122.9	138	28	-104.4	-314.9
4.25	-117.9	-93.92	151	21	-80.84	-318
4.292	-65.12	-43.49	170	-1	-60.63	-321.2
4.334	-38.18	-10.72	172	-14	-42.67	-332.3
4.375	3.368	15.76	181	-33	-32.56	-326.8
4.417	23.58	43.49	192	-52	-19.09	-337.1
4.459	69.61	82.57	191	-95	-14.6	-341.1
4.5	96.56	111.6	192	-121	-12.35	-337.1
4.542	126.9	134.3	186	-140	-15.72	-331.5
4.584	148.2	135.5	185	-166	-22.46	-331.5
4.625	178.5	140.6	174	-225	-32.56	-337.9
4.667	201	140.6	168	-254	-38.18	-334.7
4.709	194.2	136.8	157	-270	-44.91	-334.7
4.75	188.6	130.5	150	-275	-51.65	-330
4.792	175.2	109	117	-291	-68.49	-332.3
4.834	153.8	82.57	97	-302	-77.08	-329.2
4.875	138.1	61.14	64	-301	-87.77	-336.3
4.917	131.4	14.5	34	-301	-97.57	-331.5
4.959	103.3	-61.14	-28	-296	-117.2	-336.3
5	78.6	-114.1	-75	-289	-127	-341.9
5.042	74.11	-160.7	-106	-281	-134.1	-345
5.084	59.51	-184.7	-140	-267	-145.7	-344.2
5.125	48.28	-214.9	-212	-260	-160	-342.7
5.167	41.54	-216.2	-228	-246	-158.2	-337.1
5.209	35.93	-214.9	-244	-232	-177.8	-340.3
5.25	33.68	-207.4	-217	-231	-189.4	-337.9
5.292	23.58	-208.6	-155	-241	-205.4	-351.4
5.334	31.44	-218.7	-143	-230	-209.9	-363.3
5.375	24.7	-211.2	-130	-208	-218.8	-368.9
5.417	28.07	-212.4	-112	-174	-224.1	-365.7
5.459	30.32	-193.5	-75	-106	-217.9	-361.7
5.5	25.82	-175.9	-59	-70	-216.1	-365.7
5.542	33.68	-158.2	-38	-26	-204.5	-368.1
5.584	24.7	-130.5	-24	23	-192	-365.7
5.625	6.737	-101.5	2	130	-168.9	-357
5.667	-5.614	-68.71	14	166	-155.5	-360.1
5.709	-25.82	-48.54	17	203	-145.7	-360.1
5.75	-49.4	-29.63	28	236	-128.8	-358.5
5.792	-88.7	-17.02	35	295	-94.01	-357
5.834	-122.4	-11.98	40	308	-79.75	-357.8
5.875	-117.9	-11.98	37	308	-75.3	-358.5
5.917	-158.3	-38.45	28	294	-36.98	-356.2
5.959	-206.6	-77.53	8	267	-12.03	-353
6	-226.8	-104	4	247	5.792	-348.2
6.042	-243.6	-129.2	-8	232	19.16	-346.6
6.084	-259.4	-160.7	-25	218	39.65	-345
6.125	-289.7	-221.2	-42	165	65.5	-345.8
6.167	-313.3	-243.9	-48	117	80.64	-347.4
6.209	-316.6	-252.8	-58	82	94.9	-348.2
6.25	-320	-269.2	-62	35	106.5	-357.8
6.292	-316.6	-308.2	-77	-59	130.5	-357
6.334	-307.6	-330.9	-87	-102	137.7	-364.1
6.375	-305.4	-336	-89	-98	142.1	-364.1
6.417	-299.8	-367.5	-110	-187	152.8	-366.5
6.459	-270.6	-382.6	-138	-251	167.1	-366.5
6.5	-252.6	-387.7	-153	-286	175.1	-353.8
6.542	-233.5	-392.7	-162	-303	177.8	-352.2
6.584	-215.6	-388.9	-177	-306	183.1	-337.9
6.625	-171.8	-357.4	-200	-321	193.8	-327.6
6.667	-149.3	-333.4	-204	-324	199.2	-315.7
6.709	-124.6	-315.8	-213	-327	200.9	-310.9
6.75	-108.9	-283	-225	-328	203.6	-306.1
6.792	-60.63	-214.9	-228	-303	210.7	-273.6
6.834	-35.93	-168.3	-235	-291	209.9	-252.1
6.875	-39.3	-159.5	-239	-288	208.1	-252.1
6.917	1.123	-95.18	-241	-265	200.9	-195
6.959	23.58	-24.58	-241	-232	182.2	-125.1
7	39.3	27.1	-242	-215	173.3	-93.31
7.042	46.04	68.71	-240	-207	163.5	-59.16
7.084	53.89	120.4	-241	-183	152.8	-26.6
7.125	76.35	192.3	-237	-149	127.9	25.81
7.167	78.6	208.6	-236.6	-131	105.6	38.51
7.209	80.84	227.6	-224.1	-114	76.19	43.28
7.25	64	232.6	-214.3	-97	39.65	47.25
7.292	37.05	251.5	-179.6	-58	-37.87	43.28
7.334	28.07	249	-160.8	-57	-78.86	41.69
7.375	20.21	251.5	-152.8	-50	-88.66	40.1
7.417	3.368	240.2	-105.6	-69	-143	12.31
7.459	-37.05	221.2	-69.06	-106	-246.4	-34.54
7.5	-55.02	202.3	-35.2	-139	-281.1	-59.16
7.542	-79.72	182.2	-17.38	-140	-312.3	-86.16
7.584	-108.9	136.8	2.228	-173	-332.8	-104.4
7.625	-163.9	69.97	42.33	-214	-354.2	-173.5
7.667	-187.5	24.58	61.04	-232	-356	-220.4
7.709	-204.4	-20.8	85.1	-261	-357.8	-256.1
7.75	-231.3	-54.84	91.34	-274	-356.9	-289.5
7.792	-276.2	-144.3	94.9	-318	-351.5	-340.3
7.834	-290.8	-178.4	100.2	-328	-342.6	-359.3
7.875	-289.7	-197.3	102	-329	-344.4	-359.3
7.917	-308.8	-254	102.9	-328	-321.2	-370.5
7.959	-314.4	-291.8	90.45	-320	-307	-370.5
8	-315.5	-323.4	76.19	-312	-302.5	-366.5
8.042	-311	-333.4	59.26	-301	-292.7	-364.9
8.084	-304.3	-357.4	37.87	-301	-290.9	-375.2
8.125	-285.2	-387.7	-19.16	-294	-282.9	-368.9
8.167	-271.7	-394	-53.02	-287	-282.9	-360.9
8.209	-251.5	-390.2	-84.21	-287	-282.9	-364.1
8.25	-223.4	-380.1	-116.3	-286	-280.2	-357.8
8.292	-193.1	-348.6	-167.1	-278	-280.2	-360.9
8.334	-157.2	-329.7	-189.4	-266	-279.4	-370.5
8.375	-161.7	-328.4	-186.7	-266	-276.7	-366.5
8.417	-113.4	-299.4	-219.7	-242	-273.1	-376
8.459	-72.98	-251.5	-256.2	-209	-255.3	-380.8
8.5	-38.18	-216.2	-261.5	-190	-250.8	-385.5
8.542	-14.6	-191	-273.1	-176	-241.9	-380
8.584	11.23	-149.4	-276.7	-159	-230.3	-383.2
8.625	50.53	-98.96	-286.5	-126	-215.2	-376.8
8.667	75.23	-76.27	-282.9	-108	-203.6	-373.6
8.709	92.07	-56.1	-285.6	-96	-195.6	-370.5
8.75	113.4	-44.75	-284.7	-86	-178.7	-368.9
8.792	139.2	-17.02	-274	-86	-144.8	-366.5
8.834	137	-20.8	-267.8	-91	-119.9	-368.1
8.875	149.3	-15.76	-264.2	-89	-109.2	-367.3
8.917	140.4	-44.75	-248.2	-96	-75.3	-368.1
8.959	134.7	-83.83	-224.1	-108	-33.42	-361.7
9	132.5	-101.5	-213.4	-119	-12.92	-358.5
9.042	123.5	-119.1	-193.8	-121	7.574	-356.2
9.084	111.2	-151.9	-185.8	-136	33.42	-360.1
9.125	85.33	-216.2	-155.5	-179	76.19	-362.5
9.167	62.88	-236.4	-143.9	-209	102.9	-362.5
9.209	35.93	-270.4	-135	-230	115.4	-361.7
9.25	26.95	-290.6	-122.5	-257	138.6	-368.1
9.292	-1.123	-309.5	-119.9	-297	180.4	-359.3
9.334	-21.33	-324.6	-123.4	-323	200	-360.1
9.375	-29.19	-320.8	-125.2	-327	200	-360.1
9.417	-58.39	-314.5	-141.2	-339	214.3	-361.7
9.459	-107.8	-296.9	-151.9	-336	218.8	-360.9
9.5	-124.6	-284.3	-165.3	-339	220.5	-363.3
9.542	-147.1	-288.1	-169.8	-333	220.5	-357
9.584	-168.4	-257.8	-177.8	-329	216.1	-351.4
9.625	-216.7	-225	-204.5	-315	192	-337.1
9.667	-239.2	-202.3	-217	-303	171.5	-326
9.709	-248.1	-173.3	-227.7	-281	137.7	-311.7
9.75	-256	-144.3	-238.4	-259	105.6	-302.2
9.792	-266.1	-88.88	-253.5	-176	27.18	-272.8
9.834	-270.6	-73.75	-264.2	-128	-7.574	-251.3
9.875	-272.8	-66.19	-270.4	-130	-16.49	-245
9.917	-277.3	-47.28	-280.2	-40	-78.86	-210
9.959	-285.2	-43.49	-289.2	57	-138.6	-169.5
10	-281.8	-39.71	-292.7	107	-176	-140.2
10.042	-276.2	-37.19	-289.2	149	-205.4	-98.87
10.084	-277.3	-29.63	-293.6	192	-236.6	-75.84
10.125	-267.2	-46.01	-284.7	265	-299.9	-5.956
10.167	-270.6	-49.8	-280.2	301	-322.1	22.63
10.209	-257.1	-53.58	-266.9	310	-350.6	52.01
10.25	-247	-63.66	-249.1	308	-354.2	65.51
10.292	-242.5	-92.66	-207.2	306	-376.5	87.75
10.334	-242.5	-117.9	-184	293	-382.7	79.81
10.375	-244.8	-125.4	-175.1	295	-386.3	73.46
10.417	-245.9	-150.7	-127	287	-388.1	68.69
10.459	-248.1	-168.3	-102	281	-384.5	54.4
10.5	-239.2	-193.5	-77.97	259	-369.4	24.22
10.542	-244.8	-208.6	-58.37	233	-365.8	-13.9
10.584	-244.8	-228.8	-45	208	-366.7	-44.07
10.625	-241.4	-236.4	-30.74	179	-356.9	-79.01
10.667	-231.3	-242.7	-13.81	94	-345.3	-137
10.709	-221.2	-230.1	-11.14	36	-340	-171.1
10.75	-218.9	-230.1	-8.465	-16	-333.7	-209.2
10.792	-202.1	-231.3	-4.901	-66	-331.9	-232.3
10.834	-198.7	-227.6	1.337	-148	-316.8	-287.1
10.875	-190.9	-221.2	-0.446	-153	-321.2	-302.2
10.917	-172.9	-217.5	3.119	-259	-309.7	-333.1
10.959	-150.5	-209.9	7.574	-284	-312.3	-349.8
11	-120.1	-199.8	3.119	-309	-314.1	-368.1
11.042	-103.3	-194.8	0.446	-312	-312.3	-384.8
11.084	-81.96	-193.5	-4.901	-312	-314.1	-398.2
11.125	-58.39	-187.2	-22.72	-322	-314.1	-392.7
11.167	-14.6	-179.6	-39.65	-321	-321.2	-381.6
11.209	8.982	-178.4	-55.69	-330	-328.4	-381.6
11.25	28.07	-167	-63.71	-328	-331.9	-380.8
11.292	40.42	-155.7	-75.3	-324	-332.8	-370.5
11.334	75.23	-138	-94.9	-324	-346.2	-371.2
11.375	75.23	-136.8	-99.36	-324	-344.4	-376.8
11.417	104.4	-88.88	-116.3	-312	-342.6	-385.5
11.459	120.1	-58.62	-124.3	-306	-342.6	-389.5
11.5	125.8	-0.63	-151.9	-286	-341.7	-387.9
11.542	122.4	27.1	-163.5	-290	-344.4	-391.9
11.584	129.1	53.58	-184	-274	-341.7	-390.3
11.625	135.9	88.88	-201.8	-265	-324.8	-388.7
11.667	135.9	139.3	-230.3	-247	-299.9	-390.3
11.709	134.7	167	-246.4	-242	-289.2	-387.1
11.75	134.7	178.4	-255.3	-243	-279.4	-380.8
11.792	123.5	193.5	-262.4	-236	-262.4	-372
11.834	99.93	201.1	-273.1	-240	-238.4	-361.7
11.875	94.32	204.9	-275.8	-245	-233.9	-341.1
11.917	61.75	214.9	-266	-248	-211.6	-340.3
11.959	52.77	208.6	-262.4	-251	-198.3	-329.2
12	14.6	183.4	-258.9	-259	-189.4	-320.4
12.042	-1.123	170.8	-248.2	-258	-179.6	-312.5
12.084	-25.82	144.3	-239.3	-247	-174.2	-314.1
12.125	-34.81	110.3	-229.5	-246	-164.4	-314.1
12.167	-64	49.8	-212.5	-244	-147.5	-301.4
12.209	-88.7	33.41	-195.6	-250	-145.7	-298.2
12.25	-107.8	4.412	-188.5	-256	-129.7	-303
12.292	-115.6	-30.89	-175.1	-253	-120.7	-299
12.334	-149.3	-97.7	-147.5	-261	-84.21	-304.5
12.375	-165.1	-110.3	-145.7	-253	-78.86	-306.1
12.417	-197.6	-151.9	-119	-255	-47.67	-307.7
12.459	-226.8	-180.9	-102.9	-243	-24.5	-310.1
12.5	-269.5	-216.2	-79.75	-224	19.16	-321.2
12.542	-277.3	-223.8	-67.28	-209	52.13	-330.8
12.584	-293.1	-232.6	-61.93	-192	87.77	-341.9
12.625	-303.2	-233.9	-58.37	-177	124.3	-341.9
12.667	-312.1	-235.1	-43.22	-130	198.3	-345.8
12.709	-309.9	-232.6	-42.33	-119	237.5	-346.6
12.75	-303.2	-237.6	-36.98	-89	271.3	-350.6
12.792	-297.5	-240.2	-39.65	-65	295.4	-353
12.834	-276.2	-235.1	-36.09	-28	314.1	-358.5
12.875	-262.7	-237.6	-32.52	-6	319.5	-359.3
12.917	-231.3	-223.8	-36.09	72	315.9	-364.9
12.959	-226.8	-221.2	-36.98	130	315	-368.1
13	-189.8	-223.8	-38.76	229	295.4	-372
13.042	-158.3	-230.1	-49.46	273	277.6	-376
13.084	-141.5	-223.8	-53.02	315	244.6	-380.8
13.125	-119	-232.6	-64.6	361	208.1	-368.1
13.167	-68.49	-231.3	-86.88	418	104.7	-376.8
13.209	-48.28	-228.8	-105.6	447	39.65	-367.3
13.25	-25.82	-231.3	-128.8	445	-16.49	-364.9
13.292	3.368	-240.2	-145.7	447	-79.75	-349.8
13.334	47.16	-230.1	-190.2	458	-206.3	-334.7
13.375	48.28	-227.6	-187.6	468	-229.5	-332.3
13.417	92.07	-220	-221.4	458	-316.8	-316.5
13.459	110	-214.9	-233	432	-366.7	-304.5
13.5	125.8	-222.5	-257.1	384	-398.8	-295.8
13.542	125.8	-218.7	-261.5	334	-423	-287.1
13.584	134.7	-212.4	-265.1	300	-429	-287.9
13.625	141.5	-198.6	-278.5	260	-425	-284.7
13.667	146	-172.1	-290	162	-399	-285.5
13.709	146	-175.9	-282.9	122	-394	-288.7
13.75	130.2	-160.7	-293.6	82	-388	-292.6
13.792	111.2	-158.2	-287.4	39	-375	-294.2
13.834	77.47	-141.8	-280.2	-52	-357	-299
13.875	69.61	-135.5	-277.6	-60	-357	-303.8
13.917	35.93	-130.5	-276.7	-137	-343	-309.3
13.959	10.11	-128	-261.5	-166	-344	-310.9
14	-21.33	-110.3	-242.8	-224	-334	-313.3
14.042	-46.04	-109	-234.8	-250	-329	-322
14.084	-56.14	-105.3	-215.2	-272	-328	-322.8
14.125	-80.84	-104	-202.7	-296	-329	-324.4
14.167	-112.3	-89	-175.1	-346	-332	-328.4
14.209	-138.1	-75	-165.3	-359	-324	-320.4
14.25	-147.1	-61	-140.3	-356	-324	-332.3
14.292	-170.7	-42	-143.9	-352	-323	-330
14.334	-213.3	8	-130.5	-352	-323	-326.8
14.375	-227.9	21	-121.6	-342	-319	-321.2
14.417	-248.1	52	-117.2	-367	-309	-324.4
14.459	-257.1	87	-113.6	-359	-310	-326
14.5	-254.9	131	-102	-356	-303	-324.4
14.542	-251.5	164	-100.2	-354	-305	-319.6
14.584	-252.6	184	-93.12	-362	-305	-324.4
14.625	-250.4	188	-99.36	-362	-305	-322.8
14.667	-252.6	195	-94.9	-361	-306	-306.9
14.709	-252.6	191	-94.01	-349	-309	-318
14.75	-249.3	188	-96.68	-346	-311	-322
14.792	-245.9	188	-96.68	-344	-318	-323.6
14.834	-238	154	-104.7	-325	-325	-322
14.875	-242.5	146	-110.9	-322	-324	-322
14.917	-233.5	104	-117.2	-312	-326	-318.8
14.959	-217.8	67	-121.6	-296	-323	-319.6
15	-218.9	28	-132.3	-270	-325	-305.3
15.042	-211.1	-6	-137.7	-250	-326	-285.5
15.084	-211.1	-40	-140.3	-227	-319	-271.2
15.125	-208.8	-70	-149.3	-203	-317	-261.7
15.167	-186.4	-124	-176	-134	-299	-225.9
15.209	-168.4	-147	-184	-92	-297	-203.7
15.25	-153.8	-173	-188.5	-52	-288	-173.5
15.292	-137	-187	-201.8	-43	-281	-142.5
15.334	-111.2	-224	-215.2	35	-262	-85.37
15.375	-101.1	-222	-221.4	58	-257	-66.31
15.417	-70.74	-252	-236.6	105	-205	0.397
15.459	-55.02	-253	-237.5	142	-172	20.25
15.5	-26.95	-252	-259.8	201	-116	61.54
15.542	-7.86	-249	-265.1	224	-78	79.01
15.584	5.614	-245	-266.9	230	-46	86.96
15.625	22.46	-248	-274	235	-18	84.57
15.667	57.26	-244	-270.4	242	21	74.25
15.709	78.6	-244	-271.4	249	34	58.37
15.75	93.19	-247	-267.5	255	54	42.49
15.792	108.9	-249	-268	260	61	32.96
15.834	144.8	-249	-263.5	265	86	-7.544
15.875	144.8	-246	-260.7	268	89	-32.16
15.917	185.3	-239	-255.7	248	119	-79.01
15.959	208.8	-229	-247.3	223	129	-127.5
16	220.1	-224	-234.9	173	158	-182.2
16.042	221.2	-207	-225.4	143	174	-239.4
16.084	212.2	-197	-210.8	118	195	-248.2
16.125	198.7	-173	-196.7	79	221	-283.9
16.167	180.8	-140	-160.3	22	265	-327.6
16.209	181.9	-107	-132.2	-13	288	-349
16.25	171.8	-89	-112	-38	312	-360.9
16.292	185.3	-60	-91.78	-61	332	-365.7
16.334	198.7	-24	-62.59	-135	342	-358.5
16.375	207.7	-20	-44.63	-156	343	-365.7
16.417	224.6	16	-19.37	-194	331	-366.5
16.459	238	31	-7.578	-216	324	-364.9
16.5	262.7	75	4.21	-222	294	-363.3
16.542	287.4	92	9.262	-241	268	-373.6
16.584	289.7	102	19.93	-260	242	-363.3
16.625	288.6	108	20.49	-271	204	-362.5
16.667	287.4	117	24.98	-299	103	-364.9
16.709	287.4	123	23.86	-313	44	-356.2
16.75	287.4	125	23.86	-320	-22	-362.5
16.792	279.6	114	19.37	-333	-79	-368.9
16.834	275.1	98	14.88	-339	-208	-360.9
16.875	258.2	90	17.12	-332	-217	-360.9
16.917	235.8	56	2.526	-332	-314	-369.7
16.959	220.1	29	-4.771	-331	-353	-370.5
17	188.6	-12	-24.98	-330	-398	-366.5
17.042	171.8	-45	-44.06	-329	-413	-357
17.084	153.8	-75	-56.41	-318	-428	-351.4
17.125	125.8	-102	-72.13	-315	-425	-355.4
17.167	99.93	-138	-110.9	-293	-427	-341.9
17.209	77.47	-172	-134.4	-272	-419	-352.2
17.25	59.51	-182	-151.8	-261	-407	-348.2
17.292	32.56	-208	-168.7	-244	-401	-344.2
17.334	-4.491	-238	-210.2	-214	-383	-349.8
17.375	-10.11	-237	-211.9	-207	-390	-346.6
17.417	-44.91	-243	-232.7	-174	-367	-357
17.459	-78.6	-243	-245.6	-153	-360	-361.7
17.5	-124.6	-247	-256.2	-121	-350	-366.5
17.542	-159.4	-248	-268	-106	-340	-373.6
17.584	-183	-241	-276.5	-104	-334	-373.6
17.625	-202.1	-248	-277.6	-101	-326	-367.3
17.667	-250.4	-259	-283.8	-92	-314	-360.1
17.709	-271.7	-263	-282.1	-84	-307	-357
17.75	-289.7	-252	-283.8	-84	-302	-356.2
17.792	-309.9	-240	-278.7	-78	-298	-356.2
17.834	-320	-223	-277.6	-79	-303	-350.6
17.875	-312.1	-221	-272	-79	-306	-348.2
17.917	-318.9	-196	-263	-94	-315	-334.7
17.959	-330.1	-193	-248.4	-107	-324	-328.4
18	-343.6	-179	-227.1	-143	-343	-321.2
18.042	-355.9	-168	-215.8	-168	-348	-307.7
18.084	-357.1	-159	-206.3	-177	-354	-310.1
18.125	-363.8	-158	-190	-200	-350	-306.9
18.167	-370.5	-131	-164.2	-222	-345	-308.5
18.209	-376.1	-117	-142.9	-233	-334	-308.5
18.25	-379.5	-104	-132.2	-248	-323	-313.3
18.292	-367.2	-78	-111.4	-243	-315	-313.3
18.334	-353.7	-37	-86.73	-253	-293	-314.9
18.375	-360.4	-22	-84.48	-253	-289	-320.4
18.417	-349.2	13	-58.1	-254	-277	-331.5
18.459	-344.7	42	-38.45	-261	-273	-334.7
18.5	-335.7	75	-22.17	-274	-262	-343.5
18.542	-322.2	93	-22.73	-285	-257	-334.7
18.584	-321.1	114	-17.68	-282	-262	-351.4
18.625	-321.1	121	-17.12	-291	-269	-354.6
18.667	-309.9	119	-9.262	-298	-285	-353.8
18.709	-304.3	126	-6.455	-308	-289	-349.8
18.75	-304.3	125	-2.526	-307	-292	-342.7
18.792	-300.9	114	-0.842	-322	-290	-330.8
18.834	-316.6	92	3.649	-315	-297	-323.6
18.875	-316.6	75	1.403	-319	-300	-322.8
18.917	-325.6	31	7.017	-287	-312	-296.6
18.959	-321.1	3	9.823	-264	-294	-286.3
19	-338	-19	12.63	-239	-303	-253.7
19.042	-349.2	-65	27.22	-204	-311	-198.1
19.084	-351.4	-92	38.45	-160	-317	-160.8
19.125	-349.2	-113	44.63	-112	-317.7	-133.8
19.167	-350.3	-143	51.92	-69	-316.8	-95.69
19.209	-350.3	-178	68.2	29	-316.8	-26.6
19.25	-345.8	-193	76.06	83	-319.5	-11.51
19.292	-330.1	-202	81.67	138	-315	11.51
19.334	-318.9	-212	90.65	201	-315	19.46
19.375	-311	-222	103	244	-309.7	26.6
19.417	-294.2	-233	106.9	307	-304.3	25.81
19.459	-269.5	-245	107.5	344	-298.1	23.43
19.5	-257.1	-250	104.7	352	-297.2	21.84
19.542	-222.3	-263	105.8	377	-288.3	0.397
19.584	-211.1	-268	109.2	393	-287.4	-26.6
19.625	-188.6	-270	100.8	406	-284.7	-43.28
19.667	-172.9	-270	95.71	413	-282.9	-67.1
19.709	-124.6	-275	75.5	426	-275.8	-109.2
19.75	-93.19	-280	54.17	442	-273.1	-152.9
19.792	-70.74	-278	30.03	434	-268.7	-173.5
19.834	-44.91	-273	2.526	413	-268.7	-213.2
19.875	-5.614	-272	-17.68	404	-264.2	-243.4
19.917	44.91	-259	-73.81	355	-258.9	-294.2
19.959	74.11	-247	-96.83	312	-254.4	-318.8
20	97.68	-235	-117.6	282	-247.3	-333.9
20.042	151.6	-228	-164.2	203	-216.1	-362.5
20.084	171.8	-216	-180.5	160	-200	-363.3
20.125	179.6	-198	-199	119	-181.3	-366.5
20.167	178.5	-195	-209.7	78	-164.4	-364.9
20.209	170.7	-186	-232.7	0	-127	-371.2
20.25	169.5	-178	-245.6	-43	-111.8	-361.7
20.292	163.9	-166	-256.2	-79	-87.77	-363.3
20.334	169.5	-164	-263.5	-128	-64.6	-361.7
20.375	161.7	-156	-264.7	-161	-37.87	-356.2
20.417	137	-140	-266.9	-214	1.337	-366.5
20.459	108.9	-138	-271.4	-221	20.94	-362.5
20.5	94.32	-129	-268	-241	42.33	-358.5
20.542	59.51	-128	-260.2	-267	65.5	-356.2
20.584	56.14	-122	-252.3	-282	70.84	-356.2
20.625	33.68	-130	-246.1	-296	71.73	-356.2
20.667	17.96	-128	-234.9	-319	74.41	-353.8
20.709	-12.35	-127	-216.4	-337	81.53	-345.8
20.75	-34.81	-126	-208	-342	82.43	-351.4
20.792	-49.4	-127	-190.6	-343	77.08	-351.4
20.834	-75.23	-131	-182.7	-342	69.06	-348.2
20.875	-99.93	-134	-173.7	-342	57.48	-348.2
20.917	-147.1	-144	-149	-348	31.63	-352.2
20.959	-175.2	-146	-140.6	-350	14.7	-352.2
21	-198.7	-154	-130.5	-348	-6.683	-360.9
21.042	-224.6	-170	-112.5	-340	-69.06	-365.7
21.084	-236.9	-165	-108.1	-339	-108.3	-368.9
21.125	-221.2	-173	-96.27	-339	-137.7	-361.7
21.167	-216.7	-173	-85.04	-335	-174.2	-364.9
21.209	-201	-168	-66.52	-335	-219.7	-371.2
21.25	-192	-169	-49.12	-324	-233	-378.4
21.292	-185.3	-164	-36.77	-315	-242.8	-370.5
21.334	-178.5	-156	-13.19	-291	-256.2	-371.2
21.375	-163.9	-147	5.894	-276	-271.3	-364.9
21.417	-153.8	-128	39.01	-230	-289.2	-357
21.459	-132.5	-113	56.41	-189	-299.9	-349
21.5	-116.8	-86	79.99	-159	-307.9	-345
21.542	-79.72	-39	117	-98	-320.3	-344.2
21.584	-67.37	-12	127.1	-48	-331	-335.5
21.625	-48.28	19	141.7	-7	-338.2	-332.3
21.667	-30.32	50	149	30	-350.6	-336.3
21.709	4.491	100	163.6	98	-367.6	-333.9
21.75	25.82	129	172	164	-377.4	-330
21.792	43.79	147	178.2	207	-383.6	-331.5
21.834	66.25	157	181.6	239	-390.7	-330.8
21.875	92.07	180	187.8	276	-390.7	-327.6
21.917	128	212	179.3	339	-390.7	-330
21.959	142.6	226	178.8	370	-388.1	-328.4
22	167.3	235	177.1	395	-386.3	-330.8
22.042	197.6	240	167.6	398	-381.8	-326
22.084	210	241	156.3	401	-372.9	-332.3
22.125	224.6	238	142.3	406	-368.5	-332.3
22.167	252.6	233	126.6	420	-362.2	-342.7
22.209	275.1	202	90.09	413	-348	-336.3
22.25	296.4	167	58.66	398	-340.8	-339.5
22.292	303.2	140	33.4	390	-336.4	-337.1
22.334	300.9	106	6.455	361	-327.5	-339.5
22.375	304.3	75	-17.68	319	-327.5	-337.9
22.417	284.1	2	-69.32	257	-324.8	-339.5
22.459	278.5	-37	-94.02	216	-321.2	-343.5
22.5	274	-68	-121	190	-325.7	-346.6
22.542	262.7	-127	-166.4	100	-326.6	-350.6
22.584	243.6	-169	-191.1	42	-330.1	-349.8
22.625	231.3	-189	-210.2	-17	-331	-349.8
22.667	211.1	-212	-229.9	-70	-331.9	-353
22.709	161.7	-233	-264.1	-158	-332.8	-353
22.75	142.6	-240	-279.3	-212	-331	-354.6
22.792	120.1	-243	-295	-245	-337.3	-354.6
22.834	99.93	-249	-306.8	-272	-340.8	-345.8
22.875	62.88	-258	-310.1	-295	-342.6	-337.9
22.917	22.46	-262	-315.7	-322	-348.9	-285.5
22.959	-5.614	-270	-309.6	-321	-348.9	-273.6
23	-41.54	-271	-307.9	-327	-346.2	-260.1
23.042	-84.21	-270	-297.8	-347	-346.2	-201.3
23.084	-117.9	-269	-286	-348	-337.3	-180.7
23.125	-146	-267	-269.7	-355	-337.3	-152.9
23.167	-157.2	-269	-254	-359	-336.4	-125.9
23.209	-201	-263	-228.2	-359	-324.8	-51.22
23.25	-214.5	-264	-210.2	-349	-312.3	-12.31
23.292	-231.3	-258	-196.7	-349	-301.6	8.338
23.334	-239.2	-253	-178.8	-329	-294.5	47.25
23.375	-262.7	-251	-165.9	-317	-276.7	79.81
23.417	-282.9	-244	-137.8	-295	-267.8	157.6
23.459	-296.4	-235	-117	-274	-254.4	181.5
23.5	-308.8	-226	-104.1	-268	-253.5	192.6
23.542	-300.9	-202	-81.11	-246	-234.8	201.3
23.584	-289.7	-184	-75.5	-240	-217	202.1
23.625	-289.7	-168	-60.34	-233	-208.1	196.5
23.667	-287.4	-155	-54.73	-241	-196.5	199.7
23.709	-262.7	-107	-41.82	-239	-190.2	187.8
23.75	-234.7	-86	-35.08	-236	-187.6	168.8
23.792	-217.8	-56	-32.28	-237	-193.8	132.2
23.834	-202.1	-24	-26.1	-237	-194.7	79.81
23.875	-174	2	-20.49	-238	-200.9	41.69
23.917	-133.6	63	-16	-243	-211.6	-45.66
23.959	-112.3	93	-16	-242	-218.8	-90.13
24	-79.72	112	-17.12	-245	-218.8	-133.8
24.042	-10.11	147	-17.12	-247	-233	-222.8
24.084	6.737	159	-14.31	-258	-241	-257.7
24.125	30.32	157	-10.95	-264	-246.4	-297.4
24.167	60.63	163	-12.07	-273	-251.7	-337.1
24.209	121.3	178	-12.07	-287	-257.1	-364.1
24.25	151.6	179	-13.19	-295	-257.1	-369.7
24.292	165.1	177	-12.63	-302	-263.3	-378.4
24.334	198.7	159	-11.51	-301	-269.6	-381.6
24.375	231.3	140	-12.07	-307	-270.4	-378.4
24.417	285.2	103	-10.38	-303	-270.4	-380
24.459	298.7	72	-6.455	-301	-273.1	-378.4
24.5	314.4	44	-10.38	-306	-269.6	-375.2
24.542	340.2	3	-0.281	-303	-263.3	-366.5
24.584	323.4	-28	-0.842	-302	-266.9	-368.9
24.625	312.1	-61	-0.842	-283	-261.5	-365.7
24.667	299.8	-91	-3.649	-275	-256.2	-361.7
24.709	272.8	-139	-2.526	-225	-233	-360.9
24.75	261.6	-158	-1.965	-187	-219.7	-361.7
24.792	245.9	-174	-3.649	-158	-203.6	-353
24.834	229.1	-192	-6.455	-121	-189.4	-353.8
24.875	218.9	-206	-9.262	-89	-174.2	-349.8
24.917	199.9	-229	-9.262	-18	-138.6	-351.4
24.959	165.1	-235	-16	31	-120.7	-356.2
25	151.6	-251	-23.3	78	-96.68	-353.8
25.042	115.6	-257	-27.79	172	-45	-360.9
25.084	68.49	-262	-37.33	230	-12.03	-360.1
25.125	39.3	-258	-45.19	275	26.29	-364.9
25.167	14.6	-258	-54.17	322	56.58	-369.7
25.209	-37.05	-253	-73.81	392	119.9	-370.5
25.25	-72.98	-245	-80.55	407	149.3	-369.7
25.292	-102.2	-244	-85.04	426	175.1	-371.2
25.334	-138.1	-240	-106.9	437	191.1	-371.2
25.375	-146	-234	-123.8	455	201.8	-367.3
25.417	-179.6	-225	-150.2	470	224.1	-371.2
25.459	-206.6	-219	-155.8	477	235.7	-367.3
25.5	-214.5	-216	-165.3	463	237.5	-366.5
25.542	-244.8	-209	-186.6	440	226.8	-368.1
25.584	-259.4	-205	-202.4	409	198.3	-368.1
25.625	-270.6	-202	-215.8	376	170.6	-369.7
25.667	-265	-193	-223.1	338	132.3	-372.8
25.709	-270.6	-187	-242.2	263	45.89	-376.8
25.75	-276.2	-187	-251.2	211	-10.25	-377.6
25.792	-275.1	-181	-247.8	168	-64.6	-377.6
25.834	-278.5	-185	-245.6	133	-126.1	-380
25.875	-271.7	-190	-249	81	-180.4	-376
25.917	-268.4	-175	-240.5	-6	-266.9	-378.4
25.959	-270.6	-182	-229.9	-59	-300.7	-371.2
26	-263.9	-177	-227.1	-116	-313.2	-373.6
26.042	-256	-170	-210.2	-189	-338.2	-363.3
26.084	-259.4	-163	-203.5	-210	-344.4	-356.2
26.125	-260.5	-142	-191.1	-226	-358.7	-344.2
26.167	-258.2	-127	-179.3	-235	-360.4	-349.8
26.209	-257.1	-81	-153.5	-251	-380.9	-353.8
26.25	-257.1	-57	-139.5	-264	-396.1	-347.4
26.292	-252.6	-35	-117	-273	-401.4	-344.2
26.334	-251.5	-16	-94.58	-290	-408.6	-343.5
26.375	-257.1	16	-68.2	-299	-416.6	-347.4
26.417	-248.1	70	-30.03	-310	-418.4	-350.6
26.459	-260.5	89	-7.017	-312	-408.6	-345
26.5	-245.9	124	7.017	-309	-398.8	-349.8
26.542	-248.1	169	33.96	-323	-390.7	-350.6
26.584	-248.1	193	54.17	-320	-384.5	-349.8
26.625	-242.5	212	58.1	-325	-375.6	-353
26.667	-234.7	225	83.92	-334	-373.8	-354.6
26.709	-222.3	231	104.1	-338	-375.6	-361.7
26.75	-214.5	227	112.5	-348	-389	-362.5
26.792	-212.2	223	118.7	-349	-391.6	-364.1
26.834	-205.5	205	129.9	-354	-400.5	-365.7
26.875	-187.5	187	136.1	-349	-401.4	-363.3
26.917	-154.9	154	145.7	-343	-399.7	-364.1
26.959	-137	128	147.9	-344	-394.3	-364.9
27	-121.3	107	151.3	-343	-388.1	-363.3
27.042	-72.98	33	151.8	-334	-361.3	-363.3
27.084	-58.39	10	153	-331	-348	-364.1
27.125	-38.18	-40	149	-320	-331	-364.1
27.167	-6.737	-66	148.5	-310	-316.8	-364.9
27.209	13.47	-119	140.6	-296	-299	-356.2
27.25	64	-175	131.1	-260	-265.1	-338.7
27.292	85.33	-201	122.7	-236	-245.5	-312.5
27.334	104.4	-221	114.2	-219	-224.1	-305.3
27.375	104.4	-222	112	-213	-216.1	-301.4
27.417	154.9	-256	74.38	-157	-160.8	-230.7
27.459	176.3	-261	58.66	-120	-130.5	-187
27.5	190.9	-263	39.01	-75	-100.2	-157.6
27.542	212.2	-271	20.49	-26	-69.95	-126.7
27.584	235.8	-271	-16.56	47	-12.03	-47.25
27.625	245.9	-274	-30.59	104	17.38	6.75
27.667	248.1	-274	-52.48	150	50.35	40.9
27.709	245.9	-264	-73.81	193	81.53	66.31
27.75	247	-255	-110.9	277	143.9	118.7
27.792	245.9	-249	-129.4	309	167.1	156
27.834	239.2	-243	-146.8	358	199.2	168
27.875	241.4	-248	-148.5	344	202.7	165.6
27.917	188.6	-229	-178.2	388	230.3	180.7
27.959	153.8	-236	-191.7	401	232.1	171.9
28	123.5	-236	-208.5	403	216.1	160.8
28.042	95.44	-241	-213.6	414	193.8	160
28.084	32.56	-251	-229.9	408	140.3	120.3
28.125	13	-251	-239.4	389	77.08	87.75
28.167	-15	-251	-240	378	10.25	48.04
28.209	-50	-254	-247.8	343	-49	7.544
28.25	-115	-242	-250.1	268	-187	-79.01
28.292	-150	-245	-251.8	225	-250	-119.5
28.334	-179	-220	-252.3	196	-314	-159.2
28.375	-187	-218	-251.8	184	-319	-178.3
28.417	-262	-174	-245.6	58	-427	-287.9
28.459	-298	-162	-243.9	-5	-441	-328.4
28.5	-325	-141	-240.5	-50	-449	-360.9
28.542	-340	-127	-235.5	-108	-459	-376
28.584	-354	-98	-222.6	-164	-469	-381.6
28.625	-365	-83	-211.3	-218	-474	-384.8
28.667	-365	-70	-202.4	-236	-471	-384.8
28.709	-364	-54	-187.2	-255	-472	-384
28.75	-350	-30	-163.6	-295	-476	-381.6
28.792	-344	-21	-142.9	-321	-476	-380
28.834	-327	-20	-126.6	-337	-475	-375.2
28.875	-310	-18	-119.8	-337	-476	-374.4
28.917	-247	-15	-87.29	-393	-462	-371.2
28.959	-219	-16	-77.74	-393	-452	-366.5
29	-183	-24	-62.59	-391	-437	-360.9
29.042	-142	-37	-53.05	-382	-426	-358.5
29.084	-75	-62	-32.84	-374	-406	-360.9
29.125	-38	-76	-24.42	-364	-394	-360.9
29.167	-9	-90	-17.68	-360	-383	-361.7
29.209	36	-108	-12.63	-350	-374	-362.5
29.25	90	-143	-8.139	-351	-354	-360.1
29.292	147	-166	-11.51	-343	-344	-372.8
29.334	171	-178	-13.75	-342	-332	-362.5
29.375	179	-181	-10.95	-335	-331	-363.3
29.417	217	-226	-8.701	-314	-321	-362.5
29.459	217	-233	-14.88	-307	-327	-366.5
29.5	209	-243	-17.68	-302	-328	-365.7
29.542	200	-248	-16.56	-294	-332	-363.3
29.584	185	-261	-21.05	-281	-338	-360.1
29.625	182	-272	-23.86	-273	-341	-362.5
29.667	170	-269	-30.03	-276	-343	-363.3
29.709	156	-267	-30.03	-274	-343	-360.1
29.75	89	-264	-29.47	-271	-339	-358.5
29.792	52	-258	-31.72	-275	-345	-364.1
29.834	14	-255	-29.47	-282	-342	-364.1
29.875	5	-261	-27.79	-283	-342	-364.9
29.917	-94	-244	-23.86	-293	-346	-374.4
29.959	-133	-238	-17.68	-307	-345	-373.6
30	-170	-237	-16.56	-310	-346	-371.2
30.042	-196	-226	-15.44	-303	-349	-360.9
30.084	-250	-217	-10.95	-283	-354	-363.3
30.125	-274	-209	-8.139	-274	-348	-358.5
30.167	-297	-207	-8.701	-266	-344	-350.6
30.209	-309	-198	-9.823	-257	-344	-342.7
30.25	-319	-182	-6.455	-244	-337	-301.4
30.292	-309	-171	-5.894	-225	-328	-264
30.334	-309	-167	-16	-212	-323	-227.5
30.375	-302	-162	-16.56	-205	-324	-206.1
30.417	-285	-136	-32.84	-136	-308	-99.66
30.459	-275	-122	-41.82	-109	-302	-55.99
30.5	-263	-110	-44.06	-78	-297	-17.87
30.542	-255	-100	-50.24	-44	-286	24.22
30.584	-237	-79	-61.47	16	-264	105.2
30.625	-242	-65	-78.31	61	-259	139.4
30.667	-241	-62	-85.04	108	-246	177.5
30.709	-225	-61	-83.92	139	-229	198.1
30.75	-192	-68	-90.65	217	-190	237
30.792	-169	-72	-88.41	278	-166	249.8
30.834	-160	-74	-90.09	301	-144	282.3
30.875	-151	-76	-86.73	314	-143	271.2
30.917	-83	-81	-99.64	392	-77	265.6
30.959	-57	-87	-106.4	396	-53	252.1
31	-27	-84	-111.4	416	-27	224.3
31.042	-2	-86	-114.8	431	4	202.1
31.084	46	-86	-122.7	459	68	152.9
31.125	80	-92	-124.3	450	103	120.3
31.167	108	-87	-127.1	450	135	76.63
31.209	142	-93	-127.7	445	171	45.66
31.25	172	-90	-123.8	408	232	-42.49
31.292	193	-96	-118.7	379	258	-90.93
31.334	209	-95	-114.8	349	269	-138.6
31.375	211	-98	-117	340	270	-131.4
31.417	238	-89	-110.3	244	264	-264.8
31.459	235	-83	-100.2	213	265	-298.2
31.5	224	-76	-96.27	175	258	-329.2
31.542	208	-68	-71.01	131	249	-341.9
31.584	168	-36	-37.33	53	210	-355.4
31.625	137	-18	-17.12	-6	175	-376.8
31.667	126	9	1.403	-51	130	-380.8
31.709	98	22.17	8.701	-103	77	-379.2
31.75	55	63.71	32.84	-175	-26	-377.6
31.792	36	84.48	44.06	-206	-85	-368.1
31.834	22	97.39	57.54	-224	-151	-372
31.875	12	101.9	58.1	-225	-164	-364.1
31.917	-67	142.9	85.04	-288	-279	-361.7
31.959	-89	153	90.65	-312	-323	-357
32	-117	164.2	103.6	-351	-340	-359.3
32.042	-149	172	110.9	-356	-352	-356.2
32.084	-184	178.8	133.9	-366	-367	-353.8
32.125	-217	178.2	150.2	-373	-373	-354.6
32.167	-245	176.5	159.7	-369	-373	-338.7
32.209	-272	174.9	169.8	-374	-374	-351.4
32.25	-289	169.8	182.2	-378	-371	-356.2
32.292	-298	165.3	187.8	-381	-371	-360.1
32.334	-303	164.8	183.8	-384	-371	-360.1
32.375	-302	164.2	183	-396	-369	-359.3
32.417	-308	136.7	159.2	-359	-362	-364.9
32.459	-316	125.5	143.3	-362	-365	-365.7
32.5	-303	112.5	129.8	-340	-366	-364.9
32.542	-299	96.83	113.2	-327	-361	-370.5
32.584	-281	64.27	83.78	-318	-365	-372
32.625	-261	47.43	64.72	-303	-366	-372.8
32.667	-247	25.54	49.63	-291	-367	-372.8
32.709	-210	11.51	29.78	-283	-370	-372
32.75	-176	-26.1	-5.162	-280	-371	-374.4
32.792	-141	-45.05	-34.54	-278	-377	-380.8
32.834	-101	-63.96	-53.6	-277	-372	-381.6
32.875	-91	-69	-53.6	-276	-369	-382.4
32.917	3	-120	-105.2	-276	-356	-380
32.959	31	-140.8	-117.1	-272	-353	-385.5
33	65	-151.8	-126	-270	-355	-387.1
33.042	87	-163.1	-135	-271	-354	-386.3
33.084	157	-177.7	-158	-267	-346	-386.3
33.125	180	-182.7	-167	-273	-344	-392.7
33.167	206	-192.8	-172	-283	-337	-390.3
33.209	211	-197	-178.2	-277	-335	-388.7
33.25	244	-209.7	-190.6	-302	-323	-399.8
33.292	256	-213.2	-194.5	-302	-316	-399
33.334	273	-219.6	-195.6	-310	-305	-395.1
33.375	269	-217.5	-197.3	-314	-304	-393.5
33.417	309	-228.1	-186.6	-321	-277	-395.1
33.459	318	-229.5	-180.5	-322	-261	-396.7
33.5	314	-223.9	-176.5	-319	-241	-397.5
33.542	307	-223.1	-174.9	-323	-219	-400.6
33.584	297	-214.7	-179.9	-322	-165	-402.2
33.625	282	-208.3	-183.3	-335	-132	-405.4
33.667	276	-196.3	-181.6	-326	-101	-403.8
33.709	268	-185.7	-170.4	-325	-74	-411
33.75	231	-143.9	-197.3	-314	-18	-408.6
33.792	224	-125.5	-200.1	-288	1	-395.9
33.834	203	-105.7	-205.7	-281	37	-390.3
33.875	188	-102.2	-205.7	-269	43	-384.8
33.917	94	-54.11	-213	-228	114	-371.2
33.959	54	-39.25	-211.9	-200	121	-359.3
34	21	-25.11	-212.5	-183	121	-347.4
34.042	-7	-8.841	-210.2	-160	113	-340.3
34.084	-81	8.841	-203.5	-83	50	-334.7
34.125	-118	18.04	-201.8	-51	8	-329.2
34.167	-153	19.45	-201.8	-8	-47	-326
34.209	-182	17.33	-194.5	38	-110	-324.4
34.25	-240	4.597	-183.8	116	-209	-325.2
34.292	-280	-3.89	-175.4	165	-267	-326.8
34.334	-287	-15.21	-167.6	214	-319	-333.9
34.375	-292	-13.79	-163.7	230	-331	-336.3
34.417	-324	-41.38	-129.1	346	-357	-344.2
34.459	-341	-61.89	-105	360	-365	-347.4
34.5	-337	-73.2	-88.06	392	-371	-344.2
34.542	-343	-86.64	-71.08	391	-371	-349.8
34.584	-355	-109.3	-28.64	400	-395	-358.5
34.625	-354	-123.4	-2.475	404	-402	-365.7
34.667	-350	-137.6	20.86	416	-415	-376
34.709	-344	-144.6	44.91	418	-422	-383.2
34.75	-331	-160.2	96.54	427	-415	-385.5
34.792	-320	-167.3	114.2	423	-423	-384.8
34.834	-300	-170.1	132.6	413	-423	-387.1
34.875	-296	-172.2	132.6	407	-425	-382.4
34.917	-263	-178.6	163.7	347	-408	-372
34.959	-247	-182.8	175	297	-392	-357.8
35	-234	-188.5	177.2	263	-389	-355.4
35.042	-208	-186.4	176.5	238	-374	-346.6
35.084	-189	-187.8	172.9	159	-359	-334.7
35.125	-192	-185.7	163.7	117	-349	-320.4
35.167	-210	-183.5	155.2	73	-344	-326
35.209	-214	-181.4	140.4	35	-339	-315.7
35.25	-222	-172.2	106.4	-55	-336	-306.1
35.292	-238	-168.7	88.76	-100	-329	-306.1
35.334	-243	-158.8	72.5	-134	-329	-307.7
35.375	-245	-158.1	76.74	-143	-327	-312.5
35.417	-254	-139.7	7.426	-214	-319	-318
35.459	-260	-133.3	-15.91	-239	-324	-321.2
35.5	-262	-121.3	-37.84	-265	-325	-321.2
35.542	-258	-109.3	-56.23	-290	-327	-333.1
35.584	-262	-99.37	-77.45	-313	-323	-348.2
35.625	-259	-85.93	-119.2	-353	-319	-348.2
35.667	-259	-66.13	-141.1	-369	-314	-360.1
35.709	-263	-59.06	-160.9	-372	-303	-367.3
35.75	-267	-47.74	-182.8	-377	-290	-370.5
35.792	-267	-35.01	-219.6	-375	-256	-370.5
35.834	-264	-27.94	-235.2	-372	-232	-359.3
35.875	-265	-25.82	-235.2	-373	-228	-353.8
35.917	-260	-18.74	-246.5	-374	-193	-346.6
35.959	-264	-8.841	-252.1	-371	-140	-337.9
36	-260	-4.597	-258.5	-370	-115	-333.1
36.042	-251	-2.475	-259.9	-363	-95	-337.9
36.084	-246	-1.061	-259.9	-360	-64	-332.3
36.125	-235	1.768	-250.7	-347	-27	-322.8
36.167	-226	8.134	-243.7	-346	-8	-320.4
36.209	-220	1.768	-236.6	-341	-1	-319.6
36.25	-216	3.89	-223.1	-335	10	-314.9
36.292	-188	5.305	-205.5	-332	4	-311.7
36.334	-156	7.426	-195.6	-325	-8	-309.3
36.375	-147	6.012	-195.6	-331	-8	-303
36.417	-123	9.548	-178.6	-326	-32	-281.5
36.459	-72	11.67	-163	-313	-77	-213.2
36.5	-51	18.04	-153.8	-300	-102	-173.5
36.542	-27	18.04	-140.4	-295	-118	-133.8
36.584	-9	24.4	-124.1	-288	-140	-78.22
36.625	26	32.18	-91.59	-264	-183	6.75
36.667	52	39.96	-72.5	-245	-207	54.4
36.709	76	50.57	-51.28	-230	-232	96.49
36.75	99	55.52	-27.23	-211	-257	142.5
36.792	131	71.08	14.5	-153	-302	197.3
36.834	143	78.86	34.3	-127	-315	222
36.875	144	82.4	37.13	-117	-317	213.2
36.917	159	96.54	78.86	-58	-339	241.8
36.959	178	104.3	115.6	11	-362	246.6
37	189	106.4	130.5	63	-370	249
37.042	182	113.5	139.7	123	-371	245.8
37.084	177	118.5	151	162	-371	235.5
37.125	147	122.7	169.4	257	-367	187.8
37.167	132	125.5	176.5	306	-368	152.9
37.209	106	122.7	175	357	-368	115.5
37.25	98	122	170.8	390	-360	70.28
37.292	54	116.3	163	419	-356	-21.04
37.334	38	116.3	159.5	439	-353	-71.07
37.375	25	118.5	154.5	425	-346	-93.31
37.417	-20	112.1	127.7	452	-344	-166.4
37.459	-80	107.2	87.35	451	-337	-265.6
37.5	-137	104.3	66.13	449	-334	-289.5
37.542	-159	100.1	44.91	442	-333	-306.9
37.584	-191	99.37	24.4	436	-340	-336.3
37.625	-261	90.88	-19.45	395	-364	-353.8
37.667	-289	89.47	-37.84	363	-373	-360.9
37.709	-305	82.4	-60.47	330	-390	-362.5
37.75	-327	74.62	-79.57	285	-395	-373.6
37.792	-339	56.23	-114.2	187	-402	-388.7
37.834	-348	44.2	-133.3	142	-400	-391.1
37.875	-356	40.67	-135.4	110	-395	-391.1
37.917	-362	14.5	-160.9	28	-386	-388.7
37.959	-370	-16.62	-179.3	-50	-380	-379.2
38	-369	-32.18	-187.1	-111	-373	-378.4
38.042	-370	-49.86	-194.1	-156	-368	-372
38.084	-368	-64.72	-198.4	-171	-353	-369.7
38.125	-351	-97.25	-223.1	-221	-337	-368.1
38.167	-352	-109.3	-236.6	-252	-328	-367.3
38.209	-341	-126.2	-247.2	-277	-316	-364.1
38.25	-336	-138.3	-255.7	-296	-313	-362.5
38.292	-303	-151	-271.9	-336	-303	-353
38.334	-269	-160.9	-280.4	-358	-297	-349
38.375	-282	-167.3	-280.4	-350	-295	-348.2
38.417	-223	-180.7	-291	-357	-282	-352.2
38.459	-164	-194.1	-291.7	-366	-273	-349.8
38.5	-128	-199.8	-288.2	-371	-266	-350.6
38.542	-95	-204.8	-286.1	-362	-261	-350.6
38.584	-67	-206.9	-281.8	-370	-258	-354.6
38.625	17	-204.8	-272.7	-377	-252	-350.6
38.667	48	-204	-264.9	-376	-251	-357.8
38.709	65	-203.3	-255	-381	-246	-363.3
38.75	92	-200.5	-244.4	-374	-245	-365.7
38.792	157	-197	-230.2	-360	-251	-373.6
38.834	196	-189.9	-218.9	-360	-254	-373.6
38.875	184	-192.7	-217.5	-365	-252	-380.8
38.917	239	-180.7	-204.8	-360	-266	-380
38.959	263	-172.9	-190.6	-354	-280	-373.6
39	271	-164.4	-187.1	-345	-289	-380
39.042	262	-157.4	-184.2	-351	-293	-372
39.084	261	-150.3	-179.3	-338	-295	-366.5
39.125	219	-143.2	-177.9	-335	-296	-360.9
39.167	193	-136.1	-175	-343	-291	-357
39.209	161	-141.1	-177.2	-337	-289	-359.3
39.25	126	-128.4	-171.5	-340	-286	-359.3
39.292	62	-128.4	-163.7	-332	-282	-363.3
39.334	30	-127.7	-158.8	-331	-276	-353.8
39.375	25	-129.1	-156	-331	-276	-357.8
39.417	-32	-122	-149.6	-329	-269	-359.3
39.459	-88	-127	-145.3	-336	-260	-360.9
39.5	-112	-127.7	-134.7	-337	-256	-369.7
39.542	-148	-126.2	-122.7	-334	-253	-368.9
39.584	-185	-134.7	-114.2	-335	-249	-359.3
39.625	-258	-141.8	-109.3	-335	-224	-368.1
39.667	-289	-135.4	-108.6	-342	-199	-370.5
39.709	-318	-125.5	-98.66	-326	-168	-360.9
39.75	-332	-103.6	-86.64	-330	-141	-364.1
39.792	-330	-68.25	-59.76	-321	-60	-368.9
39.834	-332	-51.28	-44.2	-311	-17	-371.2
39.875	-322	-47.74	-45.62	-316	-16	-377.6
39.917	-325	-15.91	-15.91	-312	53	-382.4
39.959	-310	26.52	12.38	-316	124	-378.4
40	-306	51.28	27.94	-316	153	-380
40.042	-304	74.62	37.84	-322	169	-376.8
40.084	-298	92.3	51.28	-318	187	-376.8
40.125	-266	127.7	79.57	-319	218	-369.7
40.167	-259	136.1	90.18	-309	227	-358.5
40.209	-244	150.3	103.6	-290	230	-345.8
40.25	-227	156	112.8	-261	219	-327.6
40.292	-178	165.9	126.2	-206	187	-288.7
40.334	-146	168	127.7	-174	137	-254.5
40.375	-131	166.6	126.2	-150	125	-235.5
40.417	-86		129.8	-77	87	-198.9
40.459	-17	164.4	132.2	-5	-27	-133.8
40.5	3	151	133	55	-77	-103.6
40.542	35	125.5	131.4	96	-119	-63.93
40.584	61	99.37	131.4	129	-161	-41.69
40.625	129	42.08	129	229	-236	27.4
40.667	152	6.719	125.1	282	-269	67.9
40.709	172	-17.33	131.4	320	-292	100.5
40.75	180	-49.86	129.8	360	-309	136.2
40.792	213	-105.7	129	419	-346	212.4
40.834	214	-134.7	128.2	422	-369	241
40.875	225	-150.3	127.5	419	-366	249.8
40.917	227	-169.4	119.5	430	-405	263.2
40.959	216	-211.8	114	437	-443	250.5
41	199	-224.6	107.6	451	-465	241.8
41.042	174	-228.1	99.66	447	-479	233.9
41.084	157	-228.1	92.51	457	-508	206.9
41.125	128	-234.5	74.25	418	-529	173.5
41.167	111	-240.8	59.16	395	-550	117.1
41.209	90	-242.2	42.49	350	-567	91.72
41.25	68	-243.7	25.81	314	-567	40.9
41.292	11	-235.9	-1.191	234	-536	-44.07
41.334	-28	-233.8	-14.69	187	-512	-97.28
41.375	-22	-231.6	-17.87	167	-519	-121.9
41.417	-75	-228.8	-59.16	88	-467	-198.1
41.459	-130	-225.3	-103.6	-3	-430	-292.6
41.5	-154	-223.9	-119.5	-62	-415	-322
41.542	-179	-223.1	-142.5	-106	-403	-350.6
41.584	-210	-221	-154.5	-147	-389	-368.1
41.625	-268	-215.4	-184.6	-217	-377	-395.1
41.667	-290	-212.5	-202.9	-254	-374	-402.2
41.709	-304	-209.7	-212.4	-276	-367	-403
41.75	-311	-207.6	-222.8	-298	-366	-396.7
41.792	-308	-199.8	-238.6	-332	-365	-399.8
41.834	-313	-195.6	-251.3	-369	-369	-399
41.875	-313	-199.1	-252.9	-363	-364	-398.2
41.917	-313	-189.2	-262.5	-376	-364	-388.7
41.959	-315	-182.1	-268.8	-377	-368	-381.6
42	-317	-176.5	-272	-377	-364	-378.4
42.042	-329	-174.3	-274.4	-365	-369	-374.4
42.084	-317	-170.8	-273.6	-356	-381	-372
42.125	-303	-162.3	-273.6	-346	-378	-364.9
42.167	-298	-158.8	-272.8	-340	-375	-361.7
42.209	-284	-153.8	-266.4	-333	-366	-363.3
42.25	-275	-143.2	-260.1	-319	-362	-374.4
42.292	-231	-111.4	-255.3	-308	-354	-369.7
42.334	-222	-83.81	-249	-307	-355	-374.4
42.375	-210	-77.45	-246.6	-307	-352	-371.2
42.417	-157	-42.08	-233.9	-295	-344	-373.6
42.459	-94	16.62	-195.8	-293	-335	-372.8
42.5	-67	44.2	-168	-285	-335	-379.2
42.542	-30	71.08	-148.9	-284	-333	-378.4
42.584	-3	98.66	-124.3	-284	-336	-378.4
42.625	46	143.2	-75.04	-276	-335	-382.4
42.667	76	158.8	-57.57	-274	-335	-386.3
42.709	86	171.5	-40.9	-271	-335	-386.3
42.75	99	175.8	-27.4	-291	-337	-387.1
42.792	106	185	-9.926	-277	-334	-387.9
42.834	92	193.4	-5.162	-277	-331	-390.3
42.875	93	195.6	-1.985	-280	-332	-388.7
42.917	87	196.3	7.544	-293	-329	-387.1
42.959	85	187.8	15.49	-313	-327	-386.3
43	60	178.6	17.07	-320	-326	-376.8
43.042	46	165.1	26.6	-322	-326	-374.4
43.084	19	143.2	25.81	-320	-332	-377.6
43.125	-29	87.35	28.19	-323	-328	-373.6
43.167	-66	55.52	28.19	-331	-325	-364.1
43.209	-94	24.4	28.19	-324	-322	-360.1
43.25	-111	-6.012	27.4	-327	-319	-353.8
43.292	-168	-73.91	21.84	-329	-315	-323.6
43.334	-189	-102.2	21.04	-333	-313	-292.6
43.375	-189	-119.2	22.63	-329	-313	-294.2
43.417	-228	-143.2	19.46	-299	-306	-223.5
43.459	-262	-207.6	19.46	-263	-305	-136.2
43.5	-274	-228.1	20.25	-230	-305	-91.72
43.542	-287	-241.5	18.66	-194	-310	-43.28
43.584	-289	-253.6	17.07	-157	-313	-2.779
43.625	-302	-272.7	18.66	-83	-314	95.69
43.667	-310	-278.3	21.04	-43	-323	138.6
43.709	-312	-280.4	21.04	-1	-323	181.5
43.75	-321	-280.4	19.46	49	-326	214.8
43.792	-323	-280.4	20.25	97	-325	251.3
43.834	-325	-279.7	24.22	173	-330	310.9
43.875	-325	-279.7	19.46	192	-325	315.7
43.917	-330	-271.9	21.84	274	-328	359.3
43.959	-322	-265.6	27.4	332	-331	365.7
44	-319	-258.5	25.01	349	-327	379.2
44.042	-311	-251.4	26.6	376	-326	375.2
44.084	-305	-247.2	27.4	397	-315	360.1
44.125	-300	-243.7	28.19	405	-305	339.5
44.167	-286	-233.8	28.99	444	-284	255.3
44.209	-281	-229.5	35.34	441	-272	216.4
44.25	-244	-223.1	32.96	435	-257	141.8
44.292	-242	-216.8	36.13	429	-233	86.16
44.334	-197	-205.5	35.34	417	-172	-22.63
44.375	-173	-202.6	33.75	414	-163	-56.78
44.417	-113	-194.1	26.6	404	-97	-156.8
44.459	-86	-190.6	25.01	387	-51	-211.6
44.5	-29	-172.9	25.81	329	38	-304.5
44.542	6	-163	24.22	298	82	-337.1
44.584	29	-150.3	24.22	245	128	-353.8
44.625	62	-138.3	21.84	209	175	-356.2
44.667	114	-114.2	17.87	109	242	-376.8
44.709	127	-98.66	17.07	44	262	-392.7
44.75	133	-80.28	11.51	-4	270	-391.9
44.792	137	-68.96	9.132	-45	279	-394.3
44.834	148	-37.13	5.162	-153	293	-386.3
44.875	145	-29.35	6.75	-163	290	-385.5
44.917	156	6.012	-5.956	-231	286	-384
44.959	156	22.99	-8.338	-256	266	-380
45	132	67.54	-25.01	-300	225	-373.6
45.042	111	95.83	-26.6	-303	170	-372
45.084	91	117.1	-29.78	-309	123	-372
45.125	52	138.3	-36.13	-316	75	-373.6
45.167	3	168	-48.84	-328	-45	-372
45.209	-24	186.4	-57.57	-337	-109	-378.4
45.25	-55	200.5	-62.34	-345	-171	-377.6
45.292	-85	210.4	-78.22	-350	-233	-380.8
45.334	-153	224.6	-80.6	-349	-341	-380.8
45.375	-157	228.1	-82.99	-351	-347	-380
45.417	-202	226.7	-98.87	-350	-390	-385.5
45.459	-233	222.4	-106	-348	-414	-384
45.5	-290	188.5	-121.1	-349	-433	-387.1
45.542	-318	155.2	-141	-347	-445	-388.7
45.584	-337	121.3	-144.1	-346	-447	-386.3
45.625	-347	83.81	-149.7	-350	-453	-387.9
45.667	-358	13.79	-154.5	-346	-440	-391.1
45.709	-370	-31.47	-160	-346	-432	-392.7
45.75	-373	-63.3	-164.8	-343	-429	-392.7
45.792	-368	-94.42	-164	-342	-430	-396.7
45.834	-362	-145.3	-175.1	-339	-415	-402.2
45.875	-359	-147.5	-173.5	-337	-413	-404.6
45.917	-319	-186.4	-180.7	-338	-408	-414.1
45.959	-299	-205.5	-180.7	-336	-401	-420.5
46	-272	-230.9	-181.5	-337	-397	-426.8
46.042	-244	-241.5	-186.2	-327	-392	-428.4
46.084	-233	-245.8	-186.2	-317	-385	-418.9
46.125	-206	-249.3	-181.5	-308	-386	-402.2
46.167	-172	-240.8	-181.5	-294	-379	-372
46.209	-145	-235.2	-175.9	-268	-371	-343.5
46.25	-119	-233	-172.7	-252	-365	-307.7
46.292	-94	-227.4	-167.2	-229	-358	-268.8
46.334	-36	-219.6	-183.8	-174	-345	-176.7
46.375	-19	-222.4	-187.8	-178	-351	-149.7
46.417	17	-213.9	-156	-105	-344	-62.34
46.459	48	-215.4	-148.9	-59	-343	-7.544
46.5	76	-221.7	-146.5	20	-342	93.31
46.542	125	-223.9	-136.2	69	-341	130.6
46.584	144	-227.4	-135.4	108	-341	165.6
46.625	168	-233	-128.2	160	-339	195
46.667	172	-244.4	-117.9	244	-338	235.5
46.709	175	-246.5	-111.6	304	-333	249.8
46.75	169	-254.3	-102.8	323	-333	264.8
46.792	161	-256.4	-97.28	356	-332	274.4
46.834	138	-262.8	-82.19	385	-332	290.2
46.875	131	-263.5	-77.43	392	-330	291
46.917	115	-272.7	-64.72	412	-331	265.6
46.959	93	-276.2	-55.99	412	-335	237
47	76	-274.8	-38.51	441	-339	175.9
47.042	57	-275.5	-28.99	462	-342	129.8
47.084	35	-268.4	-25.01	444	-341	93.31
47.125	7	-265.6	-23.43	427	-342	48.84
47.167	-47	-257.1	-14.69	398	-343	-39.31
47.209	-79	-255	-16.28	390	-344	-80.6
47.25	-114	-244.4	-13.9	383	-347	-126.7
47.292	-148	-237.3	-9.132	355	-347	-178.3
47.334	-209	-223.1	2.779	301	-348	-274.4
47.375	-225	-221.7	-1.191	284	-346	-275.2
47.417	-265	-200.5	3.574	216	-347	-340.3
47.459	-281	-189.9	9.926	182	-350	-360.1
47.5	-303	-160.2	21.84	94	-350	-374.4
47.542	-312	-141.1	24.22	48	-351	-378.4
47.584	-315	-122	31.37	10	-348	-377.6
47.625	-321	-105	32.96	-31	-345	-380.8
47.667	-328	-61.18	44.87	-103	-334	-377.6
47.709	-334	-42.08	51.22	-151	-325	-387.1
47.75	-336	-25.11	58.37	-151	-315	-385.5
47.792	-342	-2.475	65.51	-176	-305	-387.1
47.834	-340	34.3	76.63	-214	-277	-384
47.875	-344	41.38	79.01	-222	-268	-389.5
47.917	-343	85.23	79.01	-244	-245	-391.1
47.959	-338	101.5	80.6	-237	-222	-387.1
48	-329	150.3	81.4	-271	-172	-386.3
48.042	-316	177.2	75.84	-302	-130	-385.5
48.084	-307	195.6	70.28	-313	-94	-386.3
48.125	-292	223.9	68.69	-301	-49	-378.4
48.167	-267	252.8	54.4	-316	50	-383.2
48.209	-238	263.5	48.84	-314	96	-384
48.25	-217	270.5	40.1	-312	141	-385.5
48.292	-188	279	28.99	-320	183	-384.8
48.334	-116	276.2	13.1	-318	267	-383.2
48.375	-98	267.7	16.28	-319	276	-383.2
48.417	-43	238	-4.368	-321	315	-377.6
48.459	-3	199.8	-13.9	-323	323	-380
48.5	61	136.9	-35.34	-328	339	-382.4
48.542	104	100.8	-48.84	-323	336	-383.2
48.584	124	67.54	-59.96	-325	331	-377.6
48.625	155	39.25	-73.46	-328	327	-377.6
48.667	221	-25.82	-107.6	-322	302	-376
48.709	246	-63.3	-126.7	-335	271	-371.2
48.75	255	-98.66	-143.3	-328	222	-384.8
48.792	270	-125.5	-162.4	-331	163	-381.6
48.834	274	-172.2	-187	-341	15	-384.8
48.875	267	-173.6	-189.4	-331	-8	-383.2
48.917	249	-204.8	-209.2	-336	-110	-389.5
48.959	227	-221	-222	-344	-215	-385.5
49	185	-237.3	-223.5	-347	-338	-384.8
49.042	156	-248.6	-226.7	-339	-390	-374.4
49.084	136	-255.7	-225.9	-356	-447	-372
49.125	116	-263.5	-224.3	-342	-469	-373.6
49.167	64	-266.3	-222.8	-361	-532	-357
49.209	47	-264.9	-220.4	-363	-543	-347.4
49.25	7	-269.1	-212.4	-358	-537	-327.6
49.292	-16	-265.6	-208.5	-366	-536	-301.4
49.334	-85	-267.7	-194.2	-363	-538	-228.3
49.375	-95	-266.3	-190.2	-368	-531	-216.4
49.417	-154	-257.8	-175.9	-360	-505	-155.2
49.459	-188	-255	-165.6	-346	-493	-117.1
49.5	-239	-242.2	-153.7	-325	-458	-39.31
49.542	-251	-242.2	-146.5	-299	-434	-5.162
49.584	-269	-235.2	-139.4	-276	-407	40.9
49.625	-283	-230.9	-137	-256	-386	82.99
49.667	-307	-222.4	-117.1	-174	-351	164.8
49.709	-309	-218.9	-118.7	-117	-328	210
49.75	-322	-214.7	-110	-71	-320	249
49.792	-319	-204	-106	2	-317	286.3
49.834	-327	-189.9	-98.87	116	-300	330.8
49.875	-328	-189.2	-102	121	-297	330
49.917	-317	-172.9	-91.72	222	-301	357
49.959	-313	-167.3	-86.16	256	-299	368.9
50	-302	-142.5	-75.84	308	-302	365.7
50.042	-299	-132.6	-72.66	336	-306	357
50.084	-278	-116.3	-66.31	359	-310	340.3
50.125	-251	-99.37	-61.54	385	-314	310.1
50.167	-220	-65.42	-46.46	429	-330	237
50.209	-184	-46.33	-39.31	461	-329	192.6
50.25	-155	-29.35	-33.75	491	-343	141
50.292	-130	-5.305	-28.19	496	-344	86.16
50.334	-75	37.13	-17.87	495	-358	-18.66
50.375	-57	44.2	-14.69	507	-353	-35.34
50.417	-11	76.74	-6.75	495	-363	-119.5
50.459	25	107.9	-4.368	484	-370	-179.9
50.5	80	140.4	2.779	456	-372	-253.7
50.542	104	153.8	1.985	422	-366	-299.8
50.584	115	165.9	4.368	394	-353	-341.9
50.625	131	180.7	9.926	352	-347	-362.5
50.667	134	196.3	10.72	287	-341	-400.6
50.709	125	204.8	12.31	231	-333	-406.2
50.75	114	211.8	15.49	179	-332	-411
50.792	105	210.4	12.31	123	-325	-407
50.834	84	199.1	10.72	27	-314	-399
50.875	72	198.4	8.338	13	-312	-395.9
50.917	51	177.2	2.779	-92	-299	-390.3
50.959	38	160.9	1.191	-131	-291	-383.2
51	-13	113.5	-2.779	-193	-280	-384.8
51.042	-33	78.86	-9.132	-208	-274	-380
51.084	-68	46.33	-14.69	-239	-266	-373.6
51.125	-101	13.08	-19.46	-260	-255	-372
51.167	-159	-45.62	-32.16	-305	-244	-367.3
51.209	-192	-82.4	-45.66	-339	-243	-367.3
51.25	-218	-114.2	-53.6	-351	-246	-368.1
51.292	-250	-142.5	-68.69	-364	-253	-364.1
51.334	-290	-200.5	-93.31	-366	-272	-370.5
51.375	-304	-201.2	-96.49	-355	-274	-372
51.417	-314	-246.5	-124.3	-334	-280	-379.2
51.459	-315	-271.9	-140.2	-325	-294	-376.8
51.5	-330	-308	-166.4	-300	-315	-381.6
51.542	-318	-320.7	-178.3	-284	-325	-385.5
51.584	-310	-329.2	-195.8	-279	-335	-387.9
51.625	-309	-329.2	-209.2	-275	-345	-386.3
51.667	-303	-330.6	-230.7	-265	-363	-389.5
51.709	-287	-325.7	-237.8	-249	-366	-396.7
51.75	-278	-324.3	-239.4	-251	-369	-387.1
51.792	-263	-317.9	-245.8	-240	-371	-387.9
51.834	-214	-303.8	-258.5	-235	-378	-391.1
51.875	-217	-297.4	-257.7	-229	-377	-388.7
51.917	-181	-285.4	-264.8	-228	-394	-387.9
51.959	-169	-276.9	-270.4	-228	-393	-379.2
52	-113	-257.8	-268.8	-216	-407	-344.2
52.042	-72	-249.3	-267.2	-215	-423	-314.1
52.084	-52	-238.7	-260.9	-216	-427	-287.9
52.125	-21	-229.5	-260.9	-217	-424	-264.8
52.167	12	-223.1	-255.3	-233	-431	-221.2
52.209	81	-206.2	-247.4	-251	-419	-123.5
52.25	97	-202.6	-238.6	-257	-402	-69.49
52.292	121	-191.3	-233.9	-253	-393	-25.01
52.334	168	-185	-227.5	-268	-384	27.4
52.375	187	-177.9	-221.2	-285	-367	68.69
52.417	248	-156.7	-204.5	-290	-341	150.5
52.459	267	-148.2	-202.9	-317	-333	184.6
52.5	273	-137.6	-193.4	-313	-322	211.6
52.542	266	-113.5	-179.9	-314	-301	256.9
52.584	257	-103.6	-172.7	-319	-294	272
52.625	259	-91.59	-160	-318	-293	285.5
52.667	252	-81.69	-147.3	-320	-293	287.9
52.709	243	-56.94	-130.6	-317	-292	297.4
52.75	233	-52.69	-125.1	-321	-295	286.3
52.792	222	-39.96	-111.6	-311	-296	285.5
52.834	201	-27.23	-102.8	-301	-297	268
52.875	181	-18.04	-89.34	-297	-297	241
52.917	141	-3.183	-81.4	-283	-300	169.5
52.959	114	3.89	-67.1	-265	-303	120.3
53	96	7.426	-63.93	-255	-303	63.93
53.042	45	4.597	-49.63	-215	-306	-40.1
53.084	17	-3.183	-46.46	-165	-305	-99.66
53.125	-7	-15.91	-37.72	-131	-304	-158.4
53.167	-33	-28.64	-17.07	-93	-304	-214.8
53.209	-85	-54.81	-28.19	-9	-305	-309.3
53.25	-108	-71.08	-25.81	39	-299	-344.2
53.292	-138	-86.64	-25.01	82	-296	-363.3
53.334	-158	-105.7	-28.99	126	-297	-376
53.375	-166	-120.6	-30.57	171	-295	-386.3
53.417	-205	-153.1	-32.16	241	-291	-403
53.459	-231	-172.9	-36.13	287	-296	-407.8
53.5	-225	-192	-38.51	321	-296	-406.2
53.542	-255	-229.5	-41.69	349	-306	-401.4
53.584	-261	-244.4	-45.66	375	-309	-395.1
53.625	-281	-262	-42.49	384	-317	-387.9
53.667	-282	-281.1	-44.07	401	-315	-388.7
53.709	-304	-300.2	-42.49	418	-318	-387.9
53.75	-307	-300.2	-40.1	423	-314	-387.9
53.792	-306	-298.8	-43.28	425	-306	-384
53.834	-317	-296	-43.28	419	-296	-386.3
53.875	-312	-300.2	-47.25	402	-293	-380.8
53.917	-312	-294.6	-51.22	383	-280	-380
53.959	-310	-295.3	-49.63	343	-271	-382.4
54	-316	-288.9	-55.99	325	-260	-380.8
54.042	-300	-279.7	-58.37	241	-247	-383.2
54.084	-279	-272.7	-62.34	204	-238	-392.7
54.125	-265	-269.1	-68.69	156	-226	-393.5
54.167	-240	-260.6	-74.25	103	-218	-394.3
54.209	-201	-245.1	-82.99	4	-194	-388.7
54.25	-165	-235.2	-86.96	-62	-178	-392.7
54.292	-133	-225.3	-92.51	-89	-158	-382.4
54.334	-95	-216.8	-97.28	-128	-109	-376.8
54.375	-76	-206.2	-114	-178	-82	-370.5
54.417	-27	-188.5	-114.8	-229	2	-361.7
54.459	-3	-174.3	-121.1	-251	56	-355.4
54.5	-6	-160.2	-125.9	-265	115	-354.6
54.542	-9	-139.7	-133	-299	230	-346.6
54.584	-4	-127.7	-137	-319	279	-344.2
54.625	-7	-111.4	-136.2	-318	314	-351.4
54.667	-8	-105	-137.8	-320	348	-354.6
54.709	-13	-81.69	-136.2	-328	380	-360.9
54.75	-19	-73.2	-131.4	-332	391	-376
54.792	-28	-66.13	-133	-333	395	-380
54.834	-47	-56.23	-129	-342	402	-380.8
54.875	-69	-47.03	-121.9	-330	405	-384
54.917	-113	-23.69	-118.7	-330	387	-388.7
54.959	-139	-2.475	-114.8	-329	366	-398.2
55	-164	18.74	-97.28	-325	314	-402.2
55.042	-207	50.57	-87.75	-332	206	-401.4
55.084	-236	73.91	-94.1	-327	111	-397.5
55.125	-261	90.88	-79.01	-330	46	-400.6
55.167	-285	110	-69.49	-333	-42	-398.2
55.209	-308	147.5	-52.81	-322	-199	-395.1
55.25	-327.9	155.2	-46.46	-327	-271	-390.3
55.292	-343.6	158.8	-28.19	-326	-331	-388.7
55.334	-348.1	157.4	-13.1	-328	-366	-387.9
55.375	-351.4	142.5	1.985	-314	-392	-385.5
55.417	-339.1	104.3	32.16	-319	-441	-380
55.459	-324.5	75.32	45.66	-319	-449	-382.4
55.5	-315.5	42.79	58.37	-314	-464	-380.8
55.542	-297.5	-22.28	79.01	-303	-480	-379.2
55.584	-287.4	-56.94	96.49	-305	-478	-383.2
55.625	-278.5	-89.47	105.2	-305	-474	-388.7
55.667	-267.2	-121.3	115.5	-306	-468	-390.3
55.709	-243.6	-185	138.6	-294	-460	-392.7
55.75	-227.9	-212.5	148.1	-282	-457	-395.9
55.792	-213.3	-242.9	152.9	-284	-447	-395.9
55.834	-204.4	-267.7	157.6	-268	-437	-395.9
55.875	-195.4	-291.7	160	-249	-434	-399
55.917	-194.2	-321.5	162.4	-206	-408	-394.3
55.959	-196.5	-332.1	160.8	-164	-406	-396.7
56	-199.9	-339.8	162.4	-133	-398	-386.3
56.042	-206.6	-351.2	157.6	-66	-387	-368.1
56.084	-211.1	-354	154.5	-23	-386	-345.8
56.125	-216.7	-356.1	144.9	7	-384	-314.1
56.167	-218.9	-354	136.2	37	-386	-292.6
56.209	-229.1	-353.3	106.8	134	-377	-258.5
56.25	-229.1	-350.5	87.75	179	-374	-222
56.292	-233.5	-338.4	67.1	226	-364	-197.3
56.334	-227.9	-325	44.87	249	-357	-148.1
56.375	-229.1	-306.6	16.28	283	-348	-108.4
56.417	-234.7	-279	-39.31	350	-340	-29.78
56.459	-234.7	-257.1	-69.49	386	-326	23.43
56.5	-227.9	-235.9	-93.31	400	-329	61.54
56.542	-224.6	-201.9	-149.7	443	-320	156
56.584	-223.4	-181.4	-170.3	445	-312	204.5
56.625	-211.1	-167.3	-192.6	443	-309	245.8
56.667	-195.4	-148.2	-212.4	461	-306	268
56.709	-167.3	-113.5	-240.2	460	-309	305.3
56.75	-156.1	-95.13	-253.7	460	-312	315.7
56.792	-138.1	-82.4	-260.1	444	-313	310.1
56.834	-125.8	-72.5	-265.6	421	-316	299.8
56.875	-104.4	-69.67	-271.2	400	-318	282.3
56.917	-75.23	-66.13	-281.5	340	-335	255.3
56.959	-56.14	-66.84	-287.1	303	-344	233.1
57	-48.28	-62.59	-287.1	264	-344	218.8
57.042	-28.07	-61.18	-290.2	193	-353	157.6
57.084	-23.58	-66.13	-291	150	-357	102
57.125	-15.72	-69.67	-291	98	-361	58.37
57.167	-11.23	-82.4	-287.1	53	-366	13.1
57.209	4.491	-111.4	-287.1	-28	-367	-68.69
57.25	13.47	-114.2	-286.3	-84	-361	-113.2
57.292	10.11	-137.6	-276.8	-115	-351	-160
57.334	14.6	-156	-271.2	-156	-338	-197.3
57.375	14.6	-169.4	-267.2	-184	-321	-233.9
57.417	7.86	-200.5	-249.8	-242	-295	-309.3
57.459	0	-213.9	-248.2	-276	-279	-331.5
57.5	-4.491	-230.9	-237	-292	-260	-352.2
57.542	-23.58	-258.5	-216.4	-309	-233	-378.4
57.584	-23.58	-273.4	-210	-324	-212	-387.9
57.625	-31.44	-279	-194.2	-335	-200	-398.2
57.667	-40.42	-287.5	-190.2	-349	-179	-394.3
57.709	-71.86	-291	-170.3	-368	-151	-396.7
57.75	-92.07	-287.5	-158.4	-386	-124	-399
57.792	-114.5	-292.5	-148.1	-386	-94	-391.9
57.834	-122.4	-293.2	-141	-382	-69	-391.1
57.875	-137	-297.4	-126.7	-384	-23	-399.8
57.917	-180.8	-291	-108.4	-381	57	-395.9
57.959	-198.7	-291.7	-104.4	-373	102	-388.7
58	-215.6	-286.8	-88.54	-372	151	-399.8
58.042	-234.7	-284.7	-75.84	-368	236	-394.3
58.084	-257.1	-281.1	-67.9	-364	269	-395.1
58.125	-253.8	-275.5	-56.78	-366	287	-393.5
58.167	-261.6	-269.1	-50.43	-354	297	-395.9
58.209	-274	-255	-29.78	-348	295	-399
58.25	-279.6	-246.5	-16.28	-343	292	-395.1
58.292	-286.3	-238	-9.926	-339	290	-392.7
58.334	-295.3	-228.8	2.779	-339	276	-392.7
58.375	-293.1	-223.9	10.72	-331	258	-395.9
58.417	-294.2	-202.6	24.22	-324	186	-388.7
58.459	-296.4	-185.7	28.19	-319	130	-382.4
58.5	-296.4	-168.7	37.72	-326	65	-384
58.542	-287.4	-132.6	47.25	-320	-78	-375.2
58.584	-274	-107.9	55.99	-314	-150	-370.5
58.625	-262.7	-86.64	58.37	-317	-217	-368.1
58.667	-245.9	-59.06	65.51	-321	-284	-364.9
58.709	-214.5	-14.5	71.07	-320	-398	-363.3
58.75	-196.5	12.38	72.66	-322	-445	-358.5
58.792	-171.8	31.47	75.04	-313	-480	-362.5
58.834	-151.6	56.94	72.66	-320	-506	-369.7
58.875	-126.9	88.76	73.46	-319	-495	-374.4
58.917	-87.58	134	71.07	-332	-486	-383.2
58.959	-59.51	153.8	69.49	-332	-477	-382.4
59	-32.56	173.6	70.28	-331	-480	-380.8
59.042	38.18	187.1	73.46	-341	-463	-387.9
59.084	71.86	195.6	69.49	-354	-432	-402.2
59.125	105.5	196.3	68.69	-345	-414	-395.1
59.167	137	205.5	65.51	-359	-394	-406.2
59.209	216.7	205.5	58.37	-361	-351	-412.5
59.25	249.3	197.7	55.99	-356	-324	-416.5
59.292	282.9	179.3	49.63	-369	-294	-411
59.334	291.9	160.2	40.1	-371	-263	-414.1
59.375	303.2	133.3	32.16	-359	-232	-399
59.417	305.4	70.37	6.75	-349	-175	-384
59.459	302	39.96	-10.72	-350	-147	-351.4
59.5	311	14.5	-28.99	-324	-122	-337.9
59.542	304.3	-50.57	-72.66	-293	-98	-284.7
59.584	300.9	-88.06	-102	-274	-87	-264.8
59.625	289.7	-121.3	-124.3	-255	-95	-232.3
59.667	276.2	-159.5	-148.1	-221	-117	-184.6
59.709	242.5	-239.4	-192.6	-166	-176	-106
59.75	225.7	-269.8	-209.2	-113	-210	-41.69
59.792	206.6	-288.2	-227.5	-64	-245	7.544
59.834	192	-316.5	-239.4	-23	-288	58.37
59.875	174	-327.1	-252.1	27	-317	111.6
59.917	132.5	-337	-257.7	115	-374	200.5
59.959	107.8	-335.6	-259.3	179	-387	248.2
60	83.09	-330.6	-260.1	224	-392	277.5
60.042	22.46	-325	-265.6	290	-399	314.1
60.084	-6.737	-325.7	-265.6	337	-403	333.1
60.125	-37.05	-317.9	-272	361	-412	346.6
60.167	-75.23	-313.7	-272.8	378	-411.2	352.2
60.209	-133.6	-300.2	-270.4	386	-413.9	363.3
60.25	-170.7	-292.5	-272.8	391	-413	349
60.292	-197.6	-287.5	-273.6	397	-415.7	322.8
60.334	-226.8	-284	-275.2	392	-420.1	287.9
60.375	-236.9	-276.2	-276.8	406	-414.8	248.2
60.417	-274	-265.6	-272.8	406	-396.1	125.9
60.459	-285.2	-264.2	-273.6	388	-390.7	47.25
60.5	-303.2	-262	-270.4	377	-389	-4.368
60.542	-314.4	-257.8	-264	371	-374.7	-67.1
60.584	-336.8	-247.9	-252.1	317	-362.2	-207.7
60.625	-344.7	-231.6	-241	288	-356.9	-264
60.667	-349.2	-221.7	-228.3	242	-349.8	-315.7
60.709	-360.4	-210.4	-221.2	202	-347.1	-357
60.75	-350.3	-179.3	-200.5	153	-345.3	-404.6
60.792	-345.8	-163	-189.4	121	-348.9	-405.4
60.834	-342.5	-148.9	-180.7	87	-350.6	-409.4
60.875	-336.8	-141.1	-179.9	81	-351.5	-410.2
60.917	-327.9	-95.83	-142.5	-14	-357.8	-398.2
60.959	-320	-79.57	-127.5	-70	-361.3	-401.4
61	-312.1	-66.13	-125.1	-111	-361.3	-393.5
61.042	-311	-51.28	-117.1	-123	-357.8	-393.5
61.084	-294.2	-20.16	-113.2	-179	-354.2	-386.3
61.125	-282.9	-7.426	-103.6	-203	-350.6	-386.3
61.167	-279.6	3.183	-102.8	-210	-348	-381.6
61.209	-270.6	3.89	-98.87	-240	-345.3	-378.4
61.25	-266.1	6.719	-92.51	-272	-343.5	-372.8
61.292	-256	10.26	-85.37	-285	-339.1	-372.8
61.334	-253.8	10.26	-82.99	-296	-337.3	-372
61.375	-257.1	8.841	-83.78	-296	-334.6	-368.9
61.417	-243.6	5.305	-72.66	-312	-332.8	-376
61.459	-242.5	1.768	-68.69	-317	-334.6	-375.2
61.5	-238	-8.841	-63.93	-320	-330.1	-377.6
61.542	-235.8	-21.57	-63.13	-330	-331.9	-379.2
61.584	-238	-51.98	-56.78	-338	-325.7	-376
61.625	-243.6	-74.62	-52.81	-343	-322.1	-378.4
61.667	-248.1	-95.83	-47.25	-333	-322.1	-383.2
61.709	-252.6	-118.5	-43.28	-332	-320.3	-381.6
61.75	-265	-165.9	-31.37	-334	-323.9	-385.5
61.792	-269.5	-188.5	-27.4	-330	-322.1	-383.2
61.834	-277.3	-207.6	-21.84	-330	-323	-381.6
61.875	-274	-220.3	-23.43	-330	-324.8	-383.2
61.917	-281.8	-269.8	-5.162	-332	-321.2	-391.1
61.959	-278.5	-278.3	0.397	-326	-324.8	-395.9
62	-271.7	-284.7	5.956	-335	-325.7	-391.9
62.042	-271.7	-282.6	12.31	-335	-327.5	-397.5
62.084	-261.6	-279	30.57	-347	-329.3	-398.2
62.125	-256	-277.6	43.28	-353	-327.5	-399
62.167	-251.5	-274.1	52.81	-359	-321.2	-387.9
62.209	-242.5	-270.5	59.16	-364	-316.8	-379.2
62.25	-223.4	-265.6	78.22	-371	-305.2	-368.1
62.292	-212.2	-265.6	86.16	-364	-301.6	-357.8
62.334	-204.4	-260.6	86.96	-358	-294.5	-338.7
62.375	-202.1	-258.5	86.96	-356	-292.7	-337.1
62.417	-174	-247.2	92.51	-330	-261.5	-258.5
62.459	-169.5	-252.1	94.1	-307	-230.3	-224.3
62.5	-154.9	-255.7	91.72	-296	-196.5	-175.9
62.542	-150.5	-252.1	89.34	-272	-153.7	-134.6
62.584	-130.2	-249.3	76.63	-232	-64.6	-32.16
62.625	-113.4	-240.8	67.9	-216	-6.683	19.46
62.667	-89.82	-237.3	52.01	-186	43.22	75.84
62.709	-75.23	-231.6	39.31	-144	96.68	110.8
62.75	-30.32	-218.2	6.75	-68	198.3	198.1
62.792	-5.614	-206.9	-13	-36	246.4	245.8
62.834	20.21	-197.7	-34	10	274.9	273.6
62.875	21.33	-191.3	-41	21	282	282.3
62.917	79.72	-141.8	-77	136	320.3	335.5
62.959	104.4	-110	-117	195	324.8	357.8
63	126.9	-81.69	-143	256	324.8	374.7
63.042	130.2	-59.76	-161	289	318.6	375.6
63.084	153.8	-6.012	-201	354	304.3	358.7
63.125	158.3	26.52	-214	388	282.9	326.6
63.167	163.9	46.33	-219	429	255.3	290.9
63.209	163.9	73.2	-233	437	205.4	240.1
63.25	165.1	113.5	-251	461	92.23	130.5
63.292	163.9	137.6	-259	480	27.18	59.26
63.334	160.6	153.8	-269	502	-49.46	-18.27
63.375	156.1	158.8	-270	495	-69.06	-19.16
63.417	115.6	185.7	-285	484	-217	-189.4
63.459	90.95	199.8	-290	455	-307.9	-239.3
63.5	64	206.9	-291	427	-349.8	-282
63.542	34.81	213.9	-292	394	-393.4	-314.1
63.584	-29.19	221	-293	346	-457.6	-356
63.625	-60.63	221.7	-292	325	-470.9	-371.1
63.667	-84.21	226.7	-282	294	-479.9	-378.3
63.709	-122.4	223.1	-276	246	-490.5	-396.1
63.75	-180.8	207.6	-261	156	-496.8	-418.4
63.792	-201	188.5	-254	101	-496.8	-416.6
63.834	-222.3	164.4	-241	62	-499.5	-416.6
63.875	-225.7	163.7	-232	62	-499.5	-413
63.917	-262.7	85.23	-203	-64	-488.8	-407.7
63.959	-276.2	32.89	-176	-103	-486.1	-398.8
64	-284.1	0.354	-159	-140	-473.6	-403.2
64.042	-303.2	-42.08	-138	-182	-472.7	-401.4
64.084	-313.3	-112.8	-102	-233	-447.8	-399.7
64.125	-315.5	-156	-85	-260	-438	-395.2
64.167	-322.2	-186.4	-67	-294	-435.3	-392.5
64.209	-324.5	-225.3	-59	-319	-419.3	-393.4
64.25	-331.2	-279.7	-33	-343	-404.1	-387.2
64.292	-332.4	-311.6	-25	-362	-400.5	-392.5
64.334	-330.1	-336.3	-12	-372	-393.4	-385.4
64.375	-331.2	-337.7	-6	-372	-390.7	-389.9
64.417	-332.4	-365.3	15	-388	-382.7	-376.5
64.459	-322.2	-354.7	33	-391	-381.8	-372.9
64.5	-307.6	-349.7	35	-379	-380	-371.1
64.542	-295.3	-336.3	43	-374	-375.6	-361.3
64.584	-258.2	-306.6	60	-358	-378.3	-363.1
64.625	-226.8	-286.1	63	-349	-377.4	-369.4
64.667	-195.4	-269.8	66	-369	-373.8	-369.4
64.709	-165.1	-257.8	67	-348	-376.5	-367.6
64.75	-104.4	-224.6	65	-339	-374.7	-372.9
64.792	-66.25	-208.3	60	-337	-372	-380.9
64.834	-31.44	-193.4	60	-336	-369.4	-376.5
64.875	-31.44	-192.7	55	-333	-373.8	-379.2
64.917	80.84	-149.6	26	-322	-380	-389.9
64.959	110	-140.4	12	-322	-384.5	-393.4
65	143.7	-136.9	1	-312	-378.3	-393.4
65.042	190.9	-130.5	-11	-316	-378.3	-397
65.084	249.3	-134.7	-35	-311	-375.6	-397
65.125	278.5	-133.3	-52	-311	-372	-390.7
65.167	289.7	-135.4	-75	-310	-368.5	-389
65.209	308.8	-135.4	-93	-312	-366.7	-384.5
65.25	336.8	-143.2	-138	-323	-361.3	-353.3
65.292	342.5	-143.9	-157	-314	-358.7	-320.3
65.334	341.3	-146.1	-180	-324	-355.1	-292.7
65.375	342.5	-146.8	-179	-314	-356.9	-277.6
65.417	324.5	-154.5	-232	-328	-336.4	-166.2
65.459	294.2	-159.5	-249	-331	-325.7	-127.9
65.5	278.5	-163.7	-265	-338	-319.5	-83.32
65.542	241.4	-169.4	-270	-332	-310.5	-38.76
65.584	187.5	-176.5	-274	-337	-299	53.91
65.625	158.3	-185	-276	-333	-293.6	101.1
65.667	126.9	-187.8	-272	-328	-286.5	145.7
65.709	104.4	-194.1	-276	-327	-280.2	200
65.75	41.54	-200.5	-270	-321	-273.1	244.6
65.792	10.11	-205.5	-270	-301	-268.7	296.3
65.834	-16.84	-213.2	-266	-299	-272.2	297.2
65.875	-28.07	-211.1	-267	-294	-273.1	306.1
65.917	-115.6	-228.1	-267	-236	-282.9	334.6
65.959	-149.3	-232.3	-262	-216	-291.8	331.9
66	-179.6	-243.7	-262	-197	-300.7	323.9
66.042	-189.8	-252.1	-257	-159	-312.3	315.9
66.084	-247	-274.8	-257	-85	-323.9	254.4
66.125	-275.1	-278.3	-253	-44	-326.6	200
66.167	-297.5	-282.6	-250	1	-327.5	152.8
66.209	-313.3	-288.9	-247	59	-328.4	109.2
66.25	-326.7	-290.3	-236	150	-326.6	10.25
66.292	-329	-294.6	-232	200	-330.1	-38.76
66.334	-329	-301.7	-224	237	-329.3	-101.1
66.375	-332.4	-298.8	-223	238	-327.5	-113.6
66.417	-334.6	-298.8	-213	351	-335.5	-248.2
66.459	-336.8	-300.9	-199	386	-340	-286.5
66.5	-335.7	-294.6	-188	399	-337.3	-333.7
66.542	-334.6	-291	-179	415	-339.1	-346.2
66.584	-329	-290.3	-155	444	-347.1	-384.5
66.625	-325.6	-285.4	-138	450	-340.8	-404.1
66.667	-318.9	-281.8	-125	465	-338.2	-416.6
66.709	-312.1	-277.6	-107	476	-328.4	-413
66.75	-296.4	-262.8	-82	499	-289.2	-396.1
66.792	-278.5	-254.3	-67	498	-257.1	-393.4
66.834	-269.5	-242.2	-57	491	-210.7	-394.3
66.875	-263.9	-242.9	-52	484	-207.2	-389
66.917	-214.5	-213.2	-19	417	-71.73	-383.6
66.959	-186.4	-204.8	1	386	19.16	-372.9
67	-161.7	-193.4	11	337	71.73	-375.6
67.042	-140.4	-177.2	20	302	118.1	-368.5
67.084	-98.81	-156.7	40	225	223.2	-372
67.125	-75.23	-146.8	42	187	263.3	-364.9
67.167	-47.16	-144.6	47	145	295.4	-365.8
67.209	-10.11	-136.9	50	95	321.2	-364
67.25	39.3	-129.1	48	16	358.7	-369.4
67.292	65.12	-118.5	48	-36	374.7	-363.1
67.334	84.21	-104.3	51	-83	387.2	-361.3
67.375	88.7	-98.66	49	-106	387.2	-363.1
67.417	147.1	-49.16	48	-193	421.9	-368.5
67.459	160.6	-25.82	42	-224	426.4	-377.4
67.5	156.1	3.183	36	-244	402.3	-377.4
67.542	163.9	24.4	33	-267	369.4	-377.4
67.584	147.1	72.5	29	-308	260.6	-378.3
67.625	122.4	102.9	25	-328	159.1	-389
67.667	110	126.2	17	-347	74.41	-395.2
67.709	93.19	148.9	13	-343	-18.27	-389
67.75	53.89	180	-1	-352	-228.6	-396.1
67.792	37.05	182.8	-14	-349	-320.3	-404.1
67.834	4.491	181.4	-31	-353	-380	-401.4
67.875	7.86	176.5	-31	-353	-384.5	-403.2
67.917	-86.46	175.8	-72	-355	-470	-397.9
67.959	-108.9	172.2	-94	-355	-475.4	-372
68	-147.1	172.2	-110	-357	-480.7	-360.4
68.042	-170.7	168.7	-128	-368	-494.1	-336.4
68.084	-235.8	150.3	-162	-356	-513.7	-303.4
68.125	-260.5	127.7	-181	-353	-525.3	-283.8
68.167	-281.8	108.6	-198	-353	-533.3	-250.8
68.209	-287.4	83.1	-214	-352	-525.3	-224.1
68.25	-302	37.84	-238	-342	-527.1	-135.9
68.292	-302	8.134	-249	-338	-524.4	-109.2
68.334	-295.3	-19.45	-260	-337	-519.1	-63.71
68.375	-296.4	-33.6	-261	-342	-514.6	-53.02
68.417	-288.6	-81.69	-270	-329	-498.6	45
68.459	-281.8	-117.1	-280	-329	-477.2	87.77
68.5	-281.8	-144.6	-286	-327	-470	126.1
68.542	-270.6	-165.9	-288	-335	-460.2	158.2
68.584	-249.3	-201.9	-291	-341	-449.6	226.8
68.625	-232.4	-219.6	-289	-340	-445.1	250.8
68.667	-229.1	-232.3	-288	-342	-439.8	274
68.709	-217.8	-250.7	-286	-346	-434.4	300.7
68.75	-188.6	-273.4	-288	-357	-428.2	346.2
68.792	-172.9	-284	-285	-360	-420.1	343.5
68.834	-162.8	-289.6	-287	-368	-419.3	343.5
68.875	-166.2	-288.2	-285	-362	-417.5	346.2
68.917	-128	-294.6	-288	-360	-401.4	315.9
68.959	-96.56	-302.4	-281	-362	-393.4	248.2
69	-72.98	-300.2	-278	-355	-388.1	201.8
69.042	-62.88	-293.9	-276	-350	-381.8	135
69.084	-39.3	-291.7	-265	-352	-378.3	73.51
69.125	-10.11	-273.4	-259	-329	-374.7	-17.38
69.167	7.86	-262.8	-250	-317	-375.6	-83.32
69.209	16.84	-259.9	-237	-297	-377.4	-133.2
69.25	26.95	-250	-224	-286	-372.9	-192
69.292	28.07	-230.9	-201	-248	-372	-295.4
69.334	23.58	-216.8	-182	-223	-369.4	-331.9
69.375	20.21	-215.4	-173	-204	-369.4	-333.7
69.417	7.86	-189.9	-153	-151	-368.5	-373.8
69.459	-19.09	-156.7	-132	-77	-364	-409.5
69.5	-22.46	-143.9	-115	-40	-364	-405
69.542	-31.44	-129.8	-103	0	-360.4	-412.1
69.584	-41.54	-113.5	-94	40	-363.1	-415.7
69.625	-75.23	-80.98	-75	118	-359.6	-395.2
69.667	-89.82	-60.47	-53	157	-355.1	-399.7
69.709	-107.8	-43.5	-44	208	-357.8	-395.2
69.75	-116.8	-21.57	-37	237	-358.7	-388.1
69.792	-158.3	28.64	-17	303	-348.9	-387.2
69.834	-171.8	50.57	-9	347	-348.9	-376.5
69.875	-174	49.86	-9	354	-350.6	-380
69.917	-212.2	94.42	-4	409	-344.4	-376.5
69.959	-235.8	128.4	7	449	-335.5	-380.9
70	-242.5	146.1	11	455	-322.1	-381.8
70.042	-244.8	154.5	6	457	-312.3	-382.7
70.084	-247	158.8	3	464	-304.3	-384.5
70.125	-258.2	160.9	3	466	-266.9	-388.1
70.167	-254.9	163	3	459	-255.3	-389.9
70.209	-254.9	165.9	-3	458	-236.6	-389.9
70.25	-253.8	160.2	-10	456	-225.9	-396.1
70.292	-253.8	140.4	-23	398	-186.7	-389
70.334	-239.2	113.5	-36	364	-159.1	-389
70.375	-242.5	100.1	-37	373	-151.9	-393.4
70.417	-229.1	90.88	-54	313	-108.3	-387.2
70.459	-208.8	-6.012	-81	262	-28.96	-384.5
70.5	-194.2	-48.45	-95	225	9.356	-384.5
70.542	-188.6	-89.47	-107	202	40.54	-380.9
70.584	-168.4	-128.4	-116	175	81.53	-384.5
70.625	-135.9	-198.4	-127	138	162.6	-389.9
70.667	-122.4	-231.6	-135	112	217	-399.7
70.709	-117.9	-261.3	-140	102	258.9	-398.8
70.75	-101.1	-283.3	-143	86	300.7	-400.5
70.792	-70.74	-314.4	-151	60	397	-411.2
70.834	-49.4	-324.3	-149	48	422.8	-411.2
70.875	-35.93	-321.5	-152	48	429.1	-412.1
70.917	4.491	-325	-149	39	461	-408.6
70.959	52.77	-327.1	-151	26	517	-387.2
71	85.33	-325.7	-148	15	521	-367.6
71.042	113.4	-325.7	-144	13	513	-347.1
71.084	140.4	-323.6	-148	11	507	-323.9
71.125	187.5	-320.7	-152	9	406	-274.9
71.167	207.7	-316.8	-148	3	336	-242.8
71.209	227.9	-314.1	-150	12	266	-204.5
71.25	241.4	-307	-147	12	187	-161.7
71.292	260.5	-301.6	-153	18	15	-85.1
71.334	271.7	-296.3	-147	28	-87	-29.85
71.375	276.2	-295.4	-148	26	-122	-34.31
71.417	279.6	-282	-138	24	-252	42.33
71.459	274	-272.2	-120	22	-407	133.2
71.5	263.9	-263.3	-106	16	-461.5	168
71.542	257.1	-257.1	-100	16	-483.9	177.8
71.584	242.5	-248.2	-82	9	-496.3	216.1
71.625	201	-220.5	-57	5	-536.7	269.6
71.667	192	-200.9	-39	6	-547.9	279.4
71.709	156.1	-177.8	-28	1	-555.8	274
71.75	131.4	-153.7	-16	3	-550.2	268.7
71.792	53.89	-96.68	11	4	-536.7	225.9
71.834	26.95	-77.08	28	4	-528.8	202.7
71.875	25.82	-60.15	27	4	-525.5	206.3
71.917	-32.56	-20.05	46	4	-505.3	138.6
71.959	-94.32	49.46	61	4	-492.9	37.87
72	-141.5	86.88	74	5	-480.6	-20.94
72.042	-166.2	116.3	77	8	-464.8	-69.06
72.084	-195.4	140.3	81	8	-459.2	-129.7
72.125	-241.4	193.8	86	8	-434.5	-225
72.167	-262.7	224.1	90	4	-434.5	-282.9
72.209	-287.4	256.2	92	8	-423.3	-328.4
72.25	-311	279.4	89	8	-405.3	-367.6
72.292	-335.7	311.4	87	8	-388.5	-389.9
72.334	-340.2	335.5	77	8	-376.1	-402.3
72.375	-339.1	336.4	75	9	-377.3	-396.1
72.417	-348.1	342.6	59	18	-373.9	-400.5
72.459	-345.8	355.1	24	9	-357.1	-398.8
72.5	-350	354.2	3	0	-357.1	-398.8
72.542	-352	360.4	-1	-10	-346.9	-390.7
72.584	-350	361.3	-15	-21	-345.8	-387.2
72.625	-350	351.5	-35	-47	-325.6	-386.3
72.667	-346	339.1	-52	-73	-318.9	-383.6
72.709	-335	330.1	-56	-91	-314.4	-378.3
72.75	-333	317.7	-61	-124	-306.5	-375.6
72.792	-322	292.7	-63	-173	-294.2	-365.8
72.834	-310	278.5	-65	-198	-289.7	-369.4
72.875	-305	281.1	-63	-207	-290.8	-371.1
72.917	-276	251.7	-59	-265	-275.1	-366.7
72.959	-244	204.5	-51	-290	-265	-372
73	-224	169.8	-45	-307	-260.5	-370.2
73.042	-190	129.7	-38	-337	-259.4	-369.4
73.084	-162	102.9	-32	-340	-261.6	-375.6
73.125	-98	23.61	-20	-352	-265	-382.7
73.167	-64	-14.7	-13	-357	-270.6	-384.5
73.209	-29	-55.69	-2	-373	-275.1	-385.4
73.25	9	-95.79	7	-375	-284.1	-385.4
73.292	69	-175.1	22	-385	-294.2	-386.3
73.334	97	-218.8	32	-397	-300.9	-382.7
73.375	96	-215.2	27	-393	-304.3	-381.8
73.417	139	-281.1	44	-394	-316.6	-387.2
73.459	157	-327.5	64	-391	-322.2	-387.2
73.5	161	-342.6	65	-383	-320	-389
73.542	161	-351.5	68	-376	-325.6	-391.6
73.584	159	-349.8	74	-373	-323.4	-390.7
73.625	157	-346.2	80	-338	-332.4	-396.1
73.667	163	-343.5	88	-333	-338	-397.9
73.709	138	-333.7	92	-314	-332.4	-393.4
73.75	118	-332.8	94	-294	-326.7	-393.4
73.792	69	-324.8	97	-258	-302	-391.6
73.834	45	-320.3	91	-230	-287.4	-390.7
73.875	40	-321.2	85	-236	-288.6	-386.3
73.917	-6	-317.7	81	-214	-248.1	-365.8
73.959	-61	-314.1	74	-191	-208.8	-319.5
74	-91	-315	69	-187	-169.5	-284.7
74.042	-120	-315.9	66	-173	-123.5	-260.6
74.084	-146	-315	61	-169	-69.61	-217.9
74.125	-195	-318.6	47	-159	30.32	-161.7
74.167	-225	-318.6	37	-163	78.6	-123.4
74.209	-248	-319.5	26	-161	150.5	-91.34
74.25	-263	-320.3	11	-170	203.2	-30.74
74.292	-278	-324.8	-31	-190	305.4	67.28
74.334	-283	-323.9	-47	-208	342.5	133.2
74.375	-287	-321.2	-50	-202	339.1	137.7
74.417	-287	-325.7	-85	-218	396.4	230.3
74.459	-290	-324.8	-128	-248	437.9	330.1
74.5	-285	-322.1	-150	-265	451.4	355.1
74.542	-284	-310.5	-168	-286	462.6	383.6
74.584	-282	-303.4	-192	-284	478.3	394.3
74.625	-272	-275.8	-230	-308	486.2	399.7
74.667	-273	-257.1	-252	-315	472.7	397.9
74.709	-269	-239.3	-268	-324	442.4	398.8
74.75	-260	-230.3	-281	-338	402	392.5
74.792	-240	-193.8	-299	-353	256	355.1
74.834	-228	-186.7	-308	-371	178.5	317.7
74.875	-227	-171.5	-312	-363	148.2	311.4
74.917	-205	-154.6	-332	-357	14.6	204.5
74.959	-181	-116.3	-354	-350	-206.6	99.36
75	-172	-99.36	-361	-356	-293.1	43.22
75.042	-157	-84.21	-363	-350	-353.7	-27.18
75.084	-143	-67.28	-371	-353	-399.7	-77.97
75.125	-110	-42.33	-375	-345	-409.8	-198.3
75.167	-93	-28.96	-382	-336	-410.9	-245.5
75.209	-84	-10.25	-383	-339	-416.6	-297.2
75.25	-74	-1.337	-384	-333	-419.9	-325.7
75.292	-68	11.14	-379	-311	-423.3	-353.3
75.334	-67	15.59	-382	-294	-432.3	-359.6
75.375	-69	16.49	-378	-274	-432.3	-356
75.417	-68	28.96	-355	-242	-449.1	-360.4
75.459	-64	28.96	-313	-182	-471.6	-350.6
75.5	-70	25.4	-288	-147	-471.6	-350.6
75.542	-75	15.59	-256	-95	-476.1	-348.9
75.584	-89	11.14	-233	-69	-495.2	-343.5
75.625	-120	-2.228	-167	-4	-515.4	-350.6
75.667	-131	-17.38	-138	51	-514.2	-353.3
75.709	-148	-29.85	-108	103	-501.9	-353.3
75.75	-163	-50.35	-76	131	-494	-357.8
75.792	-193	-83.32	-15	195	-478.3	-364
75.834	-209	-102	11	242	-481.7	-370.2
75.875	-209	-108.3	22	263	-473.8	-371.1
75.917	-233	-141.2	54	307	-460.4	-372
75.959	-257	-174.2	96	348	-453.6	-380.9
76	-268	-199.2	108	365	-449.1	-380.9
76.042	-277	-217.9	127	359	-442.4	-385.4
76.084	-290	-233	133	361	-435.6	-389
76.125	-313	-259.8	164	390	-421.1	-392.5
76.167	-318	-261.5	178	396	-405.3	-397
76.209	-322	-267.8	182	401	-398.6	-396.1
76.25	-311	-276.7	191	398	-386.2	-394.3
76.292	-299	-285.6	205	384	-372.8	-396.1
76.334	-287	-288.3	203	363	-369.4	-398.8
76.375	-290	-288.3	203	357	-366	-398.8
76.417	-260	-294.5	206	331	-359.3	-400.5
76.459	-221	-286.5	201	304	-340.2	-397
76.5	-201	-279.4	195	270	-335.7	-397
76.542	-187	-273.1	186	244	-327.9	-392.5
76.584	-161	-265.1	185	240	-323.4	-396.1
76.625	-126	-250.8	173	147	-321.1	-397.9
76.667	-112	-247.3	164	111	-312.1	-395.2
76.709	-95	-245.5	163	75	-314.4	-397
76.75	-79	-243.7	154	29	-309.9	-397.9
76.792	-46	-258	136	-33	-313.3	-389.9
76.834	-22	-261.5	121	-76	-315.5	-390.7
76.875	-13	-260.6	122	-87	-313.3	-389
76.917	24	-274.9	92	-132	-314.4	-380.9
76.959	64	-288.3	42	-191	-322.2	-364
77	91	-287.4	6	-210	-325.6	-362.2
77.042	108	-287.4	-32	-217	-330.1	-352.4
77.084	131	-284.7	-63	-250	-335.7	-349.8
77.125	174	-276.7	-130	-292	-346.9	-348.9
77.167	197	-268.7	-174	-314	-351.4	-354.2
77.209	213	-268.7	-214	-325	-357.1	-350.6
77.25	223	-253.5	-242	-332	-358.2	-356
77.292	228	-242.8	-280	-344	-363.8	-363.1
77.334	223	-220.5	-334	-352	-362.7	-370.2
77.375	220	-221.4	-340	-349	-359.3	-370.2
77.417	211	-191.1	-376	-360	-281.8	-371.1
77.459	207	-171.5	-386	-377	-242.5	-372.9
77.5	193	-130.5	-411	-371	-162.8	-384.5
77.542	176	-101.1	-428	-374	-117.9	-388.1
77.584	162	-74.41	-432	-377	-65.12	-392.5
77.625	135	-45.89	-430	-380	-16.84	-396.1
77.667	96	6.683	-415	-382	93.19	-408.6
77.709	61	32.52	-408	-376	146	-413
77.75	34	61.93	-395	-377	207.7	-413
77.792	6	94.9	-390	-368	256	-420.1
77.834	-51	143.9	-377	-347	333.5	-426.4
77.875	-54	146.6	-376	-349	339.1	-428.2
77.917	-106	188.5	-367	-329	381.8	-432.6
77.959	-147	205.4	-363	-313	399.7	-421.9
78	-209	221.4	-364	-298	415.4	-408.6
78.042	-231	228.6	-361	-282	416.6	-385.4
78.084	-247	233	-356	-293	400.8	-385.4
78.125	-258	241	-352	-263	381.8	-372.9
78.167	-286	240.1	-321	-249	302	-361.3
78.209	-292	225.9	-307	-230	239.2	-351.5
78.25	-300	206.3	-285	-221	180.8	-342.6
78.292	-315	178.7	-265	-216	106.7	-334.6
78.334	-329	119	-214	-189	-24.7	-331.9
78.375	-335	113.6	-202	-201	-40.42	-314.1
78.417	-340	56.58	-161	-166	-176.3	-319.5
78.459	-343	32.52	-141	-146	-261.6	-330.1
78.5	-336	-21.83	-91	-95	-371.6	-358.7
78.542	-324	-61.93	-70	-76	-427.8	-340
78.584	-311	-99.36	-44	-56	-455.9	-354.2
78.625	-286	-130.5	-13	-30	-488.4	-357.8
78.667	-249	-191.1	18	42	-513.1	-374.7
78.709	-221	-215.2	50	77	-513.1	-378.3
78.75	-190	-240.1	82	112	-513.1	-381.8
78.792	-167	-254.4	110	150	-513.1	-385.4
78.834	-107	-296.3	178	227	-498.5	-388.1
78.875	-113	-301.6	194	219	-496.3	-395.2
78.917	-53	-312.3	233	275	-481.7	-396.1
78.959	-20	-309.7	275	313	-471.6	-395.2
79	29	-302.5	294	364	-455.9	-392.5
79.042	62	-294.5	305	385	-448	-399.7
79.084	78	-293.6	316	400	-443.5	-398.8
79.125	108	-287.4	320	404	-435.6	-401.4
79.167	145	-270.4	323	418	-426.7	-402.3
79.209	158	-267.8	324	423	-436.8	-406.8
79.25	157	-275.8	324	423	-428.9	-411.2
79.292	148	-273.1	327	429	-434.5	-416.6
79.334	122	-268.7	312	412	-422.2	-401.4
79.375	120	-268.7	312	405	-417.7	-408.6
79.417	78	-266.9	294	369	-413.2	-403.2
79.459	46	-265.1	273	328	-402	-397.9
79.5	2	-261.5	228	248	-402	-375.6
79.542	-25	-250.8	185	215	-390.7	-357.8
79.584	-53	-244.6	181	147	-393	-334.6
79.625	-80	-238.4	146	88	-388.5	-304.3
79.667	-146	-221.4	88	-7	-384	-241.9
79.709	-184	-207.2	49	-59	-381.8	-199.2
79.75	-200	-206.3	21	-99	-381.8	-150.1
79.792	-239	-192	-14	-154	-384	-119
79.834	-311	-146.6	-88	-231	-378.4	-24.5
79.875	-311	-143.9	-91	-239	-381.8	-10.25
79.917	-359	-98.47	-158	-279	-381.8	81.53
79.959	-370	-70.84	-184	-309	-388.5	119
80	-365	-7.574	-223	-331	-389.6	209.9
80.042	-361	34.31	-237	-355	-391.9	250.8
80.084	-362	62.82	-247	-372	-381.8	285.6
80.125	-358	95.79	-254	-392	-394.1	316.8
80.167	-343	164.4	-271	-395	-395.2	358.7
80.209	-334	199.2	-281	-403	-395.2	386.3
80.25	-326	227.7	-286	-401	-387.4	400.5
80.292	-317	253.5	-293	-395	-382.9	416.6
80.334	-299	291.8	-297	-399	-367.2	414.8
80.375	-296	291.8	-297	-398	-360.4	401.4
80.417	-291	323.9	-305	-397	-322.2	356.9
80.459	-276	337.3	-304	-399	-308.8	336.4
80.5	-266	333.7	-310	-408	-272.8	251.7
80.542	-262	326.6	-309	-406	-233.5	198.3
80.584	-257	313.2	-311	-404	-185.3	146.6
80.625	-257	306.1	-310	-421	-131.4	101.1
80.667	-257	282	-312	-409	-12.35	20.94
80.709	-262	244.6	-310	-405	43.79	-35.2
80.75	-262	207.2	-310	-408	90.95	-91.34
80.792	-267	170.6	-303	-400	130.2	-144.8
80.834	-272	83.32	-289	-391	216.7	-266.9
80.875	-271	69.06	-286	-395	225.7	-281.1
80.917	-281	11.14	-267	-385	282.9	-368.5
80.959	-289	-48.56	-255	-375	315.5	-391.6
81	-302	-132.3	-222	-360	379.5	-438
81.042	-309	-175.1	-209	-351	407.6	-449.6
81.084	-307	-206.3	-189	-346	434.5	-465.6
81.125	-307	-249.1	-174	-344	449.1	-470
81.167	-306	-312.3	-143	-341	464.8	-475.4
81.209	-298	-338.2	-133	-345	468.2	-487.9
81.25	-303	-359.6	-119	-347	459.2	-485.2
81.292	-302	-376.5	-111	-341	463.7	-486.1
81.334	-298	-379.2	-92	-334	436.8	-455.8
81.375	-295	-374.7	-90	-337	425.5	-454.9
81.417	-294	-360.4	-72	-319	375	-426.4
81.459	-288	-352.4	-68	-315	293.1	-416.6
81.5	-289	-329.3	-52	-321	131.4	-386.3
81.542	-294	-323.9	-41	-313	48.28	-377.4
81.584	-285	-313.2	-41	-305	-48.28	-358.7
81.625	-288	-306.1	-27	-307	-128	-350.6
81.667	-287	-293.6	-7	-300	-265	-351.5
81.709	-287	-290.9	4	-295	-323.4	-354.2
81.75	-284	-285.6	11	-294	-376.1	-359.6
81.792	-286	-281.1	25	-300	-419.9	-364.9
81.834	-270	-275.8	44	-308	-490.7	-380.9
81.875	-264	-277.6	45	-302	-486.2	-379.2
81.917	-252	-262.4	66	-314	-523.2	-389
81.959	-240	-252.6	78	-312	-555.8	-391.6
82	-209	-230.3	88	-332	-544.6	-387
82.042	-194	-219.7	93	-330	-545.7	-375.6
82.084	-175	-206.3	95	-329	-544.6	-369.4
82.125	-151	-196.5	103	-327	-534.5	-369.4
82.167	-97	-173.3	106	-337	-518.7	-358.7
82.209	-69	-156.4	107	-338	-516.5	-356.9
82.25	-35	-128.8	107	-331	-503	-349.8
82.292	-3	-105.6	109	-335	-486.2	-344.4
82.334	71	-46.78	106	-327	-448	-342.6
82.375	83	-44.11	105	-343	-450.2	-337.3
82.417	132	14.7	102	-343	-423.3	-336.4
82.459	165	40.54	97	-353	-409.8	-343.5
82.5	208	98.47	91	-349	-393	-348.9
82.542	213	121.6	90	-345	-393	-352.4
82.584	217	137.7	86	-348	-398.6	-354.2
82.625	215	147.5	87	-349	-398.6	-356
82.667	218	153.7	87	-341	-402	-360.4
82.709	216	153.7	87	-338	-400.8	-363.1
82.75	216	160	79	-329	-399.7	-364
82.792	206	161.7	71	-292	-395.2	-372.9
82.834	182	151.9	49	-252	-395.2	-370.2
82.875	181	150.1	49	-268	-397.5	-373.8
82.917	136	130.5	29	-177	-396.4	-381.8
82.959	114	114.5	17	-134	-396.4	-385.4
83	57	69.06	11	-45	-402	-389
83.042	33	45.89	-3	7	-402	-392.5
83.084	4	23.61	-10	52	-400.8	-392.5
83.125	-21	-3.119	-12	114	-400.8	-391.6
83.167	-78	-46.78	-22	194	-394.1	-384.5
83.209	-104	-73.51	-23	246	-379.5	-373.8
83.25	-137	-98.47	-29	302	-367.2	-368.5
[truncated: 1,049 more rows]

## Sheet: ED_Fig_2_d
t	Green	Lightblue	Lilac	Orange	Pink	Black
0	-76.61	264.4	-61.46	-63.27	-65.71	-69.7
0.042	-76.5	278.5	-62.18	-63.9	-65.83	-70.45
0.083	-72.33	327.5	-63.29	-63.36	-64.38	-70.35
0.125	-72.11	339.3	-63.6	-63.27	-59.76	-70.47
0.167	-70.24	335.1	-63.62	-63.52	-62.65	-70.05
0.209	-69.86	346.6	-63.45	-63.55	-65.77	-70.53
0.25	-69.07	351.5	-63.39	-63.9	-66.51	-70.94
0.292	-69.44	350.3	-64.22	-63.97	-66.45	-71.36
0.334	-69.85	345.6	-64.14	-63.89	-66.49	-71.69
0.375	-70.75	345.1	-64.16	-63.62	-66.4	-71.77
0.417	-71.47	338	-64.29	-63.57	-65.61	-71.51
0.459	-71.54	333.6	-64.31	-63.55	-65.61	-71.79
0.501	-73.66	315.2	-64.45	-63.81	-65.66	-71.79
0.542	-69.79	328.3	-64.3	-63.72	-65.57	-71.74
0.584	-32.61	294.4	-74.91	-64.61	-65.58	-72.48
0.626	7.964	307.6	-78.75	-64.82	-65.63	-71.68
0.667	9.408	294	-45.87	-64.79	-65.68	-69.54
0.709	7.823	282.6	-10.69	-65.15	-65.79	-68.56
0.751	1.141	274.4	56.06	-64.8	-65.96	-64.21
0.792	-4.871	256.3	102.5	-65.06	-66.22	-62.95
0.834	-9.009	253.7	149.9	-65.51	-66.31	-62.06
0.876	-7.506	245.9	194.5	-65.68	-66.47	-61.5
0.918	-4.66	228	320.2	-65.3	-66.34	-62.56
0.959	-7.223	228.4	355	-65.52	-66.26	-63.23
1.001	2.642	230.6	373.2	-65.48	-66.33	-63.76
1.043	-7.571	235.5	384	-65.63	-66.38	-64.02
1.084	-7.318	209.2	388.4	-65.77	-66.57	-65.03
1.126	6.426	212.6	386.5	-65.9	-66.65	-65.19
1.168	8.146	201	386.7	-65.74	-66.53	-65.3
1.21	9.108	192.8	368.3	-65.63	-66.58	-65.69
1.251	2.638	181.8	360.1	-65.53	-66.8	-66.73
1.293	3.029	178.5	345.1	-65.6	-66.8	-66.7
1.335	2.157	181.8	339.5	-65.67	-66.6	-66.63
1.376	4.425	170.4	336.6	-65.33	-66.66	-66.59
1.418	2.242	173.9	332.4	-65.48	-67.07	-66.03
1.46	-9.282	157	330	-65.63	-67.18	-65.66
1.502	-3.239	168.5	332.9	-65.81	-67.33	-65.79
1.543	6.586	166.9	330	-65.74	-67.78	-65.77
1.585	9.626	164.9	330.9	-65.69	-68.3	-66.21
1.627	-3.728	166.5	329.5	-65.1	-68.31	-66.67
1.668	-6.015	152.1	330.3	-65.01	-68.36	-66.8
1.71	-5.86	163.6	324.5	-64.83	-68.35	-66.79
1.752	-5.076	146.6	315.1	-64.61	-68.6	-66.76
1.793	3.375	162.1	312.7	-63.85	-69.01	-66.73
1.835	-1.388	167	310.8	-63.8	-68.25	-66.48
1.877	-5.687	190.1	310.7	-62.64	-66.3	-64.98
1.919	-6.488	173.6	308.7	-57	-61.85	-65.39
1.96	2.784	182.9	308.4	-63.82	-59.89	-55.92
2.002	1.861	166.7	305.6	-80.59	-71.96	-56.83
2.044	-4.555	187.4	302.7	-81.1	-74.82	-83.87
2.085	1.763	207.6	299.9	-75.62	-77.8	-101.4
2.127	-6.166	226.5	298.1	-71.82	-77.67	-90.7
2.169	6.404	253.8	298.4	-79.89	-76.12	-90.08
2.211	-4.236	284.6	292.7	-82.37	-76.72	-76.2
2.252	2.298	333.3	278	-82.8	-81.76	-54.04
2.294	-9.313	308.1	277	-89.82	-100.5	-18.81
2.336	-4.482	316.5	270.2	-86.82	-101	22.32
2.377	4.316	322.8	269.1	-102	-104	60.44
2.419	4.123	310	277.9	-83.82	-107.7	77.92
2.461	-3.818	295.4	276.8	-67.68	-109.3	115.8
2.503	-4.386	302.1	271.8	-40.63	-113	113.4
2.544	-2.387	303.8	267	-10.85	-115.2	134.2
2.586	-2.094	329.8	268.8	40.6	-120.6	159
2.628	9.93	332.4	266.9	66.39	-123.6	176.3
2.669	-1.67	330.2	263.9	92.17	-125	184.5
2.711	-9.678	324.4	264.7	117.2	-126.1	170.3
2.753	2.023	317.1	250.9	177.5	-127.5	189.2
2.794	5.9	311.6	257.3	209.5	-127.5	199.5
2.836	1.912	307.4	271.8	258.2	-125.1	209.8
2.878	-8.347	299	289.8	269.2	-123.7	215.4
2.92	-6.084	280.3	276.4	266.1	-123.8	212.2
2.961	-7.112	266.2	267.4	263.2	-124.3	209
3.003	2.484	262.8	269.6	270.2	-125	216.9
3.045	9.588	250.7	271.2	270.2	-125.6	220.9
3.086	3.941	235	286.8	308.2	-127.9	234.4
3.128	-71.2	231.9	257.9	318.2	-127.8	231.2
3.17	-75.74	231.8	243.8	325.6	-127.7	224.1
3.212	-78.99	243.1	231.4	326.9	-127.6	210.6
3.253	-64.83	279.7	214.8	307.1	-127.7	191.5
3.295	-64.4	304.4	209.3	284.3	-127.7	186
3.337	-61.55	317.3	203.2	264.8	-127.8	184.4
3.378	-64.83	340.9	201	255.9	-127.7	182.8
3.42	-74.46	364.6	200.9	238	-128	182.8
3.462	-76.64	363.6	188	227.3	-125.9	183.6
3.504	-75.64	353.3	176.9	215.1	-123.2	186
3.545	-95.31	347.1	175.2	204.2	-122.1	188.4
3.587	-96.98	337.1	172.9	202.9	-111.9	198.7
3.629	-111.6	336.7	179.1	209.1	-110	198.7
3.67	-111.1	336.5	183.6	217.3	-107.4	198.7
3.712	-117.3	336.1	190	221.3	-65.95	198.7
3.754	-108.9	337.2	186.3	213.6	-58.54	199.5
3.795	-103.2	337.7	193.6	209.3	-27.59	200.3
3.837	-104.5	336.6	193.3	209.9	1.938	200.3
3.879	-96.57	335.1	196.1	216.9	-9.045	200.3
3.921	-96	328.2	191.7	222.2	-4.049	215.4
3.962	-93.82	324.2	185.9	219.2	8.023	214.6
4.004	-86.75	317.6	190.1	206.9	8.053	206.6
4.046	-87.35	310.1	184.3	200.1	8.308	204.2
4.087	-50.33	280.6	149.5	186.5	6.245	201.9
4.129	-34.77	260.5	140.5	185.1	3.868	201.9
4.171	-23.73	248.8	133.6	183.4	3.073	203.4
4.213	-19.64	230.8	128.3	178.4	6.176	209
4.254	-30.16	205.5	116.9	147.3	2.241	199.5
4.296	-32.19	189.6	120	114.2	7.793	191.5
4.338	-35.3	177.5	130.1	118.4	-5.123	186
4.379	-32.71	161.8	131.1	107.3	-4.516	176.4
4.421	-31.27	128.3	138.3	99.2	-4.53	173.3
4.463	-39.03	101	144	92.06	-3.053	181.2
4.505	-46.05	76.17	146.9	82.06	-5.936	182.8
4.546	-49.01	47.75	142.8	76.1	8.412	184.4
4.588	-41.76	-0.531	129.7	75.34	-4.153	186
4.63	-31.49	-20.38	123.8	79.28	-3.551	175.7
4.671	-17.62	-36.24	126.6	86.87	8.033	165.3
4.713	-7.506	-43.39	117.6	94.19	9.643	160.6
4.755	-4.66	-73.04	118.1	86.55	-5.16	155.8
4.796	-7.223	-94.26	111.9	76.28	5.571	149.4
4.838	2.642	-117.6	104.2	67.09	8.287	147.1
4.88	-7.571	-140.5	106.5	62.94	-5.779	148.7
4.922	-7.318	-180.4	102.7	69.14	-4.794	135.2
4.963	6.426	-198.1	85.75	75.18	2.317	124.8
5.005	8.146	-207.7	90.41	95.18	3.269	121.7
5.047	9.108	-221.6	90.27	133.2	-2.645	132
5.088	2.638	-268.6	69.17	180.1	-5.083	118.5
5.13	3.029	-288.6	55.87	194.6	-8.71	99.42
5.172	2.157	-306	39.46	197.4	-5.695	79.56
5.214	4.425	-313.4	37.22	202.1	-4.14	64.48
5.255	-7.318	-334.4	60.25	210.2	-9.926	55.74
5.297	6.426	-343.7	67.34	202.9	9.373	48.59
5.339	8.146	-355.4	81.11	196.6	-6.08	46.21
5.38	9.108	-358.8	88.59	190.2	-6.796	54.15
5.422	2.638	-365.8	73.74	180	1.271	73.21
5.464	3.029	-360.8	65.53	166.4	1.651	83.53
5.505	2.157	-363.8	69.3	156.9	-4.425	81.95
5.547	4.425	-386.2	53.58	143.4	-7.582	70.03
5.589	2.242	-364.1	51.43	123.4	-4.568	55.74
5.631	-9.282	-360.7	43.34	118.9	2.764	50.98
5.672	-3.239	-361.2	18.86	112	-4.109	51.77
5.714	6.586	-364.2	18.54	100.9	-4.576	50.98
5.756	9.626	-366.6	8.718	87.55	-9.446	68.45
5.797	-3.728	-364.4	-8.315	86.44	-3.672	81.95
5.839	-6.015	-362.5	-2.444	79.61	4.87	91.48
5.881	-5.86	-363.2	7.009	63.45	9.776	94.65
5.923	29.33	-365	8.267	34.18	3.677	79.56
5.964	31.29	-364.3	4.044	28.02	4.377	66.86
6.006	33.41	-363.2	9.885	25.18	-5.417	57.33
6.048	39.76	-363.7	3.47	13.18	-8.58	47.01
6.089	43.8	-364.2	-7.624	-0.218	-7.017	42.24
6.131	29.88	-364.9	-7.25	5.31	-9.342	46.21
6.173	16.83	-362.4	3.66	8.539	-8.501	53.36
6.215	8.146	-361.7	8.908	3.197	2.798	62.89
6.256	9.108	-364	4.889	2.449	-1.115	54.95
6.298	2.638	-362	-9.3	-4.35	-5.038	46.21
6.34	3.029	-361.3	-3.098	6.33	-2.718	31.92
6.381	2.157	-359.9	7.479	4.282	4.906	20.8
6.423	4.425	-362.3	3.533	-8.925	-1.993	4.917
6.465	2.242	-360.2	-9.271	8.437	5.961	-1.436
6.507	-9.282	-362.1	6.19	-8.645	7.456	-3.818
6.548	-3.239	-362	9.815	2.334	196.2	-6.995
6.59	6.586	-365.2	8.603	4.13	178.3	-22.08
6.632	9.626	-364.7	6.501	-3.108	172.7	-32.41
6.673	-3.728	-362.4	-8.004	-6.532	169.6	-41.14
6.715	-6.015	-361.1	7.706	1.708	161.6	-49.08
6.757	-5.86	-350.1	-6.377	-6.713	136.6	-55.44
6.798	-0.873	-325.9	-6.91	-2.756	121.1	-59.41
6.84	-14.5	-292.5	-1.011	-8.676	128.5	-54.64
6.882	-19.41	-255.3	-1.298	-8.11	117.6	-48.29
6.924	-20.3	-173.5	1.299	-5.112	117.6	-68.14
6.965	-12.45	-101.1	8.573	4.903	115.5	-79.05
7.007	2.157	-39.21	7.841	9.502	116.2	-87.23
7.049	4.425	4.562	7.731	-7.983	119.9	-80.19
7.09	2.242	103.1	-2.558	-4.612	129.2	-91.96
7.132	-9.282	160.3	209	1.139	129.7	-96.6
7.174	-3.239	191.8	216.7	7.395	125.2	-108.8
7.216	6.586	212.9	231.9	-5.198	120.7	-127.7
7.257	9.626	230.6	242.8	2.853	118.1	-132.4
7.299	-3.728	234.7	240.7	-9.88	122	-135.8
7.341	-6.015	231.8	232.2	-9.754	130	-137.2
7.382	-5.86	230.7	231	-9.996	140	-137.8
7.424	-5.076	233.6	228.9	-9.984	161	-139.5
7.466	3.375	242.6	239.3	1.611	182.1	-140.6
7.508	-1.388	254.9	260.7	-8.012	198.3	-140.9
7.549	-5.687	269.7	271.9	7.223	201.9	-141.1
7.591	-6.488	283.3	267.3	4.187	180.8	-138
7.633	-39.1	264.3	272.9	5.529	168	-135.2
7.674	-54.99	255.4	261.4	8.326	150.5	-124.7
7.716	-70.65	248.9	248.6	-4.815	138.4	-112
7.758	-96.82	251.7	239	1.741	118.3	-87.66
7.799	-97.76	258.6	244.1	-9.377	108.9	-84.81
7.841	-101.6	265.9	256.7	-5.046	102.1	-90.7
7.883	-103.9	273.3	259.9	-1.593	96.28	-102.6
7.925	-129.4	285.6	240.9	-24.15	78.21	-114.6
7.966	-142.8	275.2	219	-12.01	70.3	-116.3
8.008	-153.6	267.7	199.8	6.33	64.1	-115.9
8.05	-161.7	256.8	184.9	4.282	58.39	-113.8
8.091	-166.2	253.5	159.9	-8.925	54.39	-111
8.133	-164.2	246.9	158.4	8.437	56.44	-120.5
8.175	-154.6	245.6	158.1	-8.645	60.84	-125.9
8.217	-141.6	238.1	163.1	2.334	70.1	-125.1
8.258	-139.5	200.2	147	4.13	102.7	-112.6
8.3	-150.3	180.9	139.5	-3.108	123.7	-99.98
8.342	-168.9	167.9	134.9	-6.532	143.7	-85.87
8.383	-180.9	154.7	137.1	1.708	150.3	-74.11
8.425	-183.5	126.5	161.8	-6.713	152.4	-21.25
8.467	-174.7	105.5	174.2	-2.756	147.9	5.192
8.509	-158.6	86.37	192.2	-8.676	139.9	31.01
8.55	-135.5	78.59	194.7	-8.11	137.6	43.93
8.592	-112.3	62.38	203.4	-5.112	141.9	48.19
8.634	-111.9	62.03	187.7	4.903	147.9	43.41
8.675	-119.2	67.4	175.3	9.502	148.5	45.87
8.717	-135.8	77.62	164.1	-7.983	144.9	50.73
8.759	-134.4	120.5	165.2	-4.612	122	66.28
8.8	-138.8	152	169.7	73.42	109.9	75.93
8.842	-128.9	185.5	160.7	59.48	100.9	86.02
8.884	-136	227.5	146.1	51.24	96.06	89.51
8.926	-161	290.5	121.6	36.07	91.41	92.79
8.967	-163.6	312.4	116.2	25.99	89.31	86.4
9.009	-163.8	325.9	110.2	4.282	80.51	69.26
9.051	-158	333.7	105.7	-8.925	70.51	64.4
9.092	-133.8	325.5	74.27	8.437	62.77	48.4
9.134	-114.8	310.4	56.3	-8.645	62.99	47.28
9.176	-95.03	289.3	40.59	2.334	63.92	36.84
9.218	-80.74	273.9	37.92	4.13	68.47	22.18
9.259	-75.54	259.4	41.84	-3.108	82.61	-13.9
9.301	-86.05	255.5	51.52	-6.532	73.58	-30.02
9.343	-97.77	251.9	67.78	1.708	88.92	-36.3
9.384	-108	242.1	90.28	-6.713	79.37	-50.76
9.426	-106.8	200.3	119.8	-2.756	69.43	-55.54
9.468	-96.14	177.9	124.2	-8.676	77.24	-54.89
9.51	-89.76	154.7	123.6	-8.11	80.3	-55.08
9.551	-94.38	134.6	117.9	44.95	84.67	-55.15
9.593	-96.37	106.9	119.7	91.53	89.21	-62.63
9.635	-106.4	102	130.2	115.9	105.3	-77.45
9.676	-123.6	101.6	151.1	124.8	110.1	-86.72
9.718	-131.7	105.7	171.7	120.3	125.4	-92.54
9.76	-137.7	130.4	197	104.2	112.2	-102.3
9.801	-131.2	160.8	197.6	97.68	99.58	-106.1
9.843	-120.1	178.6	192.7	92.57	90.89	-116.1
9.885	-117.8	212.2	186.5	91.77	81.61	-131
9.927	-138.1	253.2	183.1	98.4	58.78	-154
9.968	-156.4	265.7	185.2	92.41	49.95	-164.8
10.01	-169.6	270.7	187.2	82.94	42.06	-171.1
10.052	-176.2	268.2	173.9	75.31	39.12	-172.8
10.093	-172.8	245.3	151.5	72.22	31.14	-175.4
10.135	-160.5	236.9	136.6	75.85	32.18	-175
10.177	-146	234.7	124.7	70.95	35.26	-172.2
10.219	-140.2	245.3	119	61.6	43.02	-163.7
10.26	-128.8	227.3	117.2	39.57	58.27	-140.3
10.302	-136.5	205.4	119.9	35.68	67.85	-114.2
10.344	-144.1	189.5	124.1	35.95	80.31	-94.17
10.385	-145.2	175.6	129.9	35.86	95.61	-89.18
10.427	-131.7	138.8	157.2	17.33	99.79	-81.84
10.469	-115.3	122.3	166.3	12.08	97.16	-88.8
10.511	-94.43	109.9	169.2	12.77	86.23	-104
10.552	-69.15	103.3	158.6	8.437	78.34	-113.8
10.594	-30.36	105.9	137.4	-8.645	73.59	-124
10.636	-12.05	107.3	133.2	2.334	74.55	-127
10.677	-6.015	111.2	133.6	4.13	83.71	-125.7
10.719	-5.86	111.9	140	-3.108	94.32	-129.8
10.761	-5.076	113.9	160.6	-6.532	85.48	-150.2
10.802	3.375	103	169.1	1.708	63.88	-159
10.844	-1.388	84.65	182.3	-6.713	54.76	-165.8
10.886	-5.687	64.48	188.5	-2.756	50.31	-171.6
10.928	-6.488	25.88	215.8	-122	43.26	-184.3
10.969	2.784	13.84	211.6	-143.7	43.34	-191.1
11.011	1.861	8.137	202.8	-159.3	49.33	-196.3
11.053	-4.555	10.84	174.6	-173.1	60.46	-200.3
11.094	1.763	36.22	151.2	-175.6	79.11	-195.1
11.136	-6.166	56.63	148.8	-171.1	88.63	-187.4
11.178	6.404	82.95	151.3	-155.5	96.22	-176.2
11.22	13.92	110.7	155.9	-133	96.88	-159
11.261	-1.388	179.5	176.7	-109	77.7	-110
11.303	-5.687	217	179.6	-102.9	70.45	-81.58
11.345	-6.488	249.6	176.2	-103.6	65.29	-68.14
11.386	2.784	277.8	163.9	-102.8	63.18	-33.03
11.428	1.861	307.3	116.7	-84.57	64.38	-24.17
11.47	-4.555	312.1	100.6	-68.73	70.09	-27.34
11.512	1.763	306.4	91.58	-48.15	80.36	-33.99
11.553	-6.166	292.7	87.12	-29.23	91.06	-26.05
11.595	6.404	253.8	93.26	-16.95	121	-22.29
11.637	-4.236	243.4	102.7	-20.38	141.8	-34.78
11.678	2.298	238.2	113.2	-22.95	137.8	-50.31
11.72	-9.313	242.9	117.7	-19.85	133.7	-60.63
11.762	-4.482	278.1	105.2	2.334	114.8	-64.99
11.803	-43.92	296	94.34	4.13	104.8	-65.74
11.845	-27.87	309.8	82.82	-3.108	100.2	-59.64
11.887	-11.54	315.7	74.06	-6.532	111.5	-73.34
11.929	2.784	304.9	75.67	1.708	120.6	-96.72
11.97	1.861	290.4	85.12	-6.713	119.9	-105.1
12.012	-4.555	272.1	87.69	-2.756	127.4	-113.7
12.054	1.763	263.2	87.25	-8.676	135.3	-114.5
12.095	-6.166	260	65.42	-8.11	126	-119.4
12.137	6.404	250.9	46.83	69.25	119.9	-127.1
12.179	-4.236	235.4	30	56.33	111.4	-132.4
12.221	2.298	209.6	19	45.96	107.1	-133.8
12.262	-9.313	165.4	24.72	33.94	75.24	-142.9
12.304	-4.482	155	14.04	31.57	92.83	-153.3
12.346	4.316	151	18.18	35.04	84.83	-162.1
12.387	-59.13	142	29.34	34.82	65.95	-171.2
12.429	-77.3	106.2	67.42	16.03	49.99	-184.2
12.471	-75.7	84.02	97.85	4.13	40.61	-192.3
12.513	-73.92	59.35	100.4	-3.108	40.48	-197.9
12.554	-66.71	36.91	105.6	-6.532	46.41	-205.1
12.596	-72.86	20.7	98.29	1.708	62.61	-215.6
12.638	-84.92	14.33	101.8	-6.713	80.68	-220.2
12.679	-98.87	14.54	100.2	-2.756	85.19	-224.1
12.721	-117.9	6.97	108.3	-8.676	92.27	-227.8
12.763	-118.9	14.01	128.3	-8.11	81.16	-221.8
12.804	-105.4	2.86	143.5	-5.112	76.25	-214.4
12.846	-103.2	-7.452	159.5	-52.28	84.95	-201.6
12.888	-106.6	-14.04	180.9	-51.52	93.09	-184.4
12.93	-134.2	-12.01	173.1	-29.71	108.5	-139.1
12.971	-140.4	1.172	157.4	-11.78	131.2	-125.9
13.013	-156.9	19.79	141.6	16.2	145.9	-118.7
13.055	-162.1	24.79	128.6	61.79	155.7	-118.9
13.096	-155.7	70.33	133.5	120	157.8	-137.4
13.138	-157.9	86.81	140.3	149.8	157.7	-152
13.18	-168.8	96.61	154.7	151.3	144.8	-163
13.222	-188.9	94.5	170.9	160.4	124.2	-169.4
13.263	-205.2	75.28	207	152.4	71.12	-170.3
13.305	-210	79.47	209.7	147.9	50.79	-170.2
13.347	-216.1	79.76	188.2	148.9	26.09	-169.3
13.388	-215.5	89.75	172.4	151.6	10.44	-163.4
13.43	-247.4	130.5	150.5	160.5	-9.045	-158
13.472	-256	158.3	142.4	162	-4.049	-157.3
13.514	-259.7	175.6	142.1	150	8.023	-177.8
13.555	-261.9	189.9	150.7	148.1	8.053	-182.2
13.597	-264.1	204.6	157.5	151.1	8.308	-188
13.639	-258	218.6	176.5	147.9	6.245	-187.8
13.68	-247.2	233.7	195.1	144.5	3.868	-183.3
13.722	-232.6	226.7	193	140.7	3.073	-181.4
13.764	-226.4	213.8	188.3	123.2	6.176	-186
13.805	-236.1	209.8	171.6	112.9	2.241	-200.2
13.847	-247.7	206.8	165	109.9	7.793	-210.9
13.889	-256.3	202.8	165.5	109.9	-5.123	-220.7
13.931	-252.6	185.9	180.2	102.3	-4.516	-235.9
13.972	-244.6	168.3	180.5	89.6	-4.53	-243.7
14.014	-239.8	146.2	196.9	70.69	59.91	-251.6
14.056	-224.4	120.5	206.9	41.78	63.02	-260
14.097	-185.2	72.27	208.1	-15.97	95.72	-249.8
14.139	-155.7	52.88	196.2	-37.8	66.72	-245.2
14.181	-146.3	41.63	178	-57.46	51.49	-227.8
14.223	-144.5	33.11	164.5	-69.33	75.15	-201.3
14.264	-153.7	36.01	126.4	-73.97	87.28	-130.9
14.306	-153.1	22.64	117.1	-75.33	102	-94.78
14.348	-147.8	-0.499	120.9	-84.14	117	-61.5
14.389	-136	7.24	106.2	-100.8	122.9	-34.5
14.431	-86.5	-22.41	80.31	-114.8	146.6	-5.288
14.473	-73.4	-40.32	64.44	-111.5	148	0.627
14.515	-56.3	-62.12	52.61	-102.1	141.5	0.459
14.556	-48.81	-79.69	48.62	-91.2	142.3	0.665
14.598	-56.07	-108.3	52.26	-43.8	146.8	10.52
14.64	-51.52	-113.6	59.82	-24.28	152.8	17.86
14.681	-38.47	-122.2	67.19	-10.88	160.7	20.03
14.723	-10.62	-127	78.53	-2.756	160.3	14.63
14.765	26.81	-110.1	123	-8.676	142.8	-10.58
14.806	48.43	-97.97	145	-8.11	129.6	-19.43
14.848	53.03	-72.83	156.1	-5.112	123.7	-25.75
14.89	57.8	-43.07	163.3	4.903	117.1	-30.17
14.932	43.03	16.06	161.1	9.502	89.89	-62.27
14.973	33.78	90.61	142.4	-7.983	75.86	-82.88
15.015	31.35	142.8	136.7	-4.612	74.59	-101.7
15.057	25.01	161.4	139	1.139	49.33	-109.6
15.098	1.763	239	151.5	7.395	27.7	-124.7
15.14	-6.166	265.5	163.7	-5.198	21.26	-126.6
15.182	6.404	284	169	2.853	16.59	-127.5
15.224	-4.236	305.2	168.6	-9.88	8.023	-135.8
15.265	2.298	291.1	173.6	-9.754	8.053	-160.1
15.307	-9.313	285	167.5	-9.996	8.308	-173
15.349	-4.482	264.3	167.1	119.4	6.245	-181.6
15.39	4.316	269.9	165.9	119.2	3.868	-187.8
15.432	4.123	259.9	133.2	104.7	3.073	-200.8
15.474	-3.818	257.8	119.1	107.8	6.176	-205.8
15.516	-81.5	224.9	110.1	114.7	2.241	-213.9
15.557	-67.17	209.5	113	123.7	7.793	-218.6
15.599	-41.63	138.6	127.2	164.8	-5.123	-223
15.641	-43.12	121.8	130.1	175.9	-4.516	-223.6
15.682	-49.97	111.7	135.5	180.4	-4.53	-222.9
15.724	-64.42	102.9	147	176.3	-3.053	-218.4
15.766	-84.92	64.62	176.1	162.1	-5.936	-199.5
15.807	-88.88	45.78	181.4	162	8.412	-185.4
15.849	-80.4	31.06	178	169.3	-4.153	-167.5
15.891	-69.51	17.88	170.7	176.3	-3.551	-141.2
15.933	-48.17	4.44	138.9	188	70.4	-127.5
15.974	-15.09	-28.02	130.2	198.3	61.18	-129.1
16.016	-10.37	-52.19	117.8	198.6	63.33	-136.8
16.058	-0.167	-82.09	121.8	190.3	72.53	-153.8
16.099	-17.96	-110.5	148	160.4	84.03	-172.6
16.141	-33.91	-120.4	154.4	146	93.64	-174
16.183	-45.9	-130.3	137.9	136.7	111.9	-172
16.225	-50.01	-134.5	130	130	129.4	-163.5
16.266	-39.07	-134.6	97.94	128.4	146.1	-147.4
16.308	-31.88	-128.5	94.51	135.1	147.3	-150.6
16.35	-12.33	-113.2	95.12	119.7	140.4	-160
16.391	-6.166	-95.33	99.92	101.3	132	-175
16.433	6.404	-42.66	84.22	40.82	99.18	-188.9
16.475	-4.236	-9.644	73.14	9.502	90.25	-194.1
16.517	2.298	4.38	56.83	-7.983	84.11	-196.7
16.558	-9.313	34.31	42.62	-4.612	77.39	-193.9
16.6	-4.482	105.2	10.92	1.139	74.19	-191.6
16.642	4.316	184.2	8.267	7.395	73.78	-186.8
16.683	4.123	185.4	4.044	-5.198	70.41	-187.3
16.725	-3.818	210.9	9.885	2.853	61.26	-189.1
16.767	-4.386	236.3	3.47	-9.88	35.3	-197.9
16.808	2.298	235.4	-7.624	-9.754	23.03	-190.9
16.85	-9.313	228.2	-7.25	-9.996	13.84	-177.9
16.892	-4.482	212.7	3.66	-9.984	8.053	-156.5
16.934	4.316	156.1	8.908	1.611	8.308	-101.6
16.975	4.123	131.1	4.889	-8.012	6.245	-96.83
17.017	-3.818	117.5	-9.3	139.9	3.868	-50.27
17.059	-4.386	108.4	-3.098	147.1	3.073	-37.57
17.1	-2.387	126.9	7.479	178	6.176	-29.88
17.142	-2.094	148.4	185.4	182.8	2.241	-20.94
17.184	9.93	182.8	184.5	176.4	7.793	-4.856
17.226	-100.2	222.1	196.2	162.2	-5.123	16.68
17.267	-126	287.5	191.1	112.1	-4.516	58.08
17.309	-132.8	311	181.3	87.88	-4.53	65.29
17.351	-126.7	325.6	182.1	73.21	-3.053	53.19
17.392	-122.2	333.9	182.7	56.53	-5.936	53.94
17.434	-138.6	323.4	160.4	49.19	8.412	39.06
17.476	-160.8	307.5	131.9	57.2	-4.153	31.17
17.517	-174.1	284.4	116.7	65.18	-3.551	26.45
17.559	-179	253.6	106.9	82.79	73.58	22.51
17.601	-190.1	201.5	90.9	97.59	40.77	25.87
17.643	-189.3	179.9	93.58	102.4	39.35	29.87
17.684	-173.9	165.6	98.6	98.93	41.89	37.57
17.726	-174.3	156.6	87.72	84.01	40.41	52.56
17.768	-180.9	151.3	46.44	34.96	57.33	36.67
17.809	-170.5	146.3	15.64	-7.983	6.245	12.06
17.851	-157.3	136.4	4.044	-4.612	3.868	-18.81
17.893	-140.8	118.4	9.885	1.139	3.073	-33.87
17.935	-115	105.2	3.47	7.395	6.176	-30.38
17.976	-116	105.4	-7.624	-5.198	2.241	-35.75
18.018	-124.3	100.8	-7.25	2.853	7.793	-27.1
18.06	-139.6	88.19	3.66	-9.88	-5.123	-10.76
18.101	-169.2	38.54	8.908	-9.754	-4.516	39.73
18.143	-174.1	11.4	20.6	-9.996	-4.53	55.77
18.185	-175.5	-24.15	20.82	-9.984	-3.053	65.26
18.227	-171.1	-52.49	14.12	1.611	-5.936	70.93
18.268	-151	-121.1	9.885	36.02	8.412	88.18
18.31	-134.5	-161.3	3.47	54.15	-4.153	103.4
18.352	-114.8	-202.9	-7.624	70.84	-3.551	119.2
18.393	-97.95	-226	-7.25	94.48	8.033	138.4
18.435	-59.21	-231.2	3.66	127	74.24	158.8
18.477	-56.29	-233.9	8.908	130.4	68.86	156.8
18.518	-58.54	-234.6	4.889	129.2	66.52	147.2
18.56	-73.96	-231.6	142.7	121.9	68.22	147.3
18.602	-66.57	-206.6	154.5	104.7	83.05	140.3
18.644	-63.18	-181.4	153.4	99.61	95.76	140
18.685	-35.53	-151.7	131.1	99.24	111.8	134.3
18.727	-9.313	-116	107.2	104	130.9	121.4
18.769	-4.482	-33.76	74.7	114.9	155.4	82.25
18.81	4.316	23.13	63.58	116.3	160.1	72.91
18.852	4.123	64.12	58.08	110.1	158.5	61.56
18.894	-3.818	91.17	60.06	98	150.1	52.66
18.936	-4.386	142.5	75.89	78.02	121.2	42.79
18.977	-2.387	152	100.6	76.01	114.2	38.29
19.019	-2.094	158.2	118.6	79.9	109.6	27.14
19.061	9.93	156.3	121.9	86.55	110.1	7.265
19.102	-1.67	133.8	115.4	114	107.1	-27.11
19.144	103.4	129.6	110.6	89.05	98.47	-40.2
19.186	97.83	131.2	110.4	77.94	82.85	-47.78
19.228	93.06	130.7	116.7	70.94	68.33	-54.03
19.269	56.53	91.04	134.1	72.92	50.6	-65.08
19.311	41.45	91.97	135.8	82.13	47.52	-73.09
19.353	31.92	84.4	133.9	85.14	55.2	-80.91
19.394	24.22	81.91	134.5	85.19	57.48	-92.59
19.436	-13.31	91.82	157.7	81.9	81.47	-95.03
19.478	-36.22	112.5	181.8	73.98	98.78	-112.7
19.52	-35.37	125.3	187.4	68.76	125	-125.7
19.561	-37.57	126.8	187.9	61.93	143.9	-127.8
19.603	-36.94	109.2	158.2	43.21	169.4	-162.6
19.645	-52.79	84	140.8	43.55	173.5	-167.4
19.686	-67.09	61.24	130.9	42.09	170.6	-161.8
19.728	-76.55	45.42	123.9	32.09	162	-157.1
19.77	-99.11	20.63	123.9	16.69	133.3	-123.3
19.811	-96.73	9.715	120.1	1.139	127.4	-112.7
19.853	-97.97	6.765	102.2	7.395	120.1	-87.51
19.895	-114.9	-10.8	85.56	-5.198	116.1	-78.9
19.937	-138.9	-34.29	66.74	2.853	115.2	-86.21
19.978	-144.4	-50.81	65.08	-9.88	100.9	-99.32
20.02	-139	-58.66	66.64	-9.754	88.23	-105.1
20.062	-146.7	-49.67	69.18	-9.996	69.5	-103.7
20.103	-164	-54.55	39.37	-9.984	52.07	-83.82
20.145	-187.6	-39.06	21.64	1.611	52.33	-75.7
20.187	-183.9	-24.95	3.47	-8.012	50.55	-55.77
20.229	-180.3	-10.14	-7.624	23.6	57.92	-37.2
20.27	-177.3	45.54	-7.25	7.395	63.4	-40.34
20.312	-198.4	93.04	3.66	-5.198	77.63	-41.56
20.354	-205.4	136.6	8.908	2.853	108.5	-31.7
20.395	-200.4	177.8	4.889	-9.88	108.7	-28.91
20.437	-187.1	239.1	-29.2	-9.754	88.18	-18.55
20.479	-166.4	259.3	-37.81	-9.996	80.08	-10.17
20.52	-147.7	261.6	-48.22	-9.984	70.92	0.466
20.562	-116	258.7	-55.96	1.611	63.9	-6.929
20.604	-121.1	237.9	-59.79	-99.92	58.33	18.42
20.646	-135.4	242.8	-60.07	-95.23	54.62	21
20.687	-156.5	253.2	-55.01	-92.99	42.68	32.71
20.729	-169.2	271.4	-73.11	-81.63	59.47	26.63
20.771	-167.4	305.2	-94.51	-55.99	66.84	21.66
20.812	-172	313.3	-107.4	-38.41	76.68	29.58
20.854	-159	309.9	-117.5	-15.6	94.19	42.59
20.896	-148.1	299.8	-127	10.91	117	57.9
20.938	-128.7	260.5	-134.6	49.23	174.5	102.9
20.979	-82.46	237.9	-133.1	54.93	180.4	111.5
21.021	-53.82	227.3	-126.5	54.84	187.8	126.7
21.063	-39.17	226.9	-116.2	43.86	189.9	133.6
21.104	-4.482	215.8	-80.22	28.16	172	151.4
21.146	4.316	203.6	-56.09	29.21	157.9	186.8
21.188	4.123	178.9	-26.48	35.18	147.7	201.1
21.23	-3.818	149.5	-0.498	48.91	140.3	208.2
21.271	-4.386	102.8	44.09	81.61	140.1	200.3
21.313	-2.387	89.51	47.2	92.55	139.8	177.2
21.355	-2.094	85.15	37.58	86.17	131	162.9
21.396	9.93	74.05	30.83	79.24	114.1	148.7
21.438	-1.67	55.26	12.69	77.9	86.48	125.6
21.48	-9.678	31.91	26.98	81.37	79.1	111.3
21.521	123.5	2.803	16.86	83.23	80.34	97.83
21.563	144.5	-29.58	24.06	78.3	62.9	85.92
21.605	183.7	-75.4	59.02	57.59	94.19	25.56
21.647	198.8	-82.33	80.2	49.42	95.18	13.65
21.688	188.8	-91.26	104.5	43.88	88.3	5.711
21.73	185.3	-91.6	123.7	42.56	76.05	-0.642
21.772	163	-74.66	170.6	47.26	56.35	-3.024
21.813	145.3	-58.19	177.5	42.87	48.55	-6.201
21.855	126.1	-35.23	176.2	32.31	42.98	-15.73
21.897	114.4	-7.732	165.7	24.06	34.25	-37.17
21.939	79.17	65.53	124	34.54	30.22	-82.44
21.98	59.71	100.2	105.9	46.99	30.42	-97.52
22.022	35.89	143	96.91	59.52	27.46	-107.4
22.064	28.74	186.2	92.97	72.3	18.49	-123.8
22.105	4.123	254.4	105.7	73.86	-15.08	-135.2
22.147	-3.818	288.7	122.7	63.03	-34.02	-145.4
22.189	-4.386	309.4	140.9	56.12	-47.66	-179.1
22.231	-2.387	315.6	162	47.63	-50.74	-197.8
22.272	-2.094	305	186.1	57.11	-75.24	-224.5
22.314	9.93	289.4	185.8	68.83	-87	-212.6
22.356	-1.67	269	177.5	90.3	-92.51	-247.7
22.397	-9.678	238.3	159.9	118.4	-101.8	-253.1
22.439	2.023	180.5	149.3	162.9	-103	-259.3
22.481	-229	175.7	153.1	143.9	-97.04	-265.5
22.523	-242.1	156.6	160.9	119.3	-95.98	-268.2
22.564	-253.7	119.3	167.6	89.09	-73.2	-272.7
22.606	-245.5	66.9	160.4	2.853	-39.29	-245
22.648	-235.6	38.08	141	-9.88	-27.98	-239.3
22.689	-221.5	14.82	133	-9.754	-14	-207.8
22.731	-199.8	-1.703	140.6	-9.996	2.241	-204
22.773	-189.7	-36.07	157.8	-9.984	7.793	-201.7
22.814	-197.7	-47.9	162.9	1.611	-5.123	-210.3
22.856	-214.6	-57.41	187.1	-8.012	-4.516	-233.2
22.898	-238.8	-60.17	191.6	7.223	-4.53	-248.6
22.94	-254.8	-69.12	181.8	-45.67	-3.053	-261.6
22.981	-249.2	-66.3	161.3	-29.98	-5.936	-257.8
23.023	-236.2	-56.6	129.9	-10.81	8.412	-249
23.065	-225.6	-35.21	113.6	13.08	-4.153	-233
23.106	-188.8	-2.789	93.52	40.38	-3.551	-192.2
23.148	-188	28.91	93.58	38.17	8.033	-166.1
23.19	-176.2	52.74	76.65	29.45	9.643	-141.7
23.232	-182.3	93.71	47.24	20.13	-5.16	-122.1
23.273	-184.8	151.7	25.97	34.09	5.571	-118.5
23.315	-178.5	175.4	21.86	22.83	8.287	-135
23.357	-166.2	187	24.57	29.31	-51.81	-161.6
23.398	-149.5	192.2	30.43	42.25	-74.5	-178.2
23.44	-109.9	182.7	52.8	40.92	-58.89	-198.8
23.482	-102.7	163.8	70.76	28.77	-56.34	-221.5
23.524	-103.9	136.4	80.86	11.88	-45.39	-212.4
23.565	-116.9	99.75	90.37	-11.32	-35.24	-226.4
23.607	-138.9	38.91	59.52	-43.98	-19.61	-222.5
23.649	-124.9	30.31	42.38	-49.01	-0.318	-215.8
23.69	-114.8	20.3	41.23	-50.1	10.91	-242.6
23.732	-109.4	25.92	42.71	-44.95	11.48	-247.6
23.774	-125.6	1.192	56.33	-16.45	30.93	-231.3
23.815	-143.3	-18.13	71.01	24.75	45.94	-225.4
23.857	-151.6	-44.7	89.7	37.55	86.32	-191.2
23.899	-153.5	-64.44	103.8	62.9	118.7	-197.3
23.941	-150.5	-74.93	114	94.05	165.1	-150.6
23.982	-159.9	-87.23	106.8	98.76	191.9	-118.5
24.024	-173.9	-86.88	105.4	94.27	182.1	-95.37
24.066	-183.4	-108.5	82.76	83.3	186.3	-60.32
24.107	-188.1	-150.3	53.94	46.47	161	1.549
24.149	-184.2	-175.7	49.94	32.95	150.1	5.36
24.191	-175.2	-192.1	49.7	24.09	148.7	10.25
24.233	-180.5	-204.1	56.06	20.21	155.2	12.64
24.274	-207	-212.6	82.39	28.57	177.5	9.584
24.316	-225.9	-218.4	104.4	40.5	195.2	-5.216
24.358	-242.1	-233.6	114	58.85	208.3	-16.28
24.399	-249.3	-243	118.5	82.04	218.9	-23.19
24.441	-248.6	-267.2	99.51	129.7	225.3	-26.82
24.483	-239.9	-263.6	78.27	143.2	216.7	-37.32
24.525	-228.4	-258.8	67.8	149.7	202.2	-41.5
24.566	-216	-240.4	61.81	148.4	181.8	-55.62
24.608	-166	-200.1	63.76	131.2	151.6	-89
24.65	-138.1	-165	72.3	124.7	148.1	-100.8
24.691	-114.4	-127.7	86.66	121.3	140	-112.7
24.733	-100.7	-102.5	107.7	117.9	130.7	-121
24.775	-92.16	-37.09	134.8	102.1	93.42	-132.4
24.816	-98.79	24.38	135.1	97.35	63	-155
24.858	-105.6	57.29	128.8	107.4	43.36	-173.7
24.9	-104.7	80.61	111.8	100.9	29.58	-169.5
24.942	-77.11	93.44	114.1	127.8	15.22	-213.8
24.983	-63.95	86.38	105.8	147.1	13.41	-210.5
25.025	-32.44	73.26	114.3	161.8	12.61	-240.6
25.067	-0.754	68.41	121.9	170.8	13.56	-249.5
25.108	32.03	77.9	158.6	162.1	17.59	-252.1
25.15	38.23	93.05	161.3	159.8	25.03	-243.5
25.192	39.59	102.9	158.6	154.2	23.51	-235.8
25.234	34.23	120	149.7	153.1	7.793	-204.6
25.275	13.93	148.6	120.3	161.4	-5.123	-171.8
25.317	15.84	146.7	98.92	162.4	-4.516	-170
25.359	24.71	168.6	92.69	158.5	-4.53	-172.3
25.4	37.51	146.7	82.88	155.9	-3.053	-181.4
25.442	38.65	127.3	83.78	147.3	-5.936	-213.2
25.484	26.48	118.4	98.47	151.3	8.412	-208.6
25.526	10.81	112.3	109.1	160	-4.153	-217
25.567	-10.12	113.3	122.1	171.4	-3.551	-211.1
25.609	-38.46	134.9	112.8	184.1	8.033	-182.1
25.651	-41.87	146.9	117	178.3	9.643	-160.5
25.692	-41.44	163.5	105.9	167.8	-5.16	-156.7
25.734	-32.73	185.2	103.9	164.6	5.571	-155.5
25.776	-36.29	245	98.64	149.1	8.287	-167.1
25.817	-52.28	269.5	116.7	144.3	-5.779	-171.4
25.859	-69.91	276.6	125	149.5	-4.794	-172.7
25.901	-81.5	283.4	128.7	139.9	126.3	-178.9
25.943	-87.7	270.1	119.5	123.6	133.6	-168.8
25.984	-79.4	254.2	122.1	79.43	131.8	-168.7
26.026	-65.13	223.2	128	46.2	108.2	-178.4
26.068	-59.86	191.8	130.8	17.11	97.52	-196.6
26.109	-69.01	163	108.2	-9.88	128.3	-205.9
26.151	-85.42	166.2	104.8	-9.754	107.2	-207.3
26.193	-106	172.4	104.7	-9.996	94.87	-208.3
26.235	-112.8	172.7	110.5	-9.984	80.59	-218.7
26.276	-119.2	147.5	130.7	1.611	52.52	-249.5
26.318	-106.7	115.7	135.6	-8.012	0.644	-259.8
26.36	-89.19	86.11	135.5	7.223	-4.516	-245
26.401	-37.46	43.28	105.4	4.187	-4.53	-236.6
26.443	-41.28	-26.23	83.83	-83.27	-3.053	-220.1
26.485	-45.02	-52.88	71.73	-89.7	-5.936	-203.8
26.527	-49.08	-74.87	65.87	-88.7	8.412	-185.3
26.568	-58.79	-96.49	65.86	-81.12	-4.153	-166.2
26.61	-88.5	-144.2	76.97	-58.11	-3.551	-154.1
26.652	-90.88	-165.2	88.48	-43.4	8.033	-162.2
26.693	-80.49	-187.9	109	-24.1	9.643	-168.4
26.735	-57.41	-201.2	119.6	-13.64	-5.16	-170.2
26.777	-47.72	-202.6	127.9	-9.996	5.571	-183.6
26.818	-51.35	-193.7	119.8	-9.984	8.287	-185.3
26.86	-70.93	-173.7	100.2	1.611	-5.779	-189.8
26.902	-76.88	-139.1	85.22	-8.012	-4.794	-188
26.944	-100.4	-54.91	76	7.223	2.317	-181.8
26.985	-95.6	-15.11	81.72	4.187	91.87	-184.4
27.027	-102.8	46.12	92.36	5.529	115.8	-195.1
27.069	-130.1	102.1	114	79.08	139.1	-219.2
27.11	-140.8	197.9	135.9	80.48	184.5	-232.6
27.152	-147.1	244.9	144.8	67.44	204	-233.5
27.194	-141.9	277.6	139	58.98	215.4	-226.3
27.236	-157.1	303.8	135.2	55.14	214.1	-220.1
27.277	-157.7	348.5	159.4	57.57	186.4	-182.7
27.319	-175.9	342.5	165.8	54.44	168.7	-156.1
27.361	-170.1	333.1	125.9	49.36	152.4	-134.7
27.402	-199.8	311.8	134.6	33.53	146.9	-115.6
27.444	-213.9	248.9	104.3	1.611	120.1	-112
27.486	-229.3	217.4	87.34	-8.012	99.62	-121.4
27.528	-245.6	190	54.37	7.223	74.21	-137.8
27.569	-245.4	165.5	31.2	4.187	55.2	-149.6
27.611	-311.9	125.6	-25.83	5.529	12.04	-162.2
27.653	-320.6	94.58	-55.23	8.326	-11.81	-161.3
27.694	-341.8	52.69	-75.73	-4.815	-45.12	-152.4
27.736	-359.4	23.06	-108.7	33.56	-85.86	-153.8
27.778	-362	-45.34	-160.4	80.86	-131.2	-153.3
27.819	-347.7	-82.61	-173.7	111.5	-159.2	-165.7
27.861	-331.4	-125	-187.1	119.3	-184.1	-180
27.903	-341.2	-168.3	-200.5	120.9	-197.2	-189.8
27.945	-368.9	-219.4	-199.6	112.9	-244.4	-213.8
27.986	-414.5	-239.5	-182.7	118.4	-255.9	-221
28.028	-396.1	-248.5	-167.5	131.3	-248.8	-235.2
28.07	-383.1	-253.9	-146.1	134.1	-251.2	-244.1
28.111	-353.2	-257.7	-104.2	169.3	-248.8	-270
28.153	-329.4	-252	-77.51	169.3	-231.1	-276.2
28.195	-317.2	-242.5	-44.93	164.9	-209.5	-276.4
28.237	-281	-232.9	-15.85	167.2	-177.3	-302.4
28.278	-245.6	-220.7	15.22	166.5	-145.8	-282.5
28.32	-230.3	-233.5	8.908	170.6	-125.1	-263.4
28.362	-225.7	-242.8	4.889	157	-101	-247.7
28.403	-211.3	-249.4	-9.3	144.4	-73.31	-217.4
28.445	-174.3	-235	-3.098	121.5	-5.936	-150.5
28.487	-146.8	-217.4	7.479	112.3	8.412	-127.7
28.529	-112.5	-196.7	3.533	106.1	-4.153	-114.4
28.57	-84.01	-169.6	7.479	104.2	-3.551	-108.7
28.612	-51.45	-114.6	3.533	90.38	8.033	-106.7
28.654	-50.65	-93.91	-9.271	70.15	9.643	-100.3
28.695	-64.32	-83.03	6.19	31.29	-5.16	-90.58
28.737	-53.34	-77.45	9.815	13.9	5.571	-77.67
28.779	-36.09	-53.56	8.603	-40.03	8.287	-71.66
28.82	-21.33	-98.66	117	-54.1	-5.779	-105.2
28.862	-12.67	-118.1	105.5	-68.22	-4.794	-112.3
28.904	-10.64	-118.1	82.46	-76.45	2.317	-124.1
28.946	-13.72	-101.4	66.39	-77.47	3.269	-141.1
28.987	-4.386	-96.17	64.3	-74.43	-2.645	-145.3
29.029	-2.387	-96.13	68.23	-69.6	-5.083	-146.7
29.071	-2.094	-110.3	79.35	-56.81	-8.71	-148.5
29.112	9.93	-131	101.6	-57.72	-5.695	-188.8
29.154	-1.67	-127.2	123.3	-66.93	-4.14	-205
29.196	-9.678	-112.8	153.8	-76.77	186.3	-214.5
29.238	2.023	-97.29	170.2	-82.84	204.1	-212.3
29.279	5.9	-57.41	208.3	-81.92	211.2	-206.7
29.321	-27.29	-38.57	213.7	-73.08	198.7	-202.4
29.363	-57.32	-27.67	210.1	-54.44	180	-209.2
29.404	-56.57	-19.47	198.6	-33.8	150.6	-220.4
29.446	-53.46	-6.114	164.8	0.803	111.2	-235.9
29.488	-45.74	4.897	149.1	4.187	89.51	-237.4
29.53	-53.95	10.07	145.4	5.529	80.81	-232.6
29.571	-62.19	10.46	140.7	8.326	87.92	-223.7
29.613	-93.67	12.49	129.3	-4.815	87.14	-214.7
29.655	-104	7.111	115.2	1.741	98.03	-213.8
29.696	-108.2	-8.399	97.97	-9.377	99.84	-230.8
29.738	-102.5	-28.38	78.57	-5.046	94.04	-238.4
29.78	-84.23	-69.01	46.16	39.34	96.2	-259.5
29.821	-71.64	-76.59	38.29	34.36	109.3	-267.8
29.863	-69.02	-61.86	32.27	32.82	127.7	-269.2
29.905	-71.53	-66.15	34.14	37.62	149.5	-267.4
29.947	-92.92	-69.72	45.75	56.41	202	-249.5
29.988	-108.9	-43.49	62.98	56.52	213.4	-246.4
30.03	-119.5	-40.78	70.54	47.27	213.4	-230.8
30.072	-118.9	-54.53	70.65	34.76	210.6	-213.6
30.113	-100.3	-89.99	58.97	17.43	192.7	-162.3
30.155	-87.15	-109.3	39.6	15	187.7	-148.6
30.197	-78.03	-115.8	28.06	16.9	188.7	-144.3
30.239	-70.75	-117.4	22.72	22.63	192.8	-149.7
30.28	-106.9	-98.11	25.19	47.81	204.3	-174
30.322	-103.2	-95.03	34.22	68.07	214.1	-182.6
30.364	-109	-76.32	49.51	82.27	227.6	-187.3
30.405	-116.7	-70.81	55.6	87.86	235.4	-187.3
30.447	-123.6	-29.39	59.69	80.3	234.6	-177.4
30.489	-121.7	9.598	44.4	82.3	223.8	-168.7
30.531	-114.8	54.74	37.05	86.5	205.1	-155.7
30.572	-113.7	70.15	35.61	97.62	184.2	-150.6
30.614	-133.4	123.8	35.82	122.4	157.1	-164.5
30.656	-147.2	144.8	30.45	139.1	149.7	-171.3
30.697	-154.5	152.4	25.27	137.4	138.8	-176.8
30.739	-156.4	160.1	3.533	139.5	122.5	-180.5
30.781	-135.6	130.3	-9.271	148.3	74.89	-175.3
30.822	-120.3	122.7	6.19	156.8	59.43	-172.3
30.864	-94.51	123.3	9.815	167.6	49.28	-169.7
30.906	-68.53	136.3	8.603	181.8	44.95	-175.1
30.948	-35.61	192.1	6.501	170.9	47.64	-193.4
30.989	-30.5	213.2	-89.05	157.4	40.24	-200.8
31.031	-32.12	227.7	-96.45	140	29.27	-207.2
31.073	-41.65	231.9	-97.48	130.3	9.643	-211.4
31.114	-44.48	223.3	-90.9	105.4	-5.16	-229.9
31.156	-37.83	207.5	-90.07	86.02	5.571	-237.1
31.198	-21.35	182	-100.6	58.31	8.287	-251.3
31.24	-2.094	159.3	-109.4	23.62	-5.779	-258.3
31.281	9.93	142.8	-143.5	-46.47	-4.794	-279.3
31.323	-1.67	144.9	-154.1	-79.69	2.317	-286.6
31.365	-9.678	142.9	-152.4	-84.43	3.269	-290.3
31.406	2.023	135	-141.7	-126.1	-2.645	-281.1
31.448	5.9	92.84	-125.6	-142.8	-5.083	-250.5
31.49	1.912	57.03	-132.3	-138.4	-8.71	-227
31.532	-8.347	26.9	-118	-130	-5.695	-203.3
31.573	-6.084	0.513	-126.6	-114.8	-4.14	-179.4
31.615	-7.112	-22.02	-128.4	-105.2	-9.926	-147.5
31.657	2.484	-38.02	-115.8	-117.6	9.373	-126.6
31.698	9.588	-60.75	-111.1	-127.8	-6.08	-116.4
31.74	3.941	-88.49	-89.81	-135.6	-84.29	-97.95
31.782	-29.91	-155.4	-26.72	-132.4	-92.8	-60.32
31.823	-54.35	-175.3	-9.271	-123.5	-92.86	-56.26
31.865	-71.75	-200.4	6.19	-109.5	-87.88	-59.72
31.907	-76.06	-218.1	9.815	-88.85	-85.89	-82.56
31.949	-67.26	-250.4	8.603	-47.62	-107.5	-90.68
31.99	-73.22	-268.9	6.501	-38.18	-115.6	-88.43
32.032	-79.45	-285.1	-8.004	-35.49	-122.2	-85.77
32.074	-79.4	-299.8	7.706	-42.68	-122.9	-82.32
32.115	-69.11	-319	123.9	-61.47	-102.3	-101.7
32.157	-77.98	-328.4	115	-64.71	-64.13	-120.1
32.199	-87.61	-336.7	100.7	-61.77	-39.61	-153.5
32.241	-105.7	-340.5	94.47	-54.74	-38.37	-156.1
32.282	-113.1	-340.7	82.88	-29.6	-18.7	-160.7
32.324	-112	-347.9	85.56	-4.815	-31.17	-180.2
32.366	-126.8	-352	93.58	1.741	-5.16	-184.7
32.407	-139.1	-356.5	106.9	-9.377	5.571	-194.2
32.449	-157.3	-348.4	136.4	-5.046	8.287	-218.6
32.491	-164.7	-348.9	143.5	-1.593	-5.779	-250.4
32.533	-170.5	-349.7	143	-9.195	-4.794	-263.3
32.574	-185.1	-391	132.5	31.92	2.317	-287.1
32.616	-225	-392.5	99.56	1.741	3.269	-277.1
32.658	-249.4	-361.2	83.9	-9.377	-2.645	-266.4
32.699	-242	-364.9	83.44	-5.046	-5.083	-253.4
32.741	-254.4	-364.8	91.98	-1.593	-8.71	-243.9
32.783	-247.6	-357.2	110.7	-9.195	-5.695	-270.1
32.824	-249.2	-357	127.2	2.305	-4.14	-275.4
32.866	-212.7	-365.7	148.7	-4.062	-9.926	-271.4
32.908	-209.6	-367.4	173.6	-144.2	9.373	-263.2
32.95	-233.4	-362.6	227.4	-165.5	-6.08	-227.3
32.991	-243.4	-363.1	242.4	-164.7	-195.1	-218
33.033	-248.8	-362.7	257.8	-156.5	-190.2	-212.1
33.075	-250.2	-361.9	257.7	-141.5	-182.3	-223.5
33.116	-232.6	-361.8	239.3	-140.6	-159	-237.1
33.158	-214.5	-361.8	220.6	-152.7	-139.4	-231.3
33.2	-179.5	-362.1	197.5	-167.9	-123.6	-222.8
33.242	-157.5	-361.7	178.4	-187.6	-95.13	-210.6
33.283	-145.1	-360.8	161.3	-190.4	-29.98	-185.3
33.325	-139.8	-360.8	154	-183.3	2.317	-187
33.367	-144	-361	138.9	-176.7	3.269	-193.5
33.408	-158.5	-361	124.6	-163.4	-2.645	-195
33.45	-161.9	-360.5	76.72	-109.8	-5.083	-180.9
33.492	-155.2	-360.1	68.88	-86.05	-8.71	-153.7
33.534	-140.5	-360.7	51.45	-26.45	-5.695	-149.3
33.575	-119.3	-360.8	20.44	-5.046	-4.14	-138.4
33.617	-109.7	-359.7	6.19	-1.593	-9.926	-140.7
33.659	-113.7	-359.2	9.815	-9.195	9.373	-152.9
33.7	-122.9	-359.9	8.603	2.305	-6.08	-169
33.742	-142.5	-357.9	6.501	-4.062	-6.796	-178.1
33.784	-161.8	-356.8	-8.004	-9.541	1.271	-186.4
33.825	-152.9	-345.1	-104.9	-3.299	81.09	-185.4
33.867	-148.6	-348.1	-124.3	-57.19	91.62	-186
33.909	-123.7	-344.3	-141.1	-49.92	109.2	-192.6
33.951	-99.91	-324.9	-184	-21.73	139.4	-213.7
33.992	-90.11	-307.6	-207.5	2.305	145.9	-222.3
34.034	-104.2	-267.6	-229	-4.062	145.3	-229.3
34.076	-116.2	-227.2	-247.2	-9.541	135.5	-238.9
34.117	-134	-146.3	-278	-3.299	98.81	-247.2
34.159	-121.1	-72.73	-299.4	16.64	75.92	-252.8
34.201	-125.1	-19.87	-311	-4.062	68.25	-261.9
34.243	-135.5	30.11	-327	-9.541	66.14	-277.7
34.284	-160.2	96.77	-348.4	-3.299	69.33	-298.1
34.326	-171.2	121.5	-357.3	-82.44	67.34	-298
34.368	-170.8	140.7	-355.5	-85.19	59.73	-296.4
34.409	-172.1	159.6	-360	-90.3	46.41	-288.1
34.451	-178.2	158.7	-376	-69.36	12.7	-262.4
34.493	-197.2	150.4	-378.7	-64.62	3.269	-248.5
34.535	-204	134.4	-378.7	-66.61	-2.645	-237.8
34.576	-212.9	123.3	-378.7	-76.36	-5.083	-246.7
34.618	-206.7	117.7	-375.1	-101.5	-8.71	-267.7
34.66	-198.7	117	-377.8	-111.3	-5.695	-274.9
34.701	-195.9	112	-382.3	-114.4	-4.14	-282.9
34.743	-201	102.6	-382.3	-123.7	-9.926	-285.3
34.785	-229.3	77.32	-382.3	-141.1	9.373	-270.6
34.826	-239.4	56.88	-377.8	-156.8	-6.08	-261.7
34.868	-239.4	51.44	-377.8	-173.6	-6.796	-263.2
34.91	-227.7	43.3	-381.4	-189.4	1.271	-277.5
34.952	-209.2	51.84	-376.9	-215.6	-8.71	-301.8
34.993	-184	60.06	-376.9	-231.7	-5.695	-304.9
35.035	-178.1	70.07	-376.9	-243.6	-4.14	-301.2
35.077	-179.9	83.74	-376.9	-251.8	-9.926	-296.2
35.118	-214.4	90.91	-376.9	-278.7	9.373	-306.8
35.16	-224.9	84.73	-376.9	-287.5	-6.08	-319.5
35.202	-230	80.38	-377.8	-291.6	-6.796	-323.1
35.244	-229.8	82.48	-377.8	-288.3	1.271	-318.3
35.285	-201.5	101.5	-378.7	-260.5	1.651	-271.4
35.327	-198.4	117.4	-378.7	-251.6	-4.425	-276.4
35.369	-210	136.5	-378.7	-248.3	-44.85	-238.8
35.41	-220.9	158.5	-378.7	-242.4	-26.66	-215
35.452	-236.8	206.3	-378.7	-221.2	-22.18	-184.6
35.494	-233.7	218.5	-378.7	-201.4	-19.8	-182.7
35.536	-228.6	222.8	-378.7	-175.7	-30.27	-190.8
35.577	-228.6	222.2	-378.7	-155	-54.26	-199
35.619	-214.2	189.2	-378.7	-138.6	-81.66	-229.5
35.661	-216.8	174.9	-378.7	-140.7	-83.84	-235.6
35.702	-227.9	153.9	-380.5	-142.8	-77.99	-230.2
35.744	-229.4	156.9	-361.8	-140.4	-65.55	-234.3
35.786	-217.2	110.2	-331.5	-126.8	-20.94	-219.8
35.827	-207.9	81.94	-300.3	-117.4	-5.695	-216.6
35.869	-191.7	53.96	-265.5	-106.1	-4.14	-221
35.911	-177.3	39.1	-230.8	-88.77	-9.926	-232.1
35.953	-122.4	-6.496	-125.6	-57.65	9.373	-236.6
35.994	-115.7	-38.61	-73.95	-44.32	-6.08	-246.4
36.036	-102	-69.88	-18.7	-65.67	-6.796	-256.6
36.078	-104	-93.3	22.29	-62.58	1.271	-278
36.119	-130	-125.5	93.58	-48.67	1.651	-303
36.161	-157.2	-130.1	115.9	-32.85	-4.425	-303.8
36.203	-172.2	-145.7	129.2	-15.94	-7.582	-311.9
36.245	-185.2	-163.4	140.8	-9.541	-4.568	-308.8
36.286	-179.1	-200.5	151.5	-3.299	2.764	-293.8
36.328	-184	-206.5	150.6	-12.16	-4.109	-281.1
36.37	-210.8	-186.9	155.1	-30.36	-4.576	-260.1
36.411	-178.5	-215.7	151.5	-56.52	-9.446	-254
36.453	-172.6	-200	130.7	-90.7	-3.672	-271.8
36.495	-158.1	-175.5	118.6	-98.93	4.87	-287.2
36.537	-161.1	-140.5	111	-104.6	9.776	-292.7
36.578	-171.9	-103.3	99.83	-105.7	3.677	-295.6
36.62	-166.1	-25.2	71.54	-95.38	-124.5	-281.1
36.662	-166	28.57	59.03	-95.46	-141.9	-272.4
36.703	-149.9	63.3	51.21	-96.31	-161.1	-263.5
36.745	-150.5	92.1	49.1	-102.3	-165.3	-241.3
36.787	-167.2	124.2	44.55	-108.7	-151.2	-243.4
36.828	-175.2	128.2	46.37	-108.9	-128.7	-271
36.87	-170.6	130.5	52.28	-97.61	-105.8	-283.2
36.912	-176.7	122.6	62.74	-84.79	-75.25	-270.9
36.954	-194.6	81.6	97.31	-63.09	-4.14	-268.1
36.995	-206.6	48.91	117	-63.25	-9.926	-275.4
37.037	-215.1	18.57	136.7	-69.66	9.373	-259.2
37.079	-216.1	-1.767	162	-81.31	-6.08	-271.5
37.12	-248.9	-20.51	219.5	-86.52	-6.796	-280.9
37.162	-262.9	-30.05	236.9	-82.78	1.271	-278.6
37.204	-272.1	-47.52	254.3	-73.6	1.651	-268
37.246	-274.6	-68.95	246.7	-65.54	-4.425	-253
37.287	-244.7	-104.1	231.7	-65.64	-7.582	-221.8
37.329	-230.1	-126.4	228.1	-78.16	-4.568	-211
37.371	-225	-144.7	212.5	-90.4	2.764	-214.4
37.412	-225.9	-161.5	208.7	-99.84	-4.109	-205.8
37.454	-261	-184.6	198.4	-111.3	-4.576	-194.3
37.496	-281.4	-188.8	184.3	-123.5	-9.446	-210.5
37.538	-300.5	-206	177.2	-133.9	223.3	-199
37.579	-312.5	-219.1	156.5	-142.1	213.3	-210.3
37.621	-310.5	-243.2	151	-146.7	174	-204
37.663	-304.9	-243	142.4	-147.6	155.3	-213.8
37.704	-289.8	-233.3	139.3	-155.7	139.6	-216.5
37.746	-275.1	-236.8	130.6	-169.6	131.1	-224.5
37.788	-247.7	-251.9	103	-191.6	127.5	-235.2
37.829	-248	-257.3	92.56	-195.5	121.1	-230.6
37.871	-261.9	-254.9	74.73	-195.3	108.7	-246
37.913	-267.9	-246.1	68.15	-200.6	89.45	-250.4
37.955	-265.8	-215.3	65.31	-217.4	64.02	-257.5
37.996	-257.2	-190.2	70.33	-224.9	60.03	-254.8
38.038	-240	-150	80.09	-224.4	62.04	-255.1
38.08	-222.3	-93.87	84.61	-233.6	67.35	-246.1
38.121	-188.9	-10.46	76.48	-235.4	66.09	-263.9
38.163	-177	59.6	61.97	-234.9	54.95	-277.3
38.205	-183.6	97.69	48.07	-226.1	36.71	-277.9
38.247	-186	131.4	40.97	-212.8	18.43	-270
38.288	-172	176.8	42.63	-190.1	-9.926	-233.8
38.33	-157.1	177.6	51.76	-189.5	9.373	-221.7
38.372	-133.7	183.4	65.53	-192.5	-6.08	-206.5
38.413	-108.6	181.6	88.22	-192	-6.796	-180.7
38.455	-86.43	160.6	112.7	-166.7	1.271	-190.1
38.497	-85.22	143.4	119.2	-151.6	1.651	-200
38.539	-92.16	120.9	117.7	-135.9	-4.425	-217.7
38.58	-107.7	112.2	105.4	-118.8	-7.582	-209.6
38.622	-129.9	97.55	85.75	-103.4	-4.568	-206.3
38.664	-120.5	83.64	83.41	-103.7	2.764	-201.2
38.705	-123.2	68.72	93.4	-109.4	-4.109	-201.1
38.747	-134.6	51.61	101	-115.9	-4.576	-195.1
38.789	-132	11.97	130.6	-118.3	-9.446	-216.1
38.83	-135.4	6.866	152.4	-116.2	-3.672	-223.1
38.872	-150.5	5.166	159.6	-116.5	4.87	-225.6
38.914	-166.2	-12.82	156.7	-121.7	9.776	-219.7
38.956	-184.1	-51.56	127.4	-151.7	-6.796	-194.6
38.997	-191.6	-84.16	110.5	-172.3	1.271	-191.4
39.039	-197.2	-109.7	99.82	-184.8	1.651	-198.6
39.081	-217.9	-132.4	88.23	-190.8	-4.425	-205.1
39.122	-247.1	-162.5	74.86	-185.7	-7.582	-210.8
39.164	-262.6	-173.4	57.04	-177.4	-4.568	-211.4
39.206	-273.9	-177.6	38.33	-165.7	2.764	-218.4
39.248	-279.9	-192.2	21.4	-158.9	-4.109	-216.6
39.289	-307.4	-222.1	11.6	-168.8	-4.576	-228.8
39.331	-321.5	-231.6	9.815	-174.8	-9.446	-236.1
39.373	-320.7	-251.2	8.603	-176.5	-3.672	-229.8
39.414	-314.9	-267.1	6.501	-172.8	4.87	-233.8
39.456	-313	-293.6	-8.004	-142.2	9.776	-239.1
39.498	-331.4	-291.9	7.706	-133	3.677	-246.1
39.54	-346.3	-290.4	-6.377	-127.8	4.377	-254
39.581	-348.6	-285.1	6.501	-130.2	-5.417	-261.7
39.623	-346.2	-300.3	-8.004	-143.6	-8.58	-260.6
39.665	-345	-313.1	7.706	-144.1	-10.14	-263.9
39.706	-315	-317.7	-6.377	-143.6	-25.69	-267.6
39.748	-298.8	-320.8	-6.91	-136.8	-38.16	-267.9
39.79	-286.7	-309.9	-1.011	-116.8	-58.82	-264.1
39.831	-288.4	-309.9	-1.298	-113.1	-63.17	-272.9
39.873	-285.2	-316.6	1.299	-118.1	-73.13	-294.1
39.915	-279.1	-331.7	8.573	-130.3	-87.38	-303.7
39.957	-256.6	-345.1	168.8	-147.7	-125.3	-303.9
39.998	-238.2	-341	160.4	-153.8	-132.5	-293.7
40.04	-211.8	-346.2	144.6	-162.1	-141.1	-290.4
40.082	-181.4	-343.3	129.7	-173.9	-145.7	-271.6
40.123	-129.8	-365.2	119.8	-190.5	-139.3	-271.9
40.165	-108.8	-366.5	116	-201.6	-130.3	-286.7
40.207	-104.9	-363.6	128.2	-213.5	-113.8	-305.6
40.249	-103.7	-364	115	-223.8	-94.29	-316.4
40.29	-117.4	-363.6	80.42	-230.3	-48.25	-324.4
40.332	-142.3	-364.8	61.48	-231.3	-26.64	-323.9
40.374	-157.9	-363.7	50.08	-238.1	-12.38	-323.4
40.415	-163.9	-363.1	39.77	-250.3	-12.96	-334.5
40.457	-155.9	-364.2	32.68	-268.5	-17.19	-354.6
40.499	-146.9	-363.5	37.31	-278	-29.15	-359
40.541	-141.3	-363.2	43.45	-285.4	-40.69	-360.6
40.582	-130	-362.4	23.44	-288.4	-43.87	-368
40.624	-144.1	-365.8	-17.96	-293	-29.18	-382.9
40.666	-135.8	-364.2	-42.2	-299.8	-29.87	-390.4
40.707	-129.7	-387	-58.89	-304.6	-27.55	-396.5
40.749	-132.7	-364.1	-56.82	-294.4	-32.47	-396.5
40.791	-149.2	-369.2	-77.96	-295.5	-64.44	-396.5
40.832	-144.1	-368.5	-77.96	-302.3	-73.73	-396.6
40.874	-130.5	-365.7	-89.07	-307.5	-97.28	-396.5
40.916	-118.9	-366.2	-73.91	-309.1	-112.5	-395.4
40.958	-92.51	-366.5	-58.55	-313.2	-100.8	-398.3
40.999	-90.06	-366	-30.64	-317.8	-97.13	-398.7
41.041	-98.86	-366.2	-13.12	-322.4	-69.2	-399.1
41.083	-118.7	-365.6	-11.69	-330.8	-44.12	-399.3
41.124	-139.1	-363.2	-8.004	-332.7	-0.268	-399.5
41.166	-138.5	-366.4	7.706	-334.2	17.34	-400.4
41.208	-133.3	-366.1	-6.377	-340.7	26.21	-400.9
41.25	-120.5	-366.2	-6.91	-340.5	27.36	-400.9
41.291	-119.6	-363.8	-1.011	-359.6	25.88	-400.6
41.333	-121.2	-351	-1.298	-362.6	16.85	-400.5
41.375	-143.7	-347.8	-38.23	-362.7	15.08	-400.6
41.416	-164.5	-378.3	-17.5	-367.8	-0.166	-400.7
41.458	-186.8	-369.8	30.47	-365.9	-15.97	-401.4
41.5	-187	-373.3	64.04	-364.3	-32.84	-401.5
41.542	-183	-374.5	71.64	-374.6	-42.92	-401.4
41.583	-172.6	-367.2	82.92	-374.4	-69.22	-401.4
41.625	-139.4	-366.1	78.43	-375.4	-121	-402.2
41.667	-119.8	-365.3	72.13	-376	-136.3	-402.5
41.708	-102.8	-364.1	71.69	-375.9	-152.9	-402.1
41.75	-97.58	-361.9	77.78	-375.7	-162.7	-401.6
41.792	-114.2	-362.3	104.2	-377.4	-177.5	-402.4
41.833	-122	-363	124.9	-377.6	-175.4	-402.6
41.875	-126.2	-364	138.9	-377.9	-168.3	-403.4
41.917	-124.7	-364.2	162.2	-378.4	-152.8	-402.9
41.959	-104.9	-364.1	150.5	-377.5	-107.4	-402.2
42	-86.63	-364.4	139	-378.9	-88.53	-398.4
42.042	-61.24	-364.4	132.8	-378.8	-55.38	-402.5
42.084	-35.07	-364.2	131.8	-375.8	-17.09	-401.2
42.125	-8.347	-364.2	142.2	-376.3	60.23	-398.7
42.167	-6.084	-364.4	152.1	-375.1	81.92	-398.4
42.209	-7.112	-365	152	-369.6	101.1	-404.3
42.251	2.484	-365.3	144.6	-369.7	114.7	-402.8
42.292	9.588	-365.1	100.3	-377.6	121.7	-401.5
42.334	3.941	-365.2	88.42	-376.6	112.2	-401.3
42.376	-51.32	-365.2	77.24	-378.2	96.55	-401.6
42.417	-41.04	-365.3	62.64	-379.3	78.8	-402.1
42.459	-7.112	-365.5	57.02	-379.3	68.5	-401.4
42.501	2.484	-365.1	60.67	-379.4	71.78	-395.9
42.543	9.588	-365.2	55.01	-379.3	82.07	-386.6
42.584	3.941	-365.4	41.86	-379.3	96.08	-335.3
42.626		-366	7.706	-343.2	117	-253.6
42.668	50.24	-366	-6.377	-339	117.1	-182.9
42.709	39.02	-366	-6.91	-312.4	111.8	-150.4
42.751	17.72	-366	-1.011	-296.6	99.66	-109.3
42.793	-12.46	-366.2	-1.298	-240	60.84	-40.37
42.834	2.484	-366.4	1.299	-207.9	46.47	-1.393
42.876	9.588	-366.1	8.573	-195.4	40.51	9.506
42.918	3.941	-365.8	67.16	-190.8	36.34	24.06
42.96	22.82	-366	120.6	-177.5	30.57	38.06
43.001	15.69	-366.2	135.9	-163.2	20.79	66.92
43.043	3.941	-366.2	158.7	-147.5	2.764	64.92
43.085	-15.5	-365.1	169.9	-115.9	-4.109	80.57
43.126	-54.24	-328.1	176.1	-76.19	-4.576	84.38
43.168	-66.2	-298.1	166.3	-62.83	-9.446	94.18
43.21	-60.95	-264.6	149.8	-55.34	-3.672	99.79
43.252	-57.21	-227	138	-54.03	4.87	107.1
43.293	-50.55	-144.6	131.9	-64.64	9.776	128.1
43.335	-57.28	-90.35	138.3	-66.79	3.677	139.6
43.377	-71.47	-34.2	137.1	-66.08	4.377	136.9
43.418	-81.08	10.67	126.8	-59.15	-5.417	120.2
43.46	-86.28	90.59	99.9	-64.14	-8.58	93.05
43.502	-86.1	115.5	79.63	-65.2	-7.017	88.18
43.544	-72.17	132	70.97	-71.28	-9.342	81.63
43.585	-68.23	140.6	62.78	-68.22	-8.501	78.51
43.627	-78.25	143.3	59.28	-56.87	74.89	75.81
43.669	-93.16	137.3	50.34	-57.72	73.8	67.38
43.71	-118.7	139	29.47	-64.12	70.56	51.15
43.752	-145.4	147.8	12.61	-77.6	53.31	28.62
43.794	-167.2	157.6	-1.011	-96.71	31.11	9.182
43.835	-168	162.7	-1.298	-107.8	27.88	-5.813
43.877	-159.2	160.6	1.299	-122.9	31.16	-5.818
43.919	-155.6	150.2	8.573	-139.7	38.42	-12.82
43.961	-178.8	102.6	7.841	-171.4	52.14	-22.82
44.002	-199.4	117.1	7.731	-175.6	54.2	-31.82
44.044	-209.8	98.22	-2.558	-176.6	48.59	-37.82
44.086	-221.9	85.54	-65.17	-183.9	31	-45.82
44.127	-241.7	38.69	-78.81	-218.6	22.97	-56.82
44.169	-240.5	16.26	-74.69	-238.6	17.05	-60.82
44.211	-248.5	-2.433	-72.08	-254.9	-4.576	-87.13
44.253	-266.7	-6.577	-62.67	-262.1	-9.446	-85.82
44.294	-286	-66.18	-21.38	-254.9	-3.672	-106.8
44.336	-288.1	-112.6	-11.98	-228.3	4.87	-111.8
44.378	-285.1	-138.4	21.88	-223.5	9.776	-110.8
44.419	-276.7	-163.2	42.15	-204.9	3.677	-118.8
44.461	-293.8	-206.4	56.88	-183	4.377	-159.8
44.503	-297	-208.6	64.55	-180.9	-5.417	-169.8
44.545	-306.8	-208.6	43.68	-188.1	-8.58	-178.8
44.586	-305.8	-206.1	38.48	-198.4	-15.47	-183.8
44.628	-286.4	-190	53.86	-205	-3.672	-181.8
44.67	-270.7	-177.9	69.88	-198.2	4.87	-167.8
44.711	-248.5	-159.5	88.7	-173.4	9.776	-157.8
44.753	-221.6	-132.1	100.5	-161.9	3.677	-148
44.795	-208.6	-74.43	144.4	-109.5	4.377	-155.1
44.836	-209.4	-41.89	149.2	-118.9	-5.417	-145.4
44.878	-219.3	-7.371	144.7	-93.02	-8.58	-185
44.92	-230.1	20.1	127.8	-96.6	-7.017	-183.1
44.962	-232.9	46.55	109.3	-131	-39.05	-218.8
45.003	-226.8	52.66	110	-128.5	-39.22	-223.5
45.045	-228	51.47	116.5	-125.3	-65.58	-223
45.087	-213.3	44.64	127.2	-123.6	-76.9	-217
45.128	-202.5	4.416	157.2	-97.85	-106.6	-207.5
45.17	-181.5	-21.23	177.1	-99.98	-116.4	-194.4
45.212	-174.6	-37.58	191.1	-103	-119.5	-174.6
45.254	-175.7	-37.49	198.1	-124.3	-117.7	-150.7
45.295	-182.1	-15.19	193.7	-177.4	-99.54	-136.1
45.337	-198.8	-5.905	178.1	-207.1	-83.3	-145.2
45.379	-191.9	-2.776	152	-225.1	-63.96	-177.8
45.42	-176.6	-4.431	140	-227.9	-33.54	-205.9
45.462	-156.8	-32.04	132.5	-227.6	23.72	-243.4
45.504	-163.2	-48.69	133.3	-210.9	65.8	-251.8
45.546	-171.9	-64.96	126.5	-209.3	97.45	-234.2
45.587	-192.9	-78.54	117	-210.4	152.3	-227.1
45.629	-199.3	-85.5	77.89	-236.5	201.5	-231.8
45.671	-192.2	-94.37	62.77	-235.4	208.8	-238
45.712	-200.7	-108.3	45.37	-224.6	208.5	-226.9
45.754	-224.7	-127.8	37.39	-206.6	205.5	-225
45.796	-209.9	-148.5	38.22	-169.2	177.1	-256.9
45.837	-211.3	-163.8	30.14	-152.7	160.6	-243
45.879	-197.6	-165.2	17.81	-143.6	146.6	-232.5
45.921	-196.4	-169.3	8.573	-140.7	140.6	-234.6
45.963	-174.4	-198	7.841	-149.9	144.6	-205.9
46.004	-151.5	-207.4	7.731	-161.9	151.9	-204.4
46.046	-140.4	-214.8	-2.558	-165	150.7	-191.8
46.088	-139.1	-216.3	46.36	-160.6	141.5	-168.1
46.129	-155.3	-231.5	77.52	-127.7	106.4	-131.8
46.171	-156.3	-250	105.4	-108	92.76	-120.1
46.213	-161.8	-264.2	139.5	-75.42	85.04	-120.7
46.255	-159.7	-271.9	165.3	-55.32	83.43	-132.4
46.296	-152.8	-276.4	182.1	-31.5	94.23	-154.8
46.338	-155	-281.7	175.4	-32.69	91.56	-161.8
46.38	-169.4	-294.1	160.8	-38.53	78.66	-154.8
46.421	-185.1	-295.8	141.2	-48.8	62.57	-152.8
46.463	-198.1	-303.6	111.6	-79.06	16.79	-151.8
46.505	-196.8	-305	103	-88.4	4.377	-164.8
46.547	-195.4	-301.4	97.81	-93.66	-5.417	-166.8
46.588	-208.9	-293.6	99.25	-102.6	-8.58	-171.8
46.63	-244.3	-304.4	71.69	-139.7	-7.017	-176.8
46.672	-251.8	-320.5	46.91	-167.3	-9.342	-178.8
46.713	-260.1	-330.7	30.61	-192.2	-8.501	-185.8
46.755	-259	-330.2	7.731	-207.7	2.798	-197.8
46.797	-231.3	-335.3	-2.558	-240.5	-1.115	-217.8
46.838	-239	-341.4		-242.8	-5.038	-232.8
46.88	-242.2	-348.1	-23.49	-257.4	-114.1	-242.8
46.922	-252.8	-349.4	-21.04	-272.3	-122.8	-254.8
46.964	-280.5	-348	-2.558	-288.9	-141.4	-256.7
47.005	-292.1	-348.7	18.19	-289.5	-141.8	-264.1
47.047	-280.1	-355.4	16.41	-290.6	-132	-272.3
47.089	-279.3	-359.9	14.7	-294.8	-123.8	-287.1
47.13	-251.9	-354.5	-17.4	-289.7	-94.73	-279
47.172	-216.1	-352.4	-30.02	-281.7	-88.18	-268
47.214	-197.8	-354.2	-38.1	-267.7	-57.81	-251.8
47.256	-178.7	-353.4	-61.42	-258.5	-55.7	-232.8
47.297	-176.5	-351.1	-59.61	-224.5	-61.08	-221.3
47.339	-191.6	-349.8	-51.27	-209.5	-73.27	-221.8
47.381	-191.7	-348.3	-36.62	-199.4	-85.19	-213
47.422	-185.3	-347.4	-18.8	-200.9	-88.49	-228.9
47.464	-153.1	-347.2	23.19	-214.8	-84.14	-243.4
47.506	-132.2	-347.3	41.22	-214.3	-88.68	-243
47.548	-97.72	-347.7	50.75	-213.7	-77.06	-245.5
47.589	-77.24	-346.6	53.45	-204.5	-75.96	-249.4
47.631	-57.19	-346.6	60.72	-176.6	-80.63	-238.6
47.673	-59.17	-347.2	70.47	-151.5	-97.88	-250.7
47.714	-67.91	-347.2	87.45	-125.3	-112.3	-272.2
47.756	-80.88	-346.4	106.6	-101.5	-112.5	-284.9
47.798	-119.4	-345.5	155.1	-56.23	-113.9	-297.4
47.839	-133.2	-345.6	157.7	-53.18	-111	-303.4
47.881	-133.8	-346	153.3	-42.73	-103.6	-309.3
47.923	-137.3	-345.5	139	-52.64	-92.49	-324.3
47.965	-157.6	-344.6	109.6	-81.64	-40.6	-344.8
48.006	-171.5	-343.2	90.01	-108.6	-43.89	-348.8
48.048	-177.9	-345.8	78.43	-121.3	-20.87	-356.6
48.09	-185.8	-349	78.43	-140.5	-8.501	-366.9
48.131	-182.7	-347.5	93.58	-176.7	2.798	-386.9
48.173	-183.9	-347.5	109.6	-189	-1.115	-393
48.215	-192.4	-345.8	118.5	-198.8	-5.038	-398.8
48.257	-217.6	-345.6	115.9	-200.3	-2.718	-407.5
48.298	-237.5	-346.2	90.9	-192.7	4.906	-426.9
48.34	-239.9	-346.6	81.1	-181.2	-1.993	-430.5
48.382	-240	-348.3	77.54	-167.6	5.961	-428.8
48.423	-235.8	-344.2	73.97	-149.4	7.456	-429.7
48.465	-216.3	-346.9	80.21	-120.5	41	-429.5
48.507	-218.2	-347.1	75.03	-116	55.89	-427.6
48.549	-224.6	-346	67	-120.9	100.6	-428.7
48.59	-237.9	-346.1	50.22	-133.7	118.3	-428.8
48.632	-252.6	-345.7	26.09	-161.1	175.6	-430.6
48.674	-243.4	-345.5	21.48	-166.2	194.7	-430.4
48.715	-231.1	-343.4	18.89	-165.9	205.3	-429.9
48.757	-207.9	-351.8	13.85	-163.8	206.7	-430
48.799	-205.3	-352	-20.71	-179.4	183.4	-430.6
48.84	-222.9	-352.1	-32.39	-188.4	165	-430.7
48.882	-229.6	-350.7	-47.68	-192.7	154.4	-431.5
48.924	-223.8	-342	-54.91	-193.5	147.3	-431.5
48.966	-217.3	-309.4	-54.52	-187.9	132.5	-431.6
49.007	-215.8	-288.2	-47.82	-194.9	131	-431.8
49.049	-219.1	-256.7	-32.31	-206.5	134.4	-431.9
49.091	-230.8	-211.6	-33.44	-216.6	143.3	-432
49.132	-248.8	-112.4	-43.12	-213.5	147.5	-431.7
49.174	-246.6	-54.57	-54.66	-213.7	140.1	-431.7
49.216	-250.6	-23.25	-58.51	-211.3	125.3	-432.1
49.258	-251.8	12.08	-61.2	-208.7	103.1	-432.6
49.299	-259.3	45.85	-49.74	-237.7	73.04	-432.5
49.341	-234	67.38	-54.38	-253.4	72.87	-432.5
49.383	-206.2	90.08	-61.6	-261.8	64.76	-431.9
49.424	-205.6	116.9	-68.09	-270.1	60	-432.7
49.466	-200.7	113.3	-82.55	-280.6	30.9	-433.6
49.508	-201.7	81.7	-97.27	-288.7	16.04	-432.8
49.55	-198.8	106.1	-110.5	-300.5	4.906	-432.7
49.591	-196.1	96.24	-122.5	-313.2	-1.993	-432.6
49.633	-176	77.18	-137.5	-327.3	5.961	-429.8
49.675	-183.4	79.93	-141.1	-329.4	7.456	-426
49.716	-174.3	86.02	-142.6	-331.4	17.13	-394.5
49.758	-196	94.98	-142.7	-334.7	7.456	-380.2
49.8	-223.6	116.2	-160.9	-347.6	-21.91	-297.5
49.841	-229.7	129.3	-188.7	-353.6	-37.87	-256.2
49.883	-233.8	153	-201	-351.6	-46.73	-196.9
49.925	-239.1	168.8	-214.1	-353.8	-52.21	-146.7
49.967	-259.7	218.5	-246.7	-350.8	-76.1	-77.23
50.008	-267.2	227.8	-261.3	-353.2	-43.2	-48.42
50.05	-274.2	230.3	-283.2	-359.3	-40.19	-30.8
50.092	-276.3	228	-290.8	-363.7	-43.03	-12.04
50.133	-269.3	201.4	-310.8	-367.2	-74.28	25.18
50.175	-283.4	196.8	-317.6	-365.6	-85.4	41.95
50.217	-302.5	199.7	-319.5	-365.8	-91.96	36.22
50.259	-317.4	199.8	-327.1	-366.5	-97.91	98.18
50.3	-330.1	188.3	-348.5	-366.2	-107.9	136
50.342	-326.6	172.3	-354.7	-365.8	-123.9	133.2
50.384	-317.4	149	-355.4	-368.7	-143.1	130.8
50.425	-307.5	117	-351.8	-370.5	-161.7	120
50.467	-292.5	58.58	-355.6	-370.8	-192	81.17
50.509	-294.5	40.78	-357.4	-370.5	-200	88.37
50.551	-302.8	30.78	-360.2	-370.3	-203.2	82.37
50.592	-304.9	28.98	-359.9	-370.3	-188.7	82.13
50.634	-346.4	33.83	-373.9	-370.7	-189.9	67.81
50.676	-368.5	44.8	-369.7	-370.6	-171.8	56.99
50.717	-372.6	63.56	-368.1	-370.5	-150.2	38.37
50.759	-362.6	84.71	-367.7	-370	-129.7	6.29
50.801	-323.6	85.88	-368.4	-370.1	-101.2	-27.02
50.842	-288.4	81.23	-368.8	-370.3	-103.8	-22.5
50.884	-285.1	67.68	-369	-370.1	-97.17	-26.57
50.926	-295	48.95	-368.4	-370	-92.15	-0.564
50.968	-320.3	29.23	-357.9	-370	-73.43	-21.82
51.009	-332.1	19.95	-354.5	-370.5	-70.99	-32.82
51.051	-327.9	-2.916	-355.9	-370.7	-63.27	-52.82
51.093	-309.7	-31.05	-360.4	-370.8	-66.83	-80.87
51.134	-260.2	-81.87	-361.5	-370.7	-114.4	-88.82
51.176	-221.4	-102.3	-362	-371.4	-132.1	-93.82
51.218	-200.7	-113.2	-361.7	-371.8	-145.5	-104.8
51.26	-185.1	-119.5	-360.5	-372.2	-162.5	-103.8
51.301	-185.8	-145.8	-361.4	-372.4	-180.9	-103.8
51.343	-194.2	-165.9	-363.9	-372.6	-193.6	-124.8
51.385	-223.2	-186.2	-364.7	-372.8	-197.1	-134.8
51.426	-253.8	-207.7	-365	-373.3	-204.2	-157.8
51.468	-295.7	-229.4	-364.5	-372.9	-209.8	-162.8
51.51	-297.2	-240	-364.6	-372.6	-201.7	-169.8
51.552	-290.2	-263.5	-364.9	-372.8	-206.4	-174.8
51.593	-279.9	-290.6	-365.1	-373.4	-214.8	-174.8
51.635	-262.6	-301.9	-364.7	-372.7	-204.2	-176.8
51.677	-266.5	-306	-364.5	-372.5	-192.9	-178.8

## Sheet: ED_Fig_2_e
t	Green	Lightblue	Lilac	Orange	Pink	Black
0	119.1	269.9	384	198.7	353.2	210.7
0.042	135.6	260.1	371.9	198.7	359.7	223.7
0.083	127.4	243.6	367.5	202.7	377.5	251.7
0.125	117.4	209.6	365.3	193.7	379.4	241.7
0.167	107.3	203	364.2	209.7	395.2	230.7
0.209	103.3	205.2	359.8	217.7	371.3	231.7
0.25	108.6	205.2	369.7	205.7	358.8	229.7
0.292	123.3	218.4	335.7	204.7	378.3	235.7
0.334	134.6	230.4	322.6	208.7	388.8	230.7
0.375	137.3	250.2	307.2	217.7	388.4	216.7
0.417	131.4	282	306.6	251.7	367.6	192.7
0.459	125.1	287.5	316.3	285.7	367	176.7
0.5	119.8	279.8	313.8	294.7	354.3	172.8
0.542	117.3	279.8	319.6	296.7	352.2	176.2
0.584	119	274.3	340.4	282.7	350	184.6
0.626	124.8	274.3	362.3	274.7	345.6	192.5
0.667	113	265.5	372.5	285.7	333.5	199.2
0.709	105.2	265.5	374.2	274.7	332.4	195.5
0.751	92.03	253.5	382.8	255.7	331.3	185.6
0.792	90.12	266.6	393.2	244.7	331.3	186.3
0.834	89.28	274.3	400.4	243.7	330.2	194.7
0.876	91.64	282	409.5	246.7	335.7	195.2
0.918	90.13	309.4	395.9	277.7	314.9	181.5
0.959	80.58	319.3	385.8	276.7	305	176.8
1.001	65.8	326.9	374.9	269.7	291.9	179.1
1.043	52.78	326.9	368	256.7	274.3	184.5
1.084	39.03	320.3	369.8	242.9	255.7	192.7
1.126	26.04	319.6	367.9	249.4	234.8	184.7
1.168	9.516	318.7	361.6	259.5	214	181.8
1.21	-7.71	322.4	349.9	268.8	188.8	176.7
1.251	7.008	331.3	338.4	268.6	157	178.7
1.293	4.22	337.9	327.3	266.6	155.9	178
1.335	-4.458	337.9	323.7	267.4	150.9	200.7
1.376	-8.862	335.7	323.7	270.9	149.1	210.7
1.418	-5.034	316	328	274.5	139.7	204.7
1.46	4.688	313.8	336.8	260.7	128.8	194.7
1.501	4.567	308.3	330.5	259.1	118	193.7
1.543	-2.945	305	325.8	256.8	107.6	188.7
1.585	5.793	296.2	321.5	264.8	86.14	184.7
1.627	1.646	294	321.5	276.1	77.29	193.7
1.668	-3.421	283.1	323.5	291.7	68.46	188.7
1.71	1.54	267.7	328.4	305	65.06	180.7
1.752	1.104	232.2	323.6	322.5	70.8	159.7
1.793	-6.037	215.1	314.2	309	68.49	152.7
1.835	-9.923	200	304.9	292	70.09	153.7
1.877	1.275	187.6	299.9	267.8	73.65	152.7
1.919	4.964	183.7	308.6	241	89.18	133.7
1.96	3.31	187.8	320.3	217.9	102.4	117.7
2.002	7.965	193.6	326.5	214.8	116	104.7
2.044	-6.025	205.1	327.4	210.4	131.5	102.7
2.085	-6.855	225.8	314.8	207.7	149.8	99.69
2.127	-8.303	232.9	308.1	225.7	142.7	104.7
2.169	7.796	234.8	305.1	240.7	142.7	104.7
2.211	1.747	254.9	306.7	252.7	148.2	94.69
2.252	4.732	250.5	288.4	274.7	158.3	100.7
2.294	7.516	260.1	286	273.7	166.5	103.7
2.336	-2.952	267.7	274.3	272.7	177.2	103.7
2.377	7.162	277.6	269.9	282.7	189.9	103.7
2.419	-4.483	288.6	268.8	313.7	217.5	86.69
2.461	-8.553	296.2	272.1	318.7	224.4	78.69
2.503	-3.95	314.9	268.8	320.7	225.5	74.83
2.544	1.405	323.7	269.9	309.7	220.4	75.03
2.586	-8.356	342.3	252.9	282.3	206.7	77.43
2.628	3.094	334.6	244.6	277.9	204	82.05
2.669	5.309	322.6	242.1	276	200.2	78.42
2.711	-4.207	309.4	224.1	283.6	197.9	66.4
2.753	2.372	306.1	203.3	298.9	202.5	50.12
2.794	8.951	297.3	197.2	297	208.4	48.08
2.836	7.672	297.3	193	286.8	217.7	50.98
2.878	1	295.1	191.7	268.5	221.2	58.04
2.92	-3.221	289.7	194.4	239.3	209.3	69.73
2.961	9.287	285.3	207.7	237.7	200.8	66.98
3.003	7.022	280.9	211.5	239	194.2	60.82
3.045	7.944	269.9	225.1	244.4	190	55.96
3.086	-9.142	232.6	259.9	254.8	187.1	55.46
3.128	7.466	209.6	275.9	249.9	186.1	56.94
3.17	-9.64	198.6	282.2	238.4	181	60.8
3.212	2.544	180	283.6	217.5	172.2	64
3.253	-4.207	162.5	275.6	187.7	157.6	48.88
3.295	6.758	159.2	283	166.7	153.5	45.15
3.337	8.951	150.4	294.4	171.7	152.3	33.84
3.378	-5.138	140.5	310.6	164.7	151.5	27.89
3.42	3.566	115.9	325.8	174.7	132.2	21.41
3.462	-8.368	120.5	326.1	189.7	124.9	20.47
3.503	4.019	128.8	320.8	220.7	117.6	23.05
3.545	-8.252	145.3	309.1	226.7	111.1	25.99
3.587	-2.686	192.7	281.3	224.7	107	23.04
3.629	7.704	222.7	271.1	229.7	110.4	10.96
3.67	7.618	252	265.2	239.7	115.6	1.985
3.712	-7.292	277.3	255.4	270.7	119.6	-3.142
3.754	8.688	303.5	221	299.7	112.6	-2.938
3.795	1.749	306.5	204.9	306.7	101.5	-1.601
3.837	-2.175	302.9	192.7	301.7	90.31	2.232
3.879	9.012	297.8	185	297.7	81.41	-1.208
3.921	2.789	305.8	182.1	285.7	71.28	-21.99
3.962	2.372	311.3	178.7	294.7	69.47	-30.17
4.004	-40.39	315.5	169.8	303.7	72.1	-36.96
4.046	-45.87	309.1	155.4	322.7	80.36	-40.41
4.087	-66.09	293.8	130.1	315.7	102.4	-36.42
4.129	-70.88	286.6	125.6	304.4	117.5	-29.75
4.171	-71.54	283.2	129.7	284.3	138	-18.3
4.213	-67.19	280.3	131.5	271.7	152.6	-5.25
4.254	-48.86	258.7	135.7	264.2	161.4	19.83
4.296	-48.05	245.3	122.1	265.9	160.4	23.52
4.338	-54.62	233.6	125.2	260	151.9	21.99
4.379	-70.48	226.8	128.5	242.2	144.3	16.52
4.421	-102.7	231.4	147.1	225	131.8	15.36
4.463	-111.3	240.1	150.9	220.5	126.4	21.73
4.504	-112.2	248.5	147.7	220.5	122.2	30.75
4.546	-113.3	253.5	141.9	221.3	120.3	42.76
4.588	-126.1	241.4	133	205.5	111.7	74.07
4.63	-119	222.8	138.8	187.5	100.2	82.65
4.671	-107.5	201.9	139.1	165.2	83.34	82.37
4.713	-98.66	184.7	139.9	147	59.95	81.7
4.755	-91.2	167.4	140	129.1	17.04	87.62
4.796	-95.93	162.7	126.3	131.5	3.205	93.7
4.838	-107.2	161.9	122.4	141	-12.04	99.44
4.88	-121.5	167.5	118.7	159.7	-22.02	104.8
4.922	-142.1	185.6	125.2	189.4	-24.09	95.4
4.963	-140.8	184.8	133.1	191.4	-22.34	90.31
5.005	-134.1	178.1	148.5	180.6	-17.64	90.29
5.047	-136.9	166.6	164.9	174.3	-7.157	94.78
5.088	-160.2	156.2	171.9	185.7	-5.118	104.7
5.13	-166	158.8	174.8	201.5	-13.98	99.69
5.172	-165.5	167.1	181.9	224.9	-20.82	87.69
5.214	-162.1	177.7	193	251.7	-23.73	74.02
5.255	-135.1	197.5	227.5	296.3	-23	59.82
5.297	-115.3	199.6	239.2	304.7	-17.21	62.41
5.339	-103.2	194.9	244.2	307.7	-11.41	66.6
5.38	-97.04	183.4	239.8	303	-1.563	73.27
5.422	-104.9	159.5	253	275.6	2.24	89.48
5.464	-119.2	159.9	265.8	255.9	-7.611	101.6
5.506	-123.7	158.6	263.9	242.3	-10.4	114.7
5.547	-122.9	157.9	242.4	230.9	-13.01	124.7
5.589	-109.4	171.6	227.6	229.9	-9.673	130.7
5.631	-92.08	170.8	223.3	227.3	-1.46	119.7
5.672	-67.09	163.8	221.1	218.8	10.17	119.7
5.714	-54.87	153.2	223.8	196.4	16.13	106.7
5.756	-58.26	116	218.4	173.9	14.09	97.69
5.797	-66.52	109	206.3	171.9	14.82	95.69
5.839	-70.91	102	189.9	175.8	15.06	92.69
5.881	-74.67	89.94	173.4	168.8	16.28	89.69
5.923	-63.56	79.97	138.8	128.1	25.36	86.69
5.964	-51.32	78.98	125.5	110.7	32.28	78.69
6.006	-37.15	81.78	115.7	97.94	47.8	63.69
6.048	-23.51	86.03	109.4	95.25	51.72	45.69
6.089	-9.923	106.1	105	89.27	84.61	17.69
6.131	1.275	131.6	108.4	71.68	101.1	8.585
6.173	4.964	146.2	118.8	63.06	118.6	3.691
6.215	3.31	171.2	118.3	58.63	132.9	2.318
6.256	7.965	209.1	108.2	47.23	127.4	-1.375
6.298	-6.025	219.6	105.6	39.91	119.6	-15.48
6.34	-6.855	222.7	102	38.82	113.6	-35.47
6.381	-8.303	219.6	100.6	36.58	111.2	-44.56
6.423	7.796	198	112.4	14.56	118.6	-51.31
6.465	1.747	189.9	122.3	0.605	120.4	-53.31
6.507	4.732	184.8	137.4	-6.851	118.4	-53.31
6.548	7.516	183.7	157.3	-9.04	110.4	-51.31
6.59	-2.952	185.1	180.2	10.23	102.5	-58.31
6.632	7.162	183.1	178.9	26.21	103.6	-65.31
6.673	-4.483	175.4	178.4	49.7	108.3	-75.31
6.715	-8.553	161	171.7	67.31	118.8	-79.23
6.757	-3.95	116.9	172	93.6	125.2	-76.54
6.798	1.405	98.62	173.7	90.18	118.7	-71.27
6.84	-8.356	88.81	170	87.8	112.1	-64.6
6.882	3.094	87.54	160.2	71.76	108.5	-54.31
6.924	5.309	93.04	131.7	62.29	109.6	-66.31
6.965	-4.207	88.25	122.5	67.4	115.3	-83.31
7.007	2.372	75.32	113	86.48	126.5	-98.31
7.049	8.951	59.77	81.49	109.5	133.2	-102.3
7.09	7.672	16.65	117.2	152.7	132	-104.3
7.132	1	-0.151	125.1	163.7	121	-90.31
7.174	-3.221	-12.09	134.2	161.7	111.1	-83.31
7.216	9.287	-19.56	140.2	156	105.2	-67.76
7.257	7.022	-37.22	130.3	140	99.83	-26.59
7.299	7.944	-55.15	130.7	141.4	98.54	-0.908
7.341	-9.142	-72.84	138.3	147.4	99.41	7.876
7.382	7.466	-86.83	147.1	156.8	104.5	13.53
7.424	-9.64	-99.92	170.1	182.6	118.4	0.992
7.466	2.544	-100.1	173.9	184.7	120.1	-12.86
7.507	-4.207	-98.24	172.8	178.1	114.8	-22.11
7.549	6.758	-97.04	172	164.7	103.3	-34.21
7.591	8.951	-71.21	171.3	154.8	79.48	-41.26
7.633	-5.138	-57.23	165.3	150.8	74.66	-39.55
7.674	3.566	-35.2	161	156.7	72.17	-48.7
7.716	-8.368	-8.817	164.9	165.6	76.96	-62.43
7.758	4.019	53.86	136	198	92.72	-69.92
7.799	-8.252	93.34	135.3	216.6	98.27	-65.19
7.841	-2.686	136.2	138.1	227.8	97.14	-60.5
7.883	7.704	185.9	144.1	225.7	88.52	-52.96
7.925	7.618	262.5	154	201.7	63.38	-62.74
7.966	-7.292	297.3	147.8	187.7	57.72	-74.9
8.008	8.688	319.3	140.3	174.7	57.05	-93.22
8.05	1.749	325.8	133	164.7	59.67	-104
8.091	-2.175	337.2	128	177.7	81.8	-108.3
8.133	9.012	332.8	130.1	184.7	89.67	-106.3
8.175	2.789	320.7	138.1	213.7	91.91	-105.2
8.217	2.372	299.4	146.1	234.7	87.05	-102.3
8.258	-70.93	264.2	147.5	254.7	69.67	-121.7
8.3	-79.78	255.4	142.7	253.7	64.33	-129.3
8.342	-86.65	255	132.8	245.7	63.74	-134.3
8.383	-86.57	257.7	120.2	229.7	64.36	-136.4
8.425	-73.42	275.8	107.1	209.7	72.24	-133.8
8.467	-71.09	292.4	107.4	220.7	64.15	-128.6
8.509	-76.12	305.2	113.5	220.7	53.63	-123.3
8.55	-87.53	313.2	114.4	245.7	46.19	-114.3
8.592	-107.9	310.7	131	281.7	35.54	-128.3
8.634	-110	302.1	135.8	286.7	32.97	-135.3
8.675	-112.4	297.8	136	286.7	33.79	-135.3
8.717	-114.7	295.2	138.5	281.7	37.44	-129.3
8.759	-109.5	275.6	143.9	251.7	48.35	-116.3
8.8	-122.6	256.8	153.9	244.7	55.22	-103.3
8.842	-130.3	236.4	155.8	251.7	66.14	-93.31
8.884	-139.1	221.5	155.8	267.7	80.24	-73.31
8.926	-146.6	210.3	150.2	294.7	107.9	-25.05
8.967	-141.4	213.1	149.8	296.6	112.6	10.09
9.009	-134.1	220.6	144.3	291.4	105.4	21.39
9.051	-120.5	231.6	129.4	276.9	102.9	34.2
9.092	-79.58	237.6	102.3	237.3	88.74	36.69
9.134	-72.63	232.6	94.22	213.3	93.74	29.41
9.176	-63.14	217.7	89.93	215.1	93.33	28.87
9.218	-61.93	204.6	87.3	217.1	100.5	34.13
9.259	-74.94	184.1	92.72	217.3	130	51.46
9.301	-74.27	180.9	100.7	200.6	149.5	68.4
9.343	-70.88	177.6	107.2	178.4	163.8	85.1
9.384	-58.72	164.2	106.1	151.4	173.6	102.5
9.426	-18.48	185	93.25	107.8	171.2	108.7
9.468	15.93	191.3	91.98	95.41	159	100.7
9.51	49.85	199.2	94.11	85.66	149	102.7
9.551	69.61	212.7	100.3	66.93	135.4	112.7
9.593	94.32	218	101.9	22.32	122	133.7
9.635	96.74	211.7	98	10.68	122.3	137.7
9.676	92.59	200.8	101.3	11.18	126.5	135.7
9.718	81.06	194.6	103.8	9.779	123.3	127.7
9.76	51.72	199.1	120.2	-6.796	100.8	126.7
9.801	44.06	207.2	117.1	-16.3	86.72	132.3
9.843	42.82	213.4	119.1	-14.91	76.63	147.5
9.885	43.62	215.1	108.8	-6.154	73.33	156
9.927	57.81	195.2	106.3	30.99	74.31	155.2
9.968	54.93	175.9	109.1	51.29	81.39	151.7
10.01	48.54	152.2	114.1	89.77	92.19	153.7
10.052	33.48	134.2	115.6	114.6	101.2	159.7
10.093	4.964	113.8	100.8	150.5	101.1	172.7
10.135	3.31	106.4	88.26	157.6	88.14	177.7
10.177	7.965	91.52	75.91	156.8	75.85	162.7
10.219	-6.025	69.1	68.9	146.4	64.7	162.7
10.26	-6.855	19.39	60.1	115.9	55.74	140.7
10.302	-8.303	-3.075	60.28	106.3	57.48	133.7
10.344	7.796	-16.44	65.25	104.9	62.97	130.7
10.385	1.747	-26.07	71.58	108.7	69.24	122.7
10.427	4.732	-21.27	76.88	136.4	90.18	113.7
10.469	7.516	-11.09	71.83	147.5	89.77	106.7
10.511	-2.952	1.441	63.77	151.8	85.18	112.7
10.552	7.162	18.89	54.86	147.7	74.51	107.7
10.594	-4.483	62.58	55.24	121.7	60.29	104.7
10.636	-8.553	85.74	62.25	106.8	58.1	99.69
10.677	-3.95	117	74.24	101.9	60.32	99.69
10.719	1.405	136.5	87.22	106.6	64.22	99.69
10.761	-8.356	156.1	103.2	127.4	58.42	64.69
10.802	3.094	157.5	104.1	131.9	46.86	58.69
10.844	5.309	148.2	104.7	127.6	34.47	46.69
10.886	-4.207	140.8	109.6	115.2	26.69	37.69
10.928	2.372	145.5	118.6	95.51	17.22	32.69
10.969	8.951	153.4	119.7	99.28	19.38	27.69
11.011	7.672	164.8	110.9	110.7	27	33.69
11.053	1	174.4	101.1	125.2	45.34	32.69
11.094	-3.221	171.8	78.71	142.1	73.4	19.69
11.136	9.287	163.2	71.37	140.4	84.28	13.62
11.178	7.022	153.7	66.12	130.8	80.77	8.693
11.22	7.944	127.4	63.21	115.7	77.29	4.897
11.261	-9.142	111.2	68.15	88.72	54.76	2.677
11.303	7.466	111.4	49.15	81.78	48.3	-3.378
11.345	-9.64	116	33.07	78.43	42.58	-17.6
11.386	2.544	116.1	21.01	76.94	40.49	-31.32
11.428	-4.207	95.3	4.565	88.06	42.06	-53.56
11.47	6.758	78.62	-2.238	89.97	44.74	-55.92
11.512	8.951	66.81	3.468	93.22	43.23	-52.31
11.553	-5.138	59.91	-5.232	81.02	30	-54.31
11.595	3.566	57.69	3.6	64.63	-5.533	-54.31
11.637	-8.368	61.67	5.517	61.03	-23.03	-63.31
11.678	4.019	67.92	2.339	61.37	-34.15	-66.31
11.72	-8.252	77.85	-3.062	69.27	-38.85	-73.31
11.762	-2.686	106.8	8.448	93.51	-42.35	-82.31
11.803	7.704	119.5	5.986	98.58	-33.81	-91.31
11.845	7.618	127.9	2.837	97.95	-40.39	-98.5
11.887	-7.292	125.7	-2.456	87.92	-53.55	-101.3
11.929	8.688	124.4	-7.497	70.23	-84.37	-108.4
11.97	1.749	127.8	1.762	70.68	-74.38	-113.1
12.012	-2.175	128	3.233	77.19	-71.09	-116.5
12.054	9.012	133.8	-1.344	91.37	-69.1	-130.3
12.095	2.789	115.6	-8.71	104.9	-60.36	-140.3
12.137	2.372	96.42	1.39	102.9	-52.33	-129.3
12.179	42.79	77.05	3.494	90.58	-40.73	-123.3
12.221	47.61	60.97	6.297	77.98	-28.73	-113
12.262	43.25	42.68	8.649	70.48	-2.99	-90.45
12.304	32.07	36.93	8.712	79.14	11.28	-77.11
12.346	18.57	38.14	2.963	96.3	7.053	-56.22
12.387	7.796	43.15	-4.876	112	1.275	-44.4
12.429	1.747	62.68	3.282	127.3	-8.593	-61.93
12.471	4.732	61.58	5.689	124.9	-29.43	-57.54
12.513	7.516	59.35	2.372	115	-40.39	-59.34
12.554	-2.952	59.27	-4.207	109.5	-52.45	-58.14
12.596	7.162	56.97	-6.4	121	-74.38	-39.68
12.638	-4.483	67.98	7.396	137.5	-77.23	-27.31
12.679	-8.553	80.69	-7.376	156.2	-76.52	-13.31
12.721	-3.95	100.4	-9.763	166.8	-72.39	3.692
12.763	1.405	142.7	-8.596	169.7	-50.34	39.69
12.804	-8.356	156	2.719	160.7	-31.68	42.69
12.846	3.094	162.5	-3.403	154	-9.936	37.2
12.888	5.309	168.8	-8.593	154.6	11.51	24.69
12.93	-4.207	153.4	-7.497	178.5	60.56	18.69
12.971	2.372	155.6	-1.548	203.4	75.5	24.69
13.013	8.951	143.6	8.824	227.5	81.81	33.71
13.055	7.672	132	6.876	244.7	80.92	45.6
13.096	1	125.6	8.276	250.4	71.63	83.58
13.138	-3.221	122.7	9.724	241.8	64.47	104.3
13.18	9.287	139.5	-1.912	233.2	57.78	112.5
13.222	7.022	139.6	-8.124	233.9	48.68	104.6
13.263	7.944	136.6	1.31	230.2	5.529	117.6
13.305	-9.142	128.3	6.052	237.8	-11.45	131.7
13.347	7.466	123.6	3.625	240	-27.78	142.7
13.388	-9.64	124.6	-1.461	233.3	-36.92	152.7
13.43	2.544	131.6	-3.828	198.4	-47.14	157.3
13.472	-4.207	139.6	-9.641	180.2	-45.96	157.7
13.514	6.758	141.2	-3.989	165.1	-41.63	160.7
13.555	8.951	136.7	6.354	150.9	-37.58	160.7
13.597	-5.138	103.9	7.37	146.8	-42.26	178.7
13.639	3.566	81.87	6.599	145.8	-52.47	174.7
13.68	-8.368	63.55	6.936	149.8	-69.04	185.7
13.722	4.019	50.91	8.352	138.9	-79.15	177.7
13.764	-8.252	37.35	3.331	98.09	-91.92	154.7
13.805	-2.686	37.31	-5.975	68.29	-92.72	146.7
13.847	7.704	38.55	-1.242	52.64	-89.9	142.2
13.889	7.618	41.73	2.692	36.47	-85.76	141.6
13.931	-7.292	24.2	-6.512	13.78	-69.4	121
13.972	8.688	3.937	9.057	74.09	-55.55	104.1
14.014	1.749	-15.74	3.053	-5.335	-39.97	91.81
14.056	-2.175	-32.05	2.548	-10.15	-19.9	83.75
14.097	9.012	-46.31	7.92	-26.26	35.01	77.37
14.139	2.789	-45.82	-2.174	-39.77	59.45	72.69
14.181	2.372	-39.61	-6.128	-51.01	76.85	64.69
14.223	-133.2	-26.71	-1.849	-55.52	90.41	44.69
14.264	-110.6	23.09	-2.258	-37.93	89.98	17.69
14.306	-108.9	59.5	-3.041	-21.2	79.98	0.692
14.348	-111.8	85.66	-6.237	0.169	69.41	-4.308
14.389	-122.1	126.9	-2.902	15.72	61.68	-13.31
14.431	-147.9	177.2	-9.077	18.75	61.36	-36.31
14.473	-152.3	197.7	-8.177	8.662	65.11	-50.31
14.515	-152.9	202.7	1.433	-3.177	74.06	-57.31
14.556	-147.9	205	1.881	-11.85	86.96	-64.31
14.598	-137.8	199.5	-9.198	-12.28	119.3	-81.31
14.64	-136.3	201.4	-5.385	-2.306	127.2	-87.31
14.681	-152.1	208.4	-4.022	11.99	129.8	-93.31
14.723	-155.6	217.7	-2.142	30.92	126.7	-100.3
14.765	-136.9	237.6	1.428	60.42	107.3	-128.3
14.806	-120.5	237.2	1.846	63.69	97.54	-136.3
14.848	-92.84	230.4	-5.007	58.11	84.77	-139.3
14.89	-80.99	216.7	-9.233	44.8	69.63	-144.3
14.932	-74.49	175.5	4.692	39.77	35.27	-139.3
14.973	-81.94	156.7	-1.308	45.88	32.28	-132.3
15.015	-96.31	142.5	2.823	53.83	17.69	-118.3
15.057	-105.1	129.3	8.616	57.43	13.01	-110.3
15.098	-100.7	117.5	-6.517	40.76	10.69	-108.3
15.14	-91.88	107.8	9.117	25.44	17.68	-121.3
15.182	-77.01	86.65	7.812	17.01	23.93	-133.3
15.224	-57.96	58.53	2.522	23.21	34.53	-137
15.265	-23.14	13.45	-6.09	43.65	57.8	-122.9
15.307	-16.9	-7.816	3.98	49.28	61.63	-102.6
15.349	-18.46	-8.48	28.95	48.46	57.7	-75.27
15.39	-25.77	-9.579	28.47	40.32	50.01	-48.84
15.432	-53	6.937	36.8	37.54	39.85	11.63
15.474	-62.06	23	45.83	50.2	44.04	31.09
15.516	-64.77	46.4	51.7	68.19	54.25	46.9
15.557	-58.42	72.43	59.52	95.16	68.22	65.31
15.599	-28.38	136.2	86.55	127.5	62.68	66.1
15.641	-2.952	163.5	102	130.5	56.1	67.02
15.682	7.162	188.2	110.8	127.7	51.72	65.18
15.724	-4.483	197.4	111.9	123.8	44.93	72.58
15.766	-8.553	219.3	127.3	135.7	45.9	107.7
15.807	-3.95	229.7	127.8	156.7	51.6	112.7
15.849	1.405	230.9	124.1	169.7	55.14	117.7
15.891	-8.356	227.6	108.7	176.7	54.37	110.7
15.933	3.094	203.4	79.13	176.7	31.98	105.3
15.974	5.309	187.4	74.74	163.5	21.99	111.5
16.016	-4.207	181.9	64.87	154.1	13.76	121.8
16.058	2.372	182.1	59.79	152.3	5.98	122.9
16.099	8.951	195.6	53.73	163.4	-0.178	135.5
16.141	7.672	207.2	51.43	177.4	0.205	134.1
16.183	1	217.7	45.79	188.5	2.721	143.8
16.225	-3.221	231.3	29.06	199.9	4.03	150.4
16.266	9.287	240.7	10.99	213.7	18.24	146.8
16.308	7.022	234.7	5.517	208.8	30.79	156.7
16.35	7.944	222.5	2.339	195.3	60.04	156.7
16.391	-9.142	203.1	-3.062	187	69.77	156.7
16.433	7.466	175.8	8.448	161.3	73.36	133.7
16.475	-9.64	170.9	5.986	154.9	59.24	126.7
16.517	2.544	166.4	2.837	153.7	63.39	116.7
16.558	-4.207	159.6	-2.456	156.7	68.32	121.7
16.6	6.758	126.5	-7.497	175.7	92.38	117.7
16.642	8.951	106.7	1.762	196.7	97.77	109.7
16.683	-5.138	87.78	3.233	200.7	94.48	95.69
16.725	3.566	74.69	-1.344	197.7	85.71	80.69
16.767	-8.368	63.17	-8.71	167.7	55.71	62.69
16.808	4.019	61.33	1.39	143.7	53.26	55.69
16.85	-8.252	67.07	3.494	115.7	52.92	55.69
16.892	-2.686	71.42	6.297	96.69	33.07	39.69
16.934	7.704	77.44	8.649	86.69	31.98	29.69
16.975	7.618	70.44	8.712	92.69	22.11	22.69
17.017	-7.292	57.84	2.963	106.7	12.66	23.55
17.059	8.688	39.37	-4.876	123.7	8.743	6.266
17.1	1.749	15.22	3.282	158.7	-0.732	-19.31
17.142	-2.175	7.829	5.689	157.7	-7.83	-29.31
17.184	9.012	4.746	2.372	159.4	-8.426	-31.31
17.226	2.789	6.91	-4.207	166.4	-6.235	-39.31
17.267	2.372	20.16	-6.4	199	7.545	-42.31
17.309	-199.8	19	7.396	219.3	34.17	-54.31
17.351	-182	47.6	-7.376	244.4	46.23	-72.31
17.392	-171.5	63.38	-9.763	259.7	57.06	-81.31
17.434	-151.9	113.6	-8.596	269.9	55.41	-97.31
17.476	-144.7	140.1	2.719	263.3	56.61	-103.3
17.517	-164.5	173.4	-3.403	244.4	59.35	-106.3
17.559	-172	192.2	-8.593	226.5	60.61	-108.3
17.601	-168.4	218.3	-7.497	205.7	68.32	-114.3
17.643	-147.2	220.6	-1.548	206.1	82.18	-136.3
17.684	-125.9	217.6	8.824	216.2	98.29	-155.3
17.726	-91.86	208	6.876	223.9	114.2	-155.3
17.768	-79.03	165.5	8.276	214.4	152.5	-165.3
17.809	-78.62	144.9	9.724	196.3	172.6	-172.3
17.851	-85.98	126.8	-1.912	168.7	184.3	-168.3
17.893	-90.48	114.8	-8.124	148.2	190	-167.3
17.935	-57.06	107.7	1.31	121.7	181.2	-157.3
17.976	-37.1	109.7	6.052	113.9	166.5	-143.3
18.018	-10.79	115.7	3.625	100.1	153.7	-136.3
18.06	7.162	119.2	-1.461	79.21	142.9	-126.3
18.101	-4.483	107.6	-3.828	55.98	135.1	-129.7
18.143	-8.553	89.74	-9.641	56.82	136.2	-144.7
18.185	-3.95	66.38	-3.989	64.53	138.9	-154.5
18.227	1.405	46.61	6.354	73.88	144.8	-155.5
18.268	-8.356	21.75	7.37	77.19	156.9	-139.5
18.31	3.094	14.47	6.599	65.8	151.9	-123.4
18.352	5.309	13.54	6.936	53.54	138.2	-107
18.393	-4.207	16.18	8.352	45.85	113.1	-87.38
18.435	2.372	32.07	3.331	53.88	94.48	-69.54
18.477	8.951	45.95	-5.975	64.91	98.87	-70.55
18.518	7.672	64.27	-1.242	83.53	106.5	-80.09
18.56	1	85.84	2.692	99.59	106.5	-97.31
18.602	-3.221	142.9	-6.512	113.2	90.09	-101.3
18.644	9.287	178.6	9.057	112.3	73.65	-94.31
18.685	7.022	209.7	3.053	102.8	55.47	-83.31
18.727	7.944	235.9	2.548	96.37	40.85	-74.18
18.769	-9.142	266.4	7.92	112.7	22.67	-51.15
18.81	7.466	277.5	-2.174	123.4	18.29	-31.48
18.852	-9.64	277.6	-6.128	145.1	18.24	-19.48
18.894	2.544	269.8	-1.849	162.6	22.4	-18.02
18.936	-4.207	235	-2.258	172.7	39.95	-29.71
18.977	6.758	222.7	-3.041	167.1	50.95	-28.18
19.019	8.951	216.6	-6.237	148.5	56.01	-20.59
19.061	-5.138	216.5	-2.902	138.6	53.68	-9.12
19.102	3.566	228.8	-9.077	150.1	29.87	31.06
19.144	-8.368	240.9	-8.177	155.3	14.32	57.43
19.186	4.019	256.5	1.433	156	1.933	83.06
19.228	-8.252	272.2	1.881	149.7	-7.727	104.5
19.269	-2.686	285.2	-9.198	130	-10.98	144.5
19.311	7.704	282.3	-5.385	128.5	-5.886	151.3
19.353	7.618	270.7	-4.022	139.9	2.941	150.3
19.394	-7.292	257.1	-2.142	148.8	19.2	156.3
19.436	8.688	242.3	1.428	155.6	46.78	174.5
19.478	1.749	241.1	1.846	156.6	52.32	197.7
19.52	-2.175	239.8	-5.007	131.4	52.61	199.7
19.561	9.012	231.8	-9.233	118.7	45.75	190.7
19.603	2.789	195.8	4.692	90.09	17.41	161.7
19.645	2.372	171.4	-1.308	82.9	4.813	149.6
19.686	-161.5	146.5	2.823	77.54	-2.334	141.5
19.728	-139.9	129.8	8.616	77.59	-5.128	136.3
19.77	-91.45	109.7	-6.517	98.62	-3.968	131.8
19.811	-80.52	100.4	9.117	119.8	5.721	132
19.853	-77.75	84.24	7.812	138.5	9.752	125.2
19.895	-82.57	61.87	2.522	153.1	6.973	114.2
19.937	-98.39	24.66	-6.09	143.8	-17.66	81.44
19.978	-97.95	3.736	3.98	127.7	-31.53	69.87
20.02	-92.22	-7.236	-60.13	107.8	-46.16	61.66
20.062	-79.91	-13.68	-64.52	85.05	-56.27	57.69
20.103	-69.88	-18.02	-61.23	61.54	-63.2	36.69
20.145	-70.39	-14.62	-62.32	55.65	-57.28	19.69
20.187	-78.8	-6.417	-52.45	51.5	-63.97	-1.308
20.229	-91.21	7.473	-43.68	52.57	-78.48	-6.308
20.27	-100	46.61	-7.497	71.18	-79.35	-24.31
20.312	-93.17	70.99	1.762	88.13	-78.91	-32.31
20.354	-84.8	98.08	3.233	110.5	-65.27	-34.31
20.395	-83.17	132.5	-1.344	137.7	-65.93	-35.31
20.437	-104.8	185.7	-8.71	175.8	-40.02	-62.31
20.479	-116	203	1.39	184.1	-46.94	-74.31
20.52	-120.8	217	3.494	184.1	-39.64	-93.31
20.562	-122.8	212.7	6.297	176.7	-49.29	-95.31
20.604	-140.9	199.6	8.649	141.8	-60.72	-113.3
20.646	-147.9	181.4	8.712	121.1	-49.53	-113.3
20.687	-151.6	168	2.963	115	-54.25	-117.3
20.729	-160.8	159.4	-4.876	112.4	-45.87	-116.3
20.771	-168	148.8	3.282	132.8	-36.68	-109.3
20.812	-173.8	142.5	5.689	149.6	-30.29	-100.3
20.854	-182.4	127.7	2.372	180.7	-23.04	-98.31
20.896	-179.9	100.9	-4.207	205.5	-17.8	-98.31
20.938	-157.6	56.34	-6.4	232.6	-21.54	-127.3
20.979	-145	35.2	7.396	234.7	-29.87	-138.3
21.021	-132.7	28.06	-7.376	230	-47.8	-140.3
21.063	-125.1	20.78	-9.763	218	-51.65	-141.3
21.104	-135.7	19.92	-8.596	180.8	-55.49	-119.3
21.146	-144.2	24.3	2.719	169.5	-43.64	-105.3
21.188	-143.8	37.71	-3.403	159.3	-23.71	-97.31
21.23	-136.7	50.01	-8.593	158.3	-15.04	-95.31
21.271	-107.1	94.48	-7.497	179	12.39	-100.3
21.313	-88.9	112.3	-1.548	188.9	23.09	-99.31
21.355	-73.19	123.3	8.824	193.5	16.27	-100.3
21.396	-65.23	127.6	6.876	188.1	14.21	-100.3
21.438	-68.33	138.1	8.276	162.5	8.891	-120.5
21.48	-77.26	153.5	9.724	156.7	4.571	-137.1
21.521	-81.71	170.2	-1.912	155.9	4.858	-141.4
21.563	-75.69	190.5	-8.124	159.9	10.8	-141.6
21.605	-32.83	227.4	1.31	184.4	33.07	-132.2
21.647	-14.72	250	6.052	196.1	48.43	-133.2
21.688	-3.95	253.9	3.625	198.6	64.87	-140.7
21.73	1.405	257.9	-1.461	192.6	87.9	-158.4
21.772	-8.356	245.3	-3.828	156.7	140.5	-167.9
21.813	3.094	242.3	-9.641	138.6	159.8	-158.8
21.855	5.309	242	-3.989	124.6	174.4	-170.3
21.897	-4.207	246.5	6.354	117.7	191	-176.3
21.939	2.372	241.3	7.37	124.4	176.7	-208.1
21.98	8.951	233.3	6.599	137.8	157	-205.2
22.022	7.672	210.7	6.936	147.6	131.8	-200.4
22.064	1	186.4	8.352	153.3	110.9	-206.5
22.105	-3.221	136.8	3.331	142.6	71.45	-198.3
22.147	9.287	118.9	-5.975	141.1	52.81	-190.3
22.189	7.022	107.8	-1.242	145.5	49.52	-187.3
22.231	7.944	99.59	2.692	152.8	52.81	-191.3
22.272	-9.142	96.29	-6.512	191.4	58.29	-200.3
22.314	7.466	91.29	9.057	204.3	62.68	-198.3
22.356	-9.64	77.96	3.053	223.6	78.03	-203.3
22.397	2.544	58.37	2.548	228.2	83.51	-203.3
22.439	-4.207	25.17	7.92	215.7	72.41	-203.3
22.481	6.758	11.16	-2.174	198.5	57.93	-200.3
22.523	8.951	8.859	-6.128	186.3	51.83	-198.3
22.564	-5.138	18.35	-1.849	179.8	49.46	-198.3
22.606	3.566	40.79	-2.258	202.4	61.86	-186.3
22.648	-8.368	60.93	-3.041	215	75.28	-178.5
22.689	4.019	87.17	-6.237	228	92.06	-168
22.731	-8.252	114.9	-2.902	232.3	100.3	-153.2
22.773	-2.686	181.8	-9.077	219	101.4	-138.8
22.814	7.704	214	-8.177	201.7	91.61	-144.5
22.856	7.618	235.6	1.433	189.8	76.67	-165.3
22.898	-7.292	250.4	1.881	189.7	62.26	-171.3
22.94	8.688	258.8	-9.198	200.7	13.56	-181.3
22.981	1.749	259.4	-5.385	218.7	-11.37	-184.3
23.023	-2.175	260.4	-4.022	218.7	-36.87	-177.3
23.065	9.012	267.8	-2.142	223.7	-59.73	-185.3
23.106	2.789	288.9	1.428	196.7	-99.33	-215.3
23.148	2.372	290.4	1.846	175.7	-112.3	-220.3
23.19	-289.3	285.3	-5.007	149.7	-121	-228.3
23.232	-299.2	272.8	-9.233	130.7	-125.2	-226.3
23.273	-298.1	229.2	4.692	121.7	-116.6	-224.3
23.315	-291.5	207.3	-1.308	125.2	-110	-217.5
23.357	-272.9	189.4	2.823	123.4	-94.41	-210.2
23.398	-257.5	174.8	8.616	114.6	-86.18	-198.6
23.44	-240	163.2	-6.517	75.48	-89.73	-191.4
23.482	-249.8	166.8	9.117	59.05	-101	-199.2
23.523	-250.9	178.5	7.812	48.96	-113.5	-217.3
23.565	-243.2	195.1	2.522	47.42	-119.6	-226.4
23.607	-227.9	239.4	-6.09	48.07	-123.6	-228.6
23.649	-234.5	262	3.98	42.17	-120.2	-234
23.69	-254.2	279.2	7.396	28.47	-119.6	-226.3
23.732	-261.9	289.4	-7.376	15.69	-121.8	-215.3
23.774	-278.3	290.3	-9.763	17.52	-142.1	-199.3
23.815	-278.3	280.7	-8.596	29.64	-144.5	-199.7
23.857	-265.2	266.4	2.719	46.98	-145.3	-206.6
23.899	-260.8	246.4	-3.403	61.68	-135.8	-226.3
23.941	-216.9	206.4	-8.593	66.31	-94.89	-242.9
23.982	-190.6	181.5	-7.497	57.9	-68.9	-247.3
24.024	-158	162.8	-1.548	50.72	-34.49	-246.1
24.066	-157.7	147	8.824	49.73	-9.619	-234.4
24.107	-134.8	126.8	6.876	75.63	25.97	-250.9
24.149	-125.9	123.5	8.276	91.29	32.94	-260.3
24.191	-96.31	124.4	9.724	117.1	32.87	-263.3
24.233	-57.94	129.9	-1.912	133.8	29.17	-268.3
24.274	18.82	145.2	-8.124	143.3	41.87	-275.3
24.316	59.39	141.6	1.31	133.9	26.16	-287.3
24.358	97.77	146.9	6.052	126.9	20.78	-292.3
24.399	105.4	126.3	3.625	125.9	5.889	-310.3
24.441	113.1	84.68	-1.461	152.5	-20.83	-320.3
24.483	109.8	51.16	-3.828	165	-28.91	-326.3
24.524	110.9	26.53	-9.641	165.8	-35.7	-336.3
24.566	122.8	7.5	-3.989	163.5	-32.06	-335.3
24.608	176.3	-3.703	6.354	149.6	-28.66	-337.3
24.65	194.8	-7.497	7.37	143.3	-24.36	-335.3
24.691	208.8	2.372	6.599	141.1	-27.23	-343.3
24.733	218.7	13.34	6.936	148.8	-30.52	-350.3
24.775	208.1	52.81	8.352	174.6	-58.04	-361.3
24.816	191.1	79.13	3.331	181.5	-67.86	-369.3
24.858	176.1	109.3	-5.975	178.1	-57.94	-384.3
24.9	147.9	129.6	-1.242	167.3	-54.58	-384.3
24.942	112.6	149.9	2.692	158.4	-28.49	-389.3
24.983	100.1	147.2	-6.512	154.4	-10.48	-389.3
25.025	93.15	141.6	9.057	153.8	11.62	-382.3
25.067	81.74	142.1	3.053	154.8	32.95	-382.3
25.108	42.94	163.7	2.548	155.6	64.09	-382.3
25.15	22.11	168	7.92	141.9	65.95	-382.3
25.192	14.43	177.9	-2.174	130.1	60.92	-383.3
25.234	-4.207	181.4	-6.128	92.99	53.02	-383.3
25.275	2.372	167	-1.849	54.11	43.47	-388.3
25.317	8.951	149.5	-2.258	42.72	44.33	-388.3
25.359	7.672	125	-3.041	36.98	56.47	-388.3
25.4	1	102.5	-6.237	36.29	62.8	-388.3
25.442	-3.221	69.07	-2.902	16.18	94.7	-388.3
25.484	9.287	58.44	-9.077	0.502	110.5	-388.3
25.526	7.022	52.24	-8.177	-7.249	118.5	-388.3
25.567	7.944	46.06	1.433	-11.53	117.7	-388.3
25.609	-9.142	16.29	1.881	0.666	100.4	-389.3
25.651	7.466	-1.472	-9.198	14.12	90.09	-389.3
25.692	-9.64	-23.45	-5.385	35.73	89	-389.3
25.734	2.544	-33.91	-4.022	64.55	97.77	-385.3
25.776	-4.207	-44.54	-2.142	103.2	103.3	-391.3
25.817	6.758	-45.41	1.428	111.1	103.3	-391.3
25.859	8.951	-48.56	1.846	116.4	99.96	-391.3
25.901	-5.138	-68.11	-5.007	100.5	87.9	-388.3
25.943	3.566	-109.5	-9.233	80.09	83.51	-388.3
25.984	-8.368	-132.3	4.692	31.12	87.9	-388.3
26.026	4.019	-126.9	-1.308	6.361	95.58	-388.3
26.068	-8.252	-125.1	2.823	-11.16	98.69	-388.3
26.109	-2.686	-112.8	8.616	-24.25	81.92	-388.3
26.151	7.704	-110.6	-6.517	-39.58	63.66	-388.3
26.193	7.618	-118.4	9.117	-48.6	49.19	-388.3
26.235	-7.292	-126.5	7.812	-55.13	40.48	-388.3
26.276	8.688	-125.8	2.522	-53.12	29.11	-388.3
26.318	1.749	-122.8	-6.09	-34.28	25.38	-386.3
26.36	-2.175	-115.8	3.98	-14.01	18.87	-391.3
26.401	9.012	-106.3	-52.75	1.647	8.524	-388.3
26.443	2.789	-62.32	-49.64	18.76	-44.88	-388.3
26.485	2.372	-42.11	-57.09	14.13	-73.29	-388.3
26.526	102.2	-20.68	-69.22	9.121	-91.93	-388.3
26.568	95.58	-8.228	-80.72	-2.003	-111.7	-388.3
26.61	87.9	-5.512	-96.77	24.45	-137.5	-388.3
26.652	87.9	-3.843	-99.58	31.11	-144.5	-388.3
26.693	79.32	-5.391	-100.1	39.09	-148.6	-388.3
26.735	59.23	4.746	-106.4	27.64	-148.8	-388.3
26.777	7.022	32.71	-129.1	32.69	-134.9	-388.3
26.818	7.944	53.54	-143.7	45.19	-120.5	-388.3
26.86	-9.142	80.06	-155.5	60.19	-109.3	-388.3
26.902	7.466	102.9	-160.4	83.09	-102.1	-384.3
26.944	-9.64	150.2	-163.7	112.3	-108.6	-377.3
26.985	2.544	158.3	-162.2	113.8	-117.6	-352.3
27.027	-4.207	200.7	-158.1	106.6	-118	-335.3
27.069	6.758	232.8	-150.6	95.43	-119.5	-307.3
27.11	8.951	257.9	-149	63.98	-112.8	-255.3
27.152	-5.138	261.8	-154.6	52.85	-105.7	-213.3
27.194	3.566	264.8	-160.9	55.69	-106.7	-187.3
27.236	-8.368	269.2	-163.5	61.49	-115.5	-166.3
27.277	4.019	297.7	-158.9	83.71	-119	-146.3
27.319	-8.252	315.4	-151.3	85.82	-110.5	-145.3
27.361	-2.686	329.2	-135	77.54	-99.72	-140.3
27.402	7.704	337.5	-130.7	70.6	-85.33	-134.3
27.444	7.618	333.8	-146.1	77.92	-32.85	-156.3
27.486	-7.292	322.7	-154.1	94.61	-13.24	-161.3
27.527	8.688	303.3	-158.1	108.1	0.609	-150.3
27.569	1.749	280.6	-151.3	111.7	10.86	-152.3
27.611	-2.175	258.8	-151.7	101.7	9.121	-133.3
27.653	9.012	257	-134.9	95.48	-6.26	-126.3
27.694	2.789	252.9	-129.8	94.03	-20.09	-127.3
27.736	2.372	243.4	-128.6	93.04	-32.47	-132.3
27.778	-301.4	199.8	-143	113.8	-41.67	-136.3
27.819	-305.7	165	-151.9	129.9	-41.82	-138.3
27.861	-295.9	128.7	-159.5	137.7	-40.25	-138.3
27.903	-293.7	93.74	-169.8	139.7	-35.66	-138.3
27.945	-290.4	45.82	-166.7	122.7	-29.96	-130.3
27.986	-304.1	28.57	-161.8	112.8	-39.71	-121.3
28.028	-310.8	18.62	-154	102.7	-55.62	-120.3
28.07	-311.5	17.36	-144	96.56	-70.25	-107.3
28.111	-287.5	33.83	-126.3	99.08	-88.7	-107.3
28.153	-265.9	50.71	-129.8	106	-93.67	-130.3
28.195	-239.6	66.89	-139.5	99.72	-95.09	-125.3
28.237	-205.7	89.21	-145.6	84.61	-94.74	-129.3
28.278	-147.9	140.1	-148.4	65.87	-104.8	-105.3
28.32	-129.2	156.8	-145.6	2.092	-115.9	-84.31
28.362	-120	166.2	-141	-14.74	-124.1	-61.31
28.403	-121.3	168.2	-135.8	-18.33	-128.6	-35.31
28.445	-129.3	154.3	-135.3	-23.38	-122.8	-13.31
28.487	-128.3	137.1	-134	-10.58	-117.6	3.692
28.529	-125.1	121.9	-130.5	-10.22	-117.5	-8.308
28.57	-107.9	111.1	-121.8	-13.28	-129.5	-15.31
28.612	-66.8	106	-99.98	-23.51	-147.7	-33.31
28.654	-43	111.8	-88.28	-10.57	-148.4	-38.31
28.695	-53.93	120.8	-79.62	6.016	-144.4	-40.31
28.737	-58.8	134	-81.43	17.96	-134.5	-31.31
28.779	-83.15	174.4	-74.07	25.05	-101.4	-44.14
28.82	-93.74	192.2	-69.64	33.69	-93.7	-54.52
28.862	-86.61	204.3	-70.44	51.69	-86.9	-59.14
28.904	-83.17	209	-76.45	61.69	-86.98	-62.11
28.946	-70.13	198.7	-95.07	68.69	-99.91	-59.26
28.987	-80.47	187.4	-100.9	55.69	-99.31	-58.55
29.029	-101.2	179.9	-85.83	42.69	-93.68	-55.39
29.071	-101.4	178.5	-101.3	29.69	-79.1	-49.46
29.112	-100.1	180.2	-99.31	25.69	-62.88	-56.81
29.154	-97.41	175.9	-92.45	33.69	-62.48	-70.49
29.196	-98.51	164.4	-83.12	57.69	-63.72	-83.16
29.238	-106.2	148	-69.41	75.69	-67.6	-93.08
29.279	-117.1	103.2	-37.5	92.69	-99.6	-110
29.321	-118.2	86.84	-28.22	83.69	-105.7	-118.8
29.363	-118.2	71.83	-25.37	73.69	-109.1	-128.1
29.404	-97.41	58.91	-29	60.51	-106.6	-136
29.446	-78.77	48.38	-45.31	48.97	-106.2	-152.5
29.488	-82.06	49.12	-49.18	58.78	-73.64	-153.3
29.529	-87.54	40.4	-49.95	73.5	-54.68	-154.2
29.571	-104	21.82	-47.46	94.65	-39.61	-157.7
29.613	-115	-21.75	-31.45	121.9	-23.94	-152.3
29.655	-119.3	-36.01	-20.41	125.6	-11.88	-148.7
29.696	-107.3	-50.54	-3.989	122.6	1.131	-137.5
29.738	-88.64	-56.29	6.354	112.5	0.999	-127.2
29.78	-52.45	-54.03	7.37	81.93	5.485	-97.74
29.821	-39.3	-43.31	6.599	72.29	11.42	-85.52
29.863	-16.27	-29.01	6.936	87.65	21.15	-81.56
29.905	-18.46	-11.11	8.352	96.24	35.42	-88.83
29.947	-28.33	25.29	3.331	97.66	75.12	-102.4
29.988	-45.87	63.29	-5.975	88.89	102.6	-100.2
30.03	-49.67	86.76	-1.242	82.61	151.6	-92.01
30.072	-43.17	111.8	2.692	84.29	186.7	-80.33
30.113	-12.29	142.3	-6.512	114.8	207.4	-40.9
30.155	7.466	148.6	9.057	125.3	214	-15.35
30.197	-9.64	171.2	3.053	157.3	211.8	-2.561
30.239	2.544	181.1	2.548	169.9	208.5	0.192
30.28	-4.207	204.1	7.92	172.1	182.2	16.41
30.322	6.758	201.9	-2.174	167.4	173.4	13.69
30.364	8.951	204.1	-6.128	173.3	168.9	24.69
30.405	-5.138	209.6	-1.849	179.1	169	38.68
30.447	3.566	220.7	-2.258	171.9	156.2	64.09
30.489	-8.368	234.5	-3.041	163.5	138.8	63.42
30.53	4.019	251.2	-6.237	165.4	119.7	56.97
30.572	-8.252	264	-2.902	166	101.6	39.9
30.614	-2.686	291.4	-9.077	170.6	81	17.13
30.656	7.704	283.6	-8.177	196.9	81.5	6.443
30.697	7.618	275.7	1.433	203.6	88.64	-3.54
30.739	-7.292	262.2	1.881	218	92.7	-8.853
30.781	8.688	244.5	-9.198	220.5	84.22	-54.91
30.822	1.749	243.5	-5.385	209.9	68.87	-86.88
30.864	-2.175	249.4	-4.022	200.7	44.29	-110.8
30.906	9.012	263.2	-2.142	188.7	25.04	-128.3
30.948	2.789	296.4	1.428	174.7	10.86	-152.3
30.989	2.372	308	1.846	177.7	10.5	-152.3
31.031	-31.75	308	-5.007	179.7	13.4	-165.3
31.073	-43.92	294.3	-9.233	175.7	12.57	-181.3
31.114	-67.26	269.5	4.692	150.9	-5.452	-201.3
31.156	-80.58	264	-1.308	124	-24.24	-205.3
31.198	-98.31	264.4	2.823	87.85	-46.18	-202.3
31.24	-121.1	265.6	8.616	49.57	-60.69	-198.3
31.281	-158.1	252.2	-6.517	-11.31	-82.5	-199.3
31.323	-169.3	236.6	9.117	-28.5	-87.88	-199.3
31.365	-168.3	212.8	7.812	-34.16	-88.62	-198.3
31.406	-168.9	180.7	2.522	-37.13	-92.45	-189.3
31.448	-164.6	101.6	-6.09	-50.63	-115.3	-189.3
31.49	-167.6	73.65	3.98	-66.22	-124.7	-189.3
31.532	-180.7	48.43	-31.2	-75.35	-130.2	-202.3
31.573	-192.8	28.1	-26.27	-78.22	-108.2	-216.3
31.615	-207.1	19.08	-1.242	-58.7	-89.36	-211.3
31.657	-209.3	16.38	2.692	-46.32	-76.57	-211.3
31.698	-209.3	23.4	-6.512	-38.42	-71.39	-210.3
31.74	-229	35.1	9.057	-38.45	-84.39	-202.3
31.782	-243.2	53.76	3.053	-46.23	-107.8	-183.3
31.823	-247.6	54.93	2.548	-33.94	-125	-170.3
31.865	-246.5	49.91	7.92	-16.69	-133.3	-157.3
31.907	-247.6	42.69	-2.174	7.21	-137.5	-145.3
31.949	-267.4	50.33	-6.128	48.69	-137.1	-146.8
31.99	-276.1	36.86	-1.849	53.69	-133.2	-171.7
32.032	-272.9	25.73	-2.258	53.69	-117.8	-191.5
32.074	-266.3	15.7	-3.041	45.69	-112.9	-193.9
32.115	-255.3	-1.695	-6.237	33.67	-106.7	-204.4
32.157	-266.3	-5.954	-2.902	35.44	-118.2	-201.3
32.199	-271.8	-5.674	-9.077	42.04	-146.3	-193.5
32.241	-283.8	-0.547	-8.177	56.3	-159.7	-183.1
32.282	-290.4	21.63	1.433	70.46	-172	-167.3
32.324	-282.7	32.33	1.881	66.47	-177.4	-171.3
32.366	-257.5	60.29	-9.198	55.17	-172.7	-182.3
32.407	-245.4	81.34	-5.385	50.45	-151.2	-198.3
32.449	-247	118.3	-4.022	65.34	-125.8	-216.3
32.491	-253.6	126.8	-2.142	79.6	-85.06	-213.3
32.532	-255	128.3	1.428	89.74	-69.74	-214.3
32.574	-247.8	124.1	1.846	94.65	-61.64	-201.3
32.616	-216.4	108.4	-5.007	84.57	-62.12	-204.3
32.658	-191.2	112.9	-9.233	69.68	-54.79	-207.3
32.699	-165.7	116.5	4.692	59.25	-49.35	-222.3
32.741	-153.6	125.8	-1.308	53.07	-39.29	-233.3
32.783	-140	146.6	2.823	50.25	2.544	-251.3
32.824	-138.4	143.6	8.616	46.12	18.82	-259.3
32.866	-142.2	134.3	-6.517	34.55	28.69	-259.3
32.908	-144.4	117.6	9.117	17.72	40.75	-261.3
32.95	-126.3	75.08	7.812	4.094	51.72	-248.3
32.991	-117.8	50.01	2.522	8.559	48.43	-242.3
33.033	-111.1	37.23	-6.09	23.41	48.43	-228.6
33.075	-113.2	32.71	3.98	47.49	60.49	-211.7
33.116	-124.4	22.93	-62.24	100	95.58	-173.4
33.158	-126.3	16.53	-71.47	124.4	112	-162.4
33.2	-124.5	8.099	-82.74	142.9	134.5	-159.4
33.242	-110.2	8.209	-92.77	152.6	157.1	-162.6
33.283	-96.81	27.32	-93.59	154.2	202.8	-189
33.325	-104	28.97	-92.43	140.3	210.1	-189.8
33.367	-104	22.91	-88.5	134.3	211.2	-184.3
33.408	-100.7	8.046	-87.9	132.8	205.6	-181.7
33.45	-110.6	-24.43	-99.31	140.8	168.2	-171.7
33.492	-112.2	-39.52	-102.2	145	151.4	-173.4
33.533	-105.7	-52.04	-104	148.7	135.8	-184.6
33.575	-86.54	-58.49	-102.3	146.8	125.1	-197.4
33.617	-42.42	-60.29	-87.18	139.6	123.2	-211.5
33.659	-32.72	-55.41	-83.16	142.5	122.6	-204.9
33.7	-25.28	-43.76	-85.14	142.6	116.8	-198.2
33.742	-25.93	-28.5	-91.19	133.7	102.2	-185.6
33.784	-34.23	14.05	-95.23	110.4	57.93	-178.6
33.825	-29.68	39	-93.56	100.7	44.65	-183.9
33.867	-17.33	71.02	-88.38	92.6	40.59	-195.2
33.909	0.41	107.9	-80.66	82.96	40.27	-199.1
33.951	60.7	159.2	-85.19	71.62	47.96	-191.2
33.992	85.71	182.2	-95.79	54.65	48.01	-182.4
34.034	107.7	197.2	-98.74	29.62	43.26	-179.1
34.076	122.9	212.5	-94.67	-3.428	27.21	-180.4
34.117	134.5	227.9	-80.61	-61.13	-9.358	-192.3
34.159	130.6	232.5	-69.93	-77.71	-26.38	-197.3
34.201	118.5	229.6	-59.76	-84.53	-42.79	-194.3
34.243	104.9	220	-46.93	-86.27	-58.55	-192.3
34.284	95.76	174.9	-6.512	-98.29	-85.36	-186.3
34.326	107.6	159.4	9.057	-110.1	-94.99	-208.3
34.368	110.1	142.3	3.053	-113.5	-102.9	-222.3
34.409	105.3	135.4	2.548	-108.6	-110.9	-242.3
34.451	73.09	131.1	7.92	-94.83	-129.5	-238.3
34.493	62.49	137	-2.174	-94.34	-140	-239.3
34.535	60.56	145.1	-6.128	-88.66	-143.8	-234.3
34.576	55.47	156.4	-1.849	-76.66	-145.9	-244.3
34.618	18.59	182.7	-2.258	-41.68	-137.8	-234.3
34.66	2.544	192.9	-3.041	-20.5	-127	-228.3
34.701	-4.207	195.2	-6.237	-18.66	-124.8	-218.5
34.743	6.758	188.8	-2.902	-28.09	-131.9	-206.6
34.785	8.951	176.8	-9.077	-9.308	-158.7	-180.6
34.826	-5.138	180.5	-8.177	14.69	-166.6	-177
34.868	3.566	187.8	1.433	37.69	-169.3	-181.7
34.91	-8.368	199.4	1.881	45.69	-165.9	-194.6
34.952	4.019	224.2	-9.198	54.69	-162.4	-200.3
34.993	-8.252	230.8	-5.385	38.69	-149.5	-195.8
35.035	-2.686	230.3	-4.022	46.69	-141.6	-187.6
35.077	7.704	223.7	-2.142	59.69	-130	-172.7
35.118	7.618	185.4	1.428	79.69	-120.4	-151.4
35.16	-7.292	163.2	1.846	75.69	-127.8	-123.1
35.202	8.688	148.1	-5.007	69.69	-144.3	-119.6
35.244	1.749	134.6	-9.233	60.69	-163.1	-121.6
35.285	-2.175	120.8	4.692	81.69	-175.1	-151.5
35.327	9.012	118.4	-1.308	96.69	-177.2	-164.9
35.369	2.789	110.7	2.823	112.7	-174.5	-167.2
35.41	2.372	93.69	8.616	121.7	-162.2	-165
35.452	-119.7	31.37	-6.517	111.7	-126.6	-149.4
35.494	-117.3	2.618	9.117	98.69	-109.4	-129.4
35.535	-122.5	-17.86	7.812	94.69	-94.23	-124.5
35.577	-134.6	-39.87	2.522	96.69	-69	-125.3
35.619	-180.5	-52.04	-6.09	140.7	-39.69	-151.3
35.661	-197.2	-46.93	3.98	160.7	-20.75	-161
35.702	-207.1	-30.78	69.1	176.7	11.44	-168.2
35.744	-209.9	-6.388	51.6	183.7	34.1	-172.6
35.786	-200.7	62.26	33.21	178.2	88.53	-169.7
35.827	-184.7	100.3	17.91	163	103.3	-167.2
35.869	-155.4	129.6	-2.174	156.5	123	-163.3
35.911	-125	135.6	-6.128	157.1	140.5	-169.3
35.953	-96.67	158.8	-1.849	199.1	131.8	-198.3
35.994	-90.84	182.1	-2.258	198	136.1	-198.3
36.036	-91.8	200.5	-3.041	192.9	138.3	-196.3
36.078	-100.7	216.1	-6.237	192.9	154.8	-195.3
36.119	-89.91	229.7	-2.902	170.5	189.9	-215.3
36.161	-90.62	231.4	-9.077	159.9	198.6	-225.3
36.203	-58.46	214.8	-8.177	153.6	219.5	-231.3
36.245	-44.96	207.2	1.433	141.5	216.2	-236.3
36.286	-34.27	193.1	1.881	138.8	198.6	-248.3
36.328	-36.28	186.6	-9.198	137.4	181.1	-250.3
36.37	-48.89	172.8	-5.385	112.9	158.1	-245.3
36.411	-50.07	142.7	-4.022	95.09	141.6	-244.3
36.453	-43.93	107.2	-2.142	59.46	112	-258.3
36.495	-27.23	89	1.428	49.83	97.77	-269.3
36.536	-4.207	70.36	1.846	54.04	76.94	-276.5
36.578	6.758	67.07	-5.007	65.89	53.39	-279.4
36.62	8.951	60.49	-9.233	105	28.25	-272.5
36.662	-5.138	67.07	4.692	115.9	24.81	-264.3
36.703	3.566	74.74	-1.308	114.5	25.78	-249.7
36.745	-8.368	92.29	2.823	118.8	23.91	-245.4
36.787	4.019	140.5	8.616	137.3	4.201	-258.4
36.828	-8.252	162.5	-6.517	152.7	-14.66	-255.5
36.87	-2.686	193.2	9.117	172.7	-32.81	-251
36.912	7.704	220.6	7.812	167.6	-49.52	-245.1
36.954	7.618	230.4	2.522	169.8	-75.56	-228.2
36.995	-7.292	229.4	-6.09	173.5	-86.23	-233.2
37.037	8.688	221.7	3.98	184.6	-97.26	-236.3
37.079	1.749	215.3	-78.27	194.5	-103.8	-261.3
37.12	-2.175	221.4	-84.75	211.7	-112	-256.3
37.162	9.012	239	-95.6	200.7	-124.4	-250.3
37.204	2.789	261.3	-104.5	186.9	-136.9	-242.3
37.246	2.372	276.5	-113.6	170.7	-148.6	-242.3
37.287	-176.4	286.9	-124.5	149.7	-160.2	-265.1
37.329	-162.1	282.9	-124	149.7	-156.1	-275.7
37.371	-167.6	271.5	-119.2	128.7	-149.2	-279.3
37.412	-163.2	249.8	-112.7	107.7	-134.9	-277.4
37.454	-165.4	201.1	-96.31	78.69	-123.1	-273.9
37.496	-176.4	185.1	-92.4	87.69	-127	-280.3
37.538	-191.7	175.2	-95.07	87.69	-127.1	-288.5
37.579	-199.4	171.5	-105.6	84.69	-135.7	-288.5
37.621	-193.7	162.3	-127.2	57.69	-135.5	-270.2
37.663	-179.9	148.6	-133.4	42.69	-129	-260
37.704	-160.2	128.3	-136.2	42.69	-129.3	-238
37.746	-151.5	100.5	-135	41.69	-136	-228.2
37.788	-152.9	41.48	-120.9	47.69	-160.4	-228.7
37.829	-164.6	22.95	-108.6	34.69	-165.1	-240.6
37.871	-171.1	9.71	-91.38	26.69	-162.5	-242.7
37.913	-173.1	1.11	-73.12	26.69	-159.8	-237.2
37.955	-160	-6.986	-60.9	46.69	-151.1	-216.3
37.996	-142.3	-17.1	-61.97	65.69	-142.4	-216.3
38.038	-118.8	-36.41	-67.89	68.69	-130.8	-212.3
38.08	-92.82	-59.8	-71.44	74.69	-120.3	-206.3
38.121	-57.54	-95.69	-67.74	64.69	-130.3	-198.3
38.163	-48.53	-107.6	-58.47	51.69	-128.1	-190.3
38.205	-48.13	-113.9	-47.19	53.69	-118.2	-193.3
38.247	-54.25	-117.3	-32.67	62.69	-101.8	-199.3
38.288	-63.22	-107.4	-6.128	92.69	-75.48	-222.3
38.33	-79.9	-94.48	-1.849	98.69	-59.03	-211.3
38.372	-84.74	-71.34	-2.258	98.84	-39.3	-214.3
38.413	-90.27	-54.66	-3.041	91.92	-39.3	-224.3
38.455	-105.6	2.951	-6.237	70.47	2.372	-219.3
38.497	-113.7	27.24	-2.902	65.66	26.5	-212.3
38.538	-120.7	45.7	-9.077	66.58	51.72	-214.3
38.58	-120.2	54.81	-8.177	61.61	81.32	-218.3
38.622	-100.4	52.97	1.433	45.93	123	-246.3
38.664	-91.35	53.32	1.881	44.37	119.7	-257.3
38.705	-88.68	58.13	-9.198	44.48	123	-266.3
38.747	-91.12	64.19	-5.385	38.48	115.3	-268.5
38.789	-116.8	81.55	-4.022	12.59	120.8	-260.2
38.83	-121.4	79.48	-2.142	2.481	123	-249.2
38.872	-116.8	66.19	1.428	-1.511	149.3	-251
38.914	-105.4	34.6	1.846	-0.933	173.4	-258.7
38.956	-66.42	-1.915	-5.007	-18.18	216.2	-285.8
38.997	-35.56	-11.72	-9.233	-34.38	223.9	-291.8
39.039	-13.53	-15.59	4.692	-47.47	222.8	-293.3
39.081	3.566	-14.1	-1.308	-53.48	215.1	-298.7
39.122	-8.368	4.216	2.823	-47.66	180	-326
39.164	4.019	6.638	8.616	-35.5	143.8	-330.9
39.206	-8.252	35.27	-6.517	-15.5	124.1	-332.6
39.248	-2.686	60.49	9.117	7.878	91.19	-333.4
39.289	7.704	117.1	7.812	33.38	62.68	-357.2
39.331	7.618	148.5	2.522	34.45	58.74	-364.4
39.373	-7.292	176.6	-6.09	28.11	58.63	-369.5
39.414	8.688	200.2	3.98	12.17	60.91	-365
39.456	1.749	222.6	-20.24	6.977	33.83	-386.7
39.498	-2.175	223.5	-11.32	10.92	24.08	-386.4
39.539	9.012	231.3	-12.44	25.51	-12.79	-385.4
39.581	2.789	241.7	-2.902	42.41	-41.27	-385.1
39.623	2.372	274.3	-9.077	73.87	-87.64	-385.1
39.665	0.621	288.3	-8.177	87.59	-105.4	-385.2
39.706	-8.252	295	1.433	93.74	-123.3	-382.4
39.748	-2.686	293.4	1.881	90.31	-140.4	-383
39.79	7.704	262.9	-9.198	72.47	-168.6	-384
39.831	7.618	247.4	-5.385	61.54	-177.6	-384
39.873	-7.292	215.4	-4.022	66.36	-180.5	-383.9
39.915	8.688	199.7	-2.142	69.94	-178.5	-383.9
39.957	1.749	186.5	1.428	62.52	-193.2	-384.3
39.998	-2.175	188.5	1.846	50.43	-201.2	-384.3
40.04	9.012	195	-5.007	32.13	-205.4	-384.2
40.082	2.789	208.9	-9.233	-2.241	-203.4	-384.3
40.123	2.372	251.5	4.692	-48.44	-202.6	-385.1
40.165	-105.5	268.3	-1.308	-65.71	-219	-384.3
40.207	-126.1	280.4	2.823	-69.29	-225.4	-384.2
40.249	-132.6	281.2	8.616	-71.24	-232.2	-384.1
40.29	-145.1	268	-6.517	-89.4	-237.6	-385.1
40.332	-154.7	250.1	9.117	-114.6	-257.6	-384.6
40.374	-178.6	233	7.812	-139.1	-269	-384.6
40.415	-190.7	223.3	2.522	-158.1	-280.5	-384.5
40.457	-201.5	218.6	-6.09	-170.1	-286.1	-385.5
40.499	-203.7	215.1	3.98	-165.3	-283	-385.4
40.541	-216.6	206.2	-80.11	-161	-279.3	-384.6
40.582	-232.5	187.4	-89.3	-162.2	-263.1	-385.1
40.624	-247	125.7	-99.34	-178.1	-226.3	-387.5
40.666	-260.5	93.76	-99.18	-172.3	-209.9	-387.4
40.707	-247.1	63.69	-95.65	-156.5	-206.1	-387.4
40.749	-247.4	33.64	-88.13	-137.5	-205.9	-387.1
40.791	-237.6	-38.11	-62.92	-103.2	-214.3	-387.5
40.832	-251.1	-78.43	-39.47	-95.76	-214	-387.5
40.874	-268.3	-106.3	-23.75	-97.26	-200.1	-387.5
40.916	-281.4	-131.8	-10.99	-104.8	-190.2	-387.3
40.958	-289.1	-168.9	-5.385	-117.2	-184.2	-387.1
40.999	-282.3	-191.4	-4.022	-114.5	-191.9	-387.4
41.041	-271.4	-218.2	-2.142	-104.4	-205.5	-387.5
41.083	-252.6	-242.3	1.428	-120	-212	-387.6
41.124	-232.3	-265.5	1.846	-139.9	-210.4	-387.4
41.166	-232.3	-269.2	-5.007	-140.2	-200.8	-387.1
41.208	-244.3	-277.1	-9.233	-134.5	-186	-387.6
41.25	-254.4	-295.9	4.692	-117	-176.5	-388.2
41.291	-243.3	-310.1	-1.308	-76.64	-121.2	-388.5
41.333	-248	-320	2.823	-46.19	-107.6	-388.3
41.375	-253.5	-328.8	8.616	-50.47	-101.4	-388.2
41.416	-271.7	-337.5	-6.517	-50.6	-100.1	-388.2
41.458	-283.7	-356.2	9.117	-57.9	-62.75	-388
41.5	-282.4	-366.1	7.812	-54.07	-44.49	-389.3
41.541	-279.6	-366.1	2.522	-41.39	-28.68	-389.6
41.583	-270.7	-366.1	-6.09	-21.47	-11.34	-390.9
41.625	-243.1	-366.1	3.98	17.85	28.54	-391.5
41.667	-237.8	-366.1	-142.3	40.56	52.31	-391.4
41.708	-239.6	-366.1	-141.7	30.83	82.62	-392
41.75	-247.6	-366.1	-149.5	26.84	114.8	-392
41.792	-237.7	-365	-150	27.49	162.7	-392
41.833	-222.3	-365	-153.6	41.14	173.6	-392.3
41.875	-199	-365	-155.5	64.42	194.3	-392.3
41.917	-172.4	-365	-153	72.61	188.8	-392.2
41.959	-108.8	-365	-139.6	82.58	158.1	-391.6
42	-84.19	-365	-128.9	90.5	136.1	-391.2
42.042	-67.86	-365	-125.1	101.9	106.5	-391
42.084	-58.31	-365	-125.9	112.5	86.8	-391.9
42.125	-64.62	-365	-128.3	118	62.68	-392
42.167	-74.99	-365	-125.7	108.8	55	-392.1
42.209	-91.25	-365	-118.8	94.85	57.27	-392.3
42.251	-109.8	-365	-111.7	91.65	67.39	-392.4
42.292	-117.5	-365	-104.7	96.58	92.85	-392.7
42.334	-109.4	-365	-110.7	103.4	97.77	-392.4
42.376	-101.3	-365	-121.7	100.8	96.3	-392.2
42.417	-79.8	-365	-128.7	87.24	84.93	-392.4
42.459	-74.55	-365	-132.7	32.66	48.3	-392.3
42.501	-91.05	-365	-131.5	-8.908	40.05	-392.3
42.542	-102.7	-365	-131.1	-52.4	38.86	-392.2
42.584	-123.3	-365	-139.5	-81.64	39.75	-392.3
42.626	-134.4	-365	-152.1	-130	37.46	-392.3
42.668	-133.3	-365	-150.3	-145.5	26.95	-392.3
42.709	-123.3	-365	-146	-153.6	8.657	-392.3
42.751	-107.7	-365	-137.2	-160.3	-13.62	-392.4
42.793	-77.22	-365	-119.4	-185.6	-47.17	-392.4
42.834	-72.94	-365	-116.9	-198	-57.76	-392.4
42.876	-74.5	-363.9	-121.9	-194.6	-64.6	-392.4
42.918	-85.28	-366.1	-129.8	-186.5	-67.05	-392.4
42.96	-104.5	-366.1	-139.4	-186.1	-72.03	-392.7
43.001	-102.7	-366.1	-140.3	-189.4	-72.77	-392.5
43.043	-93.74	-366.1	-137.1	-184.4	-82.44	-392.3
43.085	-79.36	-366.1	-131.2	-168.5	-94.06	-392.4
43.126	-34.11	-367.2	-107.4	-129.3	-139.4	-392.9
43.168	-7.292	-367.2	-95.64	-107.9	-146.9	-392.6
43.21	8.688	-365	-72.33	-106.7	-176.9	-392.5
43.252	1.749	-365	-61.6	-126	-193.3	-392.4
43.293	-2.175	-365	-59.93	-128.8	-216.7	-392.7
43.335	9.012	-365	-57.67	-109.7	-216.4	-393
43.377	2.789	-365	-52.18	-109.9	-218	-392.9
43.418	2.372	-365	-52.12	-119.1	-212.3	-392.6
43.46	13.38	-365	-61.31	-146.9	-214.6	-392.9
43.502	33.52	-365	-75.58	-157.4	-223.6	-392.9
43.544	46.26	-365	-88.62	-148.6	-235.9	-392.7
43.585	52.67	-360.6	-101.1	-138.7	-240.9	-393
43.627	44.71	-366.1	-120.4	-164.3	-234.5	-393.2
43.669	29.54	-366.1	-125.1	-182.3	-238	-393.3
43.71	9.012	-366.1	-130.5	-205.2	-235.9	-393.2
43.752	2.789	-366.1	-142.7	-223.3	-239.3	-393
43.794	2.372	-366.1	-175.3	-242.4	-275.2	-393.2
43.835	-41.1	-366.1	-188.3	-253.4	-279.9	-393.3
43.877	-37.62	-366.1	-195.5	-272.3	-279.9	-393.2
43.919	-27.62	-366.1	-198.3	-285.6	-276.5	-393.1
43.961	-24.78	-367.2	-209.2	-311	-252.9	-393.3
44.002	-32.47	-367.2	-203.1	-317.9	-234.4	-393.3
44.044	-48.41	-367.2	-199.5	-318.7	-190.3	-393.3
44.086	-72.42	-367.2	-184.2	-331.6	-182.6	-393.3
44.127	-109.7	-366.1	-189.1	-350.6	-154.2	-393.2
44.169	-125.4	-365	-196.3	-353.2	-150	-393.3
44.211	-105.5	-365	-196.5	-352.3	-150	-392.6
44.253	-102.9	-362.8	-192.4	-354.4	-140	-392.8
44.294	-107.7	-362.8	-180.4	-354.1	-118.5	-393.2
44.336	-121	-362.8	-171.7	-362.3	-109.9	-393.2
44.378	-147	-362.8	-168.4	-362.3	-96.16	-393.2
44.419	-167.8	-362.8	-170.6	-362.3	-75.9	-393
44.461	-194	-362.8	-188.2	-362.3	-44.12	-393.3
44.503	-199.7	-362.8	-194.3	-364.3	-37.2	-393.6
44.544	-216.9	-362.8	-197	-364.3	-45.87	-393.3
44.586	-216.9	-362.8	-196.2	-364.3	-51.36	-393.2
44.628	-227.9	-362.8	-213.9	-364.3	-80.96	-393.2
44.67	-237.8	-362.8	-224.9	-365.3	-91.93	-393.3
44.711	-235.6	-362.8	-230.7	-364.3	-97.41	-393.3
44.753	-238.9	-362.8	-233	-361.3	-102.9	-393.3
44.795	-259.7	-362.8	-229.1	-361.3	-97.41	-393.3
44.836	-263	-362.8	-233.9	-361.3	-90.83	-393.4
44.878	-288.2	-362.8	-243	-361.3	-84.25	-393.3
44.92	-300.3	-361.7	-251.4	-361.3	-74.38	-393.1
44.962	-323.3	-361.7	-260	-365.3	-38.2	-393.3
45.003	-332.1	-361.7	-260.1	-362.3	-9.69	-393.4
45.045	-333.2	-361.7	-255.9	-361.3	13.34	-393.4
45.087	-329.9	-361.7	-259	-361.3	50.62	-393.3
45.128	-310.1	-361.7	-271.1	-361.3	109.8	-393.1
45.17	-303.6	-361.7	-273.6	-362.3	129.6	-393.4
45.212	-307.9	-361.7	-270.3	-362.3	142.7	-393.3
45.254	-316.7	-361.7	-266.8	-362.3	149.3	-393.3
45.295	-315.6	-361.7	-250.3	-309.3	131.7	-393.1
45.337	-309.5	-361.7	-235.1	-291.3	111.1	-393.2
45.379	-283.3	-361.7	-223.1	-255.3	83.15	-393.2
45.42	-271.9	-361.7	-208.9	-224.3	47.97	-393.3
45.462	-231	-361.7	-165.7	-174.3	-5.55	-393.2
45.504	-221.3	-361.7	-147.5	-165.3	-18.89	-392.4
45.545	-209	-360.6	-120.1	-159.3	-24.04	-392.1
45.587	-222.5	-365	-94.17	-154.3	-26.42	-392.3
45.629	-205.9	-346.3	-38.28	-141.3	-39.75	-392.6
45.671	-179.9	-310.1	-5.007	-124.3	-55.98	-392.9
45.712	-172.4	-275	-9.233	-109.3	-75.1	-393.1
45.754	-148.1	-232.3	4.692	-89.31	-94.23	-393.3
45.796	-78.77	-142.4	-1.308	-57.31	-121.9	-384.3
45.837	-59.03	-77.67	2.823	-53.91	-129.5	-364.3
45.879	-49.99	-18.46	8.616	-46.81	-132.7	-343.3
45.921	-49.49	36.36	-6.517	-33.21	-132.5	-303.3
45.963	-63.72	125.2	9.117	18.49	-120.4	-226.3
46.004	-46.97	178.9	7.812	54.76	-104.9	-199.3
46.046	-39.3	204.1	2.522	95.34	-86.72	-155.3
46.088	-45.87	223.9	-6.09	128.4	-64.65	-116.3
46.129	-57.94	275.4	3.98	173.2	-38.18	-66.31
46.171	-64.52	296.3	179	186.9	-36.24	-47.31
46.213	-75.24	307.5	179	187.4	-41.39	-31.31
46.255	-93.46	318.2	173.3	186.1	-48.46	-3.308
46.296	-102.3	316.5	177.4	186	-48.08	52.69
46.338	-98.07	306.5	184.1	189.8	-42.06	76.69
46.38	-112.5	302.3	194.4	198.5	-37.23	89.69
46.421	-117.7	300.1	206.5	209	-40.54	105.7
46.463	-113.4	303.1	233.7	211.7	-60.81	123.7
46.505	-102.5	307.7	253.4	200.3	-65.18	134.7
46.547	-86.76	317.4	257.3	193.6	-63.32	135.7
46.588	-67.84	324.7	255.1	194	-58.28	136.7
46.63	-53.91	321.8	250	198.3	-37.96	139.7
46.672	-57.93	314	250.4	213.7	-20.16	140.7
46.713	-70.5	309.3	255.6	220.9	-8.667	142.4
46.755	-93.86	313.4	251.4	224.3	-1.287	146.8
46.797	-110.6	327.2	227.1	207.7	-4.247	165.1
46.838	-111.9	326.5	215.2	195.7	-12.1	166.1
46.88	-105.3	318.3	209.1	190.7	-18.95	160.7
46.922	-93.2	305	205.3	194.7	-21.22	146.7
46.964	-56.17	286	179.2	228.7	-20.15	142.7
47.005	-56.1	281	159.2	234.7	-27.79	142.7
47.047	-55.74	281	143.1	229.7	-42	148.6
47.089	-71.09	277.2	134	220.7	-49.56	154.7
47.13	-106.2	251.7	111.2	188.7	-57.91	141.7
47.172	-124.8	244.8	101.5	179.7	-62.12	132.7
47.214	-128.1	225.7	85.96	182.7	-64.43	132.7
47.256	-129.5	217.5	64.92	189.6	-61.08	117.7
47.297	-115.5	216.7	34.95	218.4	-65.91	119.7
47.339	-99.5	219.1	23.44	230.3	-74.64	123.6
47.381	-99.45	224.2	14.64	228.3	-97.05	130.7
47.422	-104.4	234.1	11.07	212.2	-116.6	134.7
47.464	-118.9	265.1	-9.233	180.3	-134.2	126.7
47.506	-116.3	277.4	4.692	173.3	-138.8	107.7
47.547	-106.4	284.1	-1.308	171.8	-132.7	90.69
47.589	-87.79	284.3	2.823	177.7	-130.1	83.69
47.631	-48.74	262.6	8.616	176.5	-123.2	74.69
47.673	-31.42	245.6	-6.517	162.3	-112.4	76.69
47.714	-31.42	229.6	9.117	145.6	-99.84	76.69
47.756	-33.24	221.6	7.812	131.6	-79.72	76.69
47.798	-35.18	216	2.522	127	-76.22	52.69
47.839	-28.11	219.1	-6.09	135.5	-85.32	40.69
47.881	-15.61	215.4	3.98	150.7	-106.1	27.69
47.923	2.789	205.1	80.26	162.7	-120.1	26.69
47.965	2.372	168.9	95.04	172.8	-131.4	18.69
48.006	59.28	152.3	110.9	164.3	-133.3	11.98
48.048	64.86	141	129	161.8	-131.1	2.775
48.09	64.51	133.3	153.2	167.6	-131.1	-12.77
48.131	42.37	125.1	158	193.3	-139.5	-29.36
48.173	36	120.2	153.2	204.5	-154.6	-33.8
48.215	34.89	105.1	140.7	208.3	-174.5	-40.08
48.257	43.54	86.35	135	205.3	-185.9	-43.07
48.298	74.41	48.85	130.2	196.1	-179.1	-46.07
48.34	85.58	37.52	125.7	204.1	-181.9	-51.8
48.382	87.97	33.78	116.7	219.3	-177.1	-55.74
48.423	83.81	36.24	99.69	231.5	-170.7	-66.96
48.465	62.06	59.68	64.69	236	-150.2	-94.25
48.507	45.92	80.46	53.69	226.8	-142.3	-100.1
48.548	33.2	106.5	36.69	214.5	-131.3	-96.71
48.59	30.29	134.8	27.69	205.4	-128.1	-98.96
48.632	36.2	200.9	4.692	212.6	-142.2	-90.23
48.674	41.31	230.2	-1.308	227.1	-149.8	-83.9
48.715	29.45	250.6	2.823	241.7	-154.1	-77.27
48.757	18.5	269.3	8.616	246.1	-153.3	-67.62
48.799	-23.6	273.5	-6.517	232.3	-153.3	-54.21
48.84	-41.54	267.4	9.117	211.5	-119.3	-65.96
48.882	-52.98	255.3	7.812	198.1	-97.41	-71.41
48.924	-55.7	247.8	2.522	194.7	-69.93	-75.05
48.966	-58.85	242.6	-6.09	198.3	-1.811	-70.47
49.007	-59.43	246.2	3.98	191.6	32.31	-62.72
49.049	-68.22	245.7	-65.31	182.3	66.25	-53.53
49.091	-84.25	239.8	-53.26	176.3	89.16	-44.14
49.132	-134.7	202.8	-16.21	186.9	125.4	-37.76
49.174	-149.3	187.5	2.823	197.5	127.8	-49.27
49.216	-144.4	175.3	8.616	213.3	112	-59.28
49.258	-150.8	168.3	-6.517	217.6	108.7	-72.18
49.299	-171.8	169.6	9.117	202.7	109.8	-96.58
49.341	-189.5	175.1	7.812	181.5	117.8	-101.6
49.383	-193.6	186.6	2.522	167.3	130.6	-101.2
49.424	-193.3	185.5	-6.09	156.9	141	-98.66
49.466	-207.2	166.8	3.98	141.8	168.8	-116.3
49.508	-225.8	150.4	169.7	128.7	171.4	-135.6
49.55	-240.2	138.3	175.7	105.8	163.9	-147.2
49.591	-253.6	138.3	182.7	79.34	149.6	-155.2
49.633	-284.9	135.1	169.7	41.3	125.4	-156.3
49.675	-295.9	137.2	158.7	34.55	117.5	-153.3
49.716	-316.7	129.6	155.7	26.53	110.9	-145.5
49.758	-320	114.2	147.7	8.572	101.2	-139.3
49.8	-339.7	84.61	152.7	-38.34	56.35	-163.6
49.841	-343	74.72	145.9	-52.18	33.62	-168.3
49.883	-337.5	71.1	135.5	-56.1	19.24	-168.3
49.925	-337.5	76.36	116	-53.87	9.627	-176.3
49.967	-359.5	77.53	74.56	-29.56	6.676	-160.3
50.008	-352.9	87.25	58.69	-20.57	8.848	-160.3
50.05	-345.2	81.69	51.76	-18.36	11.59	-159.3
50.092	-337.5	61.51	46.53	-22.45	12.14	-162.3
50.133	-305.7	53.17	53.39	-15.86	13.34	-182.3
50.175	-284.9	61.63	59.17	1.488	-0.918	-199.3
50.217	-265.2	74.07	60.4	20.57	-18.41	-209.3
50.259	-248.7	87.9	76.52	42.01	-40.76	-198.3
50.3	-238.1	137.2	112.3	81.24	-65.83	-218.3
50.342	-249.1	155.9	127.1	84.07	-74.61	-211.3
50.384	-248.3	168.2	131.3	79.09	-77.78	-204.3
50.425	-242.9	176.5	129.6	61.37	-77.04	-206.3
50.467	-207.9	206.8	127.1	49.76	-87.96	-189.3
50.509	-186.2	222	133.5	51.96	-105.3	-170.3
50.551	-159.9	227.8	145	60.44	-123.6	-153.3
50.592	-152.2	255.8	163.3	69.46	-134.1	-136.3
50.634	-153.3	258.6	178.9	78.61	-139.8	-121.3
50.676	-156.6	239.2	177.5	71.62	-132.9	-113.3
50.717	-152.5	219.5	183.7	56.65	-132.2	-131.3
50.759	-144.5	197.6	173.7	42.02	-130	-136.3
50.801	-116.1	164.7	164.7	24.83	-112.5	-154.3
50.842	-99.6	139.4	147.7	15.32	-118.8	-148.3
50.884	-104	99.96	130.7	-1.779	-128.8	-148.3
50.926	-106.2	79.13	106.7	-15.56	-141.4	-133.3
50.968	-135.8	13.34	66.69	-49.02	-145.3	-133.3
51.009	-138	-15.17	52.69	-65.75	-149.4	-143.3
51.051	-132.5	-42.59	31.95	-74.69	-165.9	-147.3
51.093	-130.3	-62.32	8.616	-86.09	-198.6	-155.3
51.134	-105.1	-91.93	-6.517	-105.7	-228.8	-163.3
51.176	-105.1	-110.6	9.117	-102.3	-239.8	-155.3
51.218	-101.8	-104	7.812	-86.76	-246.1	-159.3
51.26	-107.3	-110.6	2.522	-67.16	-245.2	-165.3
51.301	-123.7	-93.02	-6.09	-6.708	-243.9	-186.3
51.343	-115	-71.09	3.98	26.65	-214.9	-198.3
51.385	-101.6	-50.26	-112.3	56.41	-212	-202.3
51.426	-87.23	-16.46	-106.3	81.76	-218.1	-202.3
51.468	-76.16	49.14	-83.35	104.7	-242.2	-216.3
51.51	-80.28	106.4	-72.67	105.4	-229	-218.3
51.551	-91.37	144.8	-71.21	98.07	-213.6	-218.3
51.593	-109.3	169	-69.41	95.72	-190.6	-219.3
51.635	-120.9	243.8	-63.13	112.6	-153.3	-200.3
51.677	-110.9	259	-54.02	121.3	-121.5	-192.3
51.718	-95.33	267.1	-42.37	134.7	-100.3	-180.3
51.76	-82.25	270.5	-24.85	140.3	-70.2	-170.3
51.802	-73.71	284.2	21.63	133.7	-37.36	-186.3
51.843	-79.71	312.7	46.63	133.4	-19.44	-190.8
51.885	-91.19	329.4	82.22	137.6	-40.45	-192.2
51.927	-105.1	339.9	122.2	143	-20.65	-187.5
51.969	-119.1	340.6	185.3	132.3	3.468	-168.1
52.01	-118.4	330.7	207.1	109	21.01	-152.2
52.052	-108.8	314.6	216.1	89.9	45.14	-134.1
52.094	-94.84	291.4	222.1	68.91	74.74	-119.8
52.135	-45.84	262.1	221.9	46.69	135.1	-81.46
52.177	-28.78	250	218	37.69	157	-76.12
52.219	2.372	232.3	214.9	33.69	166.8	-79.61
52.261	25.4	208.8	210.5	30.6	174.5	-82.48
52.302	38.56	146	217.3	-10.08	159.2	-84.18
52.344	36.2	124.7	208.4	-48.99	141.6	-85.21
52.386	28.1	107.5	193.7	-82.89	119.7	-95.31
52.427	12.58	97.29	184.8	-107.8	108.7	-128.9
52.469	-22.81	100.5	160.7	-123.3	92.29	-148
52.511	-40.44	110.9	156.7	-130.3	68.16	-140.3
52.552	-45.64	125.9	144	-131.4	37.46	-141.1
52.594	-44.77	146.1	123.1	-141.5	21.01	-137.2
52.636	-39.51	172.2	98.37	-146	7.855	-153.4
52.678	-46.55	176.2	85.96	-137.1	4.565	-169.6
52.719	-60.7	172.7	76.88	-120	21.01	-175
52.761	-82.83	162.5	77.43	-101.4	34.17	-179.9
52.803	-101.8	124.5	69.51	-43.3	71.45	-181.3
52.844	-105.2	106.7	56.75	-22.93	105.4	-183.5
52.886	-107	95.15	35.56	-11.64	116.4	-185.3
52.928	-97.97	89.82	16.87	-1.717	129.6	-197.3
52.97	-74.52	93.46	-19.6	-22.49	129.6	-210.3
53.011	-74.87	105.1	-29.01	-32.91	116.4	-213.3
53.053	-81.31	123.3	-34.03	-31.63	103.3	-222.3
53.095	-94.41	139.3	-35.56	-22.25	88.82	-222.3
53.136	-125.2	147.7	-17.92	18.86	73.32	-239.3
53.178	-140.5	143.6	-6.517	36.29	72.63	-234.3
53.22	-137.8	133.4	9.117	52.72	69.92	-243.3
53.262	-118.3	118.5	7.812	60.92	61.29	-250.3
53.303	-115.6	101.6	2.522	56.58	24.04	-288.3
53.345	-112.6	103.1	-6.09	45.92	-6.881	-302.3
53.387	-123.8	109.3	3.98	41.61	-36.63	-308.3
53.428	-147.6	121.2	19	46.53	-56.42	-312.3
53.47	-168.7	148.8	20.47	49.52	-78.03	-303.3
53.512	-165.4	155.7	26.62	43.27	-97.74	-303.3
53.554	-161	153.7	36.61	36.42	-117.1	-307.3
53.595	-153.6	145.1	48.77	35.77	-141.9	-314.3
53.637	-169.2	110.5	74.98	53.1	-187.8	-329.3
53.679	-184.6	96.52	77.07	63.01	-201.7	-333.3
53.72	-199.2	87.38	71.81	65.12	-211.1	-336.3
53.762	-202.7	81.54	63.55	60.35	-212.5	-352.3
53.804	-193.6	66.91	59.76	42.94	-205.2	-366.3
53.845	-196.2	50.1	62.9	41.29	-202.8	-368.3
53.887	-208.1	25.62	62.31	47.19	-206.3	-377.3
53.929	-224.2	6.677	55.95	52.6	-215	-387.3
53.971	-236.7	-18.42	29.13	52.13	-217.8	-403.3
54.012	-237.8	-25.48	19.21	42.49	-227.5	-398.3
54.054	-241.3	-27.08	12.93	35.66	-224.4	-393.3
54.096	-251.8	-24.4	7.812	33.78	-209.6	-393.4
54.137	-270.8	1.624	2.522	61.49	-203.9	-393.4
54.179	-269.4	23.34	-6.09	78.84	-194.7	-391.1
54.221	-264.8	50.32	3.98	92.87	-182.6	-394.1
54.263	-257.2	76.64	-37.05	99.25	-167.8	-393.2
54.304	-259.1	142	-53.27	84.6	-138.8	-393.5
54.346	-271.8	170.3	-60.19	81.99	-102.9	-393.3
54.388	-281.6	188.4	-64.19	81.42	-74.38	-393.1
54.429	-285.1	201.6	-67.67	87.63	-53.55	-393
54.471	-276.2	208.2	-89.36	122.1	-29.43	-392.8
54.513	-263.2	202.9	-107.3	133.9	-22.85	-392.5
54.554	-243.1	190.8	-122.7	137.7	-14.08	-392.4
54.596	-215.5	172.6	-133.1	139.6	-3.111	-392.4
54.638	-154.6	141.5	-143.5	140.5	23.32	-392.3
54.68	-135.6	133.6	-145.8	142.8	35.05	-392.6
54.721	-132.1	130.6	-145.5	146.6	50.32	-392.3
54.763	-132.2	132.5	-142.2	143.8	67.28	-392.5
54.805	-165	150.9	-158.9	118.7	116.1	-392.5
54.846	-169.9	168	-168.7	105.8	145.7	-392.1
54.888	-169.8	181	-175.4	100.7	177.1	-392.4
54.93	-161.3	190.2	-178.5	94.75	185.5	-392.5
54.972	-135.2	189.1	-174.9	85.63	211.8	-392.3
55.013	-112.6	178.7	-168	84.85	205.2	-392.3
55.055	-89.74	168.1	-159.3	73.08	193.2	-392.2
55.097	-77.67	160.3	-148.3	52.41	171.2	-392.3
55.138	-66.71	159	-138.2	-17.91	129.6	-392.4
55.18	-73.29	159.6	-139.5	-58.91	103.3	-393
55.222	-85.35	154.6	-136.5	-104.3	87.9	-392.6
55.264	-87.54	144.7	-134.4	-120.6	82.42	-392.4
55.305	-95.22	105.7	-136.8	-166.1	71.45	-393.3
55.347	-89.74	89.09	-138.2	-176.4	80.22	-385.2
55.389	-72.6	70.94	-141.9	-177.7	74.74	-365.3
55.43	-63.96	59.66	-148	-168.8	69.26	-335.3
55.472	-69.4	53.2	-165.4	-137.5	26.5	-259.3
55.514	-83.22	49.31	-167.5	-124.9	-0.918	-223.3
55.555	-106	41.19	-169.3	-130.2	-23.94	-186.3
55.597	-135.8	24.86	-176	-122.1	-46.97	-151.3
55.639	-164.9	4.067	-197.5	-88.57	-56.84	-113.3
55.681	-156.8	2.599	-207	-70.4	-54.65	-84.31
55.722	-154.5	7.942	-210	-74.31	-46.97	-56.31
55.764	-147.9	20.26	-211.2	-70.31	-46.97	-17.31
55.806	-163.7	58	-207.6	-82.31	-78.77	30.69
55.847	-181.9	79.62	-205.1	-86.31	-106.2	55.69
55.889	-193.9	104.4	-196.2	-71.31	-115	71.69
55.931	-204.3	122	-198	-55.31	-124.8	87.69
55.973	-202.8	140.7	-218.6	-53.31	-128.1	118.7
56.014	-209.3	136.8	-229.6	-63.31	-129.9	131.7
56.056	-221.3	127.9	-236.6	-68.31	-124.6	132.7
56.098	-232.2	126	-236.5	-58.31	-128.8	136.7
56.139	-254.7	132	-229.7	-32.31	-142.2	117.7
56.181	-265.2	137.7	-221.2	0.692	-167	105.7
56.223	-277.2	137.7	-208	27.69	-180.7	94.69
56.265	-290.4	131.1	-186.7	39.69	-190.3	94.69
56.306	-306.8	101.4	-138.3	54.21	-191.2	111.7
56.348	-305.7	77.24	-105.3	50.45	-176	106.7
56.39	-302.5	57.77	-74.31	40.6	-159.9	98.69
56.431	-297	44.86	-37.36	29.21	-148.1	81.69
56.473	-295.9	31.68	40.29	39.79	-135.3	62.69
56.515	-294.8	28.85	69.23	56.46	-145.1	50.69
56.557	-293.7	31.18	84.71	70.18	-146.8	58.69
56.598	-284.9	28.48	89.64	76.39	-144.3	50.69
56.64	-247	4.681	106.8	77.67	-130.6	69.69
56.682	-227.4	-15.8	106.8	84.47	-125.7	65.69
56.723	-222.9	-34.6	113.7	96.92	-111.8	61.69
56.765	-231.8	-47.63	120	122.5	-112.8	40.69
56.807	-247.1	-58.01	143.7	149.6	-113.9	17.69
56.848	-230.4	-48.82	169.7	151.5	-124.4	26.69
56.89	-228.3	-30.19	184.7	143.7	-145.9	26.69
56.932	-194	-13.72	194.7	140.3	-169.8	26.69
56.974	-188.3	44.29	192.4	137.3	-208.2	31.69
57.015	-179.6	82.7	186.8	176.7	-223.5	43.69
57.057	-180.7	117.3	182.1	188.6	-240	57.69
57.099	-185.1	144.6	179.8	193.8	-249.8	71.69
57.14	-170.9	172.8	156.4	188.5	-241.1	75.69
57.182	-164.3	180.9	142.1	179.8	-231.2	66.69
57.224	-143.5	182.1	132	185.6	-223.5	52.69
57.266	-123.7	175.7	120.9	191.7	-227.9	39.69
57.307	-96.31	158.9	113.4	190	-211.4	24.69
57.349	-91.93	155.8	107.6	180.7	-181.8	19.69
57.391	-91.93	154.8	94.79	178.7	-155.3	11.69
57.432	-106.2	155.6	75.33	144.6	-131.8	-1.308
57.474	-150	137.5	40.93	109.7	-88.84	-12.31
57.516	-172	119.4	29.03	99.71	-51.6	-22.31
57.557	-184	96.03	19.64	93.5	-19.41	-25.31
57.599	-186.2	73.56	13.72	90.03	19.9	-34.31
57.641	-184	39.67	3.98	71.83	99.76	-59.31
57.683	-181.8	33.04	-10.2	48.7	116.4	-69.31
57.724	-172	33.6	-33.24	13.63	137.2	-75.87
57.766	-168.7	37.92	-46.71	-38.64	144.9	-78.31
57.808	-124.8	55.67	-74.75	-101.1	137.2	-100.3
57.849	-115	69.89	-83.4	-132.7	116.4	-109.3
57.891	-117.1	77.48	-88.16	-145.3	109.8	-116.3
57.933	-113.9	78.63	-88.36	-148.6	96.67	-123.3
57.975	-139.1	60.75	-106.3	-138.2	108.7	-124.3
58.016	-142.4	47.15	-116.1	-120.5	117.5	-126.3
58.058	-141.3	38.26	-125.4	-87.53	136.1	-120.3
58.1	-132.7	35.36	-129.9	-64.21	160.3	-127.3
58.141	-137.3	46.57	-131.1	-41.44	197.6	-133.3
58.183	-139	58.89	-129.5	-47.56	198.6	-125.3
58.225	-155.3	75.08	-124.2	-59.26	195.4	-123.3
58.267	-167.1	95.76	-116.3	-67.3	188.8	-113.3
58.308	-169	143.8	-122.3	-52.05	146	-107.3

## Sheet: ED_Fig_2_f
t	Green	Lightblue	Lilac	Orange	Pink	Black
0		-38.45
0.042		-38.45
0.084		47.28
0.125		91.4
0.167		130.5
0.209		172.1
0.25		257.8
0.292		293.1
0.334		319.6
0.375		337.2
0.417		361.2
0.459		365
0.5		368.7
0.542		380.1
0.584		390.2
0.625		397.7
0.667		396.5
0.709		392.7
0.75		382.6
0.792		373.8
0.834		361.2
0.875		346.1		-46
0.917		334.7		-40
0.959		324.6		-18
1		317.1		13		-61.14
1.042		317.1		46		-61.14
1.084		315.8		103		-37.19
1.125		320.8		134		-9.455
1.167		319.6		169		20.8
1.209		329.7		198		39.71
1.25		323.4		252		102.7
1.292		324.6		275		139.3
1.334		330.9		298		160.7
1.375		332.2		313	-53.47	182.2
1.417		332.2		324	-51.68	188.5
1.459		325.9		324	-23.17	193.5
1.5		323.4		319	25.84	212.4
1.542		323.4		320	68.61	214.9
1.584		310.8		310	154.2	216.2
1.625		313.3		304	194.3	227.6
1.667		305.7		293	221.9	231.3
1.709		300.7		288	245	237.6
1.75		286.8		275	294.1	237.6
1.792		278		267	312	252.8
1.834		278		265	333	257.8
1.875		270.4		264	350	257.8
1.917		264.1		252	378	257.8
1.959		264.1		245	389	249
2		250.2		236	394	231.3
2.042		246.5		228	398	214.9
2.084		249		226	405	197.3
2.125		249		223	410	134.3
2.167		255.3		226	416	112.8
2.209		266.6		228	411	95.18
2.25		274.2		238	409	80.05
2.292		280.5		258	405	44.75
2.334		279.2		275	406	24.58
2.375		285.5		297	395	11.98
2.417		275.5		316	392	4.412
2.459		255.3		340	370	-38.45
2.5		227.6		345	361	-48.54
2.542		206.1		347	351	-66.19
2.584		178.4		352	345	-63.66
2.625		120.4		360	339	-63.66
2.667		82.57		357	342	-63.66
2.709		61.14		364	343	-63.66
2.75		39.71		347	340	-63.66
2.792		8.194		330	340	-63.66
2.834		-15.76		313	342	-56.1
2.875		-23.32		291	343	-56.1
2.917		-40.97		270	339	-56.1
2.959		-47.28		251	328	-56.1
3		-51.06		239	319	-56.1
3.042		-48.54		236	316	-56.1
3.084		-46.01		228	309	-56.1
3.125		-44.75		239	293	-56.1
3.167		-44.75		236	294	-56.1
3.209		-44.75		239	288	-56.1
3.25		-44.75		219	288	-56.1
3.292		-44.75		215	286	-56.1
3.334		-44.75		217	291	-56.1
3.375		-44.75		214	292	-55.59
3.417		-40.97		214	298	-50.03
3.459		-24.58	-61	205	304	-45.26
3.5		-1.891	-59	192	307	-56.38
3.542		35.93	-25	192	302	-60.35
3.584		80.05	15	172	288	-57.18
3.625	-69.61	163.3	86	155	270	-47.65
3.667	-70.74	201.1	129	143	253	-30.18
3.709	-70.74	243.9	167	139	247	-19.85
3.75	-55.02	271.7	198	144	235	-6.353
3.792	-15.72	312	282	166	218	35.74
3.834	14.6	330.9	330	182	215	65.12
3.875	25.82	352.4	364	202	206	90.53
3.917	47.16	375	396	221	203	117.5
3.959	85.33		412	276	211.1	165.2
4		433	414	311	226.8	180.3
4.042			410	333	232.4	191.4
4.084	152.7	446.9	414	348	245.9	204.9
4.125	174	436.8	445	359	270.6	213.6
4.167	183	429.3	436	370	281.8	223.1
4.209	186.4	425.5	433	379	285.2	212
4.25	202.1	425.5	408	388	298.7	207.3
4.292	227.9	421.7	401	365	307.6	215.2
4.334	238	421.7	397	360	320	208.9
4.375	243.6	415.4	394	357	317.8	199.3
4.417	238	410.3	365	363	316.6	192.2
4.459	206.6	414.1	343	333	323.4	185
4.5	197.6	411.6	335	328	320	197.7
4.542	204.4	392.7	323	320	324.5	205.7
4.584	206.6	392.7	318	323	327.9	201.7
4.625	207.7	391.4	309	312	340.2	184.2
4.667	206.6	386.4	301	293	351.4	175.5
4.709	198.7	390.2	301	283	351.4	175.5
4.75	211.1	380.1	294	277	345.8	182.6
4.792	218.9	370	284	276	322.2	170.7
4.834	226.8	354.9	277	263	309.2	162
4.875	224.6	339.8	287	260	295.8	152.5
4.917	214.5	330.9	287	255	282.5	156.4
4.959	180.8	322.1	292	257	270.9	153.3
5	166.2	329.7	280	263	257.5	154.9
5.042	158.3	317.1	275	283	244.2	160.4
5.084	150.5	314.5	274	285	229.9	170.7
5.125	162.8	308.2	263	263	213	159.6
5.167	183	310.8	266	261	202.3	154.1
5.209	184.1	319.6	258	254	207.6	151.7
5.25	181.9	328.4	261	229	205.8	140.6
5.292	158.3	346.1	263	210	225.4	127.1
5.334	143.7	351.1	260	194	224.6	107.2
5.375	138.1	352.4	255	191	224.6	97.68
5.417	135.9	346.1	250	187	214.8	98.47
5.459	138.1	343.5	255	175	218.3	85.76
5.5	128	334.7	253	163	229.9	73.85
5.542	117.9	333.4	256	157	235.2	61.94
5.584	108.9	328.4	262	169	245	56.38
5.625	97.68	334.7	292	199	255.7	51.62
5.667	120.1	327.1	307	221	249.5	60.35
5.709	124.6	325.9	318	228	250.4	71.47
5.75	132.5	325.9	318	229	255.7	61.15
5.792	137	323.4	319	233	272.7	52.41
5.834	124.6	323.4	335	241	286.9	35.74
5.875	122.4	319.6	337	250	290.5	39.71
5.917	84.21	319.6	342	274	296.7	53.21
5.959	48.28	301.9	327	291	286	81
6	34.81	281.8	325	288	285.1	96.88
6.042	32.56	260.3	319	275	286.9	81.79
6.084	34.81	230.1	314	255	289.6	81.79
6.125	21.33	175.9	310	240	307.4	66.71
6.167	-5.614	153.2	306	233	315.4	65.91
6.209	-8.982	138	316	233	316.3	73.06
6.25	-20.21	128	312	243	311.9	67.5
6.292	-30.32	110.3	287	216	301.2	42.88
6.334	-37.05	90.14	278	203	303	35.74
6.375	-34.81	91.4	268	201	304.8	33.35
6.417	-52.77	67.45	253	174	313.7	28.59
6.459	-74.11	52.32	247	176	321.7	28.59
6.5	-86.46	53.58	251	186	319	37.32
6.542	-87.58	53.58	258	198	311	35.74
6.584	-76.35	63.66	261	215	309.2	52.41
6.625	-51.65	98.96	246	226	317.2	68.29
6.667	-32.56	135.5	238	221	322.6	73.06
6.709	-21.33	157	236	226	323.5	73.06
6.75	-7.86	194.8	241	245	320.8	62.74
6.792	-22.46	261.6	224	281	311.9	72.26
6.834	-33.68	298.1	219	289	311	88.15
6.875	-30.32	300.7	217	286	310.1	85.76
6.917	-22.46	333.4	208	275	315.4	119.9
6.959	1.123	343.5	203	265	335	162.8
7	24.7	351.1	210	265	336.8	170.7
7.042	29.19	362.4	205	282	335.9	167.6
7.084	32.56	367.5	198	306	326.1	167.6
7.125	28.07	354.9	184	336	303.9	166
7.167	21.33	338.5	175.5	349	294.1	177.9
7.209	16.84	324.6	171.1	350	293.2	187.4
7.25	24.7	319.6	175.5	336	292.3	185.8
7.292	43.79	295.6	186.2	321	280.7	177.9
7.334	46.04	280.5	193.4	312	262.9	170.7
7.375	47.16	267.9	198.7	314	252.2	173.9
7.417	37.05	252.8	205	317	220.1	178.7
7.459	12.35	254	202.3	309	162.2	175.5
7.5	11.23	249	191.6	290	145.2	161.2
7.542	15.72	238.9	196.9	257	131.9	150.9
7.584	28.07	240.2	199.6	240	124.8	143.7
7.625	39.3	245.2	210.3	227	122.1	145.3
7.667	30.32	237.6	209.4	226	131	157.2
7.709	21.33	226.3	209.4	237	131.9	155.6
7.75	3.368	212.4	214.8	236	129.2	153.3
7.792	-34.81	189.7	216.5	229	120.3	153.3
7.834	-29.19	170.8	205	230	115.8	162
7.875	-29.19	155.7	209.4	230	113.2	164.4
7.917	-28.07	114.1	185.3	257	120.3	178.7
7.959	-53.89	71.23	166.6	306	140.8	187.4
8	-68.49	54.84	157.7	312	141.7	181.9
8.042	-75.23	49.8	153.3	320	137.2	176.3
8.084	-76.35	35.93	155	311	140.8	162
8.125	-81.96	38.45	167.5	289	170.2	144.5
8.167	-88.7	49.8	177.3	260	180	135
8.209	-77.47	48.54	177.3	249	184.5	142.1
8.25	-71.86	59.88	173.8	242	182.7	141.4
8.292	-78.6	97.7	168.4	243	172.9	112.8
8.334	-99.93	104	174.7	252	164	104
8.375	-97.68	104	168.4	254	161.3	94.5
8.417	-90.95	95.18	187.1	290	164	85.76
8.459	-78.6	81.31	196.9	320	189.8	94.5
8.5	-56.14	80.05	188.9	322	187.1	96.09
8.542	-21.33	93.92	181.8	316	178.2	100.9
8.584	2.246	101.5	180	297	166.6	94.5
8.625	39.3	158.2	188	256	145.2	81
8.667	47.16	194.8	184.5	243	143.5	66.71
8.709	44.91	220	172.9	233	143.5	59.56
8.75	41.54	243.9	160.4	234	150.6	56.38
8.792	38.18	272.9	143.5	251	165.7	49.24
8.834	44.91	276.7	145.2	258	182.7	41.29
8.875	51.65	280.5	141.7	254	185.3	37.32
8.917	65.12	278	144.4	248	184.5	14.29
8.959	49.4	251.5	133.7	218	164	30.18
9	32.56	228.8	127.4	197	150.6	38.91
9.042	22.46	207.4	115	185	149.7	50.03
9.084	22.46	197.3	112.3	178	149.7	61.94
9.125	51.65	162	115	189	168.4	50.03
9.167	58.39	140.6	122.1	193	184.5	46.85
9.209	64	119.1	120.3	179	192.5	36.53
9.25	55.02	102.7	119.4	164	191.6	29.38
9.292	26.95	92.66	117.6	128	192.5	45.26
9.334	6.737	91.4	127.4	126	196.9	48.44
9.375	-2.246	93.92	125.6	121	199.6	51.62
9.417	-19.09	124.2	122.1	118	213	40.5
9.459	-2.246	136.8	104.3	116	226.3	19.06
9.5	1.123	131.7	98.91	109	219.2	-3.176
9.542	2.246	135.5	93.56	93	216.5	2.382
9.584	-8.982	122.9	96.24	88	202.3	11.12
9.625	-57.26	150.7	111.4	79	183.6	28.59
9.667	-83.09	165.8	123	85	177.3	50.82
9.709	-93.19	168.3	131.9	105	172.9	69.88
9.75	-94.32	172.1	154.2	123	175.5	88.15
9.792	-87.58	159.5	164	188	162.2	110.4
9.834	-95.44	153.2	161.3	224	151.5	110.4
9.875	-105.5	154.4	163.1	232	144.4	115.1
9.917	-123.5	155.7	151.5	273	123.9	114.4
9.959	-138.1	167	155	291	97.13	146.1
10	-142.6	158.2	150.6	290	79.31	182.6
10.042	-141.5	154.4	148.8	273	57.03	212.8
10.084	-143.7	145.6	139.9	268	32.97	224.7
10.125	-163.9	144.3	123.9	269	20.5	255.7
10.167	-177.4	144.3	118.5	279	23.17	254.1
10.209	-181.9	138	115.8	289	27.62	251.7
10.25	-178.5	125.4	115	298	31.19	249.4
10.292	-152.7	117.9	123.9	326	41.88	247
10.334	-133.6	115.4	123	328	52.57	251.7
10.375	-126.9	114.1	130.1	329	57.92	251.7
10.417	-124.6	101.5	121.2	312	72.18	231.1
10.459	-130.2	98.96	125.6	284	80.2	223.1
10.5	-141.5	87.62	134.6	241	90.89	228.7
10.542	-141.5	92.66	138.1	212	104.3	228.7
10.584	-126.9	96.44	130.1	205	120.3	231.1
10.625	-105.5	91.4	127.4	201	135.4	223.1
10.667	-60.63	106.5	118.5	214	178.2	197.7
10.709	-39.3	110.3	120.3	235	189.8	186.6
10.75	-28.07	115.4	120.3	235	195.1	189.8
10.792	-15.72	105.3	115.8	230	193.4	193.8
10.834	-24.7	102.7	96.24	207	191.6	190.6
10.875	-22.46	102.7	90.89	204	192.5	184.2
10.917	-37.05	115.4	73.07	204	194.3	183.4
10.959	-22.46	119.1	68.61	214	184.5	191.4
11	8.982	109	70.4	243	158.6	178.7
11.042	37.05	102.7	73.07	257	152.4	169.1
11.084	52.77	107.8	81.09	270	155.9	168.4
11.125	71.86	117.9	90.89	274	155.9	166.8
11.167	72.98	134.3	101.6	256	158.6	173.9
11.209	77.47	131.7	99.8	236	149.7	169.1
11.25	80.84	128	99.8	228	126.5	158
11.292	85.33	131.7	95.35	209	112.3	139
11.334	89.82	145.6	105.1	223	92.67	123.1
11.375	85.33	150.7	113.2	231	91.78	112.8
11.417	76.35	180.9	103.4	250	89.11	96.88
11.459	80.84	189.7	90.89	275	89.11	86.56
11.5	104.4	193.5	89.11	307	66.83	73.06
11.542	124.6	179.6	90	314	57.92	59.56
11.584	128	172.1	96.24	321	45.45	49.24
11.625	125.8	163.3	108.7	304	40.1	43.68
11.667	107.8	169.6	119.4	268	9.802	43.68
11.709	95.44	179.6	120.3	248	-8.02	50.82
11.75	90.95	185.9	119.4	226	-23.17	76.24
11.792	83.09	197.3	117.6	233	-32.08	96.88
11.834	85.33	206.1	126.5	224	-44.55	120.7
11.875	87.58	214.9	129.2	225	-40.99	142.1
11.917	88.7	201.1	145.2	198	-36.53	143.7
11.959	84.21	202.3	154.2	172	-23.17	146.9
12	49.4	194.8	164	154	0.891	126.3
12.042	20.21	191	147	151	9.802	121.5
12.084	6.737	193.5	122.1	160	11.58	131.8
12.125	-6.737	204.9	107.8	159	5.347	131
12.167	1.123	221.2	90.89	172	-16.04	123.9
12.209	-1.137e-13	217.5	78.42	187	-12.48	106.4
12.25	-8.982	211.2	73.96	190	0	96.88
12.292	-20.21	188.5	72.18	174	23.17	103.2
12.334	-42.67	136.8	79.31	159	50.79	104.8
12.375	-37.05	121.7	79.31	162	57.03	98.47
12.417	-48.28	104	66.83	176	60.59	74.65
12.459	-61.75	77.53	64.16	194	60.59	59.56
12.5	-104.4	53.58	63.27	245	51.68	44.47
12.542	-116.8	49.8	60.59	272	53.47	34.15
12.584	-113.4	57.36	59.7	281	62.38	23.03
12.625	-115.6	77.53	58.81	299	78.42	9.529
12.667	-137	115.4	40.1	295	102.5	0.794
12.709	-140.4	150.7	28.51	288	98.91	-8.735
12.75	-147.1	174.6	22.28	260	99.8	-8.735
12.792	-152.7	175.9	23.17	241	105.1	-20.65
12.834	-149.3	185.9	25.84	211	111.4	-41.29
12.875	-147.1	191	23.17	206	115	-50.82
12.917	-166.2	201.1	16.93	207	108.7	-52.41
12.959	-172.9	207.4	4.455	218	104.3	-43.68
13	-179.6	199.8	-3.564	232	86.44	-33.35
13.042	-174	189.7	-8.02	231	77.52	-28.59
13.084	-162.8	177.1	-9.802	224	75.74	-40.5
13.125	-140.4	174.6	-4.455	213	67.72	-51.62
13.167	-86.46	174.6	13.37	213	72.18	-61.94
13.209	-50.53	188.5	29.41	221	79.31	-57.97
13.25	-29.19	192.3	43.66	224	78.42	-44.47
13.292	-17.96	180.9	62.38	215	70.4	-29.38
13.334	-4.491	168.3	76.63	181	52.57	3.176
13.375	-4.491	159.5	77.52	181	50.79	21.44
13.417	-1.123	170.8	83.76	149	61.49	51.62
13.459	12.35	170.8	89.11	142	61.49	66.71
13.5	48.28	168.3	102.5	136	65.94	70.68
13.542	74.11	155.7	104.3	127	75	67.5
13.584	88.7	139.3	98.91	133	61	60.35
13.625	88.7	129.2	90.89	131	54	70.68
13.667	83.09	119.1	82.87	101	9	76.24
13.709	84.21	119.1	79.31	62	-12	66.71
13.75	92.07	119.1	77.52	36	-24	40.5
13.792	96.56	116.6	80.2	12	-34	30.97
13.834	130.2	91.4	65.94	-10	-44	17.47
13.875	124.6	91.4	63.27	-3	-45	3.971
13.917	123.5	72.49	56.14	16	-38	9.529
13.959	115.6	69.97	52.57	41	-29	11.91
14	80.84	58.62	49.01	105	5	-13.5
14.042	65.12	47.28	41.88	137	46	-19.06
14.084	66.25	42.23	32.97	167	78	-19.85
14.125	67.37	40.97	24.06	184	112	-12.71
14.167	52.77	38	16.93	193	162	-3.176
14.209	44.91	46	20.5	198	175	-3.971
14.25	33.68	51	35.64	194	177	-19.85
14.292	2.246	63	33.86	195	185	-27.79
14.334	-33.68	95	40.99	174	202	-22.24
14.375	-43.79	109	40.99	169	202	-9.529
14.417	-67.37	142	27.62	139	224	-2.382
14.459	-75.23	173	23.17	138	235	27
14.5	-77.47	182	18.71	137	223	32.56
14.542	-77.47	181	22.28	135	211	34.15
14.584	-92.07	184	19.6	108	188	24.62
14.625	-104.4	184	11.58	92	163	4.765
14.667	-115.6	198	-8.02	77	126	-5.559
14.709	-111.2	201	-15.15	73	112	-5.559
14.75	-87.58	191	-16.04	82	104	2.382
14.792	-75.23	185	-23.17	95	95	18.26
14.834	-35.93	184	-18.71	125	107	28.59
14.875	-48.28	179	-16.93	127	105	15.09
14.917	-30.32	186	-5.347	138	118	7.941
14.959	-39.3	186	3.564	129	108	-10.32
15	-60.63	152	24.95	132	77	1.588
15.042	-48.28	136	24.06	141	64	34.94
15.084	-43.79	117	24.06	174	57	60.35
15.125	-24.7	110	21.39	204	57	71.47
15.167	7.86	106	13.37	235	74	96.88
15.209	30.32	105	11.58	252	77	111.2
15.25	53.89	114	16.04	254	77	123.9
15.292	62.88	124	24.06	250	68	141.4
15.334	57.26	149	49.9	223	56	161.2
15.375	53.89	145	54.36	211	59	168.4
15.417	40.42	150	78.42	200	64	165.2
15.459	43.79	150	90.89	196	78	161.2
15.5	70.74	171	88.22	202	81	158.8
15.542	101.1	173	81.09	223	77	168.4
15.584	104.4	169	74.85	239	58	176.3
15.625	108.9	161	73.07	248	51	179.5
15.667	97.68	160	74.85	262	54	184.2
15.709	81.96	161	83.64	256	56	180.3
15.75	61.75	150	74.1	235	62	169.9
15.792	38.18	133	65.68	214	54	165.2
15.834	6.737	116	47.15	202	22	171.5
15.875	1.123	109	44.91	213	22	179.5
15.917	-22.46	98	38.17	222	-2	191.4
15.959	-37.05	99	34.8	247	-18	192.2
16	-19.09	75	14.03	275	-7	171.5
16.042	-13.47	63	5.052	289	4	169.1
16.084	-2.246	55	-2.807	287	15	166.8
16.125	34.81	48	-3.368	279	34	173.1
16.167	25.82	44	-1.123	237	63	168.4
16.209	23.58	48	11.23	206	72	159.6
16.25	20.21	67	23.01	185	76	162.8
16.292	31.44	72	29.19	172	85	172.3
16.334	51.65	98	28.63	170	92	169.1
16.375	61.75	112	25.26	170	87	159.6
16.417	81.96	129	39.29	199	88	142.1
16.459	97.68	134	46.59	217	84	129.4
16.5	83.09	136	56.69	244	66	140.6
16.542	79.72	133	53.89	262	62	137.4
16.584	83.09	136	43.78	258	58	136.6
16.625	75.23	140	36.49	246	51	128.6
16.667	97.68	142	24.7	217	60	104.8
16.709	99.93	134	25.82	197	64	88.94
16.75	94.32	126	23.58	190	69	87.35
16.792	75.23	121	17.4	190	62	90.53
16.834	75.23	134	-1.684	204	46	81.79
16.875	72.98	135	-7.297	215	41	80.21
16.917	79.72	149	-14.03	230	44	55.59
16.959	84.21	149	-17.4	227	44	37.32
17	65.12	132	-16.28	200	39	40.5
17.042	55.02	125	-3.368	191	49	39.71
17.084	52.77	125	8.42	188	46	34.94
17.125	59.51	128	22.45	199	45	34.94
17.167	97.68	147	46.03	236	22	28.59
17.209	123.5	161	55.01	260	5	10.32
17.25	123.5	163	52.77	276	-19	20.65
17.292	122.4	164	47.15	285	-42	7.147
17.334	111.2	169	43.78	279	-58	-8.735
17.375	102.2	168	47.15	276	-58	-11.12
17.417	67.37	185	59.5	249	-51	-13.5
17.459	52.77	196	68.48	236	-47	-15.09
17.5	53.89	191	80.27	235	-60	-38.91
17.542	64	179	80.83	250	-71	-54.79
17.584	59.51	167	74.66	264	-83	-57.18
17.625	48.28	150	68.48	279	-88	-50.03
17.667	31.44	124	67.92	287	-79	-29.38
17.709	29.19	112	60.62	278	-66	-9.529
17.75	19.09	100	56.13	260	-37	5.559
17.792	4.491	100	42.1	241	-12	27
17.834	-2.246	96	22.45	203	64	78.62
17.875	-1.123	98	14.03	198	78	96.88
17.917	-15.72	82	2.245	183	145	131
17.959	-34.81	61	0.561	185	175	148.5
18	-37.05	54	-3.368	184	199	149.3
18.042	-35.93	54	-14.03	176	205	136.6
18.084	-47.16	46	-25.82	164	201	126.3
18.125	-59.51	38	-33.12	135	202	121.5
18.167	-86.46	17	-35.36	113	198	134.2
18.209	-112.3	11	-37.61	116	205	138.2
18.25	-116.8	16	-32.56	112	211	142.9
18.292	-112.3	20	-23.58	128	221	135
18.334	-106.7	35	-26.94	168	252	119.1
18.375	-102.2	44	-34.24	168	249	112
18.417	-66.25	76	-49.4	177	261	128.6
18.459	-48.28	91	-52.2	177	256	138.2
18.5	-12.35	98	-45.47	149	224	145.3
18.542	-16.84	103	-43.22	139	200	131
18.584	-22.46	115	-47.71	145	189	116.7
18.625	-43.79	124	-60.06	157	185	114.4
18.667	-67.37	134	-76.9	177	187	127.9
18.709	-65.12	141	-84.76	177	192	139
18.75	-39.3	136	-86.44	170	192	154.9
18.792	-28.07	133	-85.88	152	181	175.5
18.834	-26.95	141	-83.08	129	165	185
18.875	-4.491	146	-79.71	115	147	181.1
18.917	7.86	159	-77.46	98	112	176.3
18.959	13.47	158	-82.52	97	102	179.5
19	4.491	150	-90.94	93	86	193
19.042	-26.95	120	-92.06	75	73	224.7
19.084	-47.16	102	-88.69	69	72	241.4
19.125	-52.77	91	-82.52	77	81.98	245.4
19.167	-52.77	94	-70.73	89	85.54	246.2
19.209	-52.77	98	-52.77	88	90.89	220
19.25	-52.77	110	-42.1	87	81.98	216
19.292	-64	120	-39.29	81	69.5	214.4
19.334	-68.49	132	-39.85	83	65.05	226.3
19.375	-84.21	149	-46.03	95	61.49	236.6
19.417	-80.84	155	-49.96	118	79.31	241.4
19.459	-66.25	144	-47.71	141	96.24	241.4
19.5	-46.04	140	-38.17	157	108.7	228.7
19.542	-5.614	133	-60.62	174	118.5	223.1
19.584	1.123	133	-76.9	167	115	216.8
19.625	2.246	136	-86.44	158	101.6	221.6
19.667	2.246	135	-88.69	141	96.24	221.6
19.709	16.84	110	-85.32	113	94.46	202.5
19.75	33.68	87	-74.1	86	100.7	187.4
19.792	53.89	77	-62.87	88	98.02	185
19.834	75.23	76	-52.2	79	84.65	185
19.875	93.19	87	-37.61	82	73.96	189
19.917	103.3	80	-19.09	112	51.68	184.2
19.959	93.19	66	-21.33	129	50.79	167.6
20	92.07	59	-19.09	145	53.47	164.4
20.042	77.47	29	-5.052	190	76.63	166.8
20.084	78.6	12	7.297	202	94.46	166.8
20.125	90.95	7	20.21	201	108.7	160.4
20.167	103.3	-8	28.63	199	121.2	155.6
20.209	113.4	-19	55.57	161	115.8	146.9
20.25	111.2	-27	64.55	139	102.5	144.5
20.292	97.68	-26	63.99	136	90.89	156.4
20.334	81.96	-25	74.1	138	91.78	160.4
20.375	78.6	-17	76.9	154	93.56	161.2
20.417	86.46	-2	70.17	183	123.9	129.4
20.459	104.4	3	61.19	205	139.9	115.1
20.5	119	-4	55.01	220	150.6	115.1
20.542	140.4	-10	46.03	226	160.4	113.6
20.584	133.6	0	38.17	219	171.1	113.6
20.625	117.9	4	21.33	210	177.3	113.6
20.667	96.56	-1	10.67	193	177.3	115.9
20.709	42.67	-26	1.684	177	170.2	78.62
20.75	10.11	-37	-2.245	173	164	66.71
20.792	-11.23	-43	-3.368	180	163.1	66.71
20.834	-39.3	-48	-10.1	179	161.3	62.74
20.875	-43.79	-55	-19.65	162	159.5	61.94
20.917	-60.63	-81	-26.94	135	138.1	56.38
20.959	-68.49	-95	-29.75	116	115	44.47
21	-81.96	-99	-25.26	118	94.46	29.38
21.042	-116.8	-103	-33.12	128	60.59	18.26
21.084	-121.3	-101	-42.66	139	40.99	22.24
21.125	-117.9	-91	-55.01	158	15.15	26.21
21.167	-98.81	-82	-65.11	162	-8.911	12.71
21.209	-96.56	-65	-68.48	144	-38.32	-11.91
21.25	-94.32	-68	-68.48	136	-49.9	-24.62
21.292	-111.2	-83	-63.43	134	-61.49	-27
21.334	-132.5	-84	-56.69	150	-73.07	-27.79
21.375	-130.2	-87	-47.71	162	-81.09	-30.18
21.417	-135.9	-72	-20.77	213	-83.76	-15.09
21.459	-112.3	-60	-7.859	243	-70.4	-1.588
21.5	-94.32	-41	1.123	263	-52.57	9.529
21.542	-32.56	-4	0	267	-8.911	16.68
21.584	-10.11	17	1.684	267	17.82	15.88
21.625	19.09	25	10.1	248	48.12	5.559
21.667	39.3	35	19.65	228	75.74	-8.735
21.709	51.65	61	15.72	212	89.11	-11.12
21.75	55.02	80	9.543	213	90.89	-4.765
21.792	48.28	100	1.123	220	84.65	-1.588
21.834	60.63	118	-1.123	223	80.2	-1.588
21.875	85.33	123	2.807	229	75.74	-15.09
21.917	135.9	121	7.297	223	72.18	-12.71
21.959	166.2	121	4.491	212	76.63	-33.35
22	177.4	132	-5.052	224	82.87	-25.41
22.042	192	135	-19.65	227	107.8	-14.29
22.084	188.6	131	-28.07	229	134.6	-8.735
22.125	174	124	-30.31	211	155.9	-13.5
22.167	161.7	110	-32	190	175.5	-27.79
22.209	142.6	102	-20.77	170	196	-34.15
22.25	139.2	102	-5.613	149	196	-25.41
22.292	142.6	106	11.79	144	188	-19.85
22.334	147.1	110	24.7	133	170.2	-16.68
22.375	160.6	119	37.05	123	162.2	-10.32
22.417	185.3	129	45.47	85	158.6	-30.18
22.459	190.9	115	44.91	53	165.7	-49.24
22.5	190.9	107	42.1	13	170.2	-55.59
22.542	170.7	95	52.77	-26	147.9	-59.56
22.584	161.7	90	65.68	-35	127.4	-46.85
22.625	159.4	103	77.46	-33	107.8	-38.91
22.667	158.3	102	92.62	-33	86.44	-52.41
22.709	181.9	124	96.55	-40	71.29	-56.38
22.75	185.3	137	93.74	-41	69.5	-69.88
22.792	181.9	146	93.74	-33	80.2	-58.76
22.834	181.9	147	91.5	-19	80.2	-44.47
22.875	156.1	142	90.37	7	72.18	-33.35
22.917	122.4	120	69.04	57	40.1	32.56
22.959	106.7	112	64.55	88	32.08	43.68
23	94.32	125	57.82	115	29.41	64.32
23.042	81.96	124	25.26	133	-9.802	97.68
23.084	65.12	120	3.929	126	-24.95	99.26
23.125	40.42	108	-15.16	120	-46.34	104.8
23.167	23.58	89	-27.51	119	-64.16	114.4
23.209	-8.982	73	-40.42	142	-93.56	148.5
23.25	-14.6	75	-41.54	157	-100.7	162
23.292	-11.23	64	-40.98	179	-103.4	167.6
23.334	-8.982	70	-35.36	193	-106	161.2
23.375	-13.47	53	-28.07	198	-95.35	152.5
23.417	-37.05	32	-28.63	191	-86.44	131
23.459	-35.93	30	-30.31	178	-90.89	135
23.5	-49.4	27	-34.8	155	-106.9	139
23.542	-40.42	30	-26.38	147	-135.4	154.1
23.584	-21.33	40	-16.28	155	-141.7	167.6
23.625	-34.81	52	-13.47	162	-148.8	166.8
23.667	-51.65	55	-20.21	177	-146.1	159.6
23.709	-41.54	65	-40.98	192	-128.3	153.3
23.75	-29.19	69	-50.52	185	-113.2	147.7
23.792	-19.09	86	-52.77	174	-91.78	155.6
23.834	-10.11	98	-55.57	149	-63.27	169.1
23.875	-10.11	109	-53.89	132	-33.86	172.3
23.917	-16.84	108	-49.4	109	-1.782	176.3
23.959	-26.95	98	-42.66	110	4.455	168.4
24	-25.82	95	-44.91	116	9.802	168.4
24.042	16.84	93	-60.62	147	2.673	181.9
24.084	38.18	104	-75.78	157	5.347	185
24.125	57.26	108	-76.9	152	24.06	181.1
24.167	72.98	109	-80.83	145	33.86	176.3
24.209	86.46	86	-89.81	116	59.7	175.5
24.25	88.7	81	-84.76	107	70.4	175.5
24.292	79.72	67	-80.83	106	69.5	177.9
24.334	61.75	58	-78.59	108	62.38	167.6
24.375	71.86	55	-83.64	130	60.59	157.2
24.417	62.88	46	-98.79	146	69.5	143.7
24.459	55.02	36	-106.7	142	73.96	135
24.5	40.42	22	-102.2	133	81.98	137.4
24.542	46.04	-16	-94.3	111	76.63	107.2
24.584	72.98	-32	-102.2	109	67.72	96.09
24.625	86.46	-45	-109.5	114	49.01	84.18
24.667	99.93	-47	-115.1	136	33.86	71.47
24.709	137	-51	-119.6	173	25.84	57.18
24.75	140.4	-46	-118.4	193	32.08	48.44
24.792	125.8	-42	-116.2	200	39.21	26.21
24.834	112.3	-15	-120.1	207	50.79	23.03
24.875	94.32	-6	-126.9	206	51.68	16.68
24.917	56.14	30	-138.1	181	40.99	6.353
24.959	38.18	41	-141.5	182	27.62	-13.5
25	30.32	42	-144.3	189	20.5	-37.32
25.042	38.18	59	-133	202	26.73	-61.94
25.084	47.16	72	-121.2	205	42.77	-54
25.125	48.28	89	-103.3	199	45.45	-49.24
25.167	33.68	113	-88.69	204	44.55	-47.65
25.209	2.246	134	-56.69	207	23.17	-63.53
25.25	-33.68	141	-45.47	216	15.15	-65.12
25.292	-55.02	137	-45.47	218	14.26	-58.76
25.334	-75.23	148	-43.22	218	13.37	-50.03
25.375	-84.21	161	-38.73	203	10.69	-25.41
25.417	-93.19	161	-15.72	173	-9.802	2.382
25.459	-105.5	153	-1.684	156	-22.28	15.09
25.5	-119	138	18.52	142	-32.08	21.44
25.542	-153.8	118	56.69	124	-41.88	2.382
25.584	-159.4	114	71.29	110	-45.45	-16.68
25.625	-166.2	108	73.53	113	-43.66	-15.88
25.667	-171.8	101	71.85	106	-40.1	-23.03
25.709	-183	68	64.55	91	-7.129	-7.147
25.75	-193.1	59	55.57	62	10.69	15.09
25.792	-194.2	50	50.52	31	23.17	5.559
25.834	-206.6	46	41.54	-8	37.43	-8.735
25.875	-198.7	42	29.19	-43	40.1	-10.32
25.917	-175.2	49	8.42	-75	50.79	-20.65
25.959	-158.3	51	-0.561	-93	53.47	-29.38
26	-157.2	51	-7.859	-76	45.45	-23.82
26.042	-170.7	29	-11.23	-61	32.97	-9.529
26.084	-187.5	31	-15.72	-42	32.08	6.353
26.125	-205.5	32	-40.42	-17	25.84	27.79
26.167	-198.7	42	-41.54	-1	26.73	30.18
26.209	-163.9	74	-52.77	31	32.08	6.353
26.25	-147.1	97	-54.45	41	39.21	-7.147
26.292	-125.8	119	-55.57	33	41.88	-11.91
26.334	-117.9	135	-51.08	37	40.1	-12.71
26.375	-114.5	151	-46.03	41	45.45	-7.147
26.417	-125.8	156	-26.94	88	81.98	-21.44
26.459	-148.2	149	-5.613	123	98.91	-38.91
26.5	-144.8	150	11.79	137	107.8	-55.59
26.542	-126.9	157	30.31	170	106	-64.32
26.584	-110	162	35.93	171	92.67	-73.85
26.625	-89.82	149	32.56	163	75.74	-88.15
26.667	-67.37	132	27.51	143	63.27	-96.09
26.709	-61.75	111	20.21	105	57.03	-110.4
26.75	-57.26	106	19.09	88	61.49	-112
26.792	-69.61	98	18.52	80	48.12	-112
26.834	-76.35	91	21.89	82	32.97	-104
26.875	-72.98	85	10.1	93	24.06	-100.1
26.917	-43.79	40	-10.1	101	8.911	-113.6
26.959	-15.72	16	-12.91	99	-8.02	-128.6
27	10.11	3	-17.4	94	-22.28	-131
27.042	52.77	-15	-34.24	77	-33.86	-127.1
27.084	60.63	-14	-44.35	97	-48.12	-133.4
27.125	70.74	-15	-56.13	113	-69.5	-142.9
27.167	70.74	-26	-66.8	143	-97.13	-153.3
27.209	66.25	-39	-72.41	152	-124.8	-157.2
27.25	72.98	-45	-76.34	172	-169.3	-134.2
27.292	78.6	-42	-78.02	172	-196	-133.4
27.334	102.2	-30	-71.85	159	-219.2	-127.1
27.375	103.3	-27	-72.97	158	-223.7	-127.1
27.417	116.8	20	-57.26	137	-246.8	-76.24
27.459	113.4	44	-42.66	140	-240.6	-41.29
27.5	102.2	65	-29.75	158	-225.4	-19.85
27.542	86.46	79	-11.79	176	-216.5	5.559
27.584	78.6	84	-6.736	181	-189.8	19.85
27.625	85.33	84	-10.67	167	-183.6	24.62
27.667	90.95	96	-17.4	154	-189.8	13.5
27.709	101.1	112	-17.4	151	-201.4	18.26
27.75	93.19	130	-16.84	164	-240.6	19.06
27.792	80.84	133	-14.03	178	-242.4	35.74
27.834	60.63	132	-2.807	197	-246.8	46.06
27.875	61.75	130	-3.368	191	-245	42.88
27.917	62.88	100	37.61	231	-229.9	79.41
27.959	86.46	104	44.91	228	-214.8	97.68
28	94.32	111	45.47	210	-197.8	91.32
28.042	101.1	118	40.98	195	-177.3	91.32
28.084	90.95	110	35.36	180	-138.1	111.2
28.125	79	98	34.24	163	-100.7	126.3
28.167	61	81	34.8	156	-55.25	142.1
28.209	29	69	29.19	147	-22	160.4
28.25	-15	54	17.96	136	40	160.4
28.292	-17	51	9.543	113	51	154.1
28.334	-16	56	0.561	88	67	150.1
28.375	-26	60	-1.684	81	65	154.1
28.417	-61	51	-13.47	14	98	170.7
28.459	-78	55	-21.33	2	107	175.5
28.5	-97	58	-32.56	-2	112	177.9
28.542	-109	67	-49.96	9	110	177.1
28.584	-120	91	-75.78	27	90	186.6
28.625	-130	94	-79.15	43	82	179.5
28.667	-142	94	-81.95	64	74	177.1
28.709	-153	93	-85.32	82	62	159.6
28.75	-190	61	-79.15	130	48	135.8
28.792	-206	57	-72.41	148	47	131
28.834	-225	52	-55.01	146	51	135
28.875	-216	54	-53.33	145	51	130.2
28.917	-250	48	-14.03	137	93	117.5
28.959	-249	36	-9.543	141	116	102.4
29	-248	30	-7.859	147	147	86.56
29.042	-232	26	-11.79	163	193	71.47
29.084	-206	30	-19.09	173	242	65.12
29.125	-184	33	-21.89	170	255	69.09
29.167	-163	42	-30.31	145	262	65.91
29.209	-151	53	-35.36	124	262	57.97
29.25	-150	51	-51.64	88	226	18.26
29.292	-153	42	-61.75	88	200	8.735
29.334	-154	44	-67.36	95	181	4.765
29.375	-151	42	-66.24	88	178	1.588
29.417	-115	63	-85.32	128	161	11.91
29.459	-80	78	-97.67	139	161	-0.794
29.5	-60	89	-106.1	152	150	-15.09
29.542	-58	91	-116.2	147	134	-34.94
29.584	-57	77	-120.7	125	120	-51.62
29.625	-73	65	-120.1	109	125	-50.82
29.667	-76	58	-114	105	135	-46.85
29.709	-68	59	-113.4	109	138	-33.35
29.75	-50	58	-101	117	121	-11.91
29.792	-33	48	-101	138	106	3.971
29.834	-14	36	-111.1	142	99	-13.5
29.875	-11	34	-115.6	144	98	-15.09
29.917	-22	-14	-127.4	128	118	-47.65
29.959	-44	-21	-133	120	121	-61.15
30	-63	-20	-133.6	110	115	-73.85
30.042	-87	-21	-128	115	99	-53.21
30.084	-117	-30	-116.8	131	72	-69.88
30.125	-117	-43	-107.8	147	71	-73.06
30.167	-124	-54	-105.5	163	61	-75.44
30.209	-132	-59	-109.5	176	43	-70.68
30.25	-138	-63	-129.7	175	2	-54
30.292	-131	-60	-138.1	177	-13	-37.32
30.334	-131	-70	-136.4	184	-23	-14.29
30.375	-122	-71	-136.4	188	-25	-3.971
30.417	-146	-96	-129.1	246	-23	55.59
30.459	-157	-93	-111.7	264	-21	57.97
30.5	-147	-87	-99.92	270	-26	58.76
30.542	-133	-85	-88.69	276	-40	54
30.584	-131	-81	-79.71	265	-61	37.32
30.625	-140	-85	-85.32	251	-65	40.5
30.667	-147	-98	-84.76	250	-61	46.06
30.709	-149	-105	-81.95	251	-52	60.35
30.75	-125	-126	-67.36	245	-7	84.97
30.792	-105	-136	-56.69	228	19	88.15
30.834	-87	-143	-53.33	223	31	84.97
30.875	-73	-140	-55.57	216	32	73.85
30.917	-6	-138	-67.92	234	46	83.38
30.959	16	-130	-70.17	243	46	88.15
31	33	-120	-69.6	239	48	101.6
31.042	28	-108	-61.19	233	60	108.8
31.084	20	-104	-71.29	204	104	87.35
31.125	14	-107	-88.69	189	130	77.03
31.167	20	-109	-96.55	186	152	68.29
31.209	36	-105	-108.3	175	164	69.09
31.25	64	-113	-112.3	175	176	96.88
31.292	74	-113	-115.1	176	181	110.4
31.334	64	-113	-120.7	180	182	124.7
31.375	60	-116	-124.1	175	181	125.5
31.417	59	-139	-152.7	121	167	123.9
31.459	63	-149	-164.5	86	147	132.6
31.5	84	-155	-164.5	48	124	144.5
31.542	107	-154	-154.9	25	115	154.1
31.584	138	-149	-143.7	-4	75	163.6
31.625	155	-141	-138.1	-11	61	156.4
31.667	161	-135	-129.7	-10	55	161.2
31.709	153	-122.4	-117.9	4	42	171.5
31.75	119	-104.4	-95.43	43	23	181.1
31.792	92	-84.2	-88.13	78	-2	180.3
31.834	77	-70.17	-85.32	103	-16	159.6
31.875	64	-65.11	-87.57	111	-21	159.6
31.917	20	-21.33	-67.92	164	-30	146.9
31.959	15	-11.23	-62.87	161	-35	142.1
32	15	-10.1	-54.45	160	-32	155.6
32.042	23	-11.23	-52.2	171	-29	176.3
32.084	4	0	-56.69	189	-18	149.3
32.125	-24	5.613	-56.13	195	-22	129.4
32.167	-59	12.35	-55.01	189	-21	112.8
32.209	-81	17.4	-54.45	185	-18	106.4
32.25	-96	11.23	-72.26	156	3	110.4
32.292	-94	-3.368	-83.38	147	13	119.1
32.334	-101	-17.96	-92.12	150	4	122.3
32.375	-106	-19.65	-90.53	147	4	112.8
32.417	-124	-35.93	-88.94	185	-38	77.82
32.459	-136	-40.98	-78.62	203	-49	73.06
32.5	-130	-39.29	-77.03	198	-54	61.15
32.542	-126	-39.29	-77.03	183	-56	63.53
32.584	-143	-33.68	-80.21	146	-41	49.24
32.625	-150	-21.89	-84.18	134	-21	27
32.667	-152	-12.35	-89.74	123	-8	19.85
32.709	-159	-3.368	-101.6	121	-13	11.91
32.75	-140	0.561	-101.6	127	-35	7.941
32.792	-110	-5.041	-95.29	139	-52	-10.32
32.834	-80	-12.6	-85.76	144	-59	-23.03
32.875	-70	-17.64	-86.56	143	-58	-23.82
32.917	-16	-27.1	-39.71	107	-73	-31.76
32.959	-12	-25.84	-34.15	87	-90	-28.59
33	-16	-23.01	-27.51	76	-109	-24.62
33.042	-19	-17.96	-20.21	72	-132	-14.29
33.084	-4	-17.4	11.79	90	-157	-4.765
33.125	19	-10.67	23.01	115	-167	-7.147
33.167	47	-9.543	26.94	116	-171	-21.44
33.209	77	-8.841	27.51	120	-172	-43.68
33.25	110	-13.79	13.47	108	-167	-60.35
33.292	123	-15.21	6.175	98	-158	-59.56
33.334	111	-19.45	9.543	99	-148	-78.62
33.375	112	-19.45	7.297	98	-150	-91.32
33.417	92	-35.72	14.03	139	-165	-100.1
33.459	90	-35.72	2.807	153	-166	-112
33.5	101	-35.01	-16.84	166	-161	-103.2
33.542	116	-32.89	-29.75	169	-147	-93.71
33.584	139	-44.91	-46.03	160	-96	-89.74
33.625	140	-57.64	-47.71	141	-63	-95.29
33.667	124	-73.91	-59.5	135	-22	-112.8
33.709	110	-80.98	-75.22	131	14	-112
33.75	94	-85.93	-96.55	141	75	-119.9
33.792	102	-86.64	-105.5	152	95	-111.2
33.834	102	-82.4	-102.2	168	106	-96.88
33.875	102	-82.4	-102.7	174	106	-84.18
33.917	127	-54.11	-126.3	182	106	-30.18
33.959	113	-42.08	-136.4	169	107	-8.735
34	110	-25.82	-143.1	161	114	-10.32
34.042	92	-10.26	-148.8	161	118	-12.71
34.084	30	6.012	-147.6	179	137	-30.18
34.125	-11	2.475	-147.6	202	150	-39.71
34.167	-39	0.354	-158.9	214	165	-46.06
34.209	-41	-3.183	-171.8	216	174	-59.56
34.25	-66	-13.79	-179.1	208	171	-98.47
34.292	-108	-31.47	-172.9	193	157	-112
34.334	-112	-49.86	-172.3	178	142	-117.5
34.375	-121	-49.86	-165.9	169	133	-120.7
34.417	-125	-73.91	-135.4	176	112	-131
34.459	-119	-83.81	-118.5	177	97	-135
34.5	-122	-88.76	-112.8	189	90	-156.4
34.542	-132	-90.88	-114.2	195	86	-169.1
34.584	-140	-91.59	-100.8	204	86	-163.6
34.625	-144	-103.6	-78.15	206	79	-155.6
34.667	-152	-107.9	-64.72	188	60	-154.9
34.709	-160	-111.4	-59.76	169	43	-156.4
34.75	-185	-115.6	-55.52	147	31	-151.7
34.792	-193	-113.5	-49.86	142	23	-137.4
34.834	-194	-109.3	-39.25	138	14	-115.9
34.875	-193	-108.6	-39.96	138	15	-105.6
34.917	-213	-114.2	-29.35	137	5	-36.53
34.959	-218	-124.1	-35.72	145	5	16.68
35	-223	-135.4	-39.96	134	5	40.5
35.042	-220	-146.8	-44.91	118	5	69.09
35.084	-191	-153.8	-43.5	52	-4	81.79
35.125	-178	-154.5	-39.96	29	-19	91.32
35.167	-155	-154.5	-41.38	15	-35	81.79
35.209	-137	-157.4	-26.52	-3	-38	73.06
35.25	-130	-175	-16.62	-8	-41	56.38
35.292	-131	-183.5	-22.28	2	-26	54
35.334	-140	-190.6	-30.06	13	-14	54
35.375	-141	-191.3	-26.52	13	-10	52.41
35.417	-128	-197	-32.89	87	20	38.12
35.459	-113	-196.3	-23.69	114	22	20.65
35.5	-96	-192.7	-11.67	135	2	12.71
35.542	-78	-185.7	1.768	136	-26	0.794
35.584	-58	-175.8	22.99	144	-53	-4.765
35.625	-46	-166.6	37.13	137	-110	-4.765
35.667	-45	-172.9	34.3	143	-131	-15.09
35.709	-36	-177.2	26.52	149	-152	-23.82
35.75	-19	-176.5	12.38	165	-159	-26.21
35.792	11	-173.6	3.89	158	-166	-24.62
35.834	26	-168.7	7.426	143	-158	-7.941
35.875	27	-168.7	6.719	134	-159	0.794
35.917	26	-154.5	18.04	104	-141	15.09
35.959	7	-159.5	8.134	88	-131	-3.176
36	6	-162.3	-1.768	92	-136	-17.47
36.042	27	-163.7	-20.86	92	-155	-30.97
36.084	39	-168	-39.25	111	-172	-39.71
36.125	42	-172.2	-50.57	157	-189	-41.29
36.167	32	-180.7	-47.74	168	-191	-42.09
36.209	26	-182.8	-45.62	176	-177	-45.26
36.25	21	-179.3	-47.03	180	-162	-66.71
36.292	23	-182.8	-71.08	162	-125	-86.56
36.334	38	-181.4	-88.76	139	-92	-85.76
36.375	44	-181.4	-93.71	144	-88	-77.82
36.417	76	-192	-95.83	114	-39	-60.35
36.459	90	-199.8	-100.1	115	22	-14.29
36.5	90	-206.2	-107.2	135	40	15.09
36.542	70	-207.6	-118.5	147	50	38.12
36.584	56	-204.8	-127.7	149	45	61.94
36.625	24	-200.5	-127	154	29	68.29
36.667	11	-189.9	-124.8	170	4	61.94
36.709	8	-189.2	-114.2	184	-17	55.59
36.75	12	-180.7	-100.1	208	-31	46.85
36.792	39	-163.7	-68.96	230	-38	50.82
36.834	51	-143.2	-62.59	230	-38	60.35
36.875	59	-140.4	-63.3	231	-35	55.59
36.917	75	-112.8	-49.16	215	-45	77.82
36.959	65	-68.96	-21.57	220	-43	88.94
37	60	-48.45	2.475	226	-29	71.47
37.042	74	-37.13	15.21	230	-18	61.94
37.084	80	-30.06	25.11	230	1	57.18
37.125	117	-23.69	27.94	223	49	43.68
37.167	128	-15.21	27.23	214	83	40.5
37.209	132	-11.67	28.64	208	118	41.29
37.25	133	-4.597	26.52	203	151	49.24
37.292	108	-12.38	9.548	215	191	83.38
37.334	81	-22.28	2.475	223	201	100.9
37.375	82	-27.94	3.183	219	205	110.4
37.417	66	-42.08	0.354	215	198	115.1
37.459	70	-53.4	13.08	211	166	130.2
37.5	63	-51.98	17.33	184	151	139
37.542	45	-59.76	29.35	175	135	141.4
37.584	32	-71.79	44.2	152	125	149.3
37.625	-14	-101.5	73.91	124	111	166
37.667	-45	-111.4	83.1	109	93	181.9
37.709	-60	-116.3	84.52	111	78	192.2
37.75	-65	-123.4	77.45	108	68	185
37.792	-78	-127	64.72	119	44	161.2
37.834	-103	-124.1	61.89	109	30	155.6
37.875	-106	-124.8	63.3	100	35	152.5
37.917	-116	-113.5	74.62	77	7	157.2
37.959	-135	-94.42	104.3	82	-12	179.5
38	-139	-93.71	117.1	89	-22	185
38.042	-155	-98.66	124.1	108	-23	185
38.084	-166	-101.5	133.3	125	-19	169.9
38.125	-193	-100.1	110.7	168	-5	141.4
38.167	-212	-94.42	102.2	180	6	132.6
38.209	-225	-87.35	101.5	181	25	123.1
38.25	-226	-77.45	98.66	174	51	126.3
38.292	-225	-56.23	99.37	171	65	134.2
38.334	-211	-51.28	88.76	183	67	135
38.375	-211	-51.28	86.64	189	68	127.9
38.417	-185	-62.59	73.2	204	43	115.9
38.459	-177	-88.06	59.76	201	19	80.21
38.5	-186	-95.13	46.33	189	12	67.5
38.542	-187	-98.66	26.52	167	11	53.21
38.584	-185	-100.1	6.719	160	23	46.06
38.625	-144	-95.83	-14.5	171	32	32.56
38.667	-118	-88.76	-18.74	164	26	11.12
38.709	-109	-83.1	-16.62	173	16	3.971
38.75	-94	-83.1	-16.62	174	21	-1.588
38.792	-88	-103.6	-33.6	160	39	-23.03
38.834	-101	-118.5	-49.86	147	58	-39.71
38.875	-95	-116.3	-53.4	145	56	-41.29
38.917	-130	-137.6	-52.69	116	84	-61.15
38.959	-132	-154.5	-54.11	110	94	-69.88
39	-125	-154.5	-59.06	132	89	-60.35
39.042	-117	-157.4	-76.03	154	84	-57.97
39.084	-99	-154.5	-97.25	168	82	-59.56
39.125	-52	-158.1	-131.2	178	77	-86.56
39.167	-23	-165.1	-142.5	170	78	-94.5
39.209	10	-163	-153.8	157	68	-91.32
39.25	31	-173.6	-161.6	137	57	-88.94
39.292	67	-176.5	-180	113	29	-112.8
39.334	60	-175.8	-179.3	101	25	-118.3
39.375	61	-174.3	-180.7	97	20	-119.9
39.417	48	-179.3	-173.6	101	18	-117.5
39.459	2	-192	-185.7	103	22	-105.6
39.5	-15	-191.3	-206.2	78	22	-82.59
39.542	-34	-196.3	-209.7	72	11	-83.38
39.584	-50	-203.3	-206.2	68	-2	-91.32
39.625	-60	-211.8	-204.8	91	-19	-119.9
39.667	-76	-196.3	-199.1	110	-18	-130.2
39.709	-94	-193.4	-194.9	125	-13	-130.2
39.75	-110	-193.4	-176.5	139	-6	-135
39.792	-104	-197.7	-154.5	149	19	-141.4
39.834	-110	-183.5	-133.3	142	18	-150.1
39.875	-113	-178.6	-134.7	135	21	-152.5
39.917	-140	-152.4	-97.25	110	4	-162
39.959	-151	-121.3	-74.62	103	-12	-162.8
40	-161	-105	-76.03	101	-5	-160.4
40.042	-155	-95.83	-78.15	105	2	-162.8
40.084	-148	-85.93	-85.93	96	5	-168.4
40.125	-140	-64.01	-105	73	-7	-177.1
40.167	-150	-48.45	-102.2	64	-14	-169.1
40.209	-156	-35.01	-97.25	78	-23	-158.8
40.25	-159	-18.04	-93.71	88	-24	-140.6
40.292	-141	10.26	-81.69	134	-25	-84.18
40.334	-120	20.86	-69.67	165	-25	-50.03
40.375	-105	22.99	-71.79	171	-24	-37.32
40.417	-87		-75.44	203	-18	-17.47
40.459	-75	12.38	-81	212	19	-3.971
40.5	-89	13.08	-79.41	199	21	-7.147
40.542	-99	19.45	-85.76	187	35	-12.71
40.584	-116	23.69	-89.74	165	43	-6.353
40.625	-132	32.89	-108	151	39	30.97
40.667	-127	25.82	-116.7	148	31	57.97
40.709	-118	12.38	-119.1	148	30	61.94
40.75	-101	-3.89	-123.9	156	24	67.5
40.792	-90	-26.52	-121.5	173	19	57.97
40.834	-99	-34.3	-116.7	186	16	57.97
40.875	-103	-40.67	-117.5	203	15	52.41
40.917	-91	-35.01	-115.1	211	18	62.74
40.959	-79	-11.67	-133.4	192	10	85.76
41	-56	3.183	-141.4	178	-3	96.88
41.042	-44	18.74	-144.5	156	-3	100.1
41.084	-44	35.72	-149.3	143	-1	96.09
41.125	-58	46.33	-142.1	132	3	86.56
41.167	-83	42.08	-139.8	131	-4	77.03
41.209	-92	34.3	-127.1	125	-6	80.21
41.25	-98	33.6	-118.3	139	-19	90.53
41.292	-88	33.6	-86.56	128	-60	122.3
41.334	-75	43.5	-76.24	103	-93	139.8
41.375	-80	42.08	-71.47	94	-88	144.5
41.417	-86	32.89	-54.79	37	-127	150.9
41.459	-111	5.305	-59.56	18	-142	153.3
41.5	-111	-4.597	-69.88	6	-143	158
41.542	-104	-10.96	-69.09	16	-138	166.8
41.584	-96	-10.26	-76.24	29	-125	163.6
41.625	-100	-1.061	-73.85	50	-87	159.6
41.667	-107	11.67	-66.71	81	-53	163.6
41.709	-110	12.38	-61.15	94	-17	166.8
41.75	-105	10.96	-53.21	87	29	158.8
41.792	-126	-16.62	-48.44	73	117	139.8
41.834	-141	-31.47	-51.62	58	149	128.6
41.875	-146	-32.18	-54	54	153	126.3
41.917	-145	-47.03	-61.94	57	184	129.4
41.959	-164	-52.69	-56.38	78	185	150.9
42	-174	-46.33	-57.18	89	168	169.1
42.042	-181	-37.13	-51.62	108	161	182.6
42.084	-173	-26.52	-66.71	117	170	184.2
42.125	-174	-24.4	-75.44	105	202	163.6
42.167	-187	-27.23	-82.59	81	218	146.1
42.209	-201	-39.96	-88.15	66	233	127.1
42.25	-200	-45.62	-98.47	46	243	110.4
42.292	-200	-42.79	-112	37	233	93.71
42.334	-197	-37.84	-115.9	46	214	88.94
42.375	-193	-32.89	-115.1	43	210	87.35
42.417	-174	-20.86	-115.9	82	184	80.21
42.459	-152	18.74	-92.91	115	182	61.15
42.5	-152	28.64	-77.03	122	191	53.21
42.542	-159	29.35	-65.91	117	207	47.65
42.584	-166	35.01	-47.65	111	216	44.47
42.625	-175	57.64	-38.12	82	216	54.79
42.667	-158	68.96	-34.94	80	200	50.03
42.709	-142	84.52	-34.94	65	177	27.79
42.75	-122	97.25	-20.65	71	148	11.91
42.792	-72	100.8	-5.559	94	99	-11.12
42.834	-56	93.01	4.765	115	82	-17.47
42.875	-62	88.76	2.382	113	80	-23.03
42.917	-55	84.52	-0.794	125	72	-23.03
42.959	-54	87.35	-16.68	115	68	-34.94
43	-45	90.88	-27.79	111	59	-38.12
43.042	-25	88.76	-23.82	109	38	-54.79
43.084	-10	94.42	-30.18	121	17	-63.53
43.125	11	105	-30.18	157	1	-50.03
43.167	8	105.7	-30.97	166	5	-50.82
43.209	0	100.1	-34.94	176	6	-62.74
43.25	-12	85.23	-49.24	171	6	-77.82
43.292	-52	40.67	-62.74	155	-21	-84.97
43.334	-62	25.11	-70.68	144	-30	-73.85
43.375	-69	16.62	-75.44	140	-31	-77.82
43.417	-89	9.548	-80.21	144	-36	-45.26
43.459	-104	-3.89	-84.97	163	-22	-19.06
43.5	-105	0.354	-99.26	186	-7	-18.26
43.542	-110	4.597	-111.2	214	3	-20.65
43.584	-122	13.08	-122.3	235	14	-30.97
43.625	-118	38.55	-139.8	269	4	-25.41
43.667	-117	54.81	-146.9	267	-10	-10.32
43.709	-115	64.72	-146.1	263	-23	11.91
43.75	-130	76.74	-143.7	250	-33	27.79
43.792	-139	78.15	-146.1	234	-33	46.85
43.834	-149	63.3	-158.8	221	-18	54
43.875	-164	64.72	-161.2	208	-15	56.38
43.917	-188	55.52	-179.5	213	-14	64.32
43.959	-205	59.76	-182.6	224	-24	70.68
44	-215	64.72	-191.4	228	-47	66.71
44.042	-208	57.64	-196.1	236	-53	59.56
44.084	-202	46.33	-194.6	223	-51	51.62
44.125	-195	27.94	-203.3	193	-45	50.03
44.167	-207	3.89	-212.8	183	-35	57.97
44.209	-230	0.354	-216	188	-44	53.21
44.25	-229	-0.354	-215.2	186	-45	75.44
44.292	-232	5.305	-214.4	170	-50	93.71
44.334	-225	15.21	-200.9	120	-26	123.9
44.375	-208	18.04	-202.5	108	-22	131
44.417	-162	0.354	-186.6	63	22	124.7
44.459	-139	-18.04	-193.8	41	44	121.5
44.5	-110	-34.3	-206.5	18	63	128.6
44.542	-109	-37.84	-212.8	16	63	135.8
44.584	-108	-31.47	-215.2	15	57	149.3
44.625	-105	-22.99	-214.4	14	60	158.8
44.667	-71	0.354	-207.3	21	71	151.7
44.709	-53	13.08	-200.9	8	79	143.7
44.75	-11	21.57	-192.2	-11	87	158
44.792	2	20.16	-180.3	-40	91	170.7
44.834	30	3.183	-150.1	-70	75	185
44.875	29	-0.354	-150.1	-77	72	181.9
44.917	22	1.061	-104	-74	57	166.8
44.959	17	12.38	-82.59	-69	50	153.3
45	20	15.91	-46.06	-53	54	139.8
45.042	36	9.548	-38.12	-32	74	133.4
45.084	44	6.012	-40.5	-13	87	133.4
45.125	61	10.96	-46.06	2	95	129.4
45.167	69	15.21	-32.56	-3	82	108
45.209	59	9.548	-23.82	-20	66	93.71
45.25	39	1.061	-7.941	-33	65	87.35
45.292	18	-5.305	13.5	-36	59	90.53
45.334	-18	-6.719	28.59	-26	58	103.2
45.375	-23	-3.183	30.18	-23	62	101.6
45.417	-15	-15.21	26.21	2	61	81.79
45.459	-28	-25.82	16.68	31	73	65.12
45.5	-51	-37.84	15.88	58	86	45.26
45.542	-74	-42.79	20.65	45	96	36.53
45.584	-85	-38.55	25.41	37	103	40.5
45.625	-80	-38.55	35.74	28	108	30.97
45.667	-80	-59.76	54	40	132	-5.559
45.709	-87	-79.57	57.18	62	141	-23.03
45.75	-104	-83.81	49.24	86	158	-23.03
45.792	-122	-91.59	40.5	104	174	-27
45.834	-149	-94.42	28.59	122	215	-35.74
45.875	-157	-96.54	29.38	121	221	-38.12
45.917	-183	-91.59	20.65	113	237	-54
45.959	-204	-83.1	21.44	97	233	-72.26
46	-215	-60.47	3.176	76	196	-94.5
46.042	-208	-44.91	-12.71	57	165	-114.4
46.084	-202	-27.94	-26.21	59	133	-127.9
46.125	-207	-1.768	-34.94	68	107	-132.6
46.167	-220	47.03	-40.5	107	81	-140.6
46.209	-220	71.08	-45.26	129	75	-130.2
46.25	-216	87.35	-46.85	135	72	-121.5
46.292	-209	91.59	-48.44	149	89	-115.1
46.334	-158	87.35	-77.82	142	135	-75.44
46.375	-142	88.06	-74.65	138	141	-63.53
46.417	-111	80.98	-91.32	156	196	-57.18
46.459	-91	85.93	-95.29	178	216	-66.71
46.5	-78	104.3	-104	194	223	-88.94
46.542	-82	114.2	-104.8	203	217	-85.76
46.584	-99	117.1	-107.2	183	201	-69.88
46.625	-109	113.5	-120.7	170	184	-61.15
46.667	-90	93.71	-143.7	159	167	-16.68
46.709	-75	90.88	-150.9	159	168	-2.382
46.75	-47	90.88	-158.8	163	177	11.91
46.792	-28	95.13	-156.4	178	184	12.71
46.834	15	95.83	-161.2	197	165	-2.382
46.875	20	96.54	-161.2	204	163	-3.176
46.917	36	71.08	-151.7	192	124	-10.32
46.959	37	61.18	-141.4	187	98	-9.529
47	17	50.57	-121.5	156	67	-6.353
47.042	5	48.45	-102.4	145	55	-20.65
47.084	-3	47.03	-84.18	145	50	-35.74
47.125	8	42.79	-65.91	148	49	-62.74
47.167	46	20.16	-19.85	112	58	-119.1
47.209	50	22.28	3.971	62	56	-139.8
47.25	47	26.52	34.94	33	44	-150.9
47.292	40	32.18	65.12	-3	26	-151.7
47.334	6	28.64	100.9	-36	1	-160.4
47.375	-8	28.64	102.4	-57	-2	-167.6
47.417	-36	3.183	112.8	-65	-5	-185
47.459	-49	-3.89	108	-84	-3	-185.8
47.5	-62	-8.841	94.5	-101	-6	-171.5
47.542	-67	-6.719	93.71	-121	-12	-158
47.584	-85	-0.354	84.18	-143	-18	-146.1
47.625	-97	6.012	71.47	-169	-27	-130.2
47.667	-127	6.012	51.62	-186	-31	-71.47
47.709	-139	-3.183	42.09	-185	-31	-48.44
47.75	-146	-1.768	36.53	-184	-25	-31.76
47.792	-151	-3.89	30.97	-173	-29	-21.44
47.834	-159	8.841	30.18	-144	-58	-21.44
47.875	-165	16.62	28.59	-154	-60	-15.88
47.917	-181	43.5	27	-153	-77	-34.94
47.959	-187	61.18	14.29	-163	-72	-30.18
48	-193	83.81	-12.71	-166	-54	-5.559
48.042	-196	88.06	-19.85	-157	-27	13.5
48.084	-207	85.23	-27.79	-139	2	34.94
48.125	-222	92.3	-32.56	-122	22	42.09
48.167	-246	102.2	-41.29	-72	54	67.5
48.209	-255	110.7	-38.91	-52	58	69.88
48.25	-249	112.8	-36.53	-29	51	56.38
48.292	-238	109.3	-28.59	-27	43	46.06
48.334	-209	95.83	-21.44	-34	58	38.91
48.375	-197	91.59	-21.44	-36	57	35.74
48.417	-187	90.18	2.382	-40	71	53.21
48.459	-184	95.83	4.765	-29	72	65.91
48.5	-184	83.81	-7.941	9	80	44.47
48.542	-185	68.25	-25.41	31	81	29.38
48.584	-178	47.03	-36.53	55	76	25.41
48.625	-172	23.69	-46.85	71	68	23.82
48.667	-188	-3.183	-54.79	85	7	34.94
48.709	-194	-7.426	-55.59	87	-16	42.88
48.75	-195	-11.67	-54	73	-34	34.15
48.792	-195	-10.96	-44.47	62	-53	23.03
48.834	-175	-1.061	-24.62	49	-67	-4.765
48.875	-165	1.061	-23.82	48	-66	-7.941
48.917	-129	24.4	-16.68	54	-60	-30.18
48.959	-102	43.5	-18.26	52	-30	-40.5
49	-62	64.01	-3.176	8	3	-35.74
49.042	-55	66.84	7.941	23	14	-33.35
49.084	-54	63.3	8.735	19	37	-50.03
49.125	-59	64.72	5.559	3	51	-68.29
49.167	-93	80.28	-21.44	-16	70	-58.76
49.209	-103	87.35	-38.91	-30	66	-54
49.25	-107	87.35	-52.41	-44	66	-32.56
49.292	-85	83.1	-55.59	-49	50	-11.91
49.334	-81	52.69	-65.91	-66	-14	22.24
49.375	-87	45.62	-65.91	-81	-25	23.03
49.417	-105	29.35	-73.06	-75	-95	24.62
49.459	-131	24.4	-81	-77	-124	19.06
49.5	-142	30.06	-104	-71	-166	-7.147
49.542	-147	31.47	-112.8	-78	-187	-7.147
49.584	-134	25.82	-121.5	-93	-185	-5.559
49.625	-138	19.45	-119.1	-103	-191	3.971
49.667	-156	-13.79	-124.7	-89	-177	23.82
49.709	-156	-29.35	-116.7	-79	-165	30.18
49.75	-155	-35.72	-117.5	-60	-148	27
49.792	-152	-34.3	-108.8	-24	-120	22.24
49.834	-174	-40.67	-125.5	0	-68	27.79
49.875	-182	-39.25	-128.6	-3	-58	23.03
49.917	-194	-64.72	-148.5	1	0	13.5
49.959	-194	-75.32	-158	7	11	3.971
50	-213	-78.15	-169.9	42	12	-12.71
50.042	-208	-76.74	-166	44	-1	-15.88
50.084	-216	-70.37	-171.5	55	-30	-19.06
50.125	-223	-64.72	-176.3	52	-47	-7.941
50.167	-215	-64.72	-188.2	25	-48	6.353
50.209	-207	-68.96	-188.2	11	-38	23.03
50.25	-190	-62.59	-186.6	8	-16	40.5
50.292	-172	-49.86	-185.8	2	-7	55.59
50.334	-158	-40.67	-177.1	-17	-11	55.59
50.375	-151	-40.67	-176.3	-12	-21	56.38
50.417	-170	-53.4	-183.4	-49	-24	54.79
50.459	-188	-68.25	-197.7	-61	-18	79.41
50.5	-209	-73.91	-212.8	-108	1	115.1
50.542	-210	-74.62	-216	-111	9	133.4
50.584	-207	-72.5	-216.8	-125	32	144.5
50.625	-191	-86.64	-216.8	-117	49	145.3
50.667	-163	-105	-204.1	-151	94	161.2
50.709	-142	-119.2	-205.7	-188	104	169.9
50.75	-110	-123.4	-208.9	-219	116	179.5
50.792	-86	-119.2	-212	-235	105	187.4
50.834	-65	-122.7	-212.8	-255	81	173.9
50.875	-61	-120.6	-212	-264	78	165.2
50.917	-67	-126.2	-198.5	-254	80	159.6
50.959	-75	-122.7	-191.4	-240	96	159.6
51	-50	-102.2	-188.2	-198	115	174.7
51.042	-39	-80.98	-196.9	-175	112	182.6
51.084	-25	-72.5	-199.3	-153	102	173.1
51.125	-9	-68.96	-202.5	-129	94	159.6
51.167	-15	-61.18	-193	-96	80	125.5
51.209	-32	-56.23	-186.6	-91	89	115.1
51.25	-48	-47.03	-176.3	-91	101	110.4
51.292	-69	-46.33	-165.2	-81	115	104
51.334	-88	-35.01	-135	-48	171	104.8
51.375	-98	-32.18	-133.4	-29	174	104.8
51.417	-99	-9.548	-84.18	8	208	81.79
51.459	-104	-1.768	-68.29	14	236	66.71
51.5	-117	6.012	-54	7	250	56.38
51.542	-119	20.86	-53.21	-19	244	56.38
51.584	-125	30.77	-61.15	-27	233	55.59
51.625	-126	39.25	-58.76	-28	207	49.24
51.667	-160	59.06	-54.79	-20	141	27.79
51.709	-170	74.62	-44.47	-6	118	27.79
51.75	-173	91.59	-30.18	11	108	25.41
51.792	-175	110.7	-19.06	25	95	24.62
51.834	-160	137.6	-16.68	78	65	5.559
51.875	-167	148.2	-18.26	82	57	4.765
51.917	-178	154.5	-34.15	99	48	-6.353
51.959	-200	149.6	-47.65	105	39	-7.941
52	-204	154.5	-59.56	77	23	22.24
52.042	-197	164.4	-65.12	71	7	22.24
52.084	-170	177.2	-67.5	76	-1	25.41
52.125	-150	187.8	-76.24	86	-8	30.18
52.167	-129	187.8	-84.18	100	-28	36.53
52.209	-85	172.2	-110.4	140	-66	54.79
52.25	-67	158.1	-123.9	141	-88	56.38
52.292	-50	153.8	-137.4	135	-108	43.68
52.334	-56	153.1	-139.8	120	-122	26.21
52.375	-61	153.1	-142.1	116	-136	10.32
52.417	-81	141.8	-150.1	117	-157	-2.382
52.459	-76	130.5	-161.2	122	-159	-7.941
52.5	-77	109.3	-179.5	140	-158	-3.971
52.542	-49	83.1	-192.2	159	-152	-1.588
52.584	-40	74.62	-205.7	159	-136	7.147
52.625	-33	68.96	-212.8	148	-113	13.5
52.667	-38	69.67	-218.4	136	-89	21.44
52.709	-62	80.28	-216.8	115	-21	20.65
52.75	-62	80.98	-209.6	110	8	1.588
52.792	-58	71.79	-204.1	124	29	-15.09
52.834	-41	53.4	-196.1	135	41	-29.38
52.875	-21	40.67	-179.5	149	65	-41.29
52.917	8	27.94	-142.9	171	129	-39.71
52.959	6	23.69	-130.2	167	170	-28.59
53	14	27.23	-104	157	201	-13.5
53.042	-6	39.96	-73.85	163	233	28.59
53.084	-34	52.69	-62.74	189	240	51.62
53.125	-46	68.25	-54.79	205	243	69.09
53.167	-56	87.35	-50.82	226	235	77.03
53.209	-59	120.6	-61.94	242	205	104.8
53.25	-65	127.7	-56.38	234	195	116.7
53.292	-91	134	-51.62	222	182	132.6
53.334	-110	130.5	-52.41	213	177	152.5
53.375	-128	124.1	-54	204	176	162
53.417	-139	114.2	-73.85	199	173	169.9
53.459	-144	117.1	-83.38	203	182	171.5
53.5	-129	122.7	-88.15	214	188	178.7
53.542	-146	134.7	-92.91	246	201	183.4
53.584	-162	138.3	-96.09	259	199	174.7
53.625	-185	134	-96.88	251	186	159.6
53.667	-192	126.2	-106.4	236	168	156.4
53.709	-178	122	-124.7	208	131	165.2
53.75	-185	123.4	-131	194	120	166
53.792	-199	131.9	-139.8	184	111	163.6
53.834	-205	129.1	-143.7	167	100	154.1
53.875	-215	119.2	-145.3	148	82	139.8
53.917	-225	97.25	-150.1	92	34	123.9
53.959	-224	82.4	-158.8	63	-3	123.9
54	-237	79.57	-173.9	42	-36	127.9
54.042	-260	74.62	-195.4	15	-89	106.4
54.084	-256	64.01	-199.3	-5	-102	87.35
54.125	-255	48.45	-203.3	-11	-109	72.26
54.167	-244	33.6	-205.7	-25	-120	61.15
54.209	-238	10.96	-199.3	-93	-161	54.79
54.25	-237	7.426	-193	-126	-171	57.97
54.292	-252	2.475	-182.6	-143	-173	65.12
54.334	-262	-10.26	-172.3	-150	-162	79.41
54.375	-260	-31.47	-148.5	-155	-143	94.5
54.417	-251	-71.79	-148.5	-164	-82	109.6
54.459	-221	-87.35	-150.1	-164	-49	108
54.5	-199	-100.1	-156.4	-174	-7	99.26
54.542	-143	-114.2	-163.6	-215	46	65.12
54.584	-115	-116.3	-170.7	-221	67	50.82
54.625	-99	-131.2	-166	-224	80	46.85
54.667	-101	-146.8	-159.6	-213	97	38.91
54.709	-106	-156	-147.7	-172	103	17.47
54.75	-109	-157.4	-144.5	-157	110	-0.794
54.792	-99	-156.7	-151.7	-125	107	-12.71
54.834	-83	-146.1	-161.2	-79	95	-10.32
54.875	-63	-149.6	-163.6	-73	91	-11.12
54.917	-25	-147.5	-173.1	-65	69	-26.21
54.959	-11	-146.8	-168.4	-72	50	-36.53
55	0	-141.1	-175.5	-73	35	-42.09
55.042	-20	-136.9	-173.9	-69	7	-43.68
55.084	-43	-134	-157.2	-40	-13	-54.79
55.125	-70	-133.3	-189.8	-23	-22	-62.74
55.167	-89	-127.7	-199.3	-15	-27	-66.71
55.209	-92	-134.7	-214.4	35	-63	-61.15
55.25	-95.44	-136.9	-215.2	46	-75	-56.38
55.292	-103.3	-134	-208.9	50	-69	-57.18
55.334	-110	-134	-206.5	45	-71	-71.47
55.375	-106.7	-124.1	-194.6	36	-71	-82.59
55.417	-96.56	-104.3	-161.2	42	-41	-93.71
55.459	-90.95	-88.76	-144.5	54	-29	-97.68
55.5	-93.19	-70.37	-119.9	71	-30	-109.6
55.542	-124.6	-61.18	-74.65	112	-24	-143.7
55.584	-131.4	-64.72	-53.21	120	-21	-154.9
55.625	-134.7	-76.03	-41.29	121	-2	-166
55.667	-124.6	-79.57	-35.74	115	13	-173.9
55.709	-126.9	-84.52	-41.29	83	49	-175.5
55.75	-140.4	-99.37	-46.85	74	79	-177.9
55.792	-153.8	-106.4	-51.62	61	114	-177.1
55.834	-143.7	-116.3	-46.06	59	160	-182.6
55.875	-142.6	-113.5	-48.44	73	186	-194.6
55.917	-119	-106.4	-61.15	109	207	-223.9
55.959	-95.44	-101.5	-73.06	143	206	-228.7
56	-77.47	-84.52	-84.18	160	192	-221.6
56.042	-69.61	-38.55	-102.4	188	147	-196.1
56.084	-67.37	-18.04	-107.2	188	137	-180.3
56.125	-72.98	5.305	-106.4	184	132	-158.8
56.167	-81.96	27.23	-106.4	171	138	-143.7
56.209	-77.47	42.08	-96.09	149	175	-150.1
56.25	-57.26	49.86	-86.56	145	203	-162
56.292	-40.42	64.01	-79.41	144	226	-154.1
56.334	-22.46	75.32	-66.71	146	255	-136.6
56.375	-15.72	86.64	-53.21	160	266	-112
56.417	-20.21	95.83	-19.85	175	267	-56.38
56.459	-28.07	107.9	-13.5	179	254	-34.94
56.5	-39.3	123.4	-12.71	179	233	-20.65
56.542	-58.39	156	-13.5	185	187	-21.44
56.584	-65.12	160.9	-16.68	177	171	-35.74
56.625	-50.53	160.9	-17.47	174	162	-38.91
56.667	-39.3	156.7	-9.529	162	162	-31.76
56.709	-15.72	128.4	2.382	129	158	-22.24
56.75	-11.23	116.3	15.09	108	140	-11.91
56.792	-16.84	114.2	30.97	101	125	-8.735
56.834	-25.82	117.8	41.29	98	93	14.29
56.875	-39.3	124.1	40.5	97	66	35.74
56.917	-67.37	136.1	32.56	106	46	49.24
56.959	-84.21	132.6	22.24	114	38	44.47
57	-84.21	119.2	15.09	101	36	29.38
57.042	-74.11	87.35	2.382	66	45	29.38
57.084	-67.37	68.25	-0.794	43	51	38.91
57.125	-62.88	54.11	-15.09	28	41	46.85
57.167	-52.77	44.91	-35.74	15	35	65.91
57.209	-86.46	44.91	-63.53	19	13	73.06
57.25	-104.4	44.2	-69.09	41	6	77.03
57.292	-120.1	58.35	-81	46	0	90.53
57.334	-126.9	73.2	-84.97	58	-2	108.8
57.375	-123.5	88.06	-86.56	61	5	115.9
57.417	-107.8	114.2	-94.5	67	-15	132.6
57.459	-93.19	115.6	-104	82	-34	145.3
57.5	-88.7	113.5	-114.4	103	-61	161.2
57.542	-104.4	93.71	-134.2	139	-85	173.9
57.584	-116.8	89.47	-138.2	140	-90	175.5
57.625	-126.9	86.64	-144.5	142	-96	183.4
57.667	-131.4	94.42	-147.7	138	-90	194.6
57.709	-110	110	-154.1	102	-81	203.3
57.75	-88.7	107.9	-166	86	-83	199.3
57.792	-81.96	102.9	-174.7	79	-84	184.2
57.834	-78.6	88.76	-181.9	77	-79	173.1
57.875	-81.96	80.98	-185	84	-65	162.8
57.917	-110	80.98	-181.1	102	-28	167.6
57.959	-132.5	80.28	-177.1	103	-7	179.5
58	-139.2	72.5	-170.7	86	-1	200.1
58.042	-146	42.08	-145.3	75	9	200.9
58.084	-144.8	24.4	-144.5	82	23	189.8
58.125	-138.1	11.67	-148.5	91	34	169.1
58.167	-138.1	3.183	-161.2	104	42	155.6
58.209	-153.8	1.061	-181.1	132	64	156.4
58.25	-167.3	-1.768	-181.1	140	59	158.8
58.292	-181.9	-0.354	-181.1	140	50	158
58.334	-184.1	1.768	-178.7	133	35	150.1
58.375	-178.5	-10.26	-175.5	108	19	144.5
58.417	-178.5	-37.84	-162.8	102	6	117.5
58.459	-184.1	-56.23	-148.5	99	-2	104
58.5	-198.7	-64.01	-131	114	-6	97.68
58.542	-215.6	-76.03	-101.6	103	11	111.2
58.584	-214.5	-78.15	-92.12	82	17	123.9
58.625	-217.8	-74.62	-88.94	80	29	135
58.667	-226.8	-71.08	-94.5	77	25	142.1
58.709	-231.3	-73.91	-106.4	90	41	127.9
58.75	-221.2	-85.93	-104	84	48	102.4
58.792	-210	-93.01	-108	81	47	87.35
58.834	-204.4	-93.01	-104.8	65	47	75.44
58.875	-204.4	-92.3	-106.4	68	60	68.29
58.917	-223.4	-74.62	-131	69	50	58.76
58.959	-227.9	-59.06	-142.1	65	32	38.91
59	-229.1	-32.89	-146.1	40	8	25.41
59.042	-205.5	10.26	-150.1	32	-60	22.24
59.084	-195.4	31.47	-148.5	33	-93	18.26
59.125	-179.6	43.5	-150.1	9	-111	11.91
59.167	-172.9	51.28	-152.5	-4	-125	9.529
59.209	-174	52.69	-166.8	-16	-141	-24.62
59.25	-180.8	55.52	-176.3	-26	-143	-34.15
59.292	-180.8	65.42	-181.1	-37	-151	-47.65
59.334	-177.4	73.2	-186.6	-38	-172	-49.24
59.375	-169.5	83.1	-190.6	-42	-208	-52.41
59.417	-150.5	99.37	-182.6	-71	-256	-48.44
59.459	-144.8	90.88	-171.5	-80	-263	-35.74
59.5	-148.2	78.86	-161.2	-77	-272	-38.91
59.542	-147.1	41.38	-127.9	-76	-253	-65.91
59.584	-134.7	28.64	-108.8	-91	-235	-74.65
59.625	-116.8	17.33	-96.88	-126	-208	-72.26
59.667	-99.93	6.012	-94.5	-133	-179	-61.94
59.709	-55.02	-39.96	-88.94	-133	-94	-34.15
59.75	-43.79	-60.47	-81.79	-147	-60	-3.176
59.792	-37.05	-71.08	-73.85	-137	-33	3.971
59.834	-37.05	-77.45	-57.97	-143	-20	4.765
59.875	-41.54	-85.23	-47.65	-157	-8	0.794
59.917	-57.26	-79.57	-15.88	-184	31	-13.5
59.959	-55.02	-76.74	-3.176	-198	59	-15.88
60	-38.18	-66.13	0.794	-209	87	-15.09
60.042	-3.368	-62.59	-10.32	-206	128	-3.971
60.084	6.737	-69.67	-20.65	-180	137	-1.588
60.125	15.72	-79.57	-27	-178	135	3.971
60.167	7.86	-90.88	-34.15	-166	121.2	-3.176
60.209	-15.72	-104.3	-40.5	-145	99.8	-30.18
60.25	-35.93	-102.2	-38.91	-127	99.8	-38.12
60.292	-40.42	-111.4	-47.65	-128	105.1	-42.09
60.334	-41.54	-127.7	-61.94	-133	123	-48.44
60.375	-37.05	-144.6	-78.62	-156	133.7	-47.65
60.417	-48.28	-164.4	-104.8	-157	192.5	-20.65
60.459	-62.88	-169.4	-118.3	-157	214.8	-5.559
60.5	-86.46	-175	-125.5	-142	233.5	-1.588
60.542	-95.44	-171.5	-134.2	-131	243.3	-5.559
60.584	-94.32	-153.1	-145.3	-84	236.1	-23.82
60.625	-104.4	-125.5	-140.6	-74	216.5	-19.85
60.667	-108.9	-98.66	-148.5	-75	191.6	-17.47
60.709	-114.5	-66.84	-146.9	-74	161.3	-2.382
60.75	-122.4	3.89	-140.6	-104	131.9	19.85
60.792	-138.1	27.23	-140.6	-137	126.5	32.56
60.834	-152.7	50.57	-143.7	-157	113.2	53.21
60.875	-149.3	56.94	-143.7	-172	114.1	57.18
60.917	-161.7	71.79	-166.8	-187	63.27	121.5
60.959	-157.2	64.01	-173.9	-176	62.38	143.7
61	-168.4	52.69	-172.3	-164	68.61	146.9
61.042	-172.9	34.3	-167.6	-152	77.52	146.9
61.084	-185.3	13.08	-168.4	-140	93.56	173.9
61.125	-190.9	8.134	-173.9	-144	90.89	192.2
61.167	-184.1	8.841	-182.6	-150	75.74	197.7
61.209	-179.6	18.04	-191.4	-145	60.59	202.5
61.25	-157.2	42.08	-197.7	-119	52.57	180.3
61.292	-139.2	50.57	-196.9	-98	58.81	169.1
61.334	-123.5	50.57	-198.5	-76	68.61	165.2
61.375	-122.4	43.5	-199.3	-78	68.61	158
61.417	-87.58	10.26	-183.4	-25	90.89	154.1
61.459	-89.82	0.354	-185.8	-33	81.09	142.1
61.5	-104.4	-5.305	-196.1	-36	67.72	130.2
61.542	-120.1	-4.597	-204.1	-45	63.27	124.7
61.584	-125.8	11.67	-204.1	-36	57.92	125.5
61.625	-123.5	27.23	-202.5	-32	67.72	118.3
61.667	-113.4	45.62	-201.7	-15	76.63	107.2
61.709	-93.19	62.59	-206.5	4	90	88.15
61.75	-85.33	85.93	-210.4	40	93.56	73.06
61.792	-90.95	90.18	-207.3	49	83.76	66.71
61.834	-99.93	88.76	-209.6	49	84.65	65.91
61.875	-103.3	81.69	-204.9	41	82.87	61.15
61.917	-123.5	68.25	-196.1	15	105.1	19.06
61.959	-114.5	64.01	-210.4	14	101.6	8.735
62	-106.7	63.3	-221.6	22	88.22	1.588
62.042	-108.9	68.25	-227.9	34	73.96	-10.32
62.084	-120.1	57.64	-228.7	66	48.12	-36.53
62.125	-134.7	44.2	-223.9	71	32.97	-49.24
62.167	-147.1	24.4	-217.6	72	18.71	-40.5
62.209	-144.8	13.79	-204.9	70	7.129	-34.94
62.25	-130.2	13.79	-171.5	62	-15.15	-21.44
62.292	-128	15.91	-152.5	54	-32.97	-34.94
62.334	-134.7	11.67	-134.2	45	-59.7	-48.44
62.375	-134.7	11.67	-133.4	40	-63.27	-51.62
62.417	-141.5	-27.94	-113.6	31	-138.1	-48.44
62.459	-126.9	-39.25	-113.6	29	-159.5	-27.79
62.5	-121.3	-58.35	-112.8	32	-171.1	-9.529
62.542	-116.8	-62.59	-112.8	19	-178.2	0.794
62.584	-114.5	-59.76	-104.8	18	-176.4	2.382
62.625	-115.6	-54.81	-91.32	23	-164.9	-15.88
62.667	-99.93	-45.62	-74.65	39	-152.4	-34.94
62.709	-85.33	-32.18	-61.94	52	-148.8	-46.85
62.75	-58.39	-32.89	-18.26	98	-154.2	-62.74
62.792	-49.4	-35.72	3	116	-157.7	-54.79
62.834	-47.16	-34.3	18	125	-152.4	-54.79
62.875	-47.16	-38.55	24	122	-147.9	-52.41
62.917	-89.82	-6.012	27	139	-113.2	-26.73
62.959	-107.8	9.548	18	146	-106	-39.21
63	-120.1	10.96	18	151	-106	-48.12
63.042	-126.9	11.67	23	164	-110.5	-54.36
63.084	-114.5	1.061	37	180	-132.8	-66.83
63.125	-110	6.012	48	181	-142.6	-70.4
63.167	-105.5	3.89	57	191	-152.4	-71.29
63.209	-105.5	1.768	65	196	-155.9	-65.05
63.25	-130.2	-7.426	68	198	-155.9	-51.68
63.292	-139.2	-8.134	58	194	-150.6	-54.36
63.334	-144.8	-4.597	46	194	-136.3	-61.49
63.375	-144.8	-3.89	44	197	-130.1	-65.05
63.417	-125.8	-0.354	26	114	-106.9	-79.31
63.459	-116.8	-13.08	25	89	-87.33	-70.4
63.5	-102.2	-22.28	15	67	-76.63	-51.68
63.542	-79.72	-33.6	-3	66	-56.14	-23.17
63.584	-55.02	-39.25	-32	26	-21.39	33.86
63.625	-55.02	-47.03	-46	-3	-13.37	63.27
63.667	-56.14	-59.76	-60	-25	-4.455	81.09
63.709	-72.98	-75.32	-68	-47	12.48	99.8
63.75	-99.93	-88.76	-78	-79	16.93	129.2
63.792	-103.3	-90.88	-84	-88	16.93	138.1
63.834	-102.2	-80.28	-81	-105	9.802	152.4
63.875	-101.1	-78.86	-87	-110	6.238	152.4
63.917	-97.68	-36.42	-80	-169	-24.06	155.9
63.959	-102.2	-8.841	-79	-183	-28.51	142.6
64	-113.4	11.67	-70	-191	-29.41	131.9
64.042	-132.5	23.69	-63	-192	-28.51	134.6
64.084	-151.6	20.86	-41	-177	-20.5	143.5
64.125	-151.6	20.16	-18	-184	2.673	147.9
64.167	-153.8	20.86	1	-192	11.58	146.1
64.209	-162.8	32.18	26	-205	18.71	140.8
64.25	-176.3	42.79	77	-203	-7.129	121.2
64.292	-176.3	38.55	91	-196	-32.97	110.5
64.334	-179.6	37.84	103	-184	-40.1	106
64.375	-176.3	35.72	105	-184	-45.45	102.5
64.417	-215.6	46.33	105	-137	-27.62	128.3
64.459	-233.5	47.74	106	-117	-10.69	137.2
64.5	-242.5	49.86	104	-107	15.15	128.3
64.542	-253.8	49.16	93	-107	36.53	125.6
64.584	-261.6	68.25	64	-118	49.01	97.13
64.625	-262.7	83.1	47	-122	50.79	84.65
64.667	-252.6	100.8	30	-117	37.43	79.31
64.709	-256	121.3	25	-108	35.64	78.42
64.75	-265	156	12	-72	55.25	61.49
64.792	-270.6	161.6	8	-45	79.31	37.43
64.834	-266.1	158.1	8	-19	93.56	33.86
64.875	-271.7	157.4	11	-22	95.35	30.3
64.917	-238	134	24	27	97.13	16.04
64.959	-235.8	125.5	32	28	94.46	12.48
65	-242.5	119.2	35	13	106	2.673
65.042	-239.2	122	23	-1	120.3	-8.911
65.084	-224.6	130.5	0	14	174.7	-17.82
65.125	-211.1	124.8	-8	21	196	-26.73
65.167	-187.5	114.2	-18	44	213	-38.32
65.209	-161.7	100.8	-17	57	221	-52.57
65.25	-143.7	59.06	-22	77	215.6	-63.27
65.292	-140.4	42.79	-12	65	203.2	-58.81
65.334	-131.4	31.47	-6	57	182.7	-50.79
65.375	-128	30.06	-6	57	181.8	-57.03
65.417	-68.49	39.25	-16	34	171.1	-58.81
65.459	-41.54	43.5	-26	32	183.6	-78.42
65.5	-11.23	49.86	-23	29	200.5	-93.56
65.542	21.33	45.62	-28	17	213	-94.46
65.584	49.4	28.64	-7	12	217.4	-82.87
65.625	52.77	21.57	6	1	205.8	-93.56
65.667	49.4	26.52	20	-12	186.2	-112.3
65.709	40.42	30.06	34	-25	162.2	-131.9
65.75	5.614	55.52	49	-40	127.4	-139.9
65.792	-8.982	56.94	48	-48	116.7	-144.4
65.834	-11.23	61.89	41	-42	110.5	-143.5
65.875	-14.6	52.69	37	-41	112.3	-143.5
65.917	-60.63	27.94	19	-7	119.4	-164.9
65.959	-70.74	25.11	13	7	115	-179.1
66	-72.98	31.47	13	4	103.4	-182.7
66.042	-76.35	31.47	10	5	82.87	-179.1
66.084	-84.21	19.45	-8	30	56.14	-162.2
66.125	-98.81	10.26	-23	60	52.57	-146.1
66.167	-115.6	9.548	-42	77	55.25	-112.3
66.209	-124.6	13.79	-51	86	57.92	-90.89
66.25	-115.6	13.08	-62	83	34.75	-33.86
66.292	-123.5	0.354	-62	87	24.06	-14.26
66.334	-123.5	-10.26	-61	81	15.15	-1.782
66.375	-133.6	-10.96	-61	79	18.71	-8.02
66.417	-154.9	-32.89	-81	102	33.86	24.95
66.459	-154.9	-44.2	-91	114	39.21	48.12
66.5	-153.8	-57.64	-97	122	40.1	81.98
66.542	-154.9	-73.91	-101	143	30.3	103.4
66.584	-170.7	-95.13	-99	165	-2.673	128.3
66.625	-183	-110	-95	164	-17.82	138.1
66.667	-189.8	-123.4	-99	158	-24.06	147
66.709	-189.8	-136.9	-88	143	-35.64	155
66.75	-190.9	-151	-71	104	-18.71	170.2
66.792	-202.1	-158.1	-51	93	-1.782	164.9
66.834	-222.3	-181.4	-48	83	24.95	161.3
66.875	-224.6	-187.1	-48	82	24.95	146.1
66.917	-233.5	-215.4	-68	73	80.2	156.8
66.959	-234.7	-216.1	-77	76	100.7	172.9
67	-226.8	-213.2	-82	68	105.1	179.1
67.042	-211.1	-212.5	-87	58	105.1	191.6
67.084	-217.8	-200.5	-81	7	118.5	174.7
67.125	-229.1	-194.1	-77	-32	126.5	158.6
67.167	-250.4	-184.2	-62	-80	134.6	145.2
67.209	-265	-170.1	-54	-117	144.4	140.8
67.25	-276.2	-173.6	-24	-161	159.5	132.8
67.292	-268.4	-172.9	-12	-182	172	126.5
67.334	-260.5	-160.9	-9	-194	170.2	110.5
67.375	-259.4	-158.1	-5	-198	169.3	99.8
67.417	-250.4	-95.13	-25	-184	118.5	81.09
67.459	-257.1	-59.06	-36	-174	99.8	73.07
67.5	-257.1	-17.33	-40	-165	70.4	69.5
67.542	-253.8	20.16	-45	-152	48.12	55.25
67.584	-223.4	81.69	-59	-158	8.02	42.77
67.625	-199.9	102.2	-75	-162	-17.82	32.97
67.667	-185.3	113.5	-87	-168	-40.1	38.32
67.709	-176.3	134.7	-101	-158	-46.34	29.41
67.75	-166.2	172.9	-105	-124	-70.4	9.802
67.792	-179.6	197	-105	-104	-71.29	0.891
67.834	-180.8	216.8	-101	-83	-65.94	-8.911
67.875	-184.1	230.9	-104	-74	-66.83	-11.58
67.917	-154.9	234.5	-73	-36	-31.19	-4.455
67.959	-134.7	229.5	-72	-30	-12.48	3.564
68	-119	218.2	-65	-39	4.455	22.28
68.042	-116.8	200.5	-65	-44	13.37	13.37
68.084	-125.8	181.4	-83	-16	2.673	4.455
68.125	-133.6	180.7	-91	0	0	12.48
68.167	-137	183.5	-91	31	-8.911	33.86
68.209	-142.6	192	-95	42	-29.41	45.45
68.25	-125.8	202.6	-81	61	-52.57	67.72
68.292	-114.5	199.8	-70	65	-62.38	73.07
68.334	-115.6	187.8	-52	53	-61.49	63.27
68.375	-116.8	175	-54	54	-65.05	56.14
68.417	-131.4	131.9	-12	57	-38.32	27.62
68.459	-139.2	105.7	-4	73	-24.95	19.6
68.5	-139.2	96.54	-10	74	-11.58	25.84
68.542	-115.6	95.13	-12	74	20.5	36.53
68.584	-102.2	107.2	-22	51	80.2	73.07
68.625	-95.44	114.9	-23	48	110.5	81.98
68.667	-104.4	117.1	-23	47	123	86.44
68.709	-111.2	111.4	-26	41	123	74.85
68.75	-157.2	97.96	-31	10	90.89	43.66
68.792	-169.5	97.25	-44	3	73.07	40.99
68.834	-177.4	95.13	-58	2	67.72	31.19
68.875	-172.9	93.01	-56	0	65.94	24.06
68.917	-168.4	76.74	-72	-11	81.09	19.6
68.959	-139.2	35.72	-89	-45	84.65	31.19
69	-128	27.94	-95	-52	70.4	33.86
69.042	-129.1	20.86	-104	-70	52.57	58.81
69.084	-141.5	18.04	-119	-82	26.73	79.31
69.125	-162.8	15.21	-148	-94	6.238	104.3
69.167	-174	9.548	-155	-104	3.564	109.6
69.209	-169.5	-3.183	-158	-127	5.347	109.6
69.25	-169.5	-20.16	-158	-152	22.28	103.4
69.292	-141.5	-54.11	-160	-188	57.03	126.5
69.334	-114.5	-69.67	-159	-189	77.52	140.8
69.375	-117.9	-77.45	-156	-190	73.07	138.1
69.417	-72.98	-90.88	-140	-194	85.54	162.2
69.459	-50.53	-89.47	-117	-192	63.27	170.2
69.5	-47.16	-86.64	-113	-195	51.68	170.2
69.542	-56.14	-83.1	-116	-207	48.12	177.3
69.584	-57.26	-75.32	-120	-226	49.9	181.8
69.625	-33.68	-73.91	-125	-237	66.83	175.5
69.667	-26.95	-83.81	-125	-236	58.81	163.1
69.709	-13.47	-88.76	-121	-233	47.23	170.2
69.75	-15.72	-91.59	-116	-222	25.84	170.2
69.792	-41.54	-91.59	-104	-212	3.564	176.4
69.834	-58.39	-97.25	-109	-215	-8.02	181.8
69.875	-59.51	-95.83	-113	-225	-13.37	173.8
69.917	-80.84	-122	-115	-228	-52.57	154.2
69.959	-78.6	-129.1	-113	-212	-87.33	154.2
70	-64	-124.8	-115	-200	-95.35	159.5
70.042	-60.63	-117.8	-116	-191	-98.91	160.4
70.084	-66.25	-110.7	-122	-186	-94.46	149.7
70.125	-81.96	-100.8	-136	-185	-100.7	139.9
70.167	-88.7	-101.5	-143	-201	-121.2	133.7
70.209	-86.46	-112.8	-151	-207	-138.1	137.2
70.25	-89.82	-121.3	-150	-209	-149.7	137.2
70.292	-85.33	-124.1	-160	-199	-152.4	106
70.334	-112.3	-111.4	-163	-206	-145.2	92.67
70.375	-106.7	-100.1	-163	-203	-138.1	89.11
70.417	-128	-100.8	-156	-229	-123	77.52
70.459	-121.3	-38.55	-138	-261	-131	61.49
70.5	-116.8	-20.86	-132	-280	-129.2	40.1
70.542	-96.56	-15.21	-116	-279	-115	26.73
70.584	-93.19	-18.74	-105	-286	-97.13	16.93
70.625	-87.58	-25.11	-74	-275	-40.1	8.02
70.667	-113.4	-30.06	-71	-275	-8.02	0
70.709	-128	-16.62	-58	-283	4.455	-18.71
70.75	-149.3	-11.67	-51	-302	15.15	-19.6
70.792	-185.3	14.5	-63	-309	29.41	-21.39
70.834	-192	35.01	-69	-313	40.1	-18.71
70.875	-196.5	35.01	-70	-321	44.55	-29.41
70.917	-189.8	81.69	-79	-309	55	-48.12
70.959	-174	113.5	-86	-320	41	-64.16
71	-170.7	115.6	-95	-341	36	-58.81
71.042	-172.9	111.4	-110	-335	28	-57.92
71.084	-184.1	114.2	-122	-340	23	-57.03
71.125	-194.2	119.9	-133	-342	10	-81.98
71.167	-195.4	129.2	-132	-339	5	-90
71.209	-190.9	139	-134	-338	5	-98.02
71.25	-175.2	138.1	-131	-336	-6	-102.5
71.292	-162.8	120.3	-149	-352	-57	-124.8
71.334	-163.9	106	-174	-358	-84	-143.5
71.375	-167.3	100.7	-172	-349	-91	-147.9
71.417	-170.7	90.89	-194	-357	-112	-170.2
71.459	-150.5	91.78	-217	-357	-110	-178.2
71.5	-150.5	86.44	-213	-361	-103.3	-175.5
71.542	-153.8	72.18	-214	-361	-85.33	-172.9
71.584	-160.6	50.79	-212	-360	-68.49	-172
71.625	-152.7	24.06	-194	-358	-70.74	-186.2
71.667	-143.7	9.802	-195	-358	-83.09	-193.4
71.709	-119	8.02	-194	-358	-90.95	-193.4
71.75	-103.3	10.69	-199	-356	-96.56	-200.5
71.792	-50.53	13.37	-199	-353	-96.56	-212.1
71.834	-29.19	13.37	-197	-353	-95.44	-241.5
71.875	-39.3	8.911	-198	-353	-93.19	-237
71.917	-23.58	14.26	-180	-353	-74.11	-263.8
71.959	-50.53	40.99	-161	-353	-40.42	-277.1
72	-72.98	65.05	-171	-352	-7.86	-266.4
72.042	-89.82	86.44	-170	-351	10.11	-252.2
72.084	-105.5	110.5	-174	-351	11.23	-229
72.125	-97.68	141.7	-173	-351	-14.6	-198.7
72.167	-103.3	148.8	-177	-348	-40.42	-196.9
72.209	-113.4	143.5	-192	-350	-81.96	-204.1
72.25	-130.2	136.3	-201	-354	-124.6	-208.5
72.292	-140.4	131.9	-206	-354	-185.3	-196
72.334	-132.5	134.6	-208	-354	-202.1	-184.5
72.375	-141.5	139.9	-205	-331	-206.6	-183.6
72.417	-146	155.9	-201	-273	-212.2	-171.1
72.459	-156.1	154.2	-181	-203	-183	-123.9
72.5	-162	136.3	-157	-162	-152.7	-81.98
72.542	-164	118.5	-137	-142	-119	-56.14
72.584	-173	102.5	-111	-115	-66.25	-13.37
72.625	-183	83.76	-87	-69	33.68	45.45
72.667	-187	77.52	-60	-43	83.09	76.63
72.709	-205	83.76	-47	-22	122.4	85.54
72.75	-215	94.46	-35	0	147.1	98.02
72.792	-234	97.13	-28	25	180.8	98.02
72.834	-242	92.67	-35	25	186.4	90.89
72.875	-242	87.33	-34	32	180.8	83.76
72.917	-265	90	-49	59	167.3	75.74
72.959	-282	102.5	-49	79	137	73.96
73	-286	115.8	-44	88	126.9	73.96
73.042	-274	134.6	-42	83	137	73.07
73.084	-256	141.7	-37	82	144.8	57.92
73.125	-221	141.7	-19	89	170.7	44.55
73.167	-209	122.1	3	95	178.5	35.64
73.209	-211	101.6	9	102	177.4	34.75
73.25	-220	93.56	26	107	170.7	44.55
73.292	-232	87.33	33	129	138.1	41.88
73.334	-226	91.78	23	142	110	25.84
73.375	-226	93.56	19	145	117.9	17.82
73.417	-208	122.1	11	130	89.82	-0.891
73.459	-159	164.9	13	101	95.44	-2.673
73.5	-143	188	17	73	93.19	-9.802
73.542	-132	195.1	24	53	88.7	-19.6
73.584	-130	214.8	26	38	72.98	-32.08
73.625	-139	235.2	5	-5	33.68	-45.45
73.667	-143	241.5	-7	-20	24.7	-53.47
73.709	-129	237	-16	-19	11.23	-49.9
73.75	-113	226.3	-27	-25	8.982	-46.34
73.792	-86	211.2	-38	-10	13.47	-72.18
73.834	-74	208.5	-42	13	19.09	-81.98
73.875	-68	208.5	-35	18	15.72	-86.44
73.917	-72	205.8	-33	49	7.86	-96.24
73.959	-102	175.5	-31	51	-15.72	-81.98
74	-120	152.4	-35	41	-30.32	-64.16
74.042	-133	138.1	-48	19	-25.82	-62.38
74.084	-137	131.9	-55	15	-14.6	-58.81
74.125	-133	101.6	-60	0	34.81	-98.91
74.167	-138	76.63	-62	7	60.63	-110.5
74.209	-150	57.92	-59	13	86.46	-108.7
74.25	-150	49.01	-47	32	95.44	-101.6
74.292	-132	34.75	-9	69	101.1	-75.74
74.334	-131	20.5	10	78	110	-68.61
74.375	-131	19.6	10	74	112.3	-70.4
74.417	-134	-15.15	63	65	128	-57.92
74.459	-148	-61.49	118	38	148.2	-57.92
74.5	-157	-81.09	134	44	157.2	-53.47
74.542	-158	-91.78	145	50	149.3	-50.79
74.584	-150	-99.8	148	56	137	-41.88
74.625	-145	-102.5	141	89	107.8	-34.75
74.667	-153	-98.91	143	100	88.7	-29.41
74.709	-167	-88.22	150	103	77.47	-28.51
74.75	-169	-76.63	156	93	58.39	-52.57
74.792	-170	-36.53	188	82	24.7	-72.18
74.834	-156	-6.238	194	75	11.23	-75.74
74.875	-157	3.564	194	75	16.84	-71.29
74.917	-125	35.64	190	81	-7.86	-65.05
74.959	-113	91.78	167	85	-38.18	-47.23
75	-114	98.91	156	83	-48.28	-44.55
75.042	-126	99.8	150	85	-50.53	-48.12
75.084	-146	98.02	139	90	-55.02	-64.16
75.125	-151	78.42	119	83	-65.12	-91.78
75.167	-143	64.16	102	62	-78.6	-99.8
75.209	-131	67.72	92	43	-97.68	-87.33
75.25	-111	73.96	76	31	-116.8	-77.52
75.292	-61	80.2	52	20	-138.1	-38.32
75.334	-49	74.85	30	24	-148.2	-8.02
75.375	-49	76.63	27	28	-151.6	-1.782
75.417	-40	50.79	-2	48	-146	52.57
75.459	-56	35.64	-25	68	-128	83.76
75.5	-58	32.97	-24	69	-108.9	96.24
75.542	-54	38.32	-10	54	-95.44	103.4
75.584	-49	33.86	-10	39	-76.35	87.33
75.625	-31	22.28	15	8	-85.33	63.27
75.667	-27	-5.347	35	8	-95.44	51.68
75.709	-28	-12.48	56	17	-92.07	55.25
75.75	-42	-22.28	67	29	-79.72	55.25
75.792	-77	-28.51	66	54	-60.63	53.47
75.834	-93	-19.6	67	61	-25.82	35.64
75.875	-97	-17.82	67	56	-26.95	32.97
75.917	-97	7.129	74	81	42.67	14.26
75.959	-89	19.6	107	92	68.49	10.69
76	-90	22.28	131	117	65.12	13.37
76.042	-98	24.06	141	125	61.75	14.26
76.084	-113	24.95	141	119	47.16	1.782
76.125	-149	37.43	133	106	47.16	-24.95
76.167	-160	51.68	126	74	58.39	-39.21
76.209	-167	65.94	120	66	76.35	-42.77
76.25	-163	72.18	118	52	94.32	-36.53
76.292	-172	73.96	106	47	143.7	-29.41
76.334	-186	67.72	87	52	170.7	-41.88
76.375	-189	65.05	83	58	181.9	-49.01
76.417	-218	39.21	52	45	201	-67.72
76.459	-234	34.75	45	-1	184.1	-73.07
76.5	-241	31.19	46	-20	168.4	-73.96
76.542	-238	22.28	40	-45	147.1	-65.94
76.584	-232	8.02	38	-63	120.1	-61.49
76.625	-214	-23.17	4	-79	101.1	-83.76
76.667	-203	-32.08	-9	-103	101.1	-97.13
76.709	-199	-46.34	-22	-124	103.3	-98.02
76.75	-205	-60.59	-30	-155	108.9	-95.35
76.792	-202	-72.18	-42	-195	112.3	-84.65
76.834	-207	-82.87	-45	-199	94.32	-79.31
76.875	-205	-85.54	-45	-197	94.32	-65.94
76.917	-179	-106.9	-41	-197	56.14	-56.14
76.959	-135	-131.9	-27	-172	39.3	-60.59
77	-115	-137.2	-12	-158	37.05	-81.09
77.042	-108	-134.6	12	-142	49.4	-94.46
77.084	-106	-134.6	30	-110	52.77	-96.24
77.125	-124	-155.9	71	-102	34.81	-102.5
77.167	-131	-172.9	83	-107	15.72	-104.3
77.209	-137	-185.3	80	-112	-2.246	-112.3
77.25	-134	-193.4	78	-116	-21.33	-123
77.292	-130	-202.3	79	-103	-41.54	-139
77.334	-104	-196.9	90	-76	-74.11	-139.9
77.375	-101	-196	98	-81	-72.98	-149.7
77.417	-85	-176.4	130	-36	-89.82	-141.7
77.459	-82	-154.2	153	-11	-88.7	-135.4
77.5	-106	-115	173	37	-92.07	-163.1
77.542	-111	-78.42	171	47	-102.2	-165.7
77.584	-109	-47.23	173	52	-107.8	-159.5
77.625	-103	0.891	180	45	-104.4	-152.4
77.667	-79	65.94	194	27	-83.09	-123.9
77.709	-68	90	204	26	-67.37	-119.4
77.75	-60	106	216	26	-61.75	-126.5
77.792	-61	118.5	225	38	-56.14	-146.1
77.834	-85	127.4	212	55	-35.93	-164
77.875	-89	132.8	208	55	-31.44	-167.5
77.917	-118	155	196	72	-13.47	-177.3
77.959	-118	178.2	196	68	3.368	-180.9
78	-138	209.4	173	48	28.07	-158.6
78.042	-146	214.8	157	38	40.42	-134.6
78.084	-142	214.8	150	44	53.89	-106.9
78.125	-141	204.1	149	42	62.88	-87.33
78.167	-134	185.3	133	67	75.23	-43.66
78.209	-152	183.6	120	92	75.23	-32.08
78.25	-169	179.1	104	85	76.35	-24.95
78.292	-185	178.2	97	91	51.65	-34.75
78.334	-196	170.2	93	69	3.368	-45.45
78.375	-192	171.1	93	67	-10.11	-54.36
78.417	-208	134.6	102	68	-50.53	-47.23
78.459	-217	106	112	75	-69.61	-49.9
78.5	-239	46.34	116	105	-80.84	-71.29
78.542	-254	20.5	144	100	-80.84	-88.22
78.584	-260	11.58	159	112	-77.47	-102.5
78.625	-269	1.782	176	133	-76.35	-98.91
78.667	-289	2.673	178	171	-67.37	-93.56
78.709	-292	13.37	204	162	-60.63	-91.78
78.75	-294	24.06	236	152	-67.37	-106.9
78.792	-308	39.21	262	152	-83.09	-117.6
78.834	-316	45.45	285	157	-138.1	-130.1
78.875	-318	41.88	285	154	-138.1	-135.4
78.917	-316	45.45	278	161	-178.5	-119.4
78.959	-303	49.9	267	155	-192	-115.8
79	-265	38.32	256	162	-208.8	-125.6
79.042	-251	24.06	239	169	-210	-143.5
79.084	-252	9.802	227	172	-203.2	-155
79.125	-259	7.129	215	179	-188.6	-163.1
79.167	-273	9.802	204	176	-158.3	-163.1
79.209	-261	18.71	197	166	-122.4	-179.1
79.25	-254	30.3	177	135	-85.33	-190.7
79.292	-243	24.06	161	125	-55.02	-196
79.334	-212	8.02	134	102	31.44	-188.9
79.375	-206	0	131	107	44.91	-188.9
79.417	-164	-25.84	122	100	67.37	-211.2
79.459	-135	-40.1	117	103	72.98	-212.1
79.5	-121	-52.57	122	115	75.23	-205
79.542	-121	-52.57	135	122	83.09	-175.5
79.584	-130	-51.68	126	150	108.9	-163.1
79.625	-143	-58.81	129	160	125.8	-145.2
79.667	-133	-82.87	122	164	181.9	-123
79.709	-119	-95.35	111	157	205.5	-124.8
79.75	-104	-98.91	90	140	224.6	-115.8
79.792	-91	-97.13	70	138	229.1	-101.6
79.834	-93	-81.09	44	154	212.2	-65.94
79.875	-95	-82.87	46	144	211.1	-68.61
79.917	-92	-45.45	52	165	166.2	-60.59
79.959	-80	-14.26	65	173	144.8	-73.96
80	-58	39.21	95	151	129.1	-76.63
80.042	-67	77.52	116	138	135.9	-73.07
80.084	-76	97.13	141	135	144.8	-62.38
80.125	-95	113.2	157	136	119	-46.34
80.167	-127	120.3	161	152	78.6	-21.39
80.209	-141	119.4	158	168	53.89	-1.782
80.25	-142	117.6	162	174	33.68	-10.69
80.292	-144	123.9	171	169	25.82	-19.6
80.334	-134	134.6	193	140	13.47	-25.84
80.375	-133	136.3	193	146	17.96	-30.3
80.417	-144	116.7	199	113	3.368	-24.95
80.459	-161	103.4	188	94	-12.35	-24.95
80.5	-171	90.89	167	61	-64	-22.28
80.542	-168	88.22	155	34	-80.84	-43.66
80.584	-154	80.2	151	34	-93.19	-63.27
80.625	-148	64.16	151	33	-94.32	-93.56
80.667	-97	25.84	123	32	-98.81	-132.8
80.709	-74	16.93	111	37	-83.09	-137.2
80.75	-46	14.26	103	29	-64	-147
80.792	-37	11.58	91	13	-43.79	-150.6
80.834	-30	5.347	84	-26	12.35	-167.5
80.875	-36	3.564	90	-39	17.96	-171.1
80.917	-55	-19.6	95	-52	77.47	-190.7
80.959	-76	-26.73	100	-50	111.2	-196.9
81	-87	-24.95	117	-52	132.5	-195.1
81.042	-80	-31.19	109	-70	128	-193.4
81.084	-76	-39.21	87	-82	130.2	-196.9
81.125	-67	-43.66	67	-93	135.9	-195.1
81.167	-57	-37.43	46	-113	151.6	-197.8
81.209	-69	-28.51	40	-103	151.6	-207.6
81.25	-83	-18.71	33	-92	142.6	-219.2
81.292	-91	-2.673	38	-86	122.4	-221
81.334	-106	36.53	35	-64	71.86	-216.5
81.375	-105	34.75	34	-56	67.37	-213.9
81.417	-99	86.44	32	-62	38.18	-205.8
81.459	-108	106.9	23	-73	24.7	-195.1
81.5	-130	117.6	-3	-56	3.368	-205.8
81.542	-129	124.8	-24	-45	-21.33	-220.1
81.584	-131	129.2	-32	-34	-49.4	-240.6
81.625	-127	139.9	-51	-30	-64	-249.5
81.667	-143	163.1	-60	-32	-61.75	-261.1
81.709	-151	171.1	-57	-23	-68.49	-256.6
81.75	-159	174.7	-59	-12	-46.04	-248.6
81.792	-162	168.4	-64	4	-34.81	-227.2
81.834	-156	142.6	-96	31	-6.737	-180
81.875	-154	142.6	-95	41	-11.23	-165.7
81.917	-155	135.4	-126	42	1.123	-103.4
81.959	-171	142.6	-140	37	3.368	-57.03
82	-189	169.3	-157	32	-1.123	25
82.042	-200	177.3	-156	36	-16.84	82.87
82.084	-204	173.8	-151	33	-31.44	115
82.125	-195	168.4	-139	27	-61.75	142.6
82.167	-172	135.4	-118	23	-114.5	174.7
82.209	-153	128.3	-114	24	-137	180.9
82.25	-136	131	-129	10	-154.9	176.4
82.292	-121	141.7	-147	0	-163.9	160.4
82.334	-123	143.5	-185	-4	-175.2	142.6
82.375	-129	142.6	-192	-19	-180.8	138.1
82.417	-157	115.8	-227	-38	-159.4	150.6
82.459	-169	103.4	-230	-50	-143.7	171.1
82.5	-159	70.4	-224	-61	-95.44	179.1
82.542	-151	62.38	-216	-71	-46.04	181.8
82.584	-138	57.92	-199	-79	-8.982	166.6
82.625	-126	57.92	-191	-95	14.6	142.6
82.667	-114	61.49	-194	-114	50.53	124.8
82.709	-121	53.47	-208	-129	55.02	117.6
82.75	-137	32.08	-219	-147	66.25	120.3
82.792	-143	18.71	-222	-150	83.09	130.1
82.834	-140	-1.782	-251	-144	132.5	115.8
82.875	-138	-7.129	-249	-148	138.1	113.2
82.917	-116	-4.455	-280	-131	174	81.09
82.959	-102	2.673	-294	-113	187.5	73.07
83	-82	36.53	-311	-111	175.2	57.03
83.042	-84	52.57	-324	-124	154.9	49.01
83.084	-89	59.7	-332	-138	133.6	39.21
83.125	-104	58.81	-332	-148	116.8	28.51
83.167	-114	41.88	-345	-131	117.9	0.891
83.209	-110	21.39	-344	-136	137	0
83.25	-104	4.455	-343	-137	157.2	2.673
[truncated: 1,049 more rows]

## Sheet: ED_Fig_2_g
t	Green	Lightblue	Lilac	Orange	Pink	Black
0		-414.7
0.042		-379.8
0.083		-348.5
0.125		-324
0.167		-296.1
0.209		-270
0.25		-247.3
0.292		-228.1
0.334		-215.9
0.375		-210.7
0.417		-202
0.459		-195
0.501		-202
0.542		-198.5
0.584		-203.7
0.626		-200.2
0.667		-200.2
0.709		-208.9
0.751		-217.7
0.792		-219.4
0.834		-229.9
0.876	-388.6	-235.1
0.918	-339.7	-243.4
0.959	-282.2	-247.4
1.001	-247.3	-255.4	-406
1.043	-208.5	-257.4	-386.8
1.084	-174.5	-257.4	-367
1.126	-149	-259.4	-348.6
1.168	-132	-259.4	-335.8
1.21	-113.6	-261.4	-324.5
1.251	-96.63	-253.4	-318.9
1.293	-83.89	-253.4	-311.8
1.335	-66.91	-249.4	-303.3
1.376	-54.17	-249.4	-296.2
1.418	-41.43	-247.4	-289.1
1.46	-14.53	-237.4	-282.1
1.502	13.77	-231.4	-280.6
1.543	56.24	-225.4	-283.5
1.585	81.72	-221.4	-286.3
1.627	97.29	-213.4	-294.8
1.668	115.7	-213.4	-307.5
1.71	135.5	-207.4	-314.6
1.752	153.9	-203.4	-325.9
1.793	141.2	-197.4	-334.4
1.835	148.2	-197.4	-340.1
1.877	145.4	-189.4	-345.8
1.919	134.1	-183.4	-347.2
1.96	118.5	-177.4	-354.2
2.002	108.6	-167.4	-357.1
2.044	90.21	-157.4	-364.2
2.085	87.38	-151.4	-362.7
2.127	88.79	-135.4	-369.8
2.169	93.04	-123.4	-371.2
2.211	131.3	-121.4	-378.3
2.252	155.3	-115.4	-393.9
2.294	175.1	-121.4	-399.5
2.336	196.4	-121.4	-409.4
2.377	211.9	-121.4	-415.1
2.419	254.4	-123.4	-416.5
2.461	316.7	-117.4	-419.4			-399.4
2.503	363.4	-115.4				-359.4
2.544	377.5	-115.4				-327.4
2.586	432.8	-113.4				-305.4
2.628	481	-113.4				-281.4
2.669	517.8	-113.4				-263.4
2.711	539.7	-123.4	-417.4			-253.4
2.753	551.7	-121.4	-417.4			-233.4
2.794	558.8	-121.4	-409.4			-219.4
2.836	577.2	-125.4	-403.4			-203.4
2.878	605.5	-133.4	-401.4			-189.4
2.92	614.7	-145.4	-399.4			-183.4
2.961	625.3	-153.4	-399.4			-171.4
3.003	616.8	-155.4	-403.4			-165.4
3.045	612.5	-163.4	-407.4	-407.4		-157.4
3.086	626	-167.4	-409.4	-399.4		-147.4
3.128	618.9	-167.4	-423.4	-379.4		-153.4
3.17	617.5	-161.4		-373.4		-143.4
3.212	618.2	-143.4		-373.4		-149.4
3.253	607.6	-121.4		-373.4		-147.4
3.295	620.3	-109.4		-373.4		-147.4
3.337	631.6	-89.36		-367.4		-149.4
3.378	642.3	-89.36		-359.4		-145.4
3.42	654.3	-79.36		-353.4		-141.4
3.462		-77.36		-353.4		-141.4
3.504		-69.36		-345.4		-133.4
3.545		-69.36		-329.4		-127.4
3.587		-63.36		-313.4		-135.4
3.629		-63.36		-293.4		-127.4
3.67		-61.36	-415.4	-277.4		-131.4
3.712		-61.36	-395.4	-271.4		-125.4
3.754		-61.36	-385.4	-263.4		-127.4
3.795		-61.36	-377.4	-259.4		-115.4
3.837		-73.36	-367.4	-247.4		-113.4
3.879		-77.36	-363.4	-241.4		-101.4
3.921		-83.36	-359.4	-231.4		-91.36
[truncated: 1,145 more rows]

## Sheet: ED_Fig_2_h
t	Green	Lightblue	Lilac	Orange	Pink	Black
[truncated: 1,399 more rows]

[truncated: 1 more sheets: ED_Fig_2_i]
