# Supplementary material for: Vision and vocal communication guide three-dimensional spatial coordination of zebra finches during wind-tunnel flights
Source: Nat Ecol Evol. 2022 Jun 30;6(8):1221–30. doi: 10.1038/s41559-022-01800-4 (PMC9349042; doi:10.1038/s41559-022-01800-4)
Supplement: Source Data Extended Data Fig. 3 — Statistical source data [file 41559_2022_1800_MOESM16_ESM.xlsx]

## Sheet: Sheet1
Green		Lightblue		Lilac		Orange		Pink		Black			Green		Lightblue		Lilac		Orange		Pink		Black
horizontal	vertical	horizontal	vertical	horizontal	vertical	horizontal	vertical	horizontal	vertical	horizontal	vertical		horizontal	wind dir.	horizontal	wind dir.	horizontal	wind dir.	horizontal	wind dir.	horizontal	wind dir.	horizontal	wind dir.
153.8	227.9	-333.3	352.8	0.01412	364.9	-341.7	165.5	-205.4	223	-354.6	124.7		-101.2	-425.7	247.4	-478.5	-9.922	-450.3	339.5	-480.4	279.8	-489.5	429.8	-467
133.4	200.7	-313.4	343.5	-32.19	358.2	-356.3	162.9	-262.7	249.1	-368.1	131		-91.99	-379.8	244.7	-432.9	19.47	-414.3	369.8	-424.7	321	-433.2	450.8	-422.1
92.57	217.1	-283.3	341.6	-68.41	338.1	-385.6	185.9	-280.9	254.3	-376	146.1		-74.92	-318	231.3	-369.9	40.85	-378.2	398.6	-359.8	343	-396.1	464.8	-370.2
78.97	233.4	-220.9	354.9	-89.88	332.7	-392.8	187.7	-290.6	266.2	-381.6	177.1		-52.59	-262.9	201.8	-316.3	58.22	-343.4	437.2	-314.6	351.2	-356.3	466.2	-329.6
59.94	245.6	-195.1	363.8	-114	332.7	-398.1	191.2	-282.6	280.4	-380.8	190.6		-30.27	-203.8	185.8	-264	78.26	-290	447.6	-259.5	348.5	-317.9	473.2	-290.3
38.18	245.6	-168.3	363.8	-124.8	330	-390.1	198.4	-249.6	300.9	-381.6	182.7		-9.254	-146	160.3	-202.3	83.61	-253.9	437.4	-233.1	327.9	-284.9	474.6	-265
6.906	226.6	-143.4	355.8	-114	335.4	-365.2	209.1	-222.9	319.6	-383.9	181.9		10.45	-96.09	136.1	-158.1	72.92	-215.2	417.8	-201.7	290.8	-268.4	483.1	-241.2
-6.692	213	-121.1	369.2	-104.6	346.1	-350.9	224.2	-181	333	-374.4	175.5		38.02	-46.19	122.7	-128.6	56.88	-189.8	396.9	-171.6	238.6	-258.8	478.9	-206.1
-21.65	184.4	-114	372.7	-79.15	354.2	-344.7	230.5	-146.3	347.3	-359.3	183.4		61.66	8.972	121.4	-100.4	44.86	-153.7	390.7	-145.1	190.6	-251.9	478.9	-193.5
-39.33	162.7	-116.7	369.2	-69.76	346.1	-337.5	237.6	-69.64	354.4	-351.4	187.4		97.12	52.31	114.7	-82.99	20.81	-128.3	379.4	-122.8	143.9	-258.8	463.4	-179.5
-73.32	153.2	-113.1	369.2	-57.68	331.3	-320.6	228.7	-32.21	352.6	-345	175.5		124.7	98.27	121.4	-70.93	14.13	-102.9	375.3	-121.6	104	-262.9	457.8	-162.7
-91	145	-127.4	359.4	-46.95	322	-310.8	216.2	5.211	352.6	-322.8	163.6		156.2	118	133.5	-72.27	-3.242	-80.23	381.8	-114.7	54.59	-262.9	452.2	-157
-110	132.8	-133.6	340.7	-16.09	309.9	-312.6	202.8	47.09	358.9	-310.9	158		198.2	150.8	149.6	-64.22	-17.94	-76.22	386.8	-103.9	3.778	-265.7	439.6	-158.4
-133.2	101.5	-141.6	319.3	-8.036	304.5	-317	192.1	101.4	363.3	-312.5	162.8		240.3	181	165.6	-73.61	-31.3	-64.2	393.9	-119.7	-29.18	-251.9	446.6	-159.9
-163.1	82.44	-152.3	298.8	1.356	292.4	-328.6	161.8	120.2	358.9	-317.2	156.4		271.8	213.8	188.4	-68.24	-46	-52.17	423.5	-124.1	-42.92	-243.7	446.6	-159.9
-180.7	86.52	-185.3	273.8	4.039	277.7	-332.2	137.8	116.6	359.7	-324.4	142.2		309.9	236.2	204.5	-69.59	-44.66	-48.16	456.9	-127.1	-51.16	-231.3	464.8	-173.9
-179.4	109.6	-196.9	269.4	2.698	258.9	-341.5	122	117.5	356.2	-333.9	134.2		324.3	248	232.7	-65.56	-41.99	-38.81	476.1	-143.9	-51.16	-220.4	488.7	-176.7
-187.5	117.8	-212	270.3	1.356	252.2	-350.3	110.9	107.7	353.5	-345	122.3		321.7	232.2	254.1	-54.84	-36.64	-36.14	506.9	-148.3	-45.66	-206.6	506.9	-173.9
-186.2	123.2	-228.1	256	-5.353	246.8	-360.6	71.96	80.06	352.6	-344.2	110.4		307.2	233.5	287.7	-49.47	-21.95	-33.47	543.2	-156.5	-18.2	-190.1	518.1	-166.9
-191.6	119.2	-261.9	228.4	-8.036	241.5	-365.4	52.9	42.64	353.5	-349	103.2		323	249.3	330.6	-44.11	-24.62	-22.78	567.6	-166.5	21.63	-179.2	536.4	-172.5
-191.6	105.6	-279.7	223	-22.8	242.8	-363	40.99	-3.7	350.8	-353.8	95.3		320.4	259.8	342.6	-36.07	-4.578	-2.735	567.7	-170.5	69.7	-168.2	551.8	-175.3
-176.7	104.2	-286.9	221.3	-33.53	244.1	-357.4	38.61	-70.53	321.4	-352.2	94.51		304.6	258.5	361.4	-3.887	-4.578	19.98	559.6	-168	109.5	-166.8	540.6	-159.9
-138.6	119.2	-298.4	226.6	-46.95	252.2	-338.4	22.73	-107.1	296.5	-354.6	96.1		261.3	249.3	369.4	-21.32	18.14	22.65	562.7	-182.6	161.7	-168.2	550.4	-154.2
-107.3	134.1	-297.6	237.3	-63.05	257.6	-322.5	8.433	-138.3	277.8	-353.8	81.8		199.6	236.2	364.1	-10.59	48.87	29.33	545.5	-187.1	229	-173.7	558.8	-154.2
-69.24	146.4	-298.4	226.6	-92.56	254.9	-301.8	11.61	-189	265.3	-357.7	72.27		136.5	225.7	382.8	-1.205	98.3	36.01	473.8	-200	292.2	-192.9	558.8	-143
-43.41	154.5	-294	212.3	-108.7	249.5	-260.5	24.32	-283.5	235	-349	64.33		74.8	211.2	378.8	-3.887	95.63	41.36	363.2	-206	359.5	-202.5	570	-137.4
19.14	143.6	-292.2	196.3	-122.1	248.2	-157.3	67.99	-320	215.4	-345.8	65.92		3.879	196.8	386.9	-10.59	137.1	49.37	239.5	-220.4	421.3	-221.7	563	-137.4
54.5	143.6	-294	182.1	-135.5	257.6	-96.16	94.99	-357.5	200.2	-331.5	76.24		-56.53	181	388.2	-9.25	141.1	49.37	125.4	-242.6	481.7	-232.7	536.4	-143
95.29	153.2	-278	177.6	-157	246.8	-46.13	115.6	-378	184.2	-318.8	79.42		-127.4	160	390.9	-22.66	157.1	45.37	12.32	-256.7	507.8	-236.8	519.5	-151.4
129.3	173.5	-260.1	178.5	-167.7	236.1	17.4	126	-386.9	167.3	-314.1	79.42		-174.7	136.4	372.1	-37.41	169.1	49.37	-89.56	-286.5	518.8	-243.7	501.3	-157
191.8	189.9	-247.7	188.3	-171.7	226.7	145.3	124.4	-386	161	-302.9	70.68		-222	119.3	338.6	-42.77	189.2	44.03	-203.2	-323.3	525.7	-249.2	480.3	-166.9
221.8	193.9	-183.5	199.9	-183.8	221.3	204	123.6	-374.4	150.3	-295	65.92		-273.2	87.77	289	-56.18	190.5	52.05	-290.8	-340.6	527	-247.8	478.9	-165.5
258.5	180.3	-136.3	211.5	-189.2	218.6	251.7	124.4	-368.2	132.5	-287.8	62.74		-350.7	52.31	213.9	-69.59	209.2	65.41	-353.4	-346.5	531.2	-253.3	473.2	-176.7
290.2	171	-99.74	219.5	-185.1	224	292.2	129.1	-348.6	106.7	-293.4	64.33		-398	45.74	145.5	-77.63	201.2	76.1	-380.5	-332.7	539.4	-256.1	488.7	-159.9
325.2	169.5	-48.94	219.5	-181.1	226.7	324.7	149.8	-334.3	90.64	-295	66.71		-421.6	28.67	74.47	-82.99	186.5	82.78	-396.6	-329.2	528.4	-245.1	485.9	-157
317.2	166.3	38.38	199	-177.1	224	322.3	156.1	-319.1	77.27	-303.7	65.92		-445.3	1.092	0.724	-104.4	181.1	84.11	-373.1	-313.8	522.9	-220.4	502.7	-158.4
325.2	169.5	79.37	191.9	-163.7	211.9	293.8	173.6	-302.2	72.82	-312.5	48.45		-440	-2.847	-81.06	-124.6	171.8	92.13	-341.5	-299.5	505.1	-191.5	520.9	-157
329.1	158.3	124.8	185.6	-161	211.9	280.3	181.6	-279.9	85.29	-318	38.92		-458.4	-30.43	-149.4	-129.9	165.1	101.5	-309.3	-302.5	483.1	-150.3	549	-144.4
337.9	125.8	164.9	183.8	-152.9	206.6	249.3	172	-271	90.64	-325.2	38.13		-476.8	-43.56	-215.1	-140.6	154.4	101.5	-290.4	-309.9	459.7	-102.2	571.4	-157
335.5	115.5	231.7	185.6	-146.2	205.2	221.5	150.6	-264.8	106.7	-346.6	39.71		-508.3	-65.88	-252.7	-140.6	149.1	104.2	-264.8	-317.2	451.5	-63.79	574.2	-173.9
314	112.3	252.2	192.7	-127.4	206.6	199.3	141.1	-263	129	-359.3	44.48		-482	-51.44	-287.5	-133.9	127.7	110.8	-221.9	-323.9	430.9	-26.7	581.2	-193.5
292.6	116.3	265.6	191	-111.3	209.3	165.1	134.7	-269.2	146.8	-370.4	44.48		-434.8	-43.56	-301	-117.9	103.6	109.5	-154.9	-332.5	429.5	10.38	603.7	-183.7
229.9	141.7	270.1	199	-104.6	205.2	56.31	152.2	-269.2	142.3	-378.4	43.68		-375.7	-31.74	-306.3	-121.9	90.29	102.8	-47.33	-314.6	430.9	51.58	623.3	-196.3
191	164.7	281.7	177.6	-91.22	195.8	-16.75	168.8	-269.2	145	-395.1	31.77		-277.2	-15.98	-329.1	-124.6	74.25	100.1	60.58	-307.3	441.9	81.79	633.1	-207.5
146.5	183	290.6	165.1	-67.07	191.8	-91.39	180	-275.5	139.6	-397.4	28.6		-191.8	-9.414	-342.5	-121.9	32.83	93.47	166.1	-309.4	437.8	113.4	652.8	-207.5
110.7	192.5	283.4	158.9	-49.63	194.5	-167.6	183.9	-273.7	153.9	-395.1	32.57		-107.7	-0.221	-337.2	-120.5	19.47	89.46	263.8	-317.2	441.9	140.8	641.5	-196.3
25.77	191.7	276.3	150.9	-38.9	199.9	-289.9	177.6	-273.7	163.7	-392.7	34.15		-51.28	-0.221	-330.4	-121.9	8.783	96.14	337.4	-322.9	421.3	158.7	635.9	-210.3
-22.67	178.2	232.6	163.3	-28.16	210.6	-328	157.7	-265.7	175.3	-389.5	33.36		20.95	7.659	-283.5	-109.8	-27.29	93.47	381.6	-329.6	410.3	164.2	627.5	-207.5
-59.2	156.8	200.6	168.7	-16.09	205.2	-351.1	141.8	-255	176.2	-387.1	40.51		107.6	11.6	-240.6	-117.9	-43.33	85.45	416.7	-341.9	397.9	186.2	617.7	-193.5
-98.11	125	160.5	175.8	-5.353	201.2	-364.6	131.5	-236.3	175.3	-384.7	48.45		187.7	5.032	-162.9	-109.8	-46	86.78	436.8	-345.3	377.3	190.3	616.3	-183.7
-182.3	55.11	103.4	192.7	1.356	193.2	-377.3	126	-223.8	176.2	-384.7	51.63		294.1	16.85	-63.63	-115.2	-37.98	93.47	438	-341.2	354	191.7	612.1	-171.1
-217.2	24.93	-0.825	205.2	2.698	193.2	-374.9	133.9	-202.4	170.8	-380	39.71		395.2	20.79	20.84	-113.8	-39.32	93.47	428.3	-329.5	322.4	183.4	628.9	-165.5
-241.8	16.19	-55.18	196.3	-4.011	199.9	-370.1	144.2	-195.3	162.8	-374.4	35.74		466.1	11.6	108	-129.9	-33.97	102.8	423.8	-311	304.6	177.9	626.1	-166.9
-263.3	7.46	-114	187.4	-4.011	201.2	-361.4	149.8	-176.6	153	-372.8	43.68		526.6	-0.221	197.8	-147.4	-20.61	106.8	416.7	-296.5	297.7	190.3	612.1	-150
-313.3	-30.66	-160.3	174.9	-12.06	197.2	-347.9	144.2	-177.5	151.2	-368.1	53.21		611.9	-10.73	279.6	-160.8	-7.25	112.2	420.4	-287	290.8	182.1	595.3	-154.2
-335.5	-51.31	-268.2	166.9	-17.43	194.5	-343.9	130.7	-186.4	147.7	-361.7	66.71		717	-13.35	353.3	-168.8	15.46	109.5	424.3	-282.9	301.8	186.2	577	-141.6
-355.4	-67.19	-306.5	170.5	-41.58	178.4	-332.8	122.8	-193.5	149.5	-357.7	67.51		760.3	-25.17	424.4	-174.2	31.5	114.8	413.3	-275.2	329.3	183.4	565.8	-145.8
-359.4	-68.78	-337.7	174	-56.34	179.7	-329.6	132.3	-229.1	161.9	-353	58.77		797.1	-36.99	476.7	-178.2	78.26	116.2	385.9	-252.1	352.6	182.1	567.2	-145.8
-361.8	-72.75	-362.6	175.8	-76.46	177.1	-287.5	162.5	-247.9	162.8	-350.6	52.42		799.7	-58	512.9	-183.6	90.29	132.2	358.4	-223.5	370.5	173.8	570	-148.6
-367.3	-87.04	-403.6	169.6	-99.27	189.1	-276.4	183.1	-269.2	162.8	-346.6	50.04		807.6	-73.76	520.9	-187.6	150.4	122.9	325.6	-200.5	425.4	161.5	564.4	-133.2
-369.7	-102.9	-417.9	158	-150.3	209.3	-268.5	187.1	-278.2	160.1	-342.6	57.18		849.6	-107.9	545.1	-205	207.9	133.5	311.9	-187.6	437.8	161.5	567.2	-137.4
-361.8	-118.8	-426.8	142.8	-175.8	209.3	-248.6	183.9	-293.3	154.8	-342.6	59.57		893	-128.9	569.2	-230.5	254.6	137.6	302.3	-179.8	459.7	158.7	564.4	-130.4
-335.5	-126	-432.1	120.6	-201.1	212.1	-228	154.6	-295.1	161	-345	61.95		840.4	-139.4	593.3	-247.9	298.7	136.2	291.4	-170.8	458.4	173.8	574.2	-133.2
-305.4	-123.6	-425.9	70.67	-221.8	208.9	-212.9	138.7	-294.2	159.3	-337.1	42.1		785.3	-135.5	620.2	-272	326.8	134.9	296.9	-177.3	455.6	187.5	589.7	-137.4
-264.9	-110.9	-408.9	44.82	-238.4	209.7	-201.8	114.1	-286.2	161	-340.3	38.92		703.9	-130.2	620.2	-293.5	332.1	122.9	296.8	-174.7	437.8	193	600.9	-143
-226.8	-88.63	-395.6	27	-243.2	211.3	-201	101.3	-268.4	153.9	-340.3	31.77		576.5	-106.6	622.8	-321.7	334.8	133.5	312	-147.5	424	202.7	605.1	-137.4
-165.6	-29.07	-379.5	8.29	-238.4	211.3	-218.5	97.37	-258.6	145.9	-339.5	38.92		432	-90.84	608.1	-332.4	322.8	120.2	332.8	-129.5	414.4	212.3	612.1	-138.8
-128.3	17.78	-320.7	-4.185	-236.1	199.3	-224	94.99	-247.9	144.1	-345	35.74		283.6	-56.69	541.1	-332.4	318.8	117.5	350.9	-110.3	393.8	217.8	613.5	-131.8
-86.2	60.67	-288.6	0.27	-226.5	185.1	-235.1	72.76	-234.5	143.2	-343.4	27.8		183.8	-46.19	490.1	-327	324.1	113.5	392.2	-106.4	376	215	642.9	-130.4
-50.46	94.81	-251.2	14.53	-217	177.9	-241.5	62.43	-210.4	148.6	-344.2	18.27		94.49	-29.11	408.3	-312.3	320.1	109.5	410.6	-96.46	341.6	220.5	665.4	-131.8
8.304	141.7	-205.8	36.81	-211.4	177.1	-246.2	42.58	-195.3	145	-344.2	11.92		24.89	-23.86	294.4	-284.1	306.7	117.5	422	-76.09	322.4	224.6	675.2	-134.6
47.22	154.4	-112.2	86.71	-201.9	171.6	-246.2	63.23	-187.3	127.2	-348.2	11.13		-35.52	-25.17	213.9	-260	264	120.2	420.4	-68.13	310	227.4	690.6	-143
76.6	158.3	-55.18	127.7	-170.1	180.3	-239.1	71.17	-176.6	120.9	-353	7.155		-98.56	-23.86	98.6	-237.2	242.6	122.9	372	-54.91	300.4	248	693.4	-133.2
117.9	152.8	0.067	159.8	-149.5	189.8	-223.2	85.46	-167.7	109.4	-353.8	11.13		-166.8	-29.11	2.065	-198.3	201.2	126.9	338.4	-49.26	286.7	254.8	697.6	-133.2
189.4	130.5	50.86	184.7	-129.6	196.2	-201.8	96.58	-167.7	112	-351.4	14.3		-228.6	-36.99	-78.38	-172.8	163.8	128.2	318.2	-43.19	290.8	267.2	696.2	-138.8
210.8	124.2	162.2	214.1	-109.8	199.3	-184.3	91.82	-164.1	119.2	-351.4	14.3		-296.9	-31.74	-162.9	-164.8	135.7	132.2	299.5	-41.09	297.7	268.6	696.2	-138.8
233	126.6	196.1	222.2	-71.68	188.2	-174	78.32	-173	127.2	-349.8	-1.581		-319.2	-23.86	-239.3	-150	103.6	142.9	283.5	-44.24	290.8	267.2	731.3	-154.2
236.2	137.7	226.4	225.7	-55	182.7	-157.3	71.96	-186.4	122.7	-345	-5.551		-341.5	-21.23	-271.5	-139.3	74.25	144.2	231.9	-59.16	314.2	269.9	721.5	-162.7
235.4	167.1	242.4	232	-46.26	181.1	-89.01	94.99	-197	112.1	-337.1	0.007508		-331	-14.67	-286.2	-128.6	54.21	142.9	150.7	-66.96	334.8	272.7	690.6	-159.9
237.8	175	242.4	238.2	-37.53	180.3	-42.16	120.4	-209	114.2	-299.8	27.01		-316.6	-15.98	-268.8	-116.5	31.5	138.9	51.24	-87.33	370.5	254.8	627.5	-161.3
233.8	169.5	240.7	236.4	-18.47	180.3	1.517	145	-226.7	122.7	-272	50.04		-315.2	-14.67	-272.8	-105.8	47.53	138.9	-37.3	-116.7	391.1	250.7	549	-157
233.8	160.7	238.9	216.8	-8.94	172.3	65.84	168.8	-269.1	136.2	-245	73.86		-324.4	-19.92	-280.8	-101.8	26.15	136.2	-130.2	-134.2	414.4	242.5	453.6	-145.8
232.2	119.4	238	202.5	-4.176	161.2	169.9	181.6	-282.6	126.3	-209.2	100.9		-337.6	-25.17	-296.9	-111.1	12.79	133.5	-211.9	-170.1	448.8	242.5	379.3	-157
218.7	102	230	168.7	2.177	146.9	223.9	176.8	-298.1	124.8	-142.5	122.3		-345.5	-29.11	-291.6	-105.8	-5.914	129.5	-313.4	-213.2	487.2	231.5	306.4	-157
194.9	91.64	208.6	163.3	6.148	127.1	272.3	169.6	-310.8	117.8	-112.3	118.3		-323.1	-17.29	-264.8	-97.74	-23.28	124.2	-390	-238.2	499.6	228.7	243.2	-168.3
164.7	86.08	189.9	167.8	9.324	121.5	322.3	166.5	-325	124.8	-85.35	119.9		-250.9	-2.847	-237.9	-95.06	-17.94	137.6	-449.5	-258.7	511.9	237	181.5	-180.9
90.89	105.9	164.9	174.9	6.148	121.5	376.3	158.5	-325.7	120.6	-55.96	123.1		-169.5	5.032	-152.1	-87.02	-4.578	145.6	-482.9	-258.4	522.9	238.4	150.7	-182.3
58.33	113.1	68.68	207.9	1.383	123.1	396.2	158.5	-327.1	127	-37.7	146.1		-105.1	15.54	-82.4	-88.36	2.103	154.9	-497.3	-265.5	514.7	237	115.6	-182.3
20.22	112.3	27.69	227.5	-10.53	139.8	401	161.7	-318.6	121.3	-30.55	160.4		-21.07	33.92	14.13	-93.72	16.8	171	-490.7	-262.6	507.8	237	118.4	-169.7
-13.93	101.2	-22.21	243.5	-24.82	156.5	397.8	165.7	-308	117.1	-31.35	168.4		40.65	37.86	86.53	-103.1	44.86	177.6	-482.6	-266.4	496.8	248	110	-168.3
-86.2	64.64	-73	242.6	-38.32	162.8	387.5	160.1	-299.5	112.8	-29.76	163.6		126	66.76	161.6	-104.4	99.64	179	-491.8	-273.3	481.7	252.1	104.4	-176.7
-122.7	32.87	-176.4	226.6	-52.62	166.8	383.5	137.9	-290.3	114.9	-30.55	159.6		223.2	65.44	258.2	-136.6	99.64	185.7	-494	-288.1	470.7	245.2	111.4	-178.1
-155.3	2.695	-220.9	207.9	-86.76	157.3	371.6	124.4	-281.8	95.13	-48.82	164.4		329.6	82.52	314.5	-144.7	126.4	200.4	-472.6	-288.7	462.5	249.3	126.8	-176.7
-189.4	-37.01	-268.2	195.4	-101.9	148.5	343	126.8	-259.2	89.47	-63.91	172.3		450.4	91.71	398.9	-148.7	166.4	207	-421.9	-287.2	466.6	242.5	160.5	-178.1
-247.4	-60.04	-299.3	190.1	-117.7	150.1	258	134.7	-250	88.77	-86.94	180.3		556.8	104.8	437.8	-175.5	199.8	208.4	-338	-280.7	444.6	239.7	191.3	-172.5
-265.7	-53.69	-350.1	174.9	-133.6	154.1	203.2	148.2	-245.1	87.35	-141.7	201.7		601.4	96.96	479.4	-199.6	217.2	207	-231.5	-272.1	421.3	246.6	227.8	-176.7
-275.2	-49.72	-366.2	167.8	-174.9	173.9	131	165.7	-237.3	95.84	-175.1	205.7		618.5	82.52	506.2	-217.1	254.6	208.4	-108.6	-275	406.2	250.7	279.7	-172.5
-283.1	-44.16	-380.4	158.9	-199.5	176.3	65.84	184.7	-235.9	107.9	-201.3	192.2		646.1	75.95	534.4	-238.5	278.7	200.4	-2.872	-283.9	391.1	250.7	314.8	-185.1
-317.3	-67.98	-384.9	153.5	-216.2	170	-73.92	174.4	-233	114.9	-226.7	182.7		682.8	57.56	541.1	-261.3	318.8	188.3	100.3	-295.4	384.2	250.7	370.9	-193.5
-320.5	-72.75	-381.3	157.1	-237.6	166.8	-151.7	156.1	-233	103.6	-283.1	166		728.8	48.37	534.4	-274.7	352.2	197.7	212.5	-300	384.2	249.3	427	-201.9
-326	-83.07	-381.3	158	-272.6	161.2	-230.4	133.1	-233.8	100.1	-313.3	163.6		751.1	28.67	527.7	-270.7	385.6	192.3	329.1	-315.2	396.6	257.6	449.4	-201.9
-329.2	-83.86	-377.8	153.5	-283.7	158.8	-284.4	118	-240.1	95.13	-336.3	169.9		765.6	11.6	518.3	-290.8	409.6	179	414.9	-327.3	415.8	267.2	481.7	-194.9
-320.5	-81.48	-375.1	139.3	-290.9	166.8	-361.4	75.14	-247.2	93.01	-353.8	173.1		749.8	-2.847	527.7	-302.9	413.6	173.6	468.7	-339	428.2	265.8	511.1	-168.3
-318.1	-90.22	-369.7	98.29	-300.4	168.4	-382.8	56.08	-252.1	93.72	-383.9	157.2		739.3	-13.35	543.7	-317.6	419	173.6	502.6	-358	425.4	265.8	551.8	-182.3
-310.9	-95.78	-366.2	83.14	-302.8	152.5	-389.2	55.29	-258.5	103.6	-393.5	151.7		748.5	-43.56	553.1	-337.7	429.7	167	518.9	-366.8	430.9	276.8	568.6	-187.9
-295	-98.95	-360.8	74.23	-305.9	144.6	-399.5	51.32	-268.4	112.1	-403	151.7		724.9	-52.75	559.8	-345.8	441.7	172.3	523	-370.7	433.6	276.8	574.2	-173.9
-237.9	-92.6	-347.5	71.56	-298.8	134.2	-400.3	24.32	-274.8	107.9	-403.8	148.5		656.6	-63.26	545.1	-344.4	436.3	172.3	534.1	-385.1	452.9	280.9	572.8	-179.5
-217.2	-79.1	-332.3	68.88	-289.3	125.5	-403.5	2.08	-284.7	102.9	-397.4	147.7		564.6	-55.38	529	-347.1	433.7	171	560.2	-407	463.9	291.9	582.6	-176.7
-180.7	-52.89	-323.4	52.84	-268.6	120.7	-405.9	-5.067	-293.2	99.37	-391.9	146.9		399.2	-51.44	519.6	-351.1	394.9	175	568.4	-414.7	499.6	298.8	570	-164.1
-134.6	-19.54	-317.2	28.79	-247.2	122.3	-407.5	-8.244	-298.1	107.9	-387.9	145.3		295.4	-43.56	522.3	-376.6	349.5	188.3	565.7	-412.1	494.1	304.3	557.4	-168.3
-75.08	55.9	-302.9	18.98	-227.3	130.3	-394	15.58	-307.3	114.2	-380	141.4		193	-35.68	526.3	-388.7	300.1	192.3	543.9	-399.4	494.1	305.7	551.8	-165.5
-35.37	109.9	-269	7.399	-205.9	142.2	-386	29.87	-305.2	117.1	-369.6	119.9		107.6	-27.8	507.5	-399.4	249.3	192.3	531.4	-383.8	485.8	304.3	563	-171.1
-13.14	149.6	-246.8	14.53	-157.4	162.8	-374.9	40.2	-305.2	112.8	-364.1	102.4		30.14	-13.35	448.5	-394.1	210.5	196.3	519.1	-372.2	492.7	302.9	564.4	-178.1
18.63	186.1	-218.3	30.57	-142.4	173.9	-366.2	33.84	-305.2	110.7	-366.5	100.9		-22.39	-17.29	376.1	-378	167.8	201.7	505.7	-371.2	500.9	308.4	578.4	-169.7
82.95	237.8	-179	51.95	-123.3	175.5	-353.5	4.462	-301.7	103.6	-367.3	88.95		-74.92	-17.29	289	-359.2	137.1	207	515.3	-380.3	499.6	309.8	585.4	-168.3
112.3	251.3	-78.35	98.29	-106.6	171.6	-342.3	-1.891	-294.6	112.8	-372	91.33		-116.9	-17.29	203.2	-337.7	111.7	212.4	515.3	-378.9	481.7	301.5	586.8	-164.1
148.1	252	-24.88	129.5	-71.68	150.1	-336	-3.479	-290.3	114.9	-369.6	86.57		-160.3	-21.23	106.6	-306.9	84.94	220.4	500.3	-368.7	466.6	290.5	588.2	-164.1
171.9	254.4	20.56	148.2	-51.03	140.6	-328.8	6.051	-276.2	100.1	-370.4	74.65		-211.5	-19.92	16.81	-284.1	62.23	221.7	484.8	-342.5	470.7	294.7	602.3	-161.3
243.4	226.6	70.46	161.6	-39.91	135.8	-325.7	39.4	-264.2	91.59	-374.4	65.13		-262.7	-34.37	-70.34	-274.7	58.22	232.4	470.8	-320.2	463.9	289.2	630.3	-165.5
268	209.2	167.6	166	-35.94	139	-320.1	41.79	-257.1	85.23	-380.8	50.83		-327.1	-48.81	-148.1	-266.7	39.51	232.4	464.9	-303.1	452.9	282.3	645.8	-165.5
289.4	190.9	221.1	159.8	-30.38	143.8	-316.1	33.84	-237.3	85.94	-383.1	42.1		-378.3	-54.06	-247.3	-262.7	44.86	231.1	478.1	-297.3	413	280.9	647.2	-165.5
298.2	179.8	262	154.4	-36.73	149.3	-315.3	24.32	-205.5	90.89	-383.1	41.3		-407.2	-60.63	-305	-247.9	47.53	220.4	508.8	-299.1	370.5	276.8	657	-150
302.1	176.6	284.3	164.2	-39.91	144.6	-310.6	-6.655	-180.7	93.01	-383.1	41.3		-407.2	-58	-330.4	-231.8	62.23	217.7	520.6	-292	326.5	267.2	658.4	-147.2
296.6	177.4	300.4	170.5	-41.5	136.6	-303.4	-15.39	-158.8	106.4	-383.9	23.83		-392.7	-52.75	-337.2	-226.5	56.88	215.1	522.7	-273.3	271.6	263.1	678	-155.6
291.8	172.6	298.6	183.8	-46.26	109.6	-294.7	-4.273	-130.5	122	-381.6	13.51		-394	-51.44	-326.4	-209	75.59	224.4	487.3	-250.3	216.7	261.7	697.6	-154.2
288.6	157.5	295	187.4	-43.09	99.29	-285.2	18.76	-85.93	129.1	-381.6	4.772		-395.4	-51.44	-321.1	-206.3	79.6	223.1	449.1	-220.8	165.8	253.5	701.9	-159.9
272	121.8	287.9	177.6	-47.06	96.91	-267.7	58.46	-57.64	124.1	-381.6	-4.757		-404.5	-58	-323.7	-201	79.6	224.4	413.9	-204.5	117.8	260.3	707.5	-158.4
246.5	105.9	276.3	140.2	-49.44	93.73	-258.2	64.82	-32.18	109.3	-379.2	-2.375		-366.5	-44.87	-327.8	-210.4	87.61	240.4	402.9	-195.5	69.7	253.5	711.7	-144.4
216.4	103.5	263.8	138.4	-58.97	102.5	-251	64.82	-7.428	95.13	-379.2	3.978		-336.3	-38.31	-307.7	-209	106.3	247.1	386.8	-193.3	14.76	261.7	703.3	-134.6
181.4	109.1	228.2	134.8	-66.12	116.8	-240.7	56.87	32.18	76.74	-380	11.13		-256.1	-31.74	-260.7	-211.7	121	255.1	385.5	-193.3	-42.92	256.2	690.6	-144.4
107.6	102	192.5	142	-78.82	128.7	-226.4	27.49	47.03	69.67	-378.4	3.978		-186.5	-10.73	-174.9	-219.8	133	249.8	385.8	-204	-69.01	261.7	703.3	-140.2
71.83	89.25	78.48	153.5	-93.91	141.4	-222.4	29.08	58.35	66.84	-376.8	-6.345		-115.6	-5.474	-52.91	-218.4	163.8	249.8	379.8	-181.5	-93.73	278.2	711.7	-140.2
38.48	70.19	15.22	166.9	-123.3	151.7	-220	39.4	66.13	71.08	-376.8	-14.29		-51.28	-2.847	35.58	-229.1	189.2	241.8	374	-165.6	-104.7	276.8	724.3	-144.4
1.951	39.22	-46.27	164.2	-136.8	154.1	-225.6	51.32	54.81	78.86	-371.2	-15.08		52.47	6.346	126.8	-250.6	217.2	241.8	381.7	-156.1	-100.6	291.9	724.3	-148.6
-72.7	-37.81	-109.5	157.1	-155.1	136.6	-239.1	45.76	47.03	91.59	-371.2	-13.49		119.4	15.54	226	-253.3	264	235.1	404.2	-150	-86.87	297.4	713.1	-148.6
-106.8	-65.6	-225.4	150	-165.4	133.4	-246.2	29.87	28.64	106.4	-372	-3.963		246.8	19.48	314.5	-260	282.7	237.8	437.6	-150.4	-42.92	296	710.3	-141.6
-145.8	-81.48	-270.8	155.3	-194.8	127.9	-262.9	13.2	17.33	99.37	-366.5	3.184		387.4	39.18	377.5	-272	305.4	237.8	464.3	-152.2	-9.956	291.9	686.4	-137.4
-179.9	-88.63	-322.5	162.4	-209.9	129.5	-268.5	13.2	-12.38	81.69	-367.3	11.13		499	33.92	433.8	-268	329.5	240.4	480.2	-146.4	28.5	294.7	671	-136
-239.5	-81.48	-354.6	164.2	-221	141.4	-281.2	33.84	-31.47	65.43	-369.6	7.949		554.1	29.98	467.3	-268	356.2	229.7	477	-130.5	69.7	308.4	671	-138.8
-269.6	-89.42	-397.4	169.6	-236.9	159.6	-282.8	31.46	-46.33	47.04	-369.6	-7.14		642.1	6.346	496.8	-262.7	373.5	231.1	481.2	-134.4	119.1	316.6	675.2	-140.2
-297.4	-104.5	-403.6	177.6	-263.1	158.1	-289.9	31.46	-71.08	33.6	-364.9	-16.67		749.8	5.032	508.9	-256	404.3	216.4	502.3	-128.4	180.9	324.9	699	-150
-322.8	-130.7	-404.5	182.1	-282.9	155.7	-291.5	22.73	-122.7	18.75	-365.7	-23.02		883.8	1.092	506.2	-245.2	437.7	204.4	526.2	-123.7	248.2	338.6	715.9	-148.6
-358.6	-137.9	-404.5	169.6	-304.4	147.7	-301.8	8.433	-151.7	20.87	-368.1	-27.79		924.5	-12.04	522.3	-253.3	467.1	200.4	545.1	-129.8	304.6	356.5	720.1	-151.4
-368.9	-138.7	-410.7	143.7	-311.5	141.4	-310.6	10.02	-175.8	19.45	-371.2	-34.14		959.9	-18.61	543.7	-254.6	495.1	185.7	535.6	-124.7	367.7	366.1	718.7	-164.1
-372.9	-139.5	-413.4	102.7	-318.6	137.4	-307.4	27.49	-192.7	27.94	-367.3	-32.55		952.1	-39.62	557.1	-269.4	504.5	175	525.3	-135.7	399.3	374.3	722.9	-157
-379.2	-152.2	-413.4	83.14	-321	137.4	-304.2	30.67	-226	42.79	-367.3	-31.76		970.4	-102.7	593.3	-278.7	483.1	161.6	519.5	-122.5	432.3	367.5	710.3	-157
-384.8	-182.3	-413.4	62.65	-321	135	-308.2	6.051	-243.7	51.28	-368.1	-35.73		992.8	-286.5	598.7	-304.2	501.8	167	539.6	-125.9	444.6	385.3	728.5	-179.5
-383.2	-197.4	-398.3	50.17	-324.2	124.7	-307.4	-1.891	-258.5	54.11	-367.3	-61.93		914	-302.3	597.4	-323	531.2	149.6	561.3	-134.6	470.7	382.6	766.4	-185.1
-370.5	-205.4	-391.1	35.91	-330.6	94.53	-304.2	-15.39	-271.9	54.82	-368.1	-72.26		732.7	-310.2	593.3	-333.7	551.2	145.6	541.6	-145.9	506.4	382.6	787.4	-197.7
-357.8	-222.8	-385.8	16.31	-330.6	88.17	-291.5	-5.067	-294.6	47.04	-368.1	-77.82		556.8	-320.7	605.4	-371.3	552.6	142.9	521.6	-146.5	539.4	393.6	791.6	-203.3
-291.1	-224.4	-377.8	-13.1	-323.4	88.97	-256.6	19.55	-299.5	55.52	-368.1	-77.02		362.4	-294.4	628.2	-403.4	536.5	134.9	446.7	-142.1	554.5	400.4	786	-201.9
-254.5	-215.7	-359	-54.98	-310.7	91.35	-224.8	48.93	-303.8	59.77	-367.3	-72.26		221.9	-247.1	630.9	-431.6	503.1	134.9	353.1	-136.9	550.4	407.3	777.6	-200.5
-218.8	-202.2	-329.6	-63	-272.6	96.91	-189.9	79.11	-302.4	61.18	-365.7	-66.7		97.12	-215.6	606.8	-461.1	455	146.9	283.7	-136.3	549	397.7	772	-206.1
-180.7	-179.2	-315.4	-68.34	-253.5	108.8	-154.1	91.82	-305.9	49.87	-368.8	-75.43		-5.314	-170.9	570.6	-482.5	381.6	146.9	230.3	-138	554.5	396.3	772	-213.1
-95.73	-118.8	-283.3	-66.56	-228.9	124.7	-112	92.61	-310.1	39.96	-360.9	-80.99		-78.86	-152.6	496.8	-497.3	318.8	152.3	165	-142.6	577.9	405.9	794.4	-220.2
-55.23	-79.1	-196	-45.18	-197.9	137.4	-76.31	85.46	-298.1	38.55	-336.3	-65.11		-147.1	-142.1	407	-500	250.6	156.3	120.4	-168	595.7	414.2	741.1	-214.5
-25.84	-48.92	-149.6	-26.46	-136	155.7	-42.16	67.2	-298.1	32.89	-317.2	-50.82		-232.5	-134.2	309.1	-494.6	202.5	154.9	56.94	-187.3	583.3	419.6	668.2	-216
16.24	-5.246	-106.9	-0.621	-105	152.5	-8.012	64.02	-286.1	39.26	-294.2	-27.79		-292.9	-136.8	193.8	-479.9	145.1	161.6	-18.75	-200.2	558.6	410	577	-213.1
77.39	48.75	-63.2	21.66	-82.79	155.7	65.05	87.05	-279.7	42.09	-266.4	0.007508		-371.7	-125	91.9	-454.4	83.61	153.6	-87.98	-206.3	509.2	415.5	474.6	-204.7
117.1	64.64	53.53	85.82	-49.44	164.4	107.9	109.3	-271.9	50.57	-197.3	35.74		-421.6	-113.2	-4.639	-419.5	48.87	158.9	-146.9	-201.5	503.7	405.9	384.9	-196.3
151.2	73.37	107	110.8	-13.71	189.8	129.4	114.8	-265.6	47.04	-168.7	47.65		-438.7	-109.2	-97.15	-404.8	14.13	160.3	-213.5	-206.1	490	400.4	307.8	-199.1
195.7	72.58	174.7	123.2	6.942	194.6	168.3	125.2	-247.2	32.89	-122.7	50.83		-425.6	-90.84	-188.3	-398.1	-13.93	161.6	-283.9	-215	484.5	412.8	240.4	-220.2
256.9	73.37	222.8	131.3	20.44	192.2	242.1	114.1	-242.9	26.53	-101.2	54.8		-398	-64.57	-275.5	-378	-41.99	161.6	-353	-226.4	476.2	426.5	174.5	-232.8
272	77.34	309.3	144.6	30.77	186.6	273.9	115.6	-233.8	20.16	-33.73	65.13		-370.4	-50.13	-330.4	-365.9	-50.01	157.6	-393	-227.6	463.9	427.9	101.6	-244
279.9	86.08	331.6	150	36.32	198.6	299.3	118.8	-230.2	22.99	1.212	76.24		-348.1	-31.74	-350.6	-349.8	-51.34	152.3	-421.2	-223.1	454.2	427.9	37.07	-237
282.3	102.8	338.7	159.8	37.12	203.3	312	129.1	-227.4	27.23	29.8	92.92		-337.6	-22.55	-347.9	-329.7	-44.66	148.2	-424.1	-215.2	459.7	432	-34.45	-228.6
279.1	159.9	335.1	181.2	33.15	193.8	308	145	-226	35.01	64.74	112		-334.9	-18.61	-334.5	-321.7	-40.65	145.6	-401.6	-210.5	444.6	445.7	-90.55	-224.4
266.4	171	301.3	202.5	30.77	185.8	300.9	143.4	-233	41.38	137.8	119.1		-345.5	-18.61	-298.3	-308.2	-40.65	137.6	-398.9	-210.4	437.8	444.4	-149.5	-228.6
256.9	176.6	281.7	208.8	22.03	169.2	297.7	133.9	-233.8	39.96	162.4	119.9		-353.3	-14.67	-268.8	-302.9	-24.62	130.9	-414.5	-224.2	448.8	448.5	-216.8	-232.8
256.9	174.2	262.9	199.9	10.12	162.8	293.8	121.2	-237.3	25.82	183.1	121.5		-356	-10.73	-255.4	-305.6	-5.914	138.9	-403.6	-231.9	466.6	465	-251.8	-231.4
240.2	156	234.4	197.2	-8.146	162	254	110.9	-241.5	21.57	198.9	123.1		-320.5	3.719	-220.5	-306.9	36.84	137.6	-359.3	-238.6	479	474.6	-267.3	-231.4
237.8	140.9	155.1	202.5	-33.56	167.6	210.4	111.7	-245.1	21.57	202.9	140.6		-231.2	24.73	-136	-289.5	96.97	150.9	-276.2	-249.4	500.9	478.7	-264.5	-231.4
233	113.1	100.8	211.5	-100.3	181.1	157.2	125.2	-255	17.33	195.8	150.9		-160.3	31.3	-70.34	-293.5	143.7	141.6	-167.7	-262.2	503.7	470.5	-246.2	-221.6
222.7	90.05	44.62	218.6	-126.5	180.3	100.8	136.3	-265.6	31.48	173.5	162		-85.42	35.24	12.79	-288.1	194.5	150.9	-69.39	-291.2	503.7	469.1	-211.2	-216
165.5	58.28	-20.43	221.3	-159.8	175.5	-30.25	127.6	-270.5	35.72	147.3	170.7		1.252	52.31	90.56	-290.8	257.3	154.9	47.28	-309	518.8	456.7	-162.1	-210.3
132.2	54.31	-116.7	191.9	-191.6	162	-83.45	110.9	-279	25.11	92.54	177.1		98.43	60.19	176.4	-286.8	298.7	156.3	143.1	-342.2	546.3	462.2	-113	-211.7
94.86	58.28	-183.5	182.1	-240.8	171.6	-135.1	102.9	-288.9	18.75	60.77	164.4		225.8	64.13	274.2	-293.5	352.2	154.9	224.1	-374.4	575.1	460.8	-63.91	-211.7
50.39	53.52	-230.7	173.1	-268.6	178.7	-178	86.26	-295.3	10.97	30.59	148.5		376.8	99.59	338.6	-293.5	376.2	152.3	282.1	-394	586.1	456.7	-16.22	-228.6
-17.9	13.81	-271.7	168.7	-282.9	184.3	-236.7	53.7	-299.5	15.21	-9.906	130.2		505.5	114	411	-278.7	409.6	146.9	325.3	-410.1	582	466.3	55.31	-232.8
-49.67	-10.81	-341.2	173.1	-305.1	184.3	-260.5	46.55	-294.6	20.16	-92.49	115.2		593.5	94.33	456.6	-258.6	415	146.9	336.2	-417.7	584.7	463.6	128.2	-242.6
-98.9	-61.63	-351.9	180.3	-302.8	187.4	-281.2	37.02	-298.8	23.7	-144.9	119.9		661.8	96.96	486.1	-239.9	408.3	140.2	386.3	-440.3	553.1	455.4	209.6	-244
-126.7	-82.28	-362.6	193.6	-290.1	190.6	-309	17.17	-296	55.52	-189.4	130.2		747.2	86.45	491.5	-213	357.5	136.2	422.7	-452.5	532.5	445.7	276.9	-237
-191	-113.2	-365.3	207.9	-278.1	182.7	-337.6	-5.067	-293.2	62.6	-251.3	139		823.4	86.45	491.5	-190.3	345.5	137.6	456.5	-464.8	521.5	436.1	345.6	-220.2
-217.2	-106.1	-366.2	212.3	-263.9	173.1	-351.9	-10.63	-291	57.65	-336.3	142.2		883.8	74.64	494.1	-182.2	333.5	136.2	498.9	-456.9	516.1	432	410.1	-216
-238.7	-106.9	-372.4	200.8	-222.6	157.3	-372.5	-13.01	-293.2	52.69	-356.9	141.4		896.9	57.56	508.9	-166.1	320.1	138.9	532.5	-462.5	533.9	436.1	471.8	-206.1
-261.7	-111.7	-370.6	188.3	-194.8	158.8	-400.3	-28.1	-288.9	41.38	-396.6	142.9		906.1	2.406	518.3	-160.8	256	145.6	565.9	-465.5	529.8	426.5	515.3	-204.7
-311.7	-135.5	-372.4	158	-174.1	156.5	-402.7	-34.45	-290.3	34.31	-411.7	150.9		959.9	-34.37	554.5	-162.1	203.9	146.9	575.2	-461.2	547.6	436.1	529.3	-187.9
-319.7	-137.9	-372.4	101.9	-151.1	165.2	-413.8	-27.3	-288.9	35.01	-417.3	166		996.7	-68.51	585.3	-159.4	158.4	158.9	577.3	-445.1	543.5	436.1	525.1	-166.9
-328.4	-136.3	-376	98.29	-107.4	185.8	-413.8	-26.51	-287.5	38.55	-417.3	177.1		999.3	-82.96	597.4	-163.4	126.4	169.6	587.7	-432.8	532.5	436.1	509.7	-152.8
-334	-134.7	-366.2	96.51	-89.94	185.8	-414.6	-21.74	-281.1	56.94	-408.6	170.7		998	-106.6	588	-156.7	83.61	172.3	602.6	-443	521.5	433.4	518.1	-144.4
-345.1	-157.7	-353.7	101.9	-71.68	182.7	-414.6	-36.83	-271.9	76.03	-408.6	166		979.6	-125	561.2	-162.1	58.22	185.7	607.6	-430.9	496.8	425.1	515.3	-136
-353.8	-176	-336.8	99.18	-54.21	171.6	-406.7	-16.98	-267.7	79.57	-395.8	135.8		887.7	-144.7	550.4	-163.4	40.85	189.7	576.3	-410.5	473.5	432	533.6	-145.8
-353	-185.5	-332.3	79.58	-33.56	170	-399.5	1.286	-257.8	92.3	-395.8	125.5		760.3	-152.6	546.4	-176.8	30.16	189.7	537	-391.6	426.8	421	540.6	-138.8
-332.4	-186.3	-322.5	58.19	-31.97	170.8	-378.9	33.05	-247.2	84.52	-392.7	123.9		571.2	-122.4	553.1	-186.2	14.13	192.3	486.5	-354.5	429.5	390.8	547.6	-136
-295	-183.9	-318.9	45.72	-28	170.8	-345.5	91.02	-238	78.86	-392.7	125.5		383.4	-102.7	550.4	-217.1	11.46	199	445.5	-323.7	426.8	388.1	544.8	-123.4
-260.1	-175.2	-302	38.59	-31.18	163.6	-332.8	98.17	-231.6	65.43	-381.6	98.48		224.5	-85.58	538.4	-222.4	8.783	199	423.7	-309.6	421.3	378.4	546.2	-116.4
-235.5	-160.1	-289.5	27.89	-28	137.4	-320.1	110.9	-223.9	54.11	-375.2	83.39		91.87	-43.56	516.9	-245.2	20.81	196.3	398.1	-299.7	417.2	378.4	558.8	-127.6
-195	-141.8	-278.8	13.64	-27.21	127.1	-308.2	108.5	-214	52.69	-372.8	73.86		-9.254	-31.74	508.9	-273.4	24.82	196.3	388.6	-296	402.1	373	564.4	-127.6
-111.6	-86.25	-270.8	0.27	-33.56	121.5	-274.8	84.67	-206.2	51.99	-372	69.89		-82.8	-14.67	496.8	-302.9	39.51	205.7	377	-308.4	395.2	379.8	581.2	-133.2
-65.55	-46.54	-224.5	-12.2	-35.94	115.2	-259	65.61	-208.3	54.82	-372	61.15		-141.9	-13.35	464.6	-337.7	36.84	201.7	382.2	-304.2	396.6	374.3	579.8	-130.4
-31.4	-1.276	-197.8	-9.532	-47.06	119.1	-255	43.37	-209	57.65	-371.2	57.18		-197.1	-14.67	389.6	-339.1	50.2	211	381.9	-294.9	391.1	381.2	581.2	-129
11.48	47.96	-157.7	2.053	-55	116.8	-245.5	37.02	-212.5	53.4	-366.5	63.54		-266.7	-14.67	294.4	-337.7	68.91	220.4	385.4	-278.8	384.2	378.4	579.8	-129
90.89	130.5	-124.7	18.98	-65.32	104.1	-261.3	62.43	-214.7	49.16	-368.1	65.92		-325.8	-12.04	189.8	-343.1	80.93	221.7	383.6	-264.1	402.1	385.3	578.4	-122
121.9	156	-33.79	54.63	-70.88	96.11	-262.1	73.55	-220.3	39.26	-368.1	44.48		-404.5	-14.67	97.26	-323	106.3	229.7	390.7	-231.9	418.5	397.7	579.8	-130.4
164.7	175	25.91	76.01	-88.35	77.85	-269.3	74.34	-227.4	46.33	-368.1	34.95		-420.3	-6.787	-1.958	-321.7	131.7	236.4	409.2	-226	440.5	394.9	609.3	-136
201.3	188.5	79.37	83.14	-101.9	79.44	-278	60.84	-247.9	45.62	-366.5	23.04		-425.6	-30.43	-106.5	-309.6	155.8	253.8	439.7	-219.7	458.4	390.8	620.5	-138.8
269.6	190.9	124.8	84.03	-113.8	81.03	-297.9	32.26	-260.6	55.52	-368.8	15.1		-440	-23.86	-199.1	-325.7	181.1	259.1	480.9	-213.1	476.2	373	637.3	-155.6
304.5	189.3	229.1	99.18	-124.1	90.56	-302.6	19.55	-267	56.23	-368.8	7.949		-459.7	-40.93	-284.9	-313.6	209.2	273.8	518.3	-216	496.8	375.7	638.7	-145.8
322	191.7	273.6	116.1	-155.9	95.32	-319.3	16.37	-274.8	49.16	-368.1	-5.551		-482	-52.75	-349.2	-302.9	243.9	271.2	539.3	-202	525.7	371.6	644.3	-157
326	198	309.3	123.2	-172.5	85.79	-325.7	16.37	-297.4	32.18	-369.6	-19.85		-500.4	-64.57	-368	-288.1	284	287.2	576.4	-194.2	573.7	363.3	682.2	-158.4
346.6	195.7	321.7	142.8	-188.4	77.85	-341.5	-7.449	-305.9	30.77	-366.5	-29.37		-496.5	-71.14	-400.2	-270.7	328.1	288.5	609.6	-187.9	583.3	371.6	706.1	-169.7
349	184.5	331.6	165.1	-201.1	71.5	-355	-22.54	-313	30.77	-368.1	-37.32		-478.1	-65.88	-390.8	-260	369.5	287.2	621.4	-182.2	598.5	362	708.9	-164.1
353	173.4	335.1	167.8	-222.6	73.88	-353.5	-8.244	-311.6	42.09	-371.2	-32.55		-426.9	-69.82	-393.5	-262.7	381.6	291.2	615.6	-166.3	582	362	713.1	-159.9
362.5	145.6	338.7	158.9	-228.1	81.82	-349.5	1.286	-308	61.89	-372.8	-26.99		-350.7	-67.2	-401.5	-273.4	405.6	291.2	614.1	-159.7	558.6	349.6	701.9	-148.6
333.9	125	335.1	148.2	-239.2	83.41	-347.9	-5.067	-303.1	79.57	-372	-17.46		-286.4	-65.88	-396.1	-270.7	417.6	285.9	619.4	-159.5	525.7	348.2	692	-147.2
314.8	122.6	299.5	158	-247.2	81.82	-347.9	-15.39	-293.2	105	-372.8	-30.96		-240.4	-60.63	-357.3	-277.4	428.3	293.9	634.1	-159.1	500.9	338.6	697.6	-155.6
286.2	126.6	262	171.4	-248	81.82	-349.5	-15.39	-294.6	123.4	-374.4	-40.49		-178.7	-61.94	-298.3	-273.4	433.7	299.2	636.5	-149.7	468	324.9	721.5	-159.9
249.7	137.7	221.9	186.5	-242.4	89.76	-349.5	-5.861	-293.2	136.9	-376	-48.43		-116.9	-81.64	-217.8	-281.4	405.6	296.6	607.1	-150.6	451.5	320.8	746.7	-158.4
178.2	133.7	179.2	208.8	-236.9	100.1	-340	30.67	-289.6	143.2	-372.8	-49.23		-40.77	-92.15	-149.4	-280.1	373.5	291.2	561.5	-141.3	447.4	316.6	746.7	-169.7
150.5	121.8	84.72	224.8	-228.9	111.2	-328	48.14	-291	133.3	-368.1	-42.08		39.34	-115.8	-74.36	-277.4	342.8	285.9	517.4	-141.3	448.8	307	732.7	-166.9
115.5	100.4	28.58	227.5	-200.3	126.3	-316.9	54.49	-288.9	126.3	-368.1	-36.52		152.3	-128.9	15.47	-289.5	313.4	284.5	493.2	-136.7	463.9	309.8	724.3	-168.3
82.16	72.58	-17.76	215	-186	128.7	-305.8	60.05	-290.3	118.5	-371.2	-48.43		302	-115.8	90.56	-306.9	293.4	284.5	469.8	-156.1	462.5	316.6	720.1	-161.3
13.86	-9.217	-67.66	200.8	-182.9	118.3	-272.5	56.08	-289.6	112.8	-369.6	-57.96		458.3	-102.7	157.6	-328.4	276	292.5	443.1	-156.9	462.5	318	755.1	-175.3
-22.67	-44.95	-170.1	180.3	-168.6	104.8	-230.4	68.79	-287.5	116.3	-367.3	-81.79		563.3	-68.51	243.4	-347.1	264	293.9	360.6	-163.4	459.7	312.5	773.4	-185.1
-58.4	-86.25	-225.4	174.9	-129.6	89.76	-196.2	83.87	-284	122	-367.3	-89.73		656.6	-43.56	305.1	-333.7	239.9	293.9	269.2	-186.2	450.1	323.5	787.4	-200.5
-101.3	-112.5	-268.2	174.9	-102.6	93.73	-156.5	110.1	-280.4	121.3	-368.8	-92.9		685.5	-12.04	376.1	-327	181.1	288.5	164.1	-200	451.5	315.3	807	-193.5
-166.4	-137.1	-304.7	180.3	-78.82	99.29	-58.04	153	-273.4	113.5	-365.7	-90.52		650	3.719	417.7	-316.3	130.4	285.9	68.62	-220.3	444.6	316.6	793	-197.7
-195	-137.9	-351.9	192.7	-53.41	111.2	9.458	173.6	-267	100.1	-365.7	-88.93		663.1	43.12	453.9	-296.2	59.56	284.5	-20.29	-237.7	450.1	322.1	793	-196.3
-218	-133.1	-359.9	204.3	-0.205	117.6	69.81	173.6	-261.3	95.84	-366.5	-113.6		705.2	48.37	471.3	-278.7	-11.26	280.5	-108.9	-265.7	435	318	844.9	-225.8
-241.8	-119.6	-358.2	219.5	23.62	108.8	136.5	170.4	-224.6	93.72	-367.3	-123.1		715.7	53.62	467.3	-251.9	-51.34	272.5	-215.9	-303.7	403.4	312.5	857.5	-217.4
-267.3	-82.28	-351	232.8	47.44	108.8	243.7	152.2	-205.5	90.89	-368.1	-131		705.2	77.26	444.5	-229.1	-114.1	272.5	-286	-324.5	351.2	320.8	882.8	-227.2
-280	-72.75	-333.2	269.4	72.85	109.6	280.3	149.8	-170.1	107.2	-371.2	-131.8		673.6	82.52	409.7	-198.3	-154.2	275.2	-347	-337	293.6	309.8	892.6	-239.8
-299	-73.54	-320.7	284.5	107	124.7	319.2	145.8	-141.1	112.8	-372.8	-132.6		608	91.71	400.3	-182.2	-170.3	273.8	-392.2	-343.7	234.5	302.9	881.4	-246.8
-307	-75.92	-308.3	283.6	113.4	142.2	331.1	152.2	-77.45	99.37	-372	-129.4		548.9	99.59	384.2	-179.5	-191.6	275.2	-411.2	-333.6	180.9	297.4	861.7	-241.2
-314.1	-55.28	-302	283.6	119.7	143.8	356.5	176.8	-46.33	81.69	-371.2	-120.7		510.8	103.5	389.6	-164.8	-201	276.5	-410.1	-324.2	121.9	297.4	853.3	-248.2
-310.9	-29.07	-285.1	252.4	128.4	147.7	361.3	180	-18.04	67.55	-372	-135.8		495	115.3	378.8	-156.7	-207.7	280.5	-405	-317.4	49.1	301.5	873	-263.6
-305.4	-2.864	-275.3	244.4	135.6	133.4	361.3	176.8	15.91	56.23	-372	-144.5		480.6	121.9	378.8	-143.3	-217	283.2	-416.8	-323.1	-25.06	296	899.6	-272.1
-299	19.37	-267.3	239.1	136.4	128.7	355.7	161.7	68.25	50.57	-363.3	-145.3		485.8	120.6	378.8	-144.7	-225	281.9	-432.5	-335.6	-103.3	296	887	-284.7
-276.8	40.02	-270.8	241.8	134	127.1	353.3	138.7	99.37	54.11	-354.6	-141.3		466.1	124.5	374.8	-125.9	-205	284.5	-429.6	-343.5	-155.5	296	851.9	-280.5
-266.5	45.58	-274.4	236.4	119.7	116.8	331.1	122.8	112.8	57.65	-321.2	-106.4		413.6	133.7	381.5	-128.6	-194.3	292.5	-397.7	-338.5	-205	291.9	766.4	-255.2
-260.1	40.02	-276.2	215	109.4	93.73	284.2	131.5	124.8	64.72	-295	-79.4		359.8	133.7	401.6	-128.6	-190.3	296.6	-332.3	-337.9	-228.3	291.9	666.8	-246.8
-250.6	30.49	-278.8	195.4	96.68	84.2	254	140.3	135.4	93.72	-271.2	-48.43		288.9	132.4	421.7	-133.9	-154.2	295.2	-243.2	-327.2	-240.7	280.9	551.8	-255.2
-225.2	15.4	-286	175.8	83.97	82.61	142.1	169.6	137.6	97.25	-241.8	-11.9		191.7	120.6	435.1	-138	-122.2	291.2	-160.2	-335.3	-229.7	276.8	418.5	-221.6
-206.9	17.78	-292.2	169.6	60.94	85	78.55	177.6	135.4	100.8	-167.1	45.27		139.1	115.3	448.5	-144.7	-83.41	291.2	-62.36	-347.1	-228.3	274.1	333	-211.7
-174.3	33.67	-292.2	160.7	2.971	100.1	16.61	168.1	131.9	95.84	-129.8	64.33		77.42	107.5	440.5	-151.4	-9.922	293.9	24.61	-353.8	-222.8	272.7	240.4	-206.1
-150.5	47.96	-296.7	150.9	-26.41	111.2	-53.28	149	131.9	80.28	-101.2	81.8		24.89	102.2	460.6	-164.8	87.61	288.5	117.4	-376.3	-233.8	278.2	161.9	-214.5
-98.11	117	-296.7	125.9	-60.56	112	-173.2	99.76	114.9	59.06	-64.7	81.01		-36.83	95.65	478	-180.9	138.4	277.8	226.3	-401.1	-228.3	291.9	98.78	-217.4
-74.28	147.2	-284.2	101.9	-89.15	108.8	-241.5	87.84	106.4	51.28	6.771	73.07		-85.42	91.71	483.4	-194.3	214.5	273.8	320.1	-412.9	-194	301.5	31.46	-238.4
-34.58	179	-268.2	96.51	-155.1	108.8	-289.1	68.79	92.3	39.26	38.54	73.07		-127.4	82.52	455.2	-206.3	269.3	273.8	416.3	-418	-144.5	309.8	-28.84	-260.8
-15.52	186.9	-244.1	101	-186.8	108	-343.9	56.08	28.64	38.55	59.18	69.89		-206.2	72.01	405.6	-219.8	357.5	268.5	486.1	-429.2	-66.27	316.6	-76.53	-262.2
44.04	198	-198.6	104.5	-213	117.6	-431.3	19.55	-3.891	43.5	86.18	77.83		-257.5	66.76	331.9	-221.1	398.9	276.5	537	-435.7	-7.21	318	-117.2	-255.2
75.01	197.3	-129.1	122.3	-238.4	127.9	-443.2	13.2	-38.55	47.04	107.6	105.6		-310	58.88	243.4	-219.8	417.6	253.8	570.4	-437.3	94.42	308.4	-139.6	-245.4
107.6	184.5	-86.37	142	-262.3	143	-453.5	6.845	-74.62	46.33	117.9	127.9		-329.7	56.25	171	-227.8	428.3	269.8	594.4	-436.6	180.9	307	-139.6	-238.4
136.2	165.5	-23.1	151.8	-273.4	150.1	-466.2	2.08	-146.1	22.28	111.6	142.2		-311.3	62.82	77.15	-209	440.3	283.2	593.3	-442	273	301.5	-146.7	-223
194.1	139.3	15.22	155.3	-290.1	146.1	-471	-19.36	-180	-1.765	103.7	161.2		-316.6	48.37	-10	-218.4	459.1	289.9	615.2	-460	380.1	309.8	-131.2	-197.7
207.6	135.3	115.9	133.9	-304.4	136.6	-468.6	-28.1	-205.5	-10.25	97.3	166.8		-328.4	51	-79.72	-219.8	456.4	283.2	636.9	-471.4	487.2	319.4	-114.4	-204.7
218.7	140.9	168.5	126.8	-300.4	140.6	-463.8	-43.18	-241.5	-20.15	90.15	152.5		-344.1	41.8	-166.9	-234.5	447	279.2	645.4	-489.8	547.6	320.8	-100.4	-203.3
221.1	148	192.5	123.2	-296.4	143	-453.5	-55.89	-279	-18.74	80.62	150.9		-369.1	29.98	-239.3	-219.8	439	300.6	641.2	-480.6	608.1	319.4	-90.55	-207.5
220.3	153.6	221.9	123.2	-289.3	145.3	-436	-59.07	-292.5	-14.5	53.62	152.5		-357.3	32.61	-278.2	-221.1	437.7	304.6	630.4	-476.9	634.2	300.2	-52.69	-210.3
229.1	148.8	254	128.6	-290.1	133.4	-413.8	-39.21	-300.2	-6.716	-14.67	164.4		-298.2	31.3	-294.2	-202.3	456.4	317.9	583.2	-462.3	634.2	309.8	-3.598	-207.5
222.7	127.4	253.1	141.1	-276.6	105.6	-401.1	-13.8	-303.8	8.137	-52.79	172.3		-227.3	36.55	-301	-188.9	448.4	320.6	547.5	-428.7	610.8	308.4	63.72	-210.3
227.5	105.1	253.1	149.1	-265.4	94.53	-389.2	9.227	-305.2	42.79	-90.91	168.4		-130.1	33.92	-292.9	-175.5	437.7	335.3	510.9	-412.5	577.9	311.2	129.6	-208.9
198.9	82.11	254	135.7	-254.3	95.32	-368.5	17.96	-298.1	64.01	-130.6	164.4		-59.16	41.8	-302.3	-190.3	416.3	335.3	488.1	-407.8	536.7	307	191.3	-217.4
172.7	83.69	246	117.9	-239.2	88.97	-328.8	21.14	-290.3	78.16	-209.2	140.6		30.14	45.74	-311.7	-178.2	386.9	334	471.9	-401.6	511.9	313.9	265.7	-223
137	84.49	229.1	112.5	-208.3	100.9	-323.3	15.58	-286.8	88.06	-245.8	141.4		127.3	40.49	-287.5	-168.8	340.1	344.7	457.6	-412.7	481.7	302.9	328.8	-223
97.24	96.4	203.2	116.1	-192.4	97.7	-309	-0.302	-277.6	87.35	-279.1	141.4		228.4	29.98	-225.9	-171.5	309.4	347.3	447	-415.7	473.5	308.4	362.4	-220.2
5.127	97.99	172	126.8	-172.5	96.11	-278.8	-9.832	-271.2	77.45	-302.1	146.9		358.5	43.12	-184.3	-166.1	289.4	347.3	421.4	-409.8	481.7	312.5	398.9	-221.6
-25.84	85.28	94.52	159.8	-158.2	82.61	-270.9	13.2	-269.1	68.96	-351.4	142.9		478	36.55	-103.9	-158.1	256	348.7	405.9	-380.9	483.1	324.9	439.6	-220.2
-65.55	67.02	65.12	180.3	-129.6	68.32	-259.7	23.52	-263.5	55.52	-366.5	140.6		613.2	28.67	-34.14	-150	234.6	360.7	378.1	-347.1	492.7	333.1	478.9	-206.1
-109.2	37.64	21.45	184.7	-107.4	70.7	-262.1	52.11	-258.5	40.67	-383.9	143.7		676.3	19.48	44.97	-146	190.5	358	373.7	-332.5	494.1	356.5	490.1	-203.3
-195.8	-24.31	-23.99	182.1	-93.91	68.32	-252.6	67.2	-259.9	37.84	-397.4	146.9		720.9	-2.847	110.7	-156.7	150.4	360.7	361.2	-315.5	503.7	359.2	506.9	-197.7
-229.1	-48.92	-106.9	163.3	-77.23	71.5	-252.6	67.2	-261.3	41.38	-400.6	171.5		778.7	-34.37	176.4	-164.8	125	354	367.7	-310	506.4	353.7	499.9	-179.5
-268.8	-62.42	-148.7	153.5	-58.18	56.41	-251	48.14	-266.3	51.28	-400.6	172.3		816.8	-39.62	262.2	-184.9	92.96	362	382.6	-317.6	502.3	368.8	497.1	-172.5
-306.2	-66.39	-194.2	157.1	-31.97	49.26	-252.6	38.61	-270.5	68.96	-401.4	166		828.6	-60.63	311.8	-172.8	63.56	362	400.1	-323.7	491.3	359.2	506.9	-166.9
-353	-64.81	-238.7	162.4	-27.21	34.97	-252.6	6.845	-277.6	86.64	-402.2	158.8		841.7	-100	389.6	-176.8	35.51	378.1	408.2	-324.8	476.2	356.5	511.1	-175.3
-370.5	-71.95	-312.7	163.3	-8.94	34.17	-245.5	6.845	-283.3	88.77	-401.4	131		900.8	-163.1	460.6	-184.9	-16.6	378.1	414.4	-308.6	484.5	359.2	530.7	-172.5
-385.6	-76.72	-348.3	162.4	26	38.14	-251.8	10.02	-288.2	85.23	-400.6	119.9		941.6	-205.1	498.2	-184.9	-59.36	368.7	404.3	-283.5	496.8	367.5	540.6	-171.1
-391.9	-76.72	-370.6	166.9	46.65	47.67	-250.2	35.43	-298.1	78.16	-393.5	123.9		992.8	-258.9	535.7	-188.9	-95.43	364.7	395.4	-257.1	507.8	374.3	539.2	-168.3
-403	-95.78	-379.5	176.7	67.29	62.76	-253.4	32.26	-303.8	76.74	-391.9	119.1		999.3	-320.7	542.4	-188.9	-131.5	360.7	407.1	-244.7	518.8	374.3	539.2	-164.1
-413.4	-118	-385.8	174	83.18	71.5	-254.2	22.73	-303.8	87.35	-391.1	118.3		991.5	-364	542.4	-190.3	-183.6	346	427.2	-246.8	513.3	374.3	530.7	-158.4
-412.6	-136.3	-383.1	165.1	122.9	98.5	-255.8	3.668	-301.7	101.5	-387.9	104		952.1	-419.2	539.7	-202.3	-207.7	334	463.1	-244.4	492.7	366.1	546.2	-154.2
-411	-157.7	-383.1	144.6	136.4	86.59	-259.7	-13.01	-298.8	107.9	-386.3	88.15		822	-462.5	561.2	-217.1	-239.7	334	492.3	-236.8	485.8	356.5	561.6	-161.3
-384	-203	-383.1	122.3	147.5	89.76	-265.3	-24.92	-295.3	109.3	-387.9	76.24		669.7	-486.1	586.6	-234.5	-271.8	334	518.5	-221.3	479	356.5	589.7	-141.6
-355.4	-219.7	-383.1	81.36	165.8	88.17	-278.8	-18.57	-296	101.5	-388.7	63.54		512.1	-491.4	608.1	-247.9	-310.5	336.6	507.2	-200.3	490	362	588.2	-152.8
-314.9	-228.4	-376	70.67	173.7	83.41	-275.6	6.051	-298.1	95.84	-383.9	53.21		355.8	-483.5	609.4	-266.7	-339.9	331.3	471.3	-160	488.6	352.4	592.5	-165.5
-287.1	-227.6	-362.6	58.19	193.6	77.85	-269.3	25.11	-280.4	93.72	-383.1	59.57		227.1	-434.9	608.1	-282.8	-354.6	330	434.7	-143.8	483.1	353.7	599.5	-150
-209.3	-210.9	-356.4	31.46	201.5	61.17	-255	58.46	-271.2	91.59	-383.1	59.57		126	-396.8	613.5	-305.6	-374.7	330	428.7	-119.9	462.5	349.6	588.2	-155.6
-158.5	-177.6	-343.9	-19.33	207.1	52.44	-255	67.2	-255.7	96.55	-383.1	61.15		39.34	-358.7	636.3	-343.1	-402.7	338	411	-111.1	441.9	346.9	598.1	-158.4
-125.9	-147.4	-335	-33.59	210.2	46.09	-251.8	67.99	-244.4	95.13	-383.9	41.3		-26.33	-345.6	644.3	-371.3	-406.7	346	409.3	-97.83	422.7	348.2	606.5	-155.6
-94.14	-122	-329.6	-48.74	203.9	43.7	-251	57.67	-226	66.13	-383.9	26.21		-95.93	-319.3	633.6	-410.1	-393.4	350	419.9	-93.51	408.9	342.7	628.9	-165.5
-29.02	-48.92	-310.9	-56.76	201.5	41.32	-242.3	35.43	-212.5	54.11	-385.5	20.65		-159	-322	590.7	-432.9	-373.3	344.7	431.9	-95.81	399.3	353.7	642.9	-159.9
13.86	-17.95	-266.4	-62.11	190.4	49.26	-241.5	21.93	-197	44.21	-387.9	19.07		-245.6	-325.9	554.5	-454.4	-339.9	354	434.4	-87.73	384.2	360.6	652.8	-157
36.89	0.313	-238.7	-60.32	163.4	56.41	-240.7	30.67	-177.2	39.26	-387.9	19.07		-295.5	-311.5	490.1	-474.5	-305.2	356.7	431.1	-69.14	351.2	382.6	647.2	-154.2
71.83	11.43	-213.8	-46.07	148.3	40.53	-247.8	39.4	-132.6	35.01	-388.7	20.65		-325.8	-298.3	404.3	-485.2	-270.5	362	434	-75.73	294.9	388.1	638.7	-159.9
133	16.99	-177.3	-31.81	134	39.73	-255	37.82	-114.2	42.79	-393.5	0.802		-348.1	-269.4	317.1	-481.2	-239.7	378.1	450.9	-60.53	241.4	392.2	668.2	-171.1
170.3	14.61	-88.15	16.31	116.5	35.76	-259	26.7	-82.4	54.82	-392.7	-12.7		-349.4	-240.5	235.4	-461.1	-167.6	380.7	480.4	-66.31	176.8	400.4	692	-168.3
194.1	20.96	-55.18	41.26	60.94	44.5	-266.9	13.2	-61.89	59.06	-391.1	-23.82		-323.1	-199.8	132.1	-442.3	-100.8	384.7	507.1	-64.17	115	393.6	704.7	-183.7
215.6	36.05	-10.63	76.01	36.32	55.61	-269.3	5.256	-6.72	47.74	-390.3	-29.37		-303.4	-188	39.61	-408.8	-32.64	379.4	520.1	-53.1	50.47	394.9	710.3	-186.5
245	80.52	48.19	107.2	2.971	68.32	-266.1	10.02	18.74	34.31	-387.1	-29.37		-289	-167	-39.5	-391.4	47.53	376.7	505.4	-53.54	-14.08	407.3	706.1	-172.5
247.3	116.3	147.1	154.4	-28	88.17	-270.9	21.14	44.2	17.33	-387.1	-14.29		-275.8	-160.4	-111.9	-387.4	117	367.4	479.6	-39.64	-84.12	412.8	685	-192.1
247.3	141.7	193.4	155.3	-93.12	99.29	-270.1	28.29	75.32	8.844	-387.1	-12.7		-271.9	-149.9	-173.6	-383.3	161.1	363.4	467.6	-40	-147.3	421	686.4	-187.9
239.4	159.1	239.8	156.2	-124.1	100.9	-265.3	38.61	97.96	7.429	-386.3	-22.23		-279.8	-155.2	-248.7	-379.3	242.6	358	459.8	-45.58	-196.7	429.3	687.8	-186.5
229.1	174.2	286.1	156.2	-155.1	98.5	-264.5	32.26	114.2	10.26	-386.3	-32.55		-279.8	-163.1	-307.7	-375.3	306.7	351.3	472.9	-38.51	-216	434.8	725.7	-207.5
221.9	173.4	328.9	160.7	-182.9	101.7	-259	13.99	117.8	16.62	-385.5	-42.08		-247	-156.5	-334.5	-376.6	349.5	335.3	463.5	-36.12	-244.8	432	728.5	-199.1
219.5	162.3	336.9	170.5	-233.7	120.7	-248.6	17.17	114.9	21.57	-380	-34.93		-195.7	-136.8	-342.5	-361.9	376.2	328.6	430.3	-42.47	-221.5	433.4	707.5	-213.1
210	144.8	332.4	182.9	-252.7	125.5	-228.8	26.7	111.4	27.23	-371.2	-23.02		-130.1	-121	-315.7	-355.2	425.7	312.6	370.3	-45.62	-221.5	434.8	683.6	-201.9
189.4	100.4	327.1	185.6	-277.4	119.1	-175.6	71.96	105.7	25.11	-361.7	-14.29		-63.1	-105.3	-307.7	-351.1	457.7	309.9	292.5	-31.96	-214.6	441.6	650	-192.1
164	94.02	318.2	173.1	-296.4	118.3	-134.3	102.1	107.9	13.79	-343.4	23.04		13.07	-88.21	-303.6	-361.9	484.4	299.2	205	-50.63	-216	454	588.2	-178.1
130.6	90.05	295.9	171.4	-309.1	123.1	-100.9	125.2	103.6	-3.887	-329.9	35.74		87.93	-60.63	-295.6	-367.2	489.8	300.6	119.9	-62.55	-202.2	482.8	557.4	-183.7
101.2	102	266.5	169.6	-303.6	127.9	-68.37	148.2	81.69	-23.69	-319.6	40.51		158.8	-67.2	-260.7	-368.6	472.4	300.6	46.8	-72.78	-174.8	506.2	518.1	-176.7
25.77	106.7	221.1	169.6	-303.6	132.6	18.19	160.9	62.59	-29.35	-297.4	46.86		282.3	-60.63	-189.7	-361.9	457.7	301.9	-23.52	-86.92	-141.8	517.2	488.7	-175.3
-8.373	100.4	117.7	187.4	-301.2	125.5	70.61	157.7	44.91	-27.23	-248.1	79.42		361.1	-60.63	-102.5	-351.1	464.4	311.3	-90.69	-117	-96.48	525.4	427	-176.7
-40.93	80.52	58.88	188.3	-287.7	101.7	111.9	136.3	22.28	-25.11	-212.4	103.2		467.5	-42.25	-19.39	-344.4	475.1	312.6	-183.4	-142.5	-20.94	533.6	345.6	-162.7
-75.87	53.52	-0.825	185.6	-284.5	92.94	139.7	127.6	-33.6	-1.765	-183	129.4		551.5	-35.68	78.49	-353.8	475.1	323.3	-266.4	-178.4	47.73	521.3	268.5	-172.5
-147.3	-14.78	-64.98	172.3	-266.2	81.82	241.3	102.9	-59.06	1.064	-144.9	151.7		598.8	-39.62	177.7	-361.9	457.7	331.3	-355.3	-194.4	98.54	521.3	198.4	-175.3
-177.5	-35.42	-193.3	158	-255.1	77.06	280.3	111.7	-73.2	1.064	-68.67	166		648.7	-48.81	266.2	-361.9	432.3	328.6	-402.8	-213.2	170	513	124	-176.7
-208.5	-59.25	-232.5	161.6	-227.3	81.82	304.1	117.2	-100.8	-2.473	-33.73	166.8		713	-44.87	345.3	-347.1	400.3	327.3	-435.6	-232.9	252.4	532.3	69.33	-196.3
-231.5	-60.83	-286.9	166	-209.1	83.41	325.5	125.2	-163.7	-25.11	5.977	156.4		785.3	-52.75	417.7	-308.2	361.5	330	-443.7	-227.8	334.8	532.3	9.024	-217.4
-275.2	-54.48	-326.1	169.6	-194.8	76.26	334.3	131.5	-187.8	-44.91	37.74	147.7		812.9	-68.51	453.9	-292.2	332.1	327.3	-453.9	-244.1	407.6	547.4	-40.06	-235.6
-299.8	-62.42	-363.5	194.5	-177.3	63.56	349.3	122.8	-215.4	-44.91	103.7	137.4		818.1	-71.14	479.4	-277.4	304.1	334	-469.3	-266	499.7	539.9	-97.56	-252.4
-322	-75.13	-375.1	203.4	-137.6	44.5	347	114.1	-237.3	-46.32	126.7	141.4		808.9	-73.76	483.4	-253.3	276	347.3	-478.3	-275.6	570.4	527.6	-149.5	-246.8
-337.9	-89.42	-375.1	216.8	-125.7	37.35	348.5	104.5	-271.2	-36.42	144.2	150.1		805	-81.64	480.7	-225.1	231.9	351.3	-468.4	-296.6	605.2	518	-176.1	-242.6
-353.8	-94.98	-370.6	221.3	-93.12	33.38	308	106.9	-291	-19.45	155.3	154.9		823.4	-104	482.1	-202.3	177.1	347.3	-422.9	-297.9	622.4	513.5	-178.9	-235.6
-358.6	-87.04	-369.7	209.7	-78.82	34.17	269.1	115.6	-299.5	-11.67	160	176.3		865.4	-127.6	502.2	-191.6	111.7	344.7	-354.5	-310.5	631.3	489.1	-192.9	-228.6
-361.8	-79.89	-372.4	193.6	-43.09	48.47	234.2	129.9	-297.4	1.064	167.2	174.7		899.5	-142.1	511.6	-186.2	74.25	350	-247.6	-312.6	600.2	472.3	-194.3	-230
-359.4	-91.81	-368.8	168.7	-24.03	56.41	168.3	135.5	-293.2	26.53	168.8	168.4		879.8	-146	538.4	-176.8	39.51	350	-163.2	-323.4	576.6	461.9	-207	-235.6
-358.6	-111.7	-368	142.8	-2.587	58.79	64.25	126	-285.4	47.04	168.8	168.4		806.3	-143.4	565.2	-175.5	-7.25	355.3	-77.03	-347.5	540.1	450.1	-204.2	-239.8
-356.2	-126	-365.3	120.6	9.324	54.03	-9.6	101.3	-281.1	40.67	133.8	169.2		697.3	-135.5	579.9	-180.9	-39.32	355.3	17.38	-379.4	524.4	448.1	-173.3	-238.4
-349.8	-139.5	-351.9	117	40.29	34.17	-28.66	79.9	-280.4	42.09	102.9	176.3		562	-123.7	574.6	-160.8	-80.74	367.4	102.4	-408.8	516.8	448.1	-125.6	-242.6
-333.2	-139.5	-340.3	132.2	51.41	38.14	-78.69	59.26	-270.5	26.53	67.92	177.9		441.2	-90.84	558.5	-139.3	-119.5	370	203.5	-443.1	522.2	457.7	-62.5	-235.6
-288.7	-115.6	-335	150.9	66.5	38.14	-208.9	28.29	-264.9	12.38	26.62	170.7		328.3	-84.27	498.2	-129.9	-143.5	375.4	293.2	-451.1	531.2	463.8	-13.42	-244
-268.8	-97.36	-307.4	194.5	82.38	44.5	-248.6	10.82	-257.1	6.722	-39.29	138.2		229.8	-75.08	459.3	-101.8	-174.3	375.4	377.8	-467.2	532.7	469	37.07	-259.4
-237.1	-66.39	-291.3	214.1	114.1	63.56	-293.1	-4.273	-249.3	-0.351	-83.76	135		160.2	-59.32	403	-70.93	-201	362	446.1	-475.8	520.2	475.5	114.2	-273.5
-209.3	-33.04	-271.7	240.9	128.4	63.56	-331.2	-19.36	-227.4	-1.058	-125.1	132.6		101.1	-44.87	366.8	-72.27	-247.8	360.7	502.2	-475.5	495.2	483.5	187.1	-273.5
-156.9	52.72	-252.1	268.5	145.1	58	-380.5	-21.74	-211.8	8.137	-171.1	138.2		55.1	-61.94	338.6	-56.18	-283.8	359.4	535.5	-473.1	453.7	494	254.5	-270.6
-121.9	110.7	-219.1	277.4	161.8	56.41	-395.5	-18.57	-201.2	6.722	-252.9	146.1		-0.06094	-56.69	305.1	-38.75	-311.9	359.4	561.8	-460.3	436.7	496.5	309.2	-262.2
-95.73	141.7	-188.8	272.1	182.4	54.82	-405.9	-23.33	-197	0.357	-294.2	137.4		-48.65	-58	283.6	-21.32	-352	358	566.8	-450.8	422.7	511	370.9	-260.8
-64.76	169.5	-180.8	268.5	203.1	61.17	-417.8	-17.77	-164.4	-36.42	-329.1	135		-91.99	-63.26	267.5	-25.34	-370.7	359.4	565.3	-444.2	412.7	537.5	431.2	-256.6
-9.961	211.5	-171.9	256	203.9	67.53	-414.6	-6.655	-158.1	-42.79	-364.9	136.6		-143.2	-77.7	243.4	-25.34	-361.3	351.3	553.4	-447.2	394.7	554	464.8	-246.8
19.42	221.9	-136.3	267.6	206.3	72.29	-409.8	-11.42	-129.1	-46.32	-389.5	155.7		-204.9	-93.46	209.9	-25.34	-373.3	346	556.1	-448.5	351.2	553	492.9	-234.2
42.45	220.3	-122	271.2	222.1	58	-405.1	-24.13	-121.3	-51.27	-396.6	166.8		-274.5	-115.8	203.2	-11.93	-416.1	346	567	-456.1	127.2	543.5	490.1	-211.7
75.01	216.3	-104.2	271.2	234.1	51.64	-411.4	-36.83	-76.03	-31.47	-396.6	169.2		-334.9	-114.5	171	-11.93	-450.8	355.3	568.4	-458.8	93.73	542.5	484.5	-197.7
136.2	181.4	-97.95	259.6	235.6	42.91	-399.5	-30.48	-71.08	-24.4	-398.2	170.7		-367.8	-123.7	158.9	-6.568	-462.9	358	548	-444.7	64.73	550.5	485.9	-189.3
166.3	157.5	-77.46	236.4	235.6	35.76	-385.2	-7.449	-50.57	-13.08	-405.4	156.4		-391.4	-126.3	149.6	-7.909	-473.6	362	528.5	-419.9	192.7	546	498.5	-183.7
196.5	132.1	-72.11	229.3	228.5	27.82	-374.9	16.37	-39.25	-14.5	-402.2	139		-392.7	-107.9	142.8	-13.27	-470.9	376.7	491.5	-389	254.7	530	518.1	-185.1
218.7	114.7	-73.89	237.3	217.4	27.03	-369.3	42.58	-20.87	-21.57	-399.8	138.2		-365.1	-88.21	138.8	-33.38	-429.5	394.1	475.3	-380.2	327.2	523.5	529.3	-171.1
249.7	98.78	-77.46	225.7	201.5	29.41	-355	56.08	-13.09	-30.06	-398.2	132.6		-340.2	-75.08	157.6	-44.11	-372	396.8	460	-361.9	410.7	518.5	532.2	-168.3
264.8	102	-81.91	205.2	184.8	38.14	-338.4	62.43	-6.72	-36.42	-394.3	136.6		-317.9	-75.08	161.6	-45.45	-310.5	395.4	454.5	-356.8	501.6	529	520.9	-150
259.2	104.3	-98.84	191.9	137.2	70.7	-332.8	42.58	-13.09	-37.84	-387.1	139		-300.8	-71.14	176.4	-64.22	-245.1	394.1	462.9	-368.5	592.1	530.5	530.7	-143
252.1	127.4	-119.3	189.2	114.1	73.09	-322.5	29.87	-39.96	-36.42	-385.5	126.3		-289	-69.82	216.6	-77.63	-182.3	395.4	468.5	-376.4	670.9	507.2	530.7	-134.6
230.7	132.9	-148.7	189.2	81.59	75.47	-313	25.11	-51.28	-30.76	-388.7	104.8		-291.6	-77.7	252.8	-78.97	-127.5	407.5	460.1	-363.3	744	483.9	547.6	-136
214.8	130.5	-191.5	198.1	55.38	63.56	-301.8	27.49	-73.2	-22.28	-385.5	82.6		-269.3	-77.7	303.7	-92.38	-71.38	408.8	451.5	-346.2	763.3	480.2	577	-134.6
208.4	122.6	-216.5	208.8	-4.97	61.17	-305	52.9	-97.25	-18.03	-385.5	67.51		-215.4	-59.32	331.9	-80.31	0.767	406.1	437.3	-315.9	758.2	460.6	582.6	-138.8
198.1	95.61	-242.3	208.8	-35.94	70.7	-308.2	62.43	-148.2	-26.52	-378.4	73.07		-131.4	-48.81	377.5	-74.95	87.61	394.1	432.7	-297.4	736.1	451.2	592.5	-124.8
169.5	60.67	-273.5	206.1	-75.65	75.47	-317.7	66.4	-168.7	-45.62	-377.6	73.86		-39.46	-22.55	415	-76.29	162.4	375.4	447	-284.9	692.3	442	589.7	-108
149.7	44.78	-316.3	191.9	-113.8	81.82	-318.5	56.87	-204.8	-65.42	-377.6	77.83		23.58	-12.04	457.9	-74.95	239.9	352.7	468.6	-292.3	662.1	427.2	571.4	-112.2
121.9	46.37	-331.4	185.6	-183.6	72.29	-324.9	37.02	-221	-77.44	-372	80.21		99.75	8.972	483.4	-68.24	317.4	348.7	495.1	-287.5	644.5	429.4	570	-93.94
78.19	46.37	-342.1	184.7	-217.8	68.32	-329.6	31.46	-267	-87.34	-375.2	77.04		186.4	23.42	499.5	-61.54	390.9	336.6	505.7	-281.8	647.9	427.2	586.8	-82.72
12.27	75.75	-347.5	191	-244	70.7	-328	28.29	-288.2	-88.76	-377.6	61.15		273.1	26.04	508.9	-60.2	437.7	319.3	497	-262	660.8	435.4	602.3	-93.94
-21.08	80.52	-352.8	198.1	-260.7	70.7	-325.7	56.87	-300.9	-81.69	-375.2	50.83		383.4	37.86	504.9	-48.13	456.4	315.3	471	-238.8	670.6	444.9	613.5	-84.12
-52.05	81.31	-351.9	201.7	-286.9	84.2	-307.4	79.11	-310.8	-71.78	-376.8	27.8		499	52.31	506.2	-45.45	476.4	316.6	450.4	-222.1	677.5	451.8	641.5	-89.73
-95.73	68.61	-354.6	191.9	-292.4	88.17	-298.7	83.08	-318.6	-47.03	-376	30.18		587	47.06	525	-45.45	456.4	316.6	431.7	-221.3	675	462.5	631.7	-81.31
-159.3	31.28	-356.4	177.6	-287.7	92.14	-294.7	75.14	-311.6	-25.11	-380	34.95		668.4	62.82	542.4	-33.38	449.7	331.3	430	-209.3	655.2	466.3	633.1	-74.3
-197.4	-2.07	-358.2	144.6	-280.5	98.5	-274.8	64.02	-315.1	-13.79	-382.3	27.8		667.1	53.62	562.5	-33.38	437.7	331.3	423.5	-212.2	639.4	463.4	633.1	-84.12
-237.9	-29.07	-358.2	133.9	-282.1	93.73	-273.2	59.26	-307.3	-6.716	-380	19.86		692	47.06	574.6	-44.11	455	347.3	412.8	-213.9	632.2	455.9	648.6	-79.91
-256.1	-47.33	-351	132.2	-283.7	81.82	-255	64.82	-311.6	-18.03	-380.8	7.949		755.1	39.18	565.2	-50.81	453.7	362	348.5	-206.5	617.7	462.5	675.2	-92.53
-283.1	-54.48	-343	131.3	-272.6	73.88	-180.3	106.9	-306.6	-26.52	-380.8	-1.581		806.3	48.37	555.8	-50.81	436.3	363.4	267.1	-206.3	597.2	466	694.8	-85.52
-296.6	-55.28	-329.6	110.8	-260.7	77.85	-144.6	137.9	-302.4	-32.18	-381.6	-5.551		833.9	40.49	553.1	-78.97	420.3	363.4	184.5	-212.8	601	462.5	703.3	-98.14
-303.8	-59.25	-322.5	92.94	-245.6	84.2	-104.9	160.9	-299.5	-40.67	-379.2	-11.11		848.3	29.98	555.8	-89.7	397.6	370	103	-208.6	617	471.6	710.3	-92.53
-310.1	-78.31	-312.7	69.78	-232.9	78.64	-69.95	179.2	-288.2	-47.03	-379.2	-6.345		823.4	27.36	575.9	-104.4	385.6	375.4	34.03	-224	638.5	483.3	700.4	-96.74
-325.2	-110.9	-302	54.63	-219.4	66.73	24.55	183.9	-285.4	-46.32	-379.2	-6.345		770.8	28.67	569.2	-123.2	369.5	378.1	-32.17	-242	651.4	488.3	687.8	-92.53
-328.4	-121.2	-267.3	43.93	-205.9	56.41	87.28	176	-277.6	-39.25	-377.6	5.566		711.7	24.73	539.7	-125.9	360.2	395.4	-110.3	-264.4	647.3	489	679.4	-95.34
-328.4	-122.8	-243.2	44.82	-181.3	35.76	123.8	160.9	-283.3	-29.35	-387.9	-3.169		676.3	28.67	484.7	-131.3	340.1	392.8	-181.6	-287.9	624.9	483.9	687.8	-99.55
-322.8	-119.6	-209.3	54.63	-163.8	35.76	166.7	149.8	-289.6	-5.302	-387.1	-8.728		665.8	19.48	413.7	-133.9	297.4	396.8	-248	-299.3	579.6	482	700.4	-100.9
-295.8	-73.54	-180.8	65.32	-144.7	34.97	241.3	152.2	-291	5.307	-388.7	-22.23		615.9	12.91	337.3	-123.2	265.3	396.8	-294.6	-304.7	564.1	481.4	721.5	-122
-287.9	-80.69	-110.4	110.8	-129.6	37.35	276.3	160.1	-299.5	12.38	-387.9	-30.96		538.4	7.659	256.8	-117.9	211.9	408.8	-330.9	-293.8	558.4	481.7	739.7	-123.4
-269.6	-79.89	-77.46	136.6	-95.5	50.06	281.8	172.8	-306.6	4.6	-389.5	-43.67		399.2	7.659	175	-108.5	178.5	404.8	-335.2	-284.6	567.3	494	749.5	-138.8
-256.1	-85.45	-44.49	162.4	-79.62	54.03	285	188.7	-312.3	1.771	-387.1	-34.93		288.9	6.346	94.58	-87.02	130.4	402.1	-344.4	-290.2	574.8	505	749.5	-133.2
-217.2	-89.42	-3.498	189.2	-62.15	55.61	295.3	181.6	-320.7	-0.351	-386.3	-32.55		172	11.6	32.9	-70.93	91.62	411.5	-349.7	-290.4	561.6	516.4	731.3	-138.8
-188.6	-83.07	66.9	232.8	-51.03	42.91	307.3	169.6	-319.3	3.893	-379.2	-14.29		80.05	7.659	-19.39	-64.22	66.24	422.2	-367.8	-309.6	527.6	522	710.3	-145.8
-164	-67.98	106.1	238.2	-31.18	26.23	310.4	147.4	-316.5	14.5	-380.8	-9.522		6.505	11.6	-74.36	-52.15	40.85	428.8	-386.1	-323.5	483.1	525.8	696.2	-141.6
-117.2	-31.45	137.3	240	-14.5	27.03	307.3	134.7	-304.5	36.43	-376	-17.46		-48.65	14.23	-122.6	-52.15	12.79	435.5	-373	-316.4	416.4	521.1	687.8	-147.2
-55.23	48.75	149.8	250.7	-8.94	27.82	287.4	131.5	-300.2	33.6	-368.8	-17.46		-106.4	1.092	-152.1	-42.77	-4.578	444.9	-349.9	-330.4	357.4	519.5	696.2	-166.9
-21.87	87.67	164	267.6	-3.382	23.06	254	137.9	-289.6	24.4	-340.3	0.802		-164.2	-10.73	-148.1	-34.72	-23.28	444.9	-290.3	-315.3	302.9	530.2	637.3	-164.1
11.48	133.7	164.9	282.7	7.736	-2.356	220.7	145.8	-288.2	18.75	-310.9	23.83		-216.8	-14.67	-138.7	-28.02	-36.64	456.9	-239.1	-328.4	253	543.8	564.4	-165.5
44.83	155.2	156.9	283.6	17.27	-19.03	188.1	145	-276.9	-8.131	-285.5	42.1		-264	-30.43	-132	-41.43	-48.67	459.6	-182.9	-334.7	-107	537	474.6	-159.9
100.4	192.5	151.6	283.6	18.06	-19.83	111.9	115.6	-251.4	-20.15	-260.1	60.36		-329.7	-40.93	-128	-34.72	-60.69	466.2	-118	-360.8	-155.8	506.1	397.5	-161.3
138.5	206	145.3	249.8	15.68	-27.77	74.58	80.7	-242.2	-18.74	-189.4	83.39		-409.8	-51.44	-126.7	-33.38	-27.29	479.6	-75.98	-382.2	-195.5	484.2	331.6	-168.3
164	204.4	133.7	229.3	0.589	-16.65	24.55	73.55	-230.2	-20.86	-162.4	83.39		-465	-75.08	-125.3	-44.11	-11.26	484.9	18.3	-410	-195.5	460.4	267.1	-189.3
197.3	203.6	118.6	214.1	-19.26	-7.915	-37.39	58.46	-180	-3.887	-131.4	68.3		-518.8	-82.96	-99.83	-42.77	39.51	471.6	98.57	-415.6	-187.6	454.5	222.2	-203.3
273.5	169.5	95.41	201.7	-39.91	4.791	-143	52.9	-146.8	-1.058	-101.2	57.98		-534.6	-81.64	-59.61	-42.77	86.28	462.2	202.6	-411.1	-180.8	445.3	163.3	-224.4
303.7	150.4	41.95	206.1	-54.21	13.53	-195.4	40.99	-125.5	-1.765	-18.64	49.24		-524.1	-77.7	-11.34	-38.75	135.7	446.2	304.5	-426.7	-183.6	448.9	83.36	-235.6
323.6	137.7	2.74	208.8	-104.2	20.67	-255.8	19.55	-109.3	-20.15	5.183	56.39		-543.8	-98.72	50.33	-33.38	191.8	439.5	403.6	-437.1	-186.4	453.7	27.26	-245.4
348.2	128.2	-37.36	216.8	-117.7	19.88	-299.5	1.286	-58.35	-45.62	40.12	58.77		-560.8	-102.7	106.6	-32.04	241.3	446.2	469.2	-445.8	-194.7	459.6	-52.69	-237
367.2	126.6	-77.46	223	-142.4	18.29	-378.9	-9.832	-36.43	-53.4	63.95	73.86		-584.5	-105.3	183.1	-28.02	284	434.2	530.5	-441.2	-163	489.8	-98.97	-232.8
368	126.6	-159.4	217.7	-160.6	31.79	-416.2	-20.95	-5.306	-60.47	137.8	80.21		-591	-115.8	248.8	-21.32	314.8	427.5	561.3	-445.6	-113.8	510	-167.7	-238.4
367.2	118.6	-199.5	203.4	-196.4	55.61	-427.3	-22.54	20.86	-55.52	154.5	77.04		-568.7	-117.1	330.6	-32.04	348.2	426.2	582.6	-442.3	-50.65	535	-212.6	-235.6
375.2	105.1	-234.3	195.4	-212.2	71.5	-435.2	-25.71	61.18	-34.3	185.4	68.3		-526.7	-104	394.9	-36.07	361.5	420.8	593.5	-450	42.63	536.6	-271.5	-246.8
377.6	73.37	-265.5	187.4	-220.2	88.17	-428.9	-35.24	82.4	-20.15	206.1	69.1		-463.6	-105.3	431.1	-22.66	368.2	406.1	613.6	-453.4	134.7	535.8	-302.3	-245.4
370.4	71.78	-295.8	181.2	-233.7	99.29	-432.1	-52.71	88.76	-8.131	222.8	78.63		-388.8	-90.84	470	-15.95	381.6	398.1	622.2	-470.5	223.6	522.7	-322	-242.6
353	71.78	-311.8	183.8	-259.9	110.4	-435.2	-57.48	98.66	13.09	228.3	86.57		-304.7	-88.21	474	-11.93	405.6	391.4	617.1	-478.7	287.1	508.5	-316.4	-238.4
342.6	78.14	-310	187.4	-280.5	108	-435.2	-49.54	98.66	26.53	224.4	96.89		-231.2	-75.08	476.7	0.136	433.7	384.7	607.7	-478.9	351.4	494.2	-313.5	-221.6
287	112.3	-315.4	189.2	-286.9	107.2	-438.4	-52.71	98.66	39.96	211.7	117.5		-170.8	-75.08	480.7	10.86	455	384.7	617.4	-489.3	413.7	473.9	-293.9	-211.7
254.5	139.3	-318.9	161.6	-297.2	96.11	-441.6	-69.39	97.25	32.18	175.1	91.33		-114.3	-67.2	508.9	24.27	471.1	390.1	629.6	-497	477.2	463.6	-279.9	-214.5
232.2	157.5	-321.6	142	-298.8	93.73	-436.8	-82.1	97.96	25.82	175.1	104		-56.53	-61.94	522.3	17.57	480.4	387.4	640.4	-499.3	530	466.8	-261.7	-227.2
186.2	177.4	-326.1	133	-305.1	88.17	-415.4	-90.04	91.59	-3.18	149.7	103.2		-2.687	-67.2	531.7	25.61	473.8	386.1	629.7	-499.6	572.5	461.2	-211.2	-227.2
117.9	187.7	-323.4	133.9	-302.8	76.26	-397.1	-83.68	83.1	-20.86	117.2	112.8		87.93	-79.02	545.1	21.59	507.2	396.8	592.1	-491.4	597.5	450.5	-148.1	-225.8
81.36	184.5	-323.4	123.2	-300.4	61.97	-382.8	-61.45	65.42	-25.11	36.15	118.3		153.6	-84.27	542.4	26.95	519.2	406.1	544.7	-467.5	598.3	437	-56.89	-223
46.42	167.9	-318.1	92.05	-286.9	34.97	-352.7	-32.86	37.84	-32.89	-13.88	106.4		249.5	-101.3	567.9	16.22	520.5	428.8	498.3	-436.9	571.7	430.7	4.817	-224.4
8.304	154.4	-315.4	67.99	-267.8	22.26	-341.5	1.286	-15.21	-39.96	-46.44	100.9		320.4	-109.2	596	9.521	495.1	439.5	462.7	-404.6	569.3	429.9	79.15	-241.2
-62.37	79.72	-311.8	50.17	-255.1	13.53	-318.5	61.64	-54.11	-32.18	-82.96	89.74		413.6	-110.5	616.1	1.476	453.7	454.2	426.8	-366.9	572.1	431.5	161.9	-245.4
-89.37	51.14	-302.9	28.79	-226.5	7.967	-309	74.34	-84.52	-26.52	-173.5	96.1		449.1	-121	626.9	-5.228	392.2	466.2	410	-340.8	587.6	438.6	251.7	-251
-122.7	22.55	-297.6	19.87	-176.5	10.35	-297.9	83.87	-116.3	-19.45	-218	108.8		542.3	-147.3	628.2	-13.27	334.8	474.3	398.7	-321.1	598.3	441.8	307.8	-238.4
-155.3	1.901	-294	17.2	-140	16.7	-285.2	81.49	-168.7	1.771	-269.6	119.9		630.3	-167	620.2	-14.61	254.6	478.3	387.8	-313.4	592.4	444.9	366.7	-225.8
-216.4	-11.6	-293.1	17.2	-112.2	23.06	-276.4	52.11	-197	4.6	-301.3	120.7		702.5	-189.3	616.1	-22.66	173.1	490.3	392.9	-306.6	571.7	445.3	422.8	-221.6
-236.3	-18.75	-284.2	-16.66	-89.15	27.82	-260.5	41.79	-221.7	-1.765	-368.1	131		735.4	-198.5	626.9	-36.07	91.62	482.3	404.1	-320.9	535.6	444.6	487.3	-217.4
-265.7	-41.78	-283.3	-30.03	-31.97	22.26	-254.2	17.17	-247.9	-4.594	-386.3	140.6		747.2	-202.5	653.7	-52.15	35.51	513	425.1	-309.6	516.1	440.6	505.5	-214.5
-293.5	-54.48	-276.2	-53.19	-9.735	25.44	-254.2	2.874	-276.9	1.771	-402.2	152.5		782.6	-232.7	693.9	-78.97	-17.94	519.7	429.7	-286.8	514.2	443.4	504.1	-186.5
-333.2	-85.45	-276.2	-54.09	6.148	19.09	-259.7	27.49	-298.1	8.137	-397.4	160.4		811.5	-248.4	715.4	-95.06	-62.03	525	429	-264.1	521.3	459.6	501.3	-180.9
-344.3	-80.69	-266.4	-80.82	22.82	23.85	-266.9	46.55	-304.5	21.57	-401.4	173.1		829.9	-264.2	724.7	-119.2	-103.5	521	422.9	-237.6	507.4	469.2	495.7	-171.1
-352.2	-82.28	-244.1	-77.25	57.77	23.06	-274.8	54.49	-305.2	35.72	-407	162		818.1	-270.8	685.9	-115.2	-144.9	519.7	430	-209.3	472.5	471.5	506.9	-176.7
-357.8	-86.25	-230.7	-71.91	71.27	9.556	-278.8	48.14	-303.1	40.67	-406.2	146.9		806.3	-278.6	632.2	-120.5	-187.6	518.4	444.4	-199.6	423.3	475.5	522.3	-166.9
-372.1	-110.9	-208.4	-63	81.59	3.997	-287.5	24.32	-305.2	36.43	-405.4	139.8		795.8	-294.4	549.1	-101.8	-226.4	525	493.4	-187.4	343.5	472.3	537.8	-169.7
-380	-117.2	-157.7	-25.57	97.47	-6.327	-297.1	18.76	-306.6	33.6	-398.2	137.4		827.3	-318	455.2	-89.7	-275.8	538.4	502.4	-175.1	271.6	455.7	529.3	-159.9
-380.8	-121.2	-128.3	-0.621	113.4	-17.44	-303.4	15.58	-306.6	23.7	-387.9	139.8		848.3	-353.5	341.3	-77.63	-287.8	538.4	510.3	-169.5	184.3	448.9	516.7	-152.8
-375.3	-115.6	-94.39	30.57	126.1	-15.06	-309	33.84	-300.2	30.77	-385.5	142.9		853.6	-385	219.3	-62.88	-297.2	538.4	512.1	-142.8	109.7	440.6	515.3	-148.6
-372.1	-125.2	-58.75	67.1	123.7	-17.44	-313.7	56.08	-291	30.06	-384.7	140.6		814.2	-400.8	121.4	-45.45	-315.9	546.4	500	-137.8	39.06	439	504.1	-150
-368.1	-145.8	15.22	118.8	121.3	-10.3	-318.5	60.84	-286.1	40.67	-372	103.2		748.5	-410	42.29	-26.68	-299.9	542.4	495.3	-116.6	-25.24	436.6	512.5	-154.2
-362.5	-162.5	54.42	143.7	118.1	-21.41	-320.1	49.73	-284	42.09	-370.4	91.33		631.6	-410	-30.11	-19.98	-309.2	541.1	519.4	-118.5	-114.9	437	526.5	-155.6
-353	-177.6	91.85	151.8	122.1	-35.71	-327.2	40.2	-261.3	22.99	-370.4	84.18		508.2	-385	-103.9	-21.32	-319.9	549.1	536.9	-124.7	-193.9	439.8	542	-158.4
-310.9	-183.1	123.9	154.4	122.9	-42.86	-326.5	29.87	-247.2	7.429	-368.8	72.27		386	-356.1	-161.5	-10.59	-319.9	555.8	542.1	-119.2	-249.9	446.9	551.8	-161.3
-272.8	-169.6	172.9	174.9	114.1	-43.65	-325.7	36.23	-239.4	3.893	-368.8	73.86		271.8	-324.6	-199.1	8.18	-301.2	569.1	531.7	-128.8	-295.1	450.1	560.2	-154.2
-252.2	-150.6	188.1	192.7	101.4	-46.83	-321.7	41.79	-227.4	-2.473	-370.4	69.1		172	-281.3	-205.8	10.86	-267.8	569.1	535.8	-130	-324.9	446.9	557.4	-151.4
-214.8	-130.7	182.7	211.5	86.35	-42.06	-322.5	31.46	-177.9	3.893	-369.6	57.18		101.1	-252.4	-204.4	16.22	-223.7	567.8	538.6	-135.3	-321	434.3	558.8	-157
-149.7	-56.86	178.3	223.9	66.5	-30.94	-302.6	27.49	-149.6	11.67	-370.4	40.51		44.59	-230	-181.6	29.63	-183.6	567.8	506.9	-145.6	-305.4	432.1	589.7	-155.6
-117.2	-21.13	167.6	233.7	40.29	-21.41	-272.5	39.4	-113.5	27.94	-370.4	24.63		-30.27	-234	-169.6	33.66	-78.06	542.4	444.1	-144.8	-277.1	426.5	610.7	-165.5
-81.43	18.58	155.1	232	-12.91	17.5	-238.3	61.64	-93.71	36.43	-368.1	11.13		-84.11	-232.7	-153.5	41.7	6.111	521	353.5	-148.9	-218.4	432.8	630.3	-165.5
-44.9	48.75	152.4	219.5	-48.65	35.76	-202.6	90.23	-40.67	44.21	-370.4	12.71		-160.3	-239.2	-145.4	37.68	79.6	499.6	250.6	-146.7	-161.1	423.7	637.3	-168.3
13.86	81.31	142.6	207.9	-71.68	50.85	-116.8	138.7	-10.26	35.72	-372	11.92		-220.7	-239.2	-129.3	52.43	159.8	468.9	174.6	-150.3	-110.9	421.5	640.1	-164.1
44.83	88.46	90.07	202.5	-111.4	58.79	-83.45	153.8	23.69	25.82	-368.8	21.45		-282.4	-230	-89.11	43.04	234.6	462.2	95.09	-168.8	-52.9	433.6	623.3	-165.5
74.22	90.84	63.33	205.2	-177.3	55.61	-23.89	164.9	49.15	6.015	-371.2	38.92		-315.2	-222.2	-30.11	51.09	313.4	435.5	25.01	-190.9	2.979	451.2	606.5	-154.2
110	78.93	28.58	217.7	-206.7	62.76	6.282	163.3	102.9	-13.79	-373.6	27.8		-337.6	-197.2	31.56	39.02	366.9	423.5	-61.07	-213.5	69.46	476	609.3	-148.6
169.5	62.25	-12.41	223.9	-232.9	66.73	105.5	133.1	117.1	-20.86	-372	23.83		-327.1	-170.9	86.53	26.95	408.3	416.8	-133.7	-241.1	138.8	508.5	617.7	-152.8
201.3	72.58	-81.91	221.3	-252.7	77.85	150	118.8	128.4	-23.69	-371.2	-8.728		-328.4	-147.3	152.2	2.817	449.7	403.4	-212.8	-271.5	243.5	538.2	652.8	-158.4
212.4	76.55	-122.9	211.5	-290.1	100.9	202.4	110.1	142.5	-22.98	-374.4	-16.67		-344.1	-142.1	223.3	-2.546	472.4	390.1	-290.9	-292.6	582.2	529	659.8	-164.1
227.5	94.02	-162.1	193.6	-300.4	113.6	242.9	118	148.2	-17.33	-374.4	-22.23		-353.3	-125	290.3	-15.95	504.5	380.7	-339.2	-286	557.5	516.3	690.6	-173.9
245	134.5	-193.3	179.4	-313.9	126.3	283.4	130.7	145.3	-8.131	-375.2	-29.37		-388.8	-128.9	365.4	-29.36	480.4	368.7	-360.9	-276	529.2	509.9	701.9	-185.1
251.3	147.2	-251.2	165.1	-319.4	130.3	295.3	143.4	130.5	-2.473	-373.6	-23.02		-396.7	-123.7	401.6	-32.04	517.8	360.7	-366.1	-280.2	510.8	500.7	692	-154.2
257.7	151.2	-266.4	162.4	-335.3	122.3	289.8	159.3	119.2	7.429	-376	-32.55		-379.6	-102.7	431.1	-34.72	524.5	355.3	-359.6	-274.6	508	501.5	713.1	-186.5
262.4	143.3	-286.9	166	-333.7	120.7	284.2	167.3	73.91	32.18	-376.8	-46.05		-332.3	-84.27	463.3	-37.41	512.5	355.3	-345.9	-284.9	515	507.1	724.3	-190.7
271.2	125	-286.9	173.1	-332.9	111.2	284.2	161.7	54.81	26.53	-376.8	-54.79		-281.1	-68.51	451.2	-25.34	519.2	360.7	-341.7	-292.8	524.9	512.1	746.7	-180.9
270.4	121.8	-285.1	189.2	-322.6	100.9	286.6	139.5	31.47	16.62	-377.6	-61.93		-229.9	-67.2	444.5	-24	532.5	375.4	-352.9	-319.8	527.1	509.9	766.4	-182.3
254.5	119.4	-282.4	191.9	-305.9	81.82	284.2	121.2	9.547	6.722	-376	-58.76		-183.9	-63.26	436.5	-19.98	524.5	375.4	-359.1	-333.4	540.5	527.6	755.1	-190.7
236.2	127.4	-283.3	183.8	-293.2	77.85	270.7	106.9	-24.4	-39.96	-373.6	-57.17		-143.2	-59.32	444.5	-19.98	511.2	382.1	-333.1	-353.9	495.2	514.9	739.7	-180.9
180.6	162.3	-285.1	168.7	-279.7	61.17	213.5	107.7	-56.23	-63.3	-379.2	-57.17		-95.93	-56.69	447.2	-13.27	489.8	390.1	-285	-357.8	527.8	493	739.7	-194.9
160	165.5	-282.4	136.6	-266.2	45.29	179.4	114.8	-83.81	-86.64	-380.8	-66.7		-47.34	-64.57	472.7	-17.29	477.8	410.1	-199.7	-352.6	542.6	500	756.5	-193.5
133	167.9	-281.5	121.5	-248	17.5	132.5	129.9	-108.6	-99.37	-382.3	-79.4		2.566	-73.76	488.8	-25.34	479.1	418.1	-119.6	-352.8	556.1	495.8	776.2	-192.1
112.3	159.9	-280.6	120.6	-221	15.11	76.96	143.4	-160.2	-115.6	-381.6	-85.76		93.18	-76.39	487.4	-29.36	448.4	416.8	-49.91	-361.4	569.5	505.7	783.2	-207.5
57.54	119.4	-281.5	115.2	-197.9	6.379	-7.218	139.5	-180	-100.8	-382.3	-82.58		169.4	-80.33	492.8	-24	385.6	423.5	27.96	-376.4	553.2	506.4	780.4	-218.8
29.74	82.9	-286.9	126.8	-181.3	8.762	-63.6	122.8	-194.9	-105.7	-382.3	-78.61		271.8	-101.3	479.4	-26.68	340.1	423.5	109.7	-387.2	535.6	502.2	766.4	-221.6
9.098	48.75	-288.6	125	-136.8	21.47	-129.5	127.6	-211.1	-93	-385.5	-76.23		353.2	-123.7	483.4	-24	272	422.2	183.4	-395.7	502.3	493.7	790.2	-230
-25.05	19.37	-289.5	113.4	-117.7	30.2	-174	128.3	-228.1	-61.88	-387.9	-91.32		460.9	-132.9	507.5	-32.04	226.6	420.8	239	-379.3	485.3	489.4	815.5	-248.2
-94.14	-2.864	-294	92.05	-105.8	15.11	-257.4	156.1	-235.9	-37.84	-391.9	-99.26		573.8	-160.4	539.7	-38.75	197.2	427.5	292.3	-377.7	462	484.5	858.9	-255.2
-141	-6.04	-297.6	73.34	-78.82	17.5	-303.4	171.2	-238	-15.91	-392.7	-109.6		665.8	-186.7	543.7	-42.77	145.1	423.5	325.3	-366	454.9	489.4	849.1	-251
-168.8	-8.423	-294.9	56.41	-47.85	20.67	-331.2	166.5	-242.2	-1.765	-392.7	-118.3		726.2	-192	565.2	-53.5	95.63	418.1	370.6	-363.3	434.4	490.1	847.7	-267.8
-212.5	-26.69	-292.2	56.41	-28	19.88	-362.2	158.5	-250	7.429	-391.9	-115.9		777.4	-211.7	557.1	-57.52	52.88	416.8	406.6	-362.2	384.9	486.6	843.5	-270.6
-288.7	-71.95	-286	50.17	-18.47	19.88	-397.9	151.4	-258.5	8.844	-393.5	-111.2		808.9	-224.8	555.8	-57.52	19.47	419.5	432.1	-365.5	319.8	483.1	844.9	-273.5
-316.5	-83.07	-273.5	16.31	-8.94	8.762	-409	162.5	-259.2	6.015	-396.6	-125.5		823.4	-239.2	574.6	-73.61	-0.569	422.2	436	-362.7	237.1	466.1	892.6	-295.9
-343.5	-96.57	-266.4	-0.621	12.5	4.791	-415.4	176.8	-264.2	8.844	-395.8	-145.3		866.7	-272.1	589.3	-89.7	-37.98	431.5	431.7	-350.8	140.2	425.8	922	-336.6
-353	-102.9	-250.3	-7.749	26.79	-4.738	-411.4	181.6	-268.4	31.48	-388.7	-160.4		898.2	-283.9	563.9	-91.04	-59.36	424.8	426	-341.6	51.78	405.3	916.4	-325.3
-365.7	-106.9	-234.3	-11.31	29.97	-5.533	-413	169.6	-270.5	37.13	-388.7	-157.2		920.5	-298.3	494.1	-95.06	-66.04	418.1	435.4	-342.7	-27.43	376.3	915	-339.4
-374.5	-118	-179	10.07	37.91	-4.738	-410.6	156.1	-271.2	33.6	-383.1	-162.8		899.5	-318	443.2	-89.7	-76.73	420.8	450.2	-346.2	-112.3	349.4	912.2	-340.8
-374.5	-137.9	-147.9	29.68	44.27	-29.36	-406.7	126.8	-275.5	24.4	-383.9	-160.4		843.1	-316.7	361.4	-81.65	-102.1	430.2	478.6	-358.7	-197.2	324.6	901	-349.2
-383.2	-152.2	-121.1	50.17	50.62	-42.06	-405.9	106.1	-274.1	10.97	-385.5	-157.2		805	-316.7	272.9	-81.65	-114.1	438.2	499.1	-372.8	-300.4	291.4	891.2	-352
-383.2	-162.5	-93.5	71.56	54.59	-51.59	-400.3	74.34	-275.5	-2.473	-386.3	-162.8		781.3	-348.2	183.1	-57.52	-128.8	452.9	500.3	-368.7	-381.1	263.1	902.4	-363.2
-375.3	-160.1	-20.43	132.2	56.18	-54.77	-391.6	60.84	-269.8	-4.594	-386.3	-172.3		760.3	-381.1	110.7	-40.09	-140.9	467.6	508	-360.5	-430.6	246.1	936.1	-384.2
-364.9	-143.4	11.65	163.3	64.12	-50	-391.6	67.2	-262	6.015	-381.6	-186.6		692	-399.5	34.24	-30.7	-148.9	456.9	504.6	-336.6	-461	226.3	941.7	-392.7
-350.6	-143.4	45.51	191.9	68.09	-43.65	-380.5	78.32	-250.7	11.67	-369.6	-182.6		605.4	-406	-16.71	-14.61	-139.5	440.9	510.8	-320.4	-476.5	210.8	906.6	-401.1
-317.3	-155.3	69.57	206.1	71.27	-34.12	-380.5	67.99	-238.7	22.28	-352.2	-169.1		484.5	-398.1	-75.7	-5.228	-154.2	436.8	519.6	-302.7	-478.7	192.4	833.7	-381.4
-309.3	-161.7	137.3	227.5	76.03	-19.83	-372.5	41.79	-226	18.75	-306.1	-123.9		362.4	-382.4	-124	2.817	-160.9	426.2	536.9	-299.5	-462.4	180.4	693.4	-380
-282.3	-159.3	167.6	235.5	76.03	-19.83	-365.4	21.14	-217.5	8.844	-268.8	-93.7		258.7	-345.6	-168.2	5.499	-175.6	434.2	567.4	-291.9	-438.4	181.1	565.8	-360.4
-249	-153	174.7	245.3	87.15	-23.8	-364.6	10.82	-193.4	-0.351	-231.5	-60.35		165.4	-310.2	-169.6	18.91	-194.3	434.2	572	-267.8	-388.8	177.5	453.6	-353.4
-176.7	-118	181	257.8	93.5	-30.15	-342.3	15.58	-170.8	-2.473	-190.2	-26.99		87.93	-277.3	-162.9	13.54	-201	439.5	561.2	-220	-325.2	181.8	341.4	-345
-151.3	-89.42	176.5	256.9	101.4	-32.53	-332	35.43	-139	2.478	-111.6	11.13		28.83	-251.1	-165.5	1.476	-211.7	452.9	536	-182.1	-229	194.5	225	-343.6
-112.4	-52.1	178.3	251.6	96.68	-36.5	-323.3	54.49	-110.7	10.97	-61.52	17.48		-42.09	-231.4	-168.2	-7.909	-213	454.2	505.7	-149.6	-122.2	191.7	139.5	-345
-86.2	-22.72	173.8	233.7	94.29	-38.09	-320.9	72.76	-44.91	48.45	-32.14	18.27		-110.4	-222.2	-168.2	-10.59	-214.3	436.8	483.5	-125	-4.801	198.7	83.36	-357.6
-18.7	60.67	169.4	226.6	91.12	-46.03	-319.3	85.46	-15.21	63.3	3.594	13.51		-166.8	-226.1	-168.2	-11.93	-215.7	450.2	481.5	-101	106.2	209.4	-6.403	-384.2
11.48	78.93	138.2	204.3	91.12	-53.18	-317.7	71.17	15.2	71.79	82.21	18.27		-229.9	-234	-150.8	-21.32	-215.7	462.2	492.3	-60.61	247.7	214.4	-82.14	-401.1
50.39	103.5	122.1	204.3	81.59	-63.5	-315.3	69.58	54.81	76.03	118.7	36.54		-308.7	-240.5	-118.6	-10.59	-205	468.9	517.5	-57.18	385.8	216.6	-142.4	-394.1
78.19	111.5	96.3	205.2	78.41	-69.86	-314.5	52.11	126.2	64.01	148.9	61.15		-367.8	-236.6	-66.32	-11.93	-187.6	475.6	517.8	-21.13	539.6	230.1	-188.7	-384.2
140.9	106.7	57.1	207.9	72.06	-68.27	-308.2	48.14	167.3	53.4	172.7	73.07		-399.3	-222.2	4.746	-6.568	-176.9	475.6	523.8	-0.921	655.3	240.2	-226.6	-366
180.6	89.25	-19.54	223.9	68.88	-64.3	-297.9	60.84	204.8	48.45	233.1	88.95		-404.5	-215.6	66.42	-9.25	-148.9	476.9	515.4	12.17	722.7	260.4	-265.9	-342.2
209.2	78.14	-56.07	234.6	56.97	-46.03	-300.2	46.55	219.6	45.62	247.4	90.54		-398	-195.9	125.4	-7.909	-120.8	475.6	515.1	24.18	757.5	261.5	-305.1	-339.4
249.7	68.61	-104.2	242.6	48.24	-35.71	-298.7	48.93	239.4	44.21	282.3	85.77		-373	-167	199.2	-6.568	-96.77	462.2	513.7	24.14	754.1	261.5	-344.4	-343.6
282.3	76.55	-145.2	239.1	41.88	-20.62	-297.1	51.32	253.6	43.5	280.7	92.92		-346.8	-151.2	274.2	-10.59	-52.68	454.2	508	37.31	738.4	262.6	-352.8	-340.8
283.9	86.87	-224.5	223.9	18.85	-3.15	-288.3	63.23	249.3	42.09	274.4	109.6		-331	-136.8	327.9	-11.93	-11.26	434.2	480.3	27.13	691.2	270.5	-354.2	-340.8
286.2	120.2	-245	216.8	-9.735	27.82	-276.4	68.79	244.4	39.96	260.1	119.9		-303.4	-128.9	372.1	-15.95	23.48	428.8	454	14.31	646.3	273.9	-330.4	-333.8
286.2	136.9	-263.7	218.6	-21.65	35.76	-266.9	71.17	224.6	39.96	246.6	131		-294.2	-125	415	-25.34	55.55	415.5	443.7	0.655	594.7	267.1	-285.5	-321.1
260	179.8	-280.6	211.5	-36.73	34.97	-255	46.55	197	35.72	215.6	133.4		-294.2	-125	420.4	-25.34	90.29	416.8	438.1	-34.22	564.3	267.1	-256	-318.3
253.7	190.9	-287.8	221.3	-51.82	33.38	-239.1	40.2	171.5	39.96	169.6	115.9		-290.3	-123.7	407	-28.02	142.4	426.2	418.4	-44.16	546.4	275	-222.4	-329.6
245.7	186.1	-286.9	231.1	-85.18	15.91	-216.9	37.02	136.1	35.72	143.4	105.6		-261.4	-121	411	-24	174.5	432.8	383.7	-46.55	540.8	278.4	-188.7	-339.4
234.6	180.6	-288.6	222.2	-111.4	19.88	-191.5	44.96	47.74	32.89	101.3	86.57		-211.5	-111.8	421.7	-25.34	225.2	436.8	309.4	-62.15	550.9	289.6	-138.2	-359
219.5	152	-289.5	207	-126.5	17.5	-127.1	87.84	3.181	38.55	69.51	84.98		-161.6	-92.15	439.2	-25.34	245.3	439.5	212.4	-75.77	563.2	301.9	-65.31	-361.8
205.2	132.1	-294	161.6	-133.6	24.64	-78.69	117.2	-37.84	18.04	-19.44	91.33		-99.87	-69.82	471.3	-28.02	296	435.5	123.3	-86.48	566.6	306.4	31.46	-363.2
186.2	119.4	-297.6	142	-180.5	57.2	-54.87	136.3	-78.15	1.771	-63.91	103.2		-51.28	-56.69	483.4	-36.07	324.1	423.5	38.59	-110.4	546.4	319.9	110	-356.2
156.8	119.4	-296.7	129.5	-197.1	77.85	2.311	146.6	-177.2	-58.35	-138.6	120.7		2.566	-51.44	508.9	-42.77	344.1	412.8	-36.9	-130	529.5	321	187.1	-326.7
90.1	140.1	-294.9	115.2	-213.8	88.97	92.05	150.6	-206.2	-68.25	-178.3	135		57.72	-46.19	510.2	-37.41	356.2	404.8	-118.5	-169.9	497	328.9	261.5	-323.9
69.45	144	-294.9	109	-229.7	100.1	150	144.2	-246.5	-75.32	-291	142.2		130	-46.19	512.9	-30.7	385.6	392.8	-208.3	-200.6	466.7	340.1	327.4	-321.1
33.72	135.3	-290.4	115.2	-260.7	108.8	189.7	131.5	-276.2	-81.69	-340.3	139		236.3	-38.31	504.9	-17.29	433.7	399.4	-301.9	-239.5	452.1	346.8	405.9	-326.7
6.715	131.3	-294	124.1	-276.6	97.7	240.5	118	-310.1	-67.54	-364.9	137.4		296.7	-31.74	491.5	-17.29	452.4	390.1	-366.7	-258.8	434.1	368.2	443.8	-315.5
-55.23	79.72	-285.1	144.6	-290.1	94.53	312	108.5	-321.5	-56.93	-390.3	145.3		359.8	-31.74	472.7	-1.205	479.1	386.1	-410	-282.8	442	397.4	466.2	-298.7
-82.23	41.61	-284.2	182.1	-304.4	98.5	336.6	111.7	-326.4	-43.49	-405.4	166.8		412.3	-36.99	452.6	9.521	491.1	386.1	-443.1	-291.9	426.2	418.7	473.2	-291.7
-106	19.37	-273.5	207.9	-309.1	88.17	353.3	122	-327.8	-28.64	-407.8	178.7		481.9	-25.17	417.7	22.93	497.8	370	-448	-308	403.8	422.1	474.6	-258
-137	4.283	-274.4	225.7	-307.5	82.61	350.9	123.6	-329.9	14.5	-409.3	183.4		576.5	-31.74	398.9	25.61	495.1	379.4	-447.8	-314.7	386.9	440	473.2	-266.4
-183.9	-9.217	-273.5	241.8	-313.1	62.76	344.6	108.5	-321.5	47.74	-415.7	183.4		698.6	-36.99	386.9	36.34	515.2	384.7	-464.4	-337.9	355.5	453.5	483.1	-248.2
-206.1	-10.81	-265.5	240.9	-313.1	53.23	348.5	80.7	-317.2	66.84	-421.3	160.4		795.8	-40.93	381.5	49.74	549.9	390.1	-462.4	-360.5	330.8	459.1	501.3	-251
-224.4	-30.66	-253.9	233.7	-309.9	25.44	348.5	74.34	-318.6	66.13	-420.5	144.5		831.2	-52.75	381.5	56.45	578	400.8	-456.9	-367	316.2	461.4	525.1	-242.6
-254.5	-55.28	-253.9	213.2	-302.8	7.173	338.2	75.93	-317.2	70.38	-421.3	137.4		848.3	-60.63	389.6	59.13	588.7	410.1	-427.2	-376.8	314	452.4	522.3	-241.2
-299	-110.1	-255.7	201.7	-293.2	-0.768	289	87.05	-303.8	65.43	-412.5	134.2		873.3	-93.46	393.6	63.15	578	422.2	-371.2	-376.4	327.4	450.1	523.7	-238.4
-316.5	-122.8	-232.5	186.5	-290.9	-10.3	245.3	103.7	-302.4	44.21	-403	106.4		921.9	-134.2	386.9	77.9	561.9	432.8	-293.5	-384.8	335.3	471.5	525.1	-231.4
-318.1	-110.9	-224.5	191	-261.5	-26.18	206.4	110.9	-298.8	27.94	-395.1	87.36		957.3	-159.1	373.5	59.13	541.9	444.9	-217.1	-394.5	353.2	477.1	550.4	-242.6
-326	-122	-215.6	183.8	-248	-21.41	161.9	115.6	-278.3	34.31	-394.3	83.39		970.4	-180.1	350.7	59.13	501.8	456.9	-138	-405.4	389.2	492.8	553.2	-230
-339.5	-137.9	-202.2	169.6	-229.7	-24.59	77.75	93.4	-271.9	30.77	-391.1	85.77		945.5	-192	342.6	48.4	476.4	466.2	-77.15	-431.6	438.6	525.4	557.4	-214.5
-347.5	-155.3	-174.6	147.3	-213	-34.91	34.87	63.23	-260.6	36.43	-387.1	73.86		866.7	-194.6	321.2	48.4	448.4	487.6	-10.67	-467	490.2	551.2	558.8	-208.9
-351.4	-164.9	-143.4	141.1	-185.2	-53.97	-15.95	44.17	-252.9	49.87	-382.3	85.77		759	-182.8	268.9	40.36	427	513	79.49	-490.9	511.8	543.3	553.2	-204.7
-348.3	-172.8	-126.5	149.1	-165.4	-65.09	-59.63	18.76	-230.2	40.67	-384.7	90.54		627.7	-177.5	230	33.66	370.9	537.1	176	-504	564.8	528.2	544.8	-192.1
-330	-166.5	-91.72	158.9	-147.1	-64.3	-171.6	11.61	-221.7	37.13	-383.1	84.98		483.2	-167	181.7	35	330.8	542.4	242.6	-499.3	602.6	516.9	550.4	-182.3
-309.3	-152.2	-43.6	186.5	-120.9	-65.89	-201.8	11.61	-207.6	16.62	-383.9	57.18		345.3	-147.3	117.4	37.68	261.3	566.5	300.8	-482.9	628.7	451.3	565.8	-189.3
-280.8	-134.7	-10.63	198.1	-90.73	-57.15	-242.3	17.96	-200.5	1.064	-381.6	38.92		239	-123.7	61.06	41.7	209.2	567.8	344.2	-461.6	628.7	425.1	603.7	-190.7
-253	-103.7	23.23	208.8	-80.41	-47.62	-262.9	31.46	-178.6	-6.009	-383.9	30.18		147	-109.2	14.13	39.02	153.1	573.1	366	-431.5	625.5	410	616.3	-176.7
-191.8	-38.6	47.29	207	-67.71	-38.09	-293.1	68.79	-168	-10.25	-387.1	30.98		73.48	-106.6	-36.82	43.04	99.64	587.8	383.8	-400.3	612	401.2	627.5	-179.5
-159.3	4.283	111.5	193.6	-48.65	-37.3	-307.4	91.02	-160.9	-9.545	-389.5	23.83		14.39	-104	-98.49	36.34	66.24	595.8	381.7	-376.3	596.9	390.9	642.9	-171.1
-121.9	49.55	128.4	183.8	-24.82	-52.39	-316.9	120.4	-153.8	-1.058	-389.5	22.24		-51.28	-110.5	-142.7	28.29	354.8	586.5	384.7	-344.2	591.4	403.6	627.5	-169.7
-87.78	89.25	153.3	182.1	-8.146	-50.8	-329.6	129.9	-156	35.01	-390.3	18.27		-118.3	-114.5	-178.9	28.29	378.9	583.8	401.6	-327.7	597.7	389.3	648.6	-165.5
-17.9	142.5	173.8	181.2	3.765	-50	-353.5	125.2	-162.3	46.33	-387.9	6.36		-183.9	-122.4	-207.1	32.31	390.9	558.4	432.9	-304	586.6	383	672.4	-159.9
18.63	158.3	184.5	189.2	17.27	-43.65	-362.2	110.9	-170.8	54.82	-387.1	-9.522		-265.3	-147.3	-203.1	35	402.9	550.4	460.9	-303.2	569.1	378.2	707.5	-157
48.8	165.5	188.1	195.4	24.41	-36.5	-381.2	113.3	-176.5	50.57	-383.9	-20.64		-327.1	-152.6	-203.1	35	419	545.1	472.4	-285.5	550.9	359.9	697.6	-155.6
94.07	168.7	186.3	191	28.38	-28.56	-373.3	127.6	-191.3	37.13	-381.6	-12.7		-379.6	-161.8	-213.8	33.66	439	543.7	460.9	-259.1	531.8	348.8	694.8	-134.6
173.5	144	191.7	181.2	41.88	-42.06	-364.6	158.5	-198.4	25.11	-376	-9.522		-420.3	-165.7	-215.1	43.04	480.4	545.1	432.4	-242.6	506.4	340.1	675.2	-138.8
215.6	129.8	179.2	165.1	38.71	-49.21	-363	178.4	-203.3	8.844	-373.6	-7.934		-419	-144.7	-219.2	33.66	499.1	555.8	414.4	-221.8	490.5	334.5	687.8	-136
234.6	117.8	163.1	162.4	41.09	-55.56	-360.6	191.1	-221	-20.86	-374.4	-30.17		-405.9	-143.4	-192.3	44.38	525.9	554.4	404.8	-214.1	493.7	334.5	699	-147.2
263.2	110.7	131.1	162.4	40.29	-64.3	-352.7	197.4	-245.8	-41.37	-367.3	-48.43		-396.7	-144.7	-141.4	49.74	521.9	551.8	401.9	-206.2	481.8	325.8	722.9	-148.6
295	121.8	112.3	169.6	42.68	-83.36	-344.7	189.5	-266.3	-49.86	-365.7	-53.2		-391.4	-142.1	-86.43	53.77	513.8	554.4	400.4	-199.6	468.3	321	734.1	-152.8
300.5	140.1	47.29	192.7	45.06	-92.09	-330.4	173.6	-277.6	-54.1	-370.4	-57.96		-404.5	-156.5	-26.09	55.11	561.9	551.8	416.3	-197.7	418.2	311.5	749.5	-150
296.6	148	3.631	204.3	41.09	-104.8	-331.2	142.6	-287.5	-50.57	-372	-63.52		-400.6	-149.9	59.72	47.06	590	567.8	431.4	-209.3	353.9	305.9	752.3	-143
295.8	156	-36.47	204.3	36.32	-116.7	-328.8	122.8	-289.6	-47.03	-371.2	-51.61		-375.7	-147.3	110.7	47.06	616.7	587.8	454.4	-220.6	282.5	302.8	735.5	-145.8
292.6	155.2	-84.59	199	37.91	-116.7	-327.2	103.7	-296	-47.74	-373.6	-42.87		-332.3	-138.1	187.1	44.38	624.7	591.8	455.3	-207.2	209.4	280.5	721.5	-162.7
288.6	125	-151.4	181.2	37.91	-119.1	-319.3	112.5	-299.5	-56.22	-372.8	-34.14		-264	-123.7	274.2	41.7	43.52	578.5	449.5	-191.4	150.6	268.6	700.4	-143
285.5	123.4	-190.6	173.1	29.18	-123.9	-321.7	102.1	-303.8	-66.13	-373.6	-27.79		-190.5	-115.8	330.6	36.34	95.63	571.8	452.1	-187.3	69.63	265.4	707.5	-154.2
260	121	-224.5	162.4	29.97	-127.8	-320.9	94.2	-300.2	-71.78	-379.2	-46.05		-124.8	-104	390.9	33.66	163.8	547.7	473.5	-190.7	-20.9	250.4	732.7	-169.7
211.6	131.3	-247.7	161.6	24.41	-134.2	-320.9	72.76	-293.9	-73.2	-380	-57.96		-64.41	-97.4	433.8	30.97	242.6	543.7	488	-184.9	-115.4	243.2	760.8	-180.9
172.7	143.3	-286	172.3	22.82	-137.4	-320.1	65.61	-291.7	-71.08	-386.3	-68.29		-11.88	-100	451.2	32.31	304.1	530.4	498.5	-177.9	-202.8	226.5	802.8	-196.3
144.1	163.1	-302	186.5	15.68	-128.6	-326.5	76.73	-284	-68.96	-389.5	-92.9		61.66	-98.72	456.6	40.36	368.2	510.3	487.1	-154.2	-272.6	215.4	809.8	-213.1
109.2	158.3	-301.1	193.6	9.324	-118.3	-327.2	87.84	-279.7	-77.44	-387.9	-92.11		156.2	-106.6	463.3	37.68	409.6	491.6	484.8	-165	-337	201.1	811.2	-208.9
30.54	141.7	-305.6	185.6	-0.999	-102.4	-328.8	75.93	-265.6	-78.86	-389.5	-88.93		254.7	-125	490.1	47.06	432.3	471.6	485.5	-146.2	-351.3	191.6	807	-223
1.157	121	-313.6	186.5	-15.29	-92.89	-332.8	65.61	-257.1	-91.59	-389.5	-86.55		361.1	-118.4	479.4	57.79	443	464.9	505.8	-153.6	-356.8	185.2	805.6	-225.8
-33.78	93.22	-316.3	177.6	-47.06	-66.68	-334.4	54.49	-242.2	-88.76	-392.7	-110.4		467.5	-111.8	492.8	64.49	441.7	456.9	531.2	-156.9	-333.8	175.7	815.5	-245.4
-74.28	55.11	-313.6	181.2	-63.73	-58.74	-337.6	51.32	-214.7	-73.91	-390.3	-124.7		554.1	-104	483.4	57.79	439	434.2	531.1	-152.9	-307.6	165.4	878.6	-276.3
-142.6	-11.6	-307.4	166.9	-71.68	-64.3	-340.7	68.79	-198.4	-66.83	-391.1	-135		604	-85.58	491.5	63.15	433.7	431.5	513.6	-148.1	-263.9	166.2	882.8	-287.5
-172	-34.63	-305.6	135.7	-93.12	-66.68	-341.5	81.49	-183.5	-71.78	-387.9	-134.2		690.7	-72.45	503.5	67.17	440.3	422.2	509.3	-138.9	-216.3	160.6	889.8	-287.5
-211.7	-53.69	-293.1	133	-128.1	-61.12	-343.1	65.61	-164.4	-76.74	-389.5	-138.2		778.7	-55.38	518.3	60.47	453.7	422.2	526.8	-143.7	-175	159.8	874.4	-304.3
-237.9	-59.25	-289.5	124.1	-145.5	-53.97	-344.7	56.08	-136.9	-100.8	-389.5	-143.7		801	-42.25	506.2	56.45	480.4	424.8	545.8	-153.8	-135.3	163	885.6	-319.7
-283.9	-64.81	-281.5	99.18	-159	-47.62	-347.1	44.17	-110	-119.9	-388.7	-154.1		791.8	-43.56	519.6	53.77	501.8	428.8	563.4	-159.9	-93.96	165.4	915	-318.3
-318.1	-83.86	-270.8	63.54	-163	-32.53	-353.5	36.23	-83.11	-126.2	-380	-154.8		808.9	-44.87	519.6	53.77	524.5	423.5	559.2	-153.4	-59.02	171.7	884.2	-321.1
-335.5	-90.22	-253.9	39.48	-186.8	-4.738	-357.4	48.14	-73.2	-136.1	-368.1	-135		840.4	-46.19	531.7	47.06	535.2	419.5	551.2	-156.3	5.306	182.1	839.3	-323.9
-350.6	-91.81	-251.2	35.91	-197.1	5.585	-356.6	55.29	-57.64	-140.4	-353	-118.3		890.3	-60.63	529	39.02	544.6	426.2	545.7	-148.4	97.42	180.5	772	-311.3
-357.8	-84.66	-243.2	30.57	-213	5.585	-355	48.14	-44.91	-130.5	-331.5	-92.11		904.8	-60.63	518.3	32.31	570	431.5	559.4	-161.4	203	193.2	659.8	-307.1
-365.7	-83.86	-238.7	26.11	-223.4	-1.562	-355.8	19.55	-41.38	-127.7	-279.9	-33.35		883.8	-67.2	511.6	26.95	607.4	435.5	579.7	-170.1	293.6	204.3	557.4	-297.3
-372.9	-92.6	-231.6	11.85	-240	-11.89	-355	10.02	-31.47	-117.1	-244.2	-15.87		812.9	-56.69	511.6	26.95	616.7	462.2	601.2	-174.8	378.5	205.1	469	-277.7
-376	-102.9	-226.3	-7.749	-244	-5.533	-347.9	14.79	-25.11	-80.27	-221.9	-10.32		738	-64.57	531.7	22.93	624.7	462.2	586.7	-180.6	443.7	221	394.7	-279.1
-380.8	-112.5	-222.7	-22.9	-247.2	-15.86	-340	15.58	-23.69	-67.54	-184.6	-3.963		621.1	-72.45	549.1	13.54	614	483.6	569.2	-177.1	481	236.9	320.4	-286.1
-356.2	-110.1	-214.7	-46.96	-251.1	-20.62	-332.8	7.639	-19.45	-64	-117.9	-14.29		476.7	-50.13	566.5	1.476	594	491.6	565.3	-179.9	492.9	247.2	268.5	-297.3
-341.1	-97.36	-204.9	-57.65	-248	-33.33	-329.6	-7.449	-11.67	-53.4	-82.17	-5.551		355.8	-34.37	573.2	4.158	561.9	503.7	580.3	-191.4	482.6	251.9	171.7	-336.6
-314.1	-83.86	-206.7	-55.87	-248.8	-52.39	-313	-10.63	-9.549	-59.05	-54.38	1.596		266.5	-19.92	559.8	0.136	505.8	518.4	548.6	-201.7	473	251.1	107.2	-329.6
-254.5	-34.63	-194.2	-45.18	-248	-69.86	-285.2	1.286	-6.013	-67.54	-26.58	18.27		202.2	-21.23	512.9	1.476	456.4	519.7	489.9	-203.5	459.5	260.7	35.67	-316.9
-228.3	7.46	-169.2	-15.77	-240.8	-81.77	-248.6	21.93	-2.477	-80.98	48.06	44.48		119.4	-13.35	468.7	5.499	404.3	530.4	405.7	-199.4	450.8	257.5	-51.28	-307.1
-198.2	39.22	-155	10.07	-230.5	-94.47	-216.1	40.2	-3.184	-82.39	97.3	55.6		64.29	-18.61	388.2	6.84	369.5	534.4	336.4	-204.2	460.3	264.6	-118.6	-301.5
-160	83.69	-136.3	26.11	-225.7	-94.47	-197	52.9	-14.5	-91.59	122.7	54.8		-6.627	-26.49	322.5	20.25	336.1	553.1	277.9	-211.3	473.8	275.8	-212.6	-308.5
-99.7	136.1	-109.5	56.41	-215.4	-100	-120	48.93	-25.82	-98.66	171.2	49.24		-47.34	-29.11	235.4	28.29	274.7	577.1	211.7	-228	487.3	282.1	-250.4	-315.5
-58.4	161.5	-54.29	115.2	-209.1	-97.65	-86.63	37.02	-39.96	-100.1	219.6	51.63		-114.3	-33.05	164.3	40.36	237.3	581.1	155.3	-261.7	459.5	288.5	-316.4	-316.9
-33.78	170.3	-32.01	133.9	-199.5	-104	-58.04	36.23	-53.4	-96.54	246.6	65.92		-183.9	-52.75	101.3	40.36	191.8	591.8	78.52	-282.7	465.9	285.3	-365.4	-326.7
4.333	171.8	0.958	144.6	-186	-114.3	-14.37	38.61	-93.71	-84.52	246.6	75.45		-262.7	-63.26	47.65	53.77	163.8	583.8	-16.21	-284.3	460.3	290.1	-364	-314.1
67.86	163.9	18.78	150	-182.9	-110.4	67.43	77.52	-109.3	-73.91	254.5	86.57		-337.6	-69.82	-11.34	51.09	127.7	587.8	-92.15	-289.2	470.7	294.8	-355.6	-293.1
100.4	140.9	79.37	142	-175.7	-113.5	111.1	98.17	-127.7	-56.93	275.2	77.04		-382.2	-61.94	-59.61	53.77	101	589.2	-161.9	-279.3	477.8	305.9	-373.9	-302.9
134.6	121.8	111.5	131.3	-155.1	-99.24	152.4	113.3	-152.4	-32.18	283.1	65.92		-408.5	-56.69	-117.3	52.43	95.63	594.5	-224.4	-285.2	500	313.9	-399.1	-297.3
164	100.4	126.6	124.1	-137.6	-86.53	195.3	120.4	-189.9	-20.15	277.6	65.92		-422.9	-46.19	-158.8	57.79	459.1	594.5	-306.7	-299.7	503.2	327.4	-379.5	-318.3
232.2	86.08	142.6	128.6	-120.9	-80.18	277.1	115.6	-206.2	-22.98	263.3	70.68		-398	-33.05	-178.9	63.15	459.1	585.2	-346.5	-307.6	500.8	337.7	-352.8	-304.3
250.5	91.64	160.5	142	-101.1	-87.33	305.7	126.8	-226	-29.35	202.9	72.27		-396.7	-29.11	-199.1	64.49	451	563.8	-395.7	-315.8	485	348.8	-302.3	-312.7
271.2	103.5	162.2	158	-76.44	-93.68	315.2	129.9	-242.9	-33.59	180.7	72.27		-396.7	-26.49	-192.3	67.17	457.7	555.8	-410.4	-314.9	460.3	352	-256	-314.1
281.5	124.2	156.9	169.6	-58.18	-102.4	320.8	137.1	-274.8	-30.06	138.6	50.04		-409.8	-35.68	-180.3	85.95	464.4	546.4	-393.2	-310.4	446.8	352.8	-194.3	-331
286.2	170.3	147.1	180.3	-44.68	-101.6	304.9	157.7	-288.2	-22.28	116.4	29.39		-433.4	-29.11	-148.1	91.31	484.4	545.1	-373.4	-301.8	429.4	359.9	-135.4	-349.2
298.2	174.2	143.5	177.6	-28.79	-97.65	297.7	153	-295.3	-8.838	41.71	-13.49		-466.3	-43.56	-146.8	91.31	500.5	551.8	-367.6	-318.9	424.6	373.4	-80.73	-378.6
295	174.2	127.5	158	-4.176	-86.53	297.7	143.4	-308	7.429	-7.523	-24.61		-495.2	-46.19	-144.1	93.99	537.9	545.1	-357.7	-336	427.8	386.1	-2.196	-406.7
302.9	174.2	121.3	151.8	8.53	-80.18	289	117.2	-310.8	43.5	-36.91	-34.14		-486	-50.13	-140.1	98.01	559.3	549.1	-363.5	-365.5	433.3	419.5	100.2	-423.5
312.5	144	112.3	138.4	17.27	-76.21	269.9	76.73	-316.5	49.87	-93.29	-39.7		-463.6	-43.56	-122.6	96.67	583.3	559.8	-358.8	-389.4	406.3	430.6	223.6	-422.1
318.8	125	85.61	143.7	29.97	-79.39	237.4	64.02	-324.3	50.57	-193.3	-55.58		-416.4	-50.13	-101.2	99.35	614	559.8	-306.6	-393.2	347.6	441.7	327.4	-424.9
320.4	108.3	67.79	149.1	49.03	-87.33	196.9	63.23	-325.7	45.62	-248.1	-72.26		-342.8	-27.8	-48.89	106.1	646.1	567.8	-239.5	-405.8	283.2	444.1	428.4	-431.9
318	90.05	33.04	162.4	60.15	-82.56	158.8	76.73	-322.9	59.77	-274.3	-68.29		-277.2	-23.86	11.45	104.7	658.1	581.1	-143.3	-408.2	203.8	441.7	498.5	-420.7
274.3	86.08	-1.716	177.6	63.32	-77	56.31	103.7	-321.5	57.65	-300.6	-58.76		-222	-33.05	62.4	106.1	668.8	586.5	-47.04	-412	113.3	429.8	557.4	-396.9
248.1	98.78	-64.98	207	74.44	-61.91	-12.78	102.9	-318.6	64.01	-344.2	-25.4		-161.6	-25.17	121.4	102	664.8	585.2	33.3	-420.3	52.95	418.7	572.8	-377.2
220.3	102	-101.5	208.8	81.59	-41.27	-64.39	98.96	-308.7	76.74	-360.9	0.007508		-97.24	-22.55	191.1	93.99	655.5	590.5	114.9	-427.1	-26.46	411.6	574.2	-340.8
174.3	104.3	-136.3	206.1	87.15	-30.15	-112	91.02	-300.9	93.01	-372.8	33.36		-32.89	-29.11	246.1	95.33	344.1	589.2	195.4	-440.7	-94.75	405.2	554.6	-309.9
127.4	91.64	-163	199	83.18	-33.33	-219.2	92.61	-293.2	95.84	-378.4	61.95		68.23	-43.56	314.5	84.6	392.2	587.8	273.9	-431.6	-176.5	407.6	535	-288.9
94.07	67.81	-237	182.1	84.77	-29.36	-267.7	99.76	-284.7	84.52	-387.9	98.48		162.8	-54.06	380.2	81.92	453.7	562.4	323.1	-424.8	-291.7	401.2	519.5	-269.2
66.27	43.19	-263.7	178.5	93.5	-53.18	-292.3	108.5	-280.4	76.03	-390.3	109.6		287.5	-64.57	421.7	77.9	503.1	547.7	347.9	-406.7	-352.8	389.3	522.3	-258
26.57	-6.04	-279.7	176.7	92.71	-65.09	-314.5	129.1	-242.9	64.01	-407	108.8		421.5	-79.02	445.9	81.92	532.5	531.7	363.4	-388.9	-411.6	379.8	529.3	-253.8
-38.55	-69.57	-292.2	179.4	90.32	-77.8	-344.7	164.9	-215.4	66.84	-407	105.6		563.3	-97.4	462	75.22	553.9	518.4	376.3	-373.8	-441.8	381.4	536.4	-256.6
-67.93	-90.22	-302	190.1	84.77	-88.91	-355.8	168.8	-191.3	69.67	-410.1	91.33		723.6	-101.3	470	83.26	547.2	505	389.3	-362.7	-429.9	382.2	557.4	-260.8
-108.4	-97.36	-314.5	183.8	73.65	-87.33	-372.5	163.3	-162.3	80.99	-412.5	76.24		850.9	-105.3	470	85.95	531.2	502.3	410.6	-362.1	-429.9	369.5	551.8	-263.6
-142.6	-118.8	-313.6	182.1	55.38	-77	-386.8	156.1	-99.37	84.52	-401.4	84.18		883.8	-104	482.1	100.7	519.2	483.6	436.1	-365.3	-406	362.3	553.2	-263.6
-190.2	-163.3	-320.7	163.3	42.68	-67.47	-411.4	133.9	-66.13	78.16	-396.6	100.1		898.2	-82.96	503.5	96.67	505.8	483.6	461.6	-369.9	-356.8	351.2	533.6	-244
-232.3	-174.4	-317.2	139.3	26	-53.97	-421	133.9	-29.35	65.43	-395.8	135		881.1	-61.94	533	99.35	511.2	486.3	468	-360.4	-316.3	353.6	509.7	-234.2
-256.1	-178.4	-310	116.1	-23.23	-24.59	-424.9	142.6	4.596	46.33	-379.2	136.6		889	-47.5	550.4	107.4	529.9	497	466.3	-349.7	-286.9	359.1	491.5	-225.8
-277.6	-176	-317.2	116.1	-47.85	-13.47	-420.2	141.1	83.1	27.94	-383.9	136.6		945.5	-47.5	550.4	110.1	565.9	509	452.2	-323.5	-256.8	363.9	491.5	-214.5
-309.3	-154.5	-315.4	104.5	-66.91	-6.327	-415.4	158.5	111.4	24.4	-384.7	134.2		958.6	-50.13	562.5	111.4	584.6	521	434.4	-309.3	-236.9	383.8	497.1	-224.4
-316.5	-144.2	-310	96.51	-91.53	-11.09	-404.3	180.8	143.2	27.94	-375.2	98.48		965.2	-30.43	547.8	104.7	603.4	517	430	-294.8	-201.2	412.4	506.9	-216
-330.8	-143.4	-304.7	84.03	-132.8	-18.24	-391.6	177.6	172.9	32.89	-376	82.6		925.8	-4.161	562.5	99.35	616.7	533	429.8	-288.1	-143.2	438.6	529.3	-230
-343.5	-149.8	-301.1	60.86	-157.4	-18.24	-387.6	173.6	194.1	60.47	-376	84.18		839.1	5.032	590.7	98.01	608.7	551.8	444.4	-287.7	-62.19	460.8	537.8	-231.4
-356.2	-142.6	-300.2	35.91	-187.6	-7.121	-379.7	142.6	193.4	62.6	-376.8	78.63		747.2	18.16	606.8	99.35	611.4	549.1	445.8	-290.3	15.63	485.4	539.2	-218.8
-357	-133.1	-297.6	23.44	-195.6	0.82	-363.8	136.3	189.9	80.99	-384.7	46.86		719.6	29.98	624.2	92.65	640.8	558.4	448.2	-280.9	107	491	553.2	-217.4
-355.4	-120.4	-276.2	10.96	-228.9	27.03	-358.2	145	186.4	90.18	-383.1	34.15		677.6	47.06	617.5	83.26	651.5	575.8	435.7	-262.6	188	491	602.3	-223
-352.2	-106.9	-269.9	7.399	-241.6	40.53	-354.2	155.3	154.5	115.6	-381.6	16.68		646.1	56.25	610.8	73.88	647.4	594.5	418	-252.4	269.7	481.4	619.1	-224.4
-337.1	-55.28	-266.4	-0.621	-250.4	65.94	-341.5	149	129.8	129.1	-384.7	9.537		644.8	64.13	606.8	61.81	389.6	575.8	421.7	-241.6	330.1	439.4	648.6	-230
-323.6	-40.19	-256.6	-27.35	-250.4	79.44	-330.4	132.3	114.2	125.5	-390.3	1.596		665.8	69.38	602.7	52.43	429.7	551.8	425.6	-237.5	384.9	414.7	650	-223
-318.9	-36.22	-251.2	-38.05	-259.9	88.97	-319.3	108.5	95.83	118.5	-398.2	1.596		625.1	78.58	621.5	36.34	496.5	505	448.7	-251.5	427	396.5	659.8	-217.4
-303.8	-33.83	-232.5	-44.28	-268.6	89.76	-314.5	92.61	58.35	91.59	-398.2	-7.934		580.4	93.02	628.2	12.2	540.6	476.9	438.8	-235.8	500.8	375.8	659.8	-216
-287.9	-52.1	-219.1	-56.76	-284.5	92.94	-306.6	98.96	22.98	59.06	-399	-19.85		508.2	104.8	593.3	5.499	587.3	452.9	442.4	-219.6	564.4	356.8	724.3	-234.2
-278.4	-60.04	-187.1	-43.39	-285.3	77.85	-308.2	100.6	5.303	42.09	-402.2	-34.14		421.5	107.5	515.6	-13.27	607.4	434.2	437.9	-205.1	592.2	321.8	731.3	-221.6
-263.3	-63.22	-162.1	-20.22	-297.2	61.97	-308.2	90.23	-29.35	16.62	-400.6	-51.61		338.8	107.5	466	-13.27	618.1	428.8	448.1	-190.1	601.7	313.1	745.3	-228.6
-249.8	-54.48	-145.2	-13.1	-295.6	48.47	-307.4	77.52	-95.84	-12.37	-399.8	-47.64		277	111.4	349.3	-2.546	626.1	412.8	468.1	-189.5	592.2	292.4	739.7	-204.7
-222.8	-9.217	-114	11.85	-293.2	49.26	-311.4	59.26	-128.4	-10.25	-393.5	-33.35		235	114	275.6	18.91	648.8	404.8	482.4	-175.7	563.6	278.1	722.9	-213.1
-206.1	24.93	-54.29	83.14	-290.9	39.73	-305.8	60.05	-155.2	-18.03	-394.3	-30.96		200.9	103.5	185.8	14.88	683.5	404.8	480.4	-153.1	525.5	265.4	703.3	-207.5
-185.5	61.46	-23.99	100.1	-290.1	0.82	-309.8	75.93	-182.8	-15.91	-394.3	-7.934		172	107.5	99.94	17.57	704.9	395.4	463.7	-130.9	481.8	260.7	694.8	-199.1
-170.4	95.61	12.54	130.4	-283.7	-19.03	-305	102.1	-229.5	-1.058	-393.5	-9.522		132.6	110.1	23.52	28.29	723.6	404.8	444.6	-116.8	446.8	236.9	665.4	-196.3
-133.8	136.1	37.49	153.5	-278.9	-32.53	-306.6	120.4	-235.9	9.551	-391.1	-8.728		97.12	103.5	-34.14	33.66	737	415.5	440.1	-99.57	433.3	232.9	689.2	-185.1
-117.2	144.8	107.9	188.3	-271.8	-48.41	-309	126	-248.6	27.94	-395.1	-39.7		38.02	100.9	-93.13	35	715.6	415.5	439.7	-87.57	416.7	215.4	708.9	-225.8
-98.11	147.2	144.4	189.2	-244.8	-57.94	-310.6	118.8	-254.3	51.28	-395.8	-50.02		-9.254	94.33	-149.4	36.34	692.9	424.8	449	-87.29	411.1	217	735.5	-217.4
-79.05	147.2	172	188.3	-225.7	-61.91	-316.1	105.3	-267.7	97.96	-394.3	-59.55		-48.65	85.14	-199.1	35	643.4	438.2	473.1	-89.22	411.9	216.2	759.4	-217.4
-36.17	152	192.5	189.2	-212.2	-62.71	-320.9	97.37	-273.4	107.2	-391.9	-67.49		-101.2	75.95	-221.8	41.7	590	450.2	474.4	-87.85	398.4	206.7	772	-251
-4.402	169.5	217.5	204.3	-199.5	-60.33	-317.7	94.2	-277.6	111.4	-398.2	-61.93		-153.7	70.7	-242	43.04	533.9	452.9	474.5	-90.52	373.8	209.9	774.8	-242.6
17.83	190.1	224.6	213.2	-170.1	-47.62	-320.1	90.23	-291.7	114.9	-401.4	-58.76		-219.4	74.64	-236.6	37.68	471.1	467.6	490.9	-104.7	334.9	205.1	773.4	-234.2
43.24	204.4	222.8	217.7	-147.9	-49.21	-321.7	78.32	-300.2	118.5	-395.8	-56.37		-274.5	51	-240.6	39.02	398.9	466.2	503.6	-124.3	285.6	197.9	745.3	-232.8
102.8	210	223.7	211.5	-132.8	-61.91	-315.3	63.23	-305.9	131.2	-395.1	-63.52		-329.7	31.3	-255.4	41.7	341.5	463.6	489	-128.8	228.5	196.4	763.6	-239.8
137	198.8	226.4	191	-116.9	-69.86	-291.5	60.84	-303.8	143.9	-399.8	-73.85		-365.1	33.92	-255.4	41.7	289.4	467.6	443.9	-139.5	168.9	197.9	791.6	-244
162.4	182.2	211.3	180.3	-88.35	-69.06	-265.3	83.08	-304.5	147.5	-398.2	-92.9		-367.8	8.972	-256.7	43.04	235.9	475.6	385.4	-145.3	111.7	198.7	801.4	-273.5
192.5	167.1	196.1	176.7	-74.06	-67.47	-240.7	97.37	-300.9	136.9	-388.7	-92.11		-358.6	15.54	-223.2	43.04	205.2	478.3	303.9	-145.1	52.16	191.6	807	-269.2
239.4	155.2	177.4	182.1	-64.53	-58.74	-179.5	141.8	-303.1	116.3	-369.6	-82.58		-340.2	14.23	-208.4	43.04	174.5	494.3	244	-149.6	-5.812	200.3	772	-270.6
256.1	154.4	128.4	201.7	-53.41	-50	-137.5	150.6	-303.1	110	-327.6	-39.7		-352	-4.161	-121.3	40.36	141.1	518.4	189.7	-163.2	-59.81	205.1	631.7	-270.6
260	171	83.83	216.8	-39.91	-53.18	-105.7	153	-298.8	97.25	-301.3	-15.08		-359.9	-19.92	-66.32	41.7	101	523.7	127.5	-182.5	-126.5	209.1	574.2	-255.2
263.2	181.4	47.29	228.4	-36.73	-61.91	-78.69	145	-276.2	86.64	-275.1	-4.757		-375.7	-43.56	7.428	41.7	95.63	526.4	69.31	-198.9	-178.9	207.5	494.3	-262.2
264	194.9	5.413	230.2	-28	-68.27	-4.836	110.9	-274.8	83.11	-245	8.743		-398	-58	74.47	30.97	71.58	538.4	5.251	-243.6	-226.6	212.2	429.8	-260.8
265.6	186.1	-88.15	220.4	-22.44	-77	38.05	98.96	-265.6	92.3	-187	0.802		-425.6	-79.02	150.9	30.97	70.24	561.1	-63.57	-263	-253.6	228.1	345.6	-283.3
265.6	171	-118.4	207	-8.146	-83.36	80.13	93.4	-262.8	97.25	-160.8	-7.14		-441.3	-94.78	216.6	24.27	56.88	578.5	-148.4	-282.9	-252.8	240.8	299.3	-311.3
269.6	150.4	-171	199	-2.587	-85.74	127	100.6	-247.9	86.64	-125.1	-7.14		-411.1	-105.3	290.3	16.22	71.58	582.5	-211.9	-303.5	-243.3	256.7	239	-336.6
270.4	93.22	-194.2	183.8	4.56	-79.39	196.9	111.7	-239.4	75.33	-93.29	-10.32		-356	-90.84	361.4	0.136	67.57	587.8	-258.7	-298.3	-201.2	263.9	142.3	-343.6
262.4	64.64	-261	171.4	13.29	-69.86	239.8	123.6	-224.6	51.28	-2.759	19.07		-283.7	-97.4	405.6	-5.228	247.9	579.8	-313.3	-303.9	-166.2	265.4	63.72	-349.2
254.5	43.19	-281.5	172.3	22.03	-57.94	277.9	115.6	-216.1	38.55	25.83	30.98		-222	-80.33	448.5	-5.228	316.1	534.4	-373	-316.4	-129.7	261.5	-16.22	-346.4
241.8	29.69	-296.7	173.1	30.77	-57.15	307.3	122	-180	6.722	70.3	39.71		-159	-92.15	464.6	-3.887	405.6	506.3	-399.7	-315.9	-98.72	267.8	-100.4	-345
180.6	24.93	-310	178.5	37.91	-65.09	333.5	143.4	-159.5	6.015	124.3	33.36		-101.2	-96.09	474	2.817	467.1	474.3	-419.6	-319.2	-55.84	278.1	-198.5	-364.6
147.3	19.37	-318.1	183.8	44.27	-70.65	345.4	150.6	-124.1	10.97	198.9	30.98		-17.13	-130.2	487.4	9.521	523.2	455.6	-425	-319.3	-23.28	304.4	-246.2	-374.4
124.2	13.02	-334.1	166.9	53	-72.24	359.7	146.6	-87.35	21.57	217.2	41.3		114.2	-164.4	510.2	5.499	565.9	443.5	-429.9	-331.5	21.19	311.5	-317.8	-375.8
96.45	-6.834	-342.1	159.8	54.59	-69.86	357.3	145	-44.21	40.67	242.6	45.27		291.5	-192	533	1.476	594	418.1	-452.1	-348.2	70.42	328.2	-352.8	-370.2
34.51	-70.36	-340.3	158	59.35	-75.41	364.4	124.4	-16.62	49.16	273.6	44.48		466.1	-186.7	535.7	9.521	595.3	410.1	-451.8	-358.9	144.3	359.1	-396.3	-375.8
6.715	-114	-339.4	157.1	60.94	-96.86	352.5	125.2	12.38	44.21	312.5	37.33		698.6	-163.1	538.4	1.476	580.6	390.1	-429.3	-351.5	237.2	383.8	-437	-384.2
-29.02	-151.4	-341.2	147.3	68.09	-114.3	331.1	137.9	43.5	35.01	334.7	28.6		761.6	-123.7	543.7	2.817	561.9	378.1	-383.6	-362.1	313.4	405.2	-452.4	-384.2
-66.34	-176	-339.4	138.4	69.68	-123.1	313.6	152.2	104.3	13.09	333.9	35.74		797.1	-84.27	553.1	4.158	540.6	362	-319.6	-361.5	392	439.4	-465	-373
-124.3	-210.9	-336.8	116.1	71.27	-127	225.5	193.5	135.4	3.186	333.2	34.15		816.8	-58	575.9	0.136	527.2	359.4	-236.8	-361.7	458	458.4	-458	-373
-157.7	-211.7	-332.3	92.94	72.06	-123.9	173.8	214.9	170.1	-1.058	327.6	10.33		810.2	-39.62	592	-7.909	535.2	360.7	-170.1	-358.3	494.5	468.7	-484.7	-399.7
-185.5	-207	-323.4	74.23	68.09	-117.5	122.2	222.1	183.5	0.357	311.7	-5.551		829.9	-13.35	600.1	-11.93	564.6	360.7	-84.75	-357.1	515.1	462.4	-483.2	-412.3
-217.2	-200.6	-317.2	76.9	70.47	-125.4	67.43	225.2	208.3	3.893	292.7	-13.49		874.6	-9.414	581.3	-24	595.3	356.7	-21.66	-368.5	511.2	453.6	-477.6	-410.9
-265.7	-149.8	-302	59.08	67.29	-143.7	-37.39	200.6	214.7	17.33	263.3	-19.05		928.4	-0.221	584	-41.43	612.7	374.1	48.41	-390.4	505.6	451.3	-394.9	-437.5
-290.3	-141	-288.6	24.33	66.5	-147.7	-96.95	175.2	217.5	26.53	161.6	-34.14		924.5	-0.221	592	-65.56	623.4	387.4	125.3	-416.1	488.9	438.6	-286.9	-450.2
-310.1	-128.3	-270.8	6.508	64.12	-164.4	-160.5	147.4	208.3	39.96	127.5	-47.64		887.7	-2.847	601.4	-88.36	640.8	391.4	206.2	-444.4	496.1	440.9	-185.9	-481
-327.6	-129.9	-256.6	2.053	61.74	-166.7	-193.8	131.5	187.1	61.18	72.68	-82.58		858.8	3.719	575.9	-96.4	635.4	398.1	284.1	-459.4	511.2	447.3	-90.55	-517.5
-360.2	-128.3	-246.8	-0.621	64.91	-171.5	-278	110.1	165.9	63.3	21.06	-104.8		823.4	8.972	534.4	-100.4	624.7	411.5	324	-452.8	542.9	463.2	856.1	-504.9
-364.1	-117.2	-195.1	10.96	60.94	-172.3	-322.5	98.17	153.1	62.6	-89.32	-141.3		835.2	2.406	467.3	-99.08	616.7	415.5	357.3	-450.5	564.4	471.1	821.1	-500.7
-364.1	-110.9	-182.6	31.46	49.82	-161.2	-342.3	107.7	138.3	55.52	-147.3	-148.5		865.4	3.719	385.5	-95.06	615.4	422.2	379.1	-423.1	570.7	482.2	793	-476.8
-353.8	-101.3	-150.5	52.84	45.85	-149.3	-341.5	112.5	112.1	15.21	-203.7	-151.7		890.3	2.406	322.5	-76.29	627.4	440.9	392.1	-412	561.2	472.7	750.9	-443.2
-335.5	-102.9	-119.3	76.01	30.77	-134.2	-354.2	132.3	97.96	-8.131	-264	-155.6		837.8	1.092	260.8	-48.13	634.1	455.6	390.3	-396.1	542.1	460	703.3	-394.1
-331.6	-111.7	-57.85	138.4	21.24	-115.1	-355	142.6	73.91	-26.52	-357.7	-177.1		777.4	5.032	157.6	-45.45	618.1	456.9	392.7	-386.7	511.2	449.7	644.3	-382.8
-326.8	-126.7	-29.34	171.4	-8.94	-85.74	-363.8	126	39.25	-47.03	-393.5	-194.6		663.1	28.67	94.58	-24	598	475.6	418.2	-389.9	492.9	444.9	614.9	-359
-316.5	-139.5	5.413	207	-32.76	-73.03	-367	114.1	-17.33	-58.35	-412.5	-203.3		539.7	51	31.56	-13.27	568.6	474.3	435.2	-380	476.2	432.2	599.5	-335.2
-290.3	-131.5	28.58	230.2	-45.47	-72.24	-376.5	129.9	-37.13	-57.64	-430	-203.3		422.8	48.37	-16.71	-15.95	531.2	471.6	430.6	-358.8	480.2	429.8	592.5	-326.7
-268	-119.6	98.98	263.1	-63.73	-80.18	-367	163.3	-66.84	-54.81	-437.9	-200.1		337.4	60.19	-56.93	-2.546	503.1	486.3	427.5	-344.2	482.6	430.6	595.3	-325.3
-253	-93.39	136.4	268.5	-104.2	-90.5	-370.1	172	-93.01	-39.25	-436.3	-190.6		254.7	51	-101.2	1.476	493.8	483.6	410.7	-319.4	494.5	440.9	616.3	-329.6
-230.7	-60.04	155.1	273.8	-119.3	-90.5	-370.1	182.3	-143.9	-4.594	-435.6	-185		189	58.88	-138.7	0.136	475.1	499.6	407.5	-302.1	498.5	442.5	631.7	-328.2
-190.2	20.17	160.5	274.7	-136.8	-88.91	-367.7	184.7	-170.8	-1.058	-431.6	-175.5		139.1	51	-146.8	9.521	472.4	511.7	412.5	-291.3	471.5	433.8	631.7	-318.3
-172	59.87	163.1	281	-144.7	-91.3	-375.7	166.5	-199.1	3.893	-423.6	-134.2		102.4	51	-150.8	6.84	460.4	527.7	429.6	-284.1	442.9	433.8	616.3	-304.3
-147.3	109.9	159.6	272.1	-182.9	-62.71	-375.7	153	-223.1	2.478	-425.2	-98.46		59.04	43.12	-144.1	0.136	421.6	531.7	448.3	-284.9	400	435.4	593.9	-304.3
-127.5	140.9	156	253.3	-198.7	-50	-370.1	125.2	-273.4	3.186	-424.4	-75.43		19.64	37.86	-152.1	-5.228	390.9	538.4	473.8	-288.1	358.7	428.2	593.9	-277.7
-77.46	190.1	156.9	237.3	-209.9	-26.97	-369.3	106.1	-291	14.5	-425.2	-30.17		-21.07	26.04	-150.8	-13.27	346.8	555.8	491	-282.2	293.6	410.8	613.5	-273.5
-56.81	201.2	134.6	208.8	-217.8	-7.915	-351.1	114.1	-302.4	18.04	-418.9	16.68		-68.35	15.54	-138.7	-14.61	352.2	561.1	485.3	-270.4	253.1	396.5	637.3	-290.3
-34.58	203.6	111.5	201.7	-237.6	20.67	-347.1	121.2	-306.6	32.18	-417.3	31.77		-106.4	1.092	-94.47	-9.25	341.5	581.1	448.3	-238.1	203.8	381.4	665.4	-290.3
-9.961	202	87.39	199.9	-243.2	27.03	-331.2	136.3	-300.2	58.35	-412.5	30.18		-172.1	-8.1	-60.95	-24	348.2	586.5	421.1	-221.6	167.3	375	671	-280.5
36.89	177.4	60.66	196.3	-254.3	31	-332	138.7	-296	83.81	-413.3	20.65		-219.4	-19.92	-23.41	-24	219.9	573.1	423.3	-206.9	118.1	367.1	645.8	-272.1
59.92	148	-6.171	210.6	-259.1	32.59	-317.7	119.6	-287.5	93.72	-412.5	19.86		-235.1	-4.161	43.63	-22.66	178.5	535.7	416.8	-213.7	41.04	353.6	648.6	-265
88.51	131.3	-44.49	209.7	-273.4	11.14	-307.4	106.9	-284	107.2	-410.1	-1.581		-260.1	3.719	101.3	-22.66	142.4	518.4	423.6	-217.5	-50.28	336.1	623.3	-230
105.2	109.9	-73	205.2	-286.9	3.203	-297.1	92.61	-273.4	129.1	-406.2	2.39		-245.6	-1.534	169.7	-25.34	115.7	493	421.9	-204.2	-112.2	322.6	628.9	-244
146.5	88.46	-117.6	195.4	-287.7	2.409	-292.3	102.9	-258.5	131.9	-407	12.71		-231.2	10.29	232.7	-21.32	87.61	497	416.1	-189.7	-188.5	298	644.3	-239.8
155.2	89.25	-175.5	190.1	-295.6	-9.503	-301.8	112.5	-255	121.3	-407	32.57		-204.9	11.6	294.4	-24	66.24	503.7	416.1	-188.4	-236.1	273.4	657	-260.8
160.8	94.81	-205.8	199	-301.2	-34.12	-303.4	112.5	-252.9	109.3	-406.2	36.54		-190.5	7.659	323.9	-24	51.54	509	419.7	-177.6	-253.6	250.4	662.6	-241.2
162.4	110.7	-225.4	201.7	-298.8	-41.27	-307.4	102.1	-231.6	88.06	-410.1	27.8		-177.4	2.406	361.4	-2.546	23.48	531.7	447.7	-176.8	-283	236.9	675.2	-249.6
148.9	144.8	-229.8	214.1	-298	-44.44	-309.8	77.52	-208.3	77.45	-407	17.48		-172.1	-0.221	356	-1.205	19.47	527.7	477.1	-175.9	-321.9	220.2	664	-253.8
142.5	148.8	-245	231.1	-290.9	-58.74	-316.9	62.43	-180	80.99	-409.3	-10.32		-168.2	-9.414	365.4	12.2	6.111	515.7	475.5	-167.9	-361.6	208.3	662.6	-259.4
133.8	140.9	-260.1	234.6	-278.1	-67.47	-319.3	64.82	-157.4	84.52	-408.6	-9.522		-168.2	-23.86	385.5	32.31	-0.569	513	465.9	-158.9	-400.5	201.1	675.2	-265
130.6	136.9	-273.5	217.7	-275	-76.21	-314.5	94.2	-110	99.37	-409.3	0.007508		-128.8	-25.17	412.3	32.31	-3.242	507.7	455.3	-163.2	-425.9	200.3	678	-279.1
113.9	91.64	-280.6	217.7	-266.2	-88.91	-312.2	98.17	-90.18	109.3	-409.3	3.978		-60.47	-15.98	416.4	35	-5.914	507.7	452.4	-155.3	-425.9	192.4	685	-267.8
109.2	70.19	-270.8	218.6	-263.9	-106.4	-315.3	75.14	-61.89	114.2	-409.3	14.3		28.83	-9.414	412.3	33.66	-5.914	531.7	470	-161.4	-407.6	197.9	678	-262.2
94.86	41.61	-264.6	208.8	-244.8	-116.7	-315.3	76.73	-35.72	114.2	-412.5	33.36		130	7.659	397.6	33.66	3.439	561.1	476.5	-155.9	-360.8	206.7	673.8	-256.6
78.98	24.93	-260.1	188.3	-232.1	-127	-316.1	61.64	18.74	87.35	-418.1	19.86		228.4	3.719	400.3	35	34.17	569.1	482.2	-167.7	-286.9	205.9	679.4	-263.6
13.86	5.871	-253.9	166.9	-222.6	-128.6	-305.8	67.99	44.91	76.03	-421.3	15.1		358.5	-2.847	407	37.68	63.56	579.8	461.8	-156.3	-184.5	209.1	713.1	-281.9
-21.08	5.871	-247.7	131.3	-213.8	-127.8	-303.4	83.87	71.79	61.89	-421.3	6.36		516.1	10.29	424.4	35	83.61	586.5	452.7	-164.6	-74.11	208.3	736.9	-294.5
-53.64	-7.629	-240.5	109	-186.8	-112.7	-293.1	80.7	90.18	43.5	-413.3	-1.581		655.3	19.48	436.5	35	126.4	583.8	428.7	-166.7	42.63	210.6	769.2	-295.9
-87.78	-27.48	-237.9	103.6	-169.4	-106.4	-282.8	66.4	118.5	35.01	-404.6	0.802		765.6	11.6	444.5	32.31	150.4	582.5	438.4	-177	162.5	207.5	781.8	-316.9
-173.5	-94.98	-235.2	95.62	-151.1	-88.91	-277.2	56.87	130.5	37.13	-401.4	-4.757		808.9	5.032	440.5	33.66	194.5	569.1	423.1	-201.5	285.6	186	786	-304.3
-202.1	-122.8	-236.1	86.71	-138.4	-84.15	-235.1	61.64	139.7	40.67	-399	-13.49		828.6	-8.1	448.5	33.66	230.6	530.4	367.9	-185.9	409.5	178.9	780.4	-314.1
-227.5	-128.3	-233.4	67.99	-106.6	-85.74	-220	82.29	135.4	56.23	-387.9	-28.58		861.4	-17.29	453.9	32.31	273.3	518.4	285.2	-187	499.2	167.8	790.2	-316.9
-249.8	-138.7	-238.7	54.63	-84.38	-98.44	-179.5	96.58	110.7	77.45	-394.3	-30.96		935	-39.62	472.7	32.31	305.4	509	228.1	-195.4	525.5	168.6	812.6	-335.2
-304.6	-118	-235.2	43.04	-71.68	-109.6	-108.9	115.6	102.2	95.13	-397.4	-30.17		944.2	-71.14	531.7	25.61	372.2	506.3	160.1	-198.8	563.6	173.3	867.3	-354.8
-321.3	-125.2	-234.3	23.44	-56.59	-106.4	-73.92	120.4	88.76	102.9	-399	-16.67		965.2	-101.3	512.9	21.59	420.3	511.7	101.9	-217.9	558.8	186.8	881.4	-360.4
-343.5	-131.5	-228.9	18.09	-26.41	-120.7	-46.92	117.2	68.25	105.7	-400.6	-24.61		999.3	-168.3	523.6	14.88	475.1	511.7	41.34	-245.1	549.3	190	887	-367.4
-361	-139.5	-222.7	21.66	-14.5	-114.3	-1.659	98.17	32.18	90.89	-400.6	-38.9		891.6	-519	496.8	14.88	519.2	506.3	-31.12	-276.7	527	201.1	885.6	-368.8
-373.7	-134.7	-215.6	22.55	-9.735	-114.3	88.08	82.29	13.79	69.67	-403	-61.14		-387.5	-515	488.8	14.88	549.9	484.9	-118.9	-288.7	496.9	205.9	898.2	-381.4
-384	-147.4	-203.1	1.162	-6.558	-101.6	123	85.46	-4.599	47.04	-403	-84.96		-403.2	-487.4	482.1	14.88	564.6	480.9	-170.5	-302.3	461.1	218.6	938.9	-387.1
-390.3	-157.7	-176.4	-6.858	3.765	-103.2	191.3	110.9	-18.04	22.99	-403.8	-94.49		-445.3	-463.8	474	9.521	564.6	475.6	-237.1	-307	429.4	213.8	917.8	-409.5
-393.5	-168.8	-175.5	-5.076	3.765	-132.6	209.6	118.8	-64.72	-29.35	-404.6	-90.52		-501.7	-454.6	452.6	12.2	548.6	442.2	-297.5	-295.5	403.2	213.8	896.8	-398.3
-391.9	-192.7	-157.7	6.508	7.736	-146.1	273.9	119.6	-92.3	-45.62	-407	-92.9		-559.5	-450.7	365.4	14.88	523.2	452.9	-365.3	-305.5	388.1	217	811.2	-403.9
-386.4	-208.5	-113.1	43.04	9.324	-150.1	303.3	114.1	-114.2	-65.42	-405.4	-112		-591	-446.7	298.4	25.61	489.8	434.2	-406.2	-321.4	382.5	226.5	739.7	-402.5
-373.7	-230.8	-89.04	65.32	6.942	-164.4	330.3	117.2	-141.1	-71.78	-405.4	-120.7		-588.4	-420.5	235.4	29.63	465.7	431.5	-436.7	-329	377	238.4	633.1	-384.2
-358.6	-246.7	-64.09	92.94	2.177	-169.9	353.3	126	-176.5	-70.37	-410.1	-136.6		-566.1	-388.9	150.9	35	456.4	422.2	-454.1	-325.6	386.5	261.5	551.8	-391.3
-287.9	-265.7	-38.25	120.6	-0.205	-167.5	367.6	139.5	-195.6	-60.47	-408.6	-142.1		-496.5	-356.1	85.19	41.7	487.1	422.2	-448.6	-332.1	382.5	255.9	487.3	-412.3
-249	-268.9	25.02	152.6	2.971	-162	375.5	145	-210.4	-45.62	-406.2	-146.1		-416.4	-315.4	34.24	47.06	507.2	436.8	-460.6	-332.4	371.4	261.5	424.2	-436.1
-210.1	-257	53.53	163.3	2.177	-154	380.3	134.7	-224.6	-31.47	-407.8	-153.3		-333.6	-272.1	-11.34	55.11	547.2	444.9	-476.2	-344.9	364.2	260.7	323.2	-467
-175.1	-241.1	73.14	159.8	5.354	-153.2	387.5	110.9	-238.7	8.844	-407.8	-161.2		-268	-236.6	-90.45	47.06	559.3	450.2	-487.4	-373.3	369.8	268.6	229.2	-465.6
-97.31	-187.9	106.1	161.6	4.56	-158.8	388.3	97.37	-243.7	25.11	-407.8	-169.9		-214.1	-216.9	-121.3	49.74	571.3	443.5	-488.4	-382.7	383.3	278.1	119.8	-443.2
-67.14	-175.2	148	177.6	3.765	-164.4	352.5	99.76	-257.1	22.28	-399	-175.5		-173.4	-194.6	-158.8	53.77	567.3	450.2	-449.7	-384.2	384.9	285.3	18.84	-429.1
-21.87	-164.9	163.1	190.1	7.736	-188.2	328.7	113.3	-267	23.7	-375.2	-172.3		-130.1	-178.8	-164.2	61.81	567.3	455.6	-389.9	-374.3	373.8	297.2	-80.73	-413.7
18.63	-163.3	163.1	201.7	14.88	-198.5	305.7	118.8	-278.3	7.429	-365.7	-160.4		-93.3	-174.9	-188.3	57.79	559.3	466.2	-344	-391.6	354.7	313.1	-171.9	-408.1
85.33	-180.7	166.7	212.3	18.06	-202.5	243.7	96.58	-291	7.429	-337.9	-140.6		-49.97	-176.2	-176.3	61.81	584.6	466.2	-305	-399.8	336.5	331.4	-249	-408.1
118.7	-177.6	167.6	218.6	30.77	-205.7	202.4	61.64	-291	14.5	-286.3	-109.6		-2.687	-173.6	-180.3	68.52	594	478.3	-273.4	-432.2	315.8	353.6	-306.5	-380
157.6	-174.4	177.4	207.9	44.27	-196.1	174.6	37.02	-286.1	18.75	-257.7	-95.29		57.72	-195.9	-180.3	68.52	586	493	-226.1	-494.9	296	368.7	-379.5	-410.9
176.7	-160.1	172	199	53	-192.2	141.3	9.227	-286.8	46.33	-220.3	-100.1		128.6	-216.9	-195	71.2	561.9	510.3	-159.9	-519.5	296	395.7	-421.5	-408.1
216.4	-114	160.5	195.4	61.74	-180.2	42.02	-31.27	-282.6	61.89	-202.1	-104.8		228.4	-228.7	-187	71.2	517.8	519.7	-53.07	-521.7	303.1	421.1	-448.2	-388.5
230.7	-102.9	140.9	196.3	64.91	-166.7	9.458	-42.39	-276.2	73.21	-131.4	-106.4		321.7	-215.6	-160.2	88.63	412.3	525	45.62	-518.7	306.3	451.3	-439.8	-377.2
245	-91.81	123.9	198.1	72.06	-120.7	-44.54	-40.8	-275.5	76.03	-80.58	-92.11		401.8	-188	-121.3	76.56	385.6	498.3	127	-516.2	320.6	499.7	-455.2	-368.8
262.4	-89.42	90.07	214.1	77.62	-103.2	-86.63	-33.66	-269.8	73.91	-45.64	-72.26		478	-149.9	-75.7	77.9	325.4	502.3	210.7	-503	322.2	532.3	-474.8	-366
296.6	-106.1	63.33	226.6	78.41	-92.09	-185.1	-41.6	-263.5	52.69	0.418	-36.52		537.1	-113.2	-16.71	79.24	288	505	293.4	-501.8	330.9	552.1	-458	-368.8
309.3	-110.1	-0.825	236.4	79.21	-85.74	-219.2	-54.3	-259.2	41.38	80.62	-8.728		614.5	-77.7	30.22	71.2	276	499.6	398.8	-499.9	344.4	548.1	-438.4	-371.6
306.1	-94.98	-23.99	230.2	83.18	-90.5	-259	-68.6	-254.3	27.94	124.3	5.566		680.2	-63.26	82.51	60.47	242.6	514.3	460.2	-499.4	360.3	547.4	-376.7	-377.2
300.5	-83.86	-60.53	216.8	80	-99.24	-296.3	-70.98	-233.8	22.99	173.5	5.566		787.9	-42.25	152.2	45.72	215.9	533	518.7	-491	-568	546.6	-313.5	-374.4
268.8	-34.63	-92.61	204.3	82.38	-106.4	-346.3	-71.77	-213.2	24.4	213.2	2.39		883.8	-14.67	200.5	37.68	182.5	547.7	536.8	-473.1	-560.9	533.1	-249	-391.3
241	5.077	-163.9	193.6	76.03	-108.8	-351.9	-56.68	-201.9	26.53	282.3	14.3		899.5	11.6	254.1	35	159.8	551.8	538.8	-450.3	-533.1	526.7	-195.7	-417.9
219.5	43.19	-188.8	195.4	77.62	-113.5	-351.1	-38.42	-187.8	37.13	301.4	22.24		890.3	33.92	319.8	26.95	129	551.8	549	-434	-487	525.1	-118.6	-441.8
197.3	73.37	-218.3	197.2	65.71	-131	-355	-33.66	-149.6	56.23	306.2	34.15		807.6	62.82	356	21.59	114.3	549.1	559.2	-420.3	-394.1	514.8	-16.22	-462.8
148.9	117	-252.1	204.3	62.53	-145.3	-362.2	-41.6	-119.9	69.67	317.3	43.68		765.6	83.83	381.5	17.57	106.3	546.4	576	-401.1	-305.2	512.4	112.8	-464.2
121.9	124.2	-278	220.4	52.21	-153.2	-371.7	-57.48	-110	71.79	321.2	50.83		699.9	110.1	420.4	25.61	96.97	563.8	602.9	-408.3	-244.8	491	240.4	-481
98.83	124.2	-306.5	230.2	32.35	-158	-375.7	-50.33	-84.52	64.72	338.7	38.92		684.2	120.6	423.1	26.95	106.3	587.8	611.5	-384	-173.4	489.4	382.1	-496.4
72.63	115.5	-312.7	223	17.27	-156.4	-377.3	-28.1	-37.84	43.5	323.6	33.36		677.6	139	456.6	20.25	504.5	589.2	586.2	-339.4	-116.2	507.6	491.5	-497.9
22.6	77.34	-321.6	218.6	2.177	-150.1	-368.5	15.58	-2.477	38.55	297.4	30.18		694.7	144.2	471.3	24.27	588.7	574.5	560.2	-318.9	-39.16	521.9	588.2	-489.4
-0.432	42.4	-333.2	215	-15.29	-142.1	-366.2	41.79	36.42	39.96	248.2	36.54		707.8	157.4	474	26.95	656.8	558.4	519.2	-286.7	33.1	536.2	665.4	-476.8
-24.26	8.254	-342.1	201.7	-53.41	-111.9	-358.2	64.82	61.18	42.79	208.5	30.18		684.2	162.6	487.4	20.25	683.5	537.1	495.4	-251.4	544.5	534.6	710.3	-434.7
-44.11	-29.86	-345.7	186.5	-77.23	-92.89	-355	79.9	114.9	64.01	180.7	16.68		659.2	148.2	522.3	10.86	706.2	517	486.7	-227.6	537.4	516.4	725.7	-443.2
-98.11	-83.86	-343	180.3	-93.91	-66.68	-354.2	86.26	140.4	78.16	149.7	-4.757		634.2	139	526.3	6.84	683.5	499.6	486.5	-221	521.5	497.3	762.2	-448.8
-128.3	-98.95	-338.5	158.9	-110.6	-55.56	-348.7	81.49	148.2	89.47	65.54	-40.49		629	133.7	531.7	-9.25	630.1	475.6	487.9	-224.9	515.1	492.6	814	-434.7
-155.3	-103.7	-329.6	136.6	-162.2	-23	-346.3	63.23	167.3	97.25	14.71	-53.99		647.4	118	530.3	-28.02	638.1	478.3	501.4	-231.2	519.1	475.9	860.3	-434.7
-176.7	-97.36	-324.3	130.4	-186	-19.03	-345.5	53.7	199.8	88.06	-44.05	-60.35		646.1	103.5	530.3	-49.47	660.8	470.3	523.6	-211.8	536.6	483	856.1	-431.9
-226.8	-87.04	-315.4	115.2	-205.1	-14.27	-342.3	57.67	205.5	80.99	-99.64	-75.43		625.1	91.71	525	-70.93	711.6	497	519	-194.6	557.2	483	851.9	-429.1
-253.8	-91.81	-298.4	69.78	-219.4	-19.03	-339.2	67.2	223.1	67.55	-202.1	-112.8		499	86.45	537	-108.5	751.7	499.6	513.2	-177.4	554.8	478.3	871.6	-440.3
-281.5	-105.3	-280.6	48.39	-258.3	-14.27	-340	58.46	227.4	52.69	-252.1	-127.1		435.9	85.14	553.1	-131.3	794.4	511.7	528.8	-163.6	543.7	475.1	887	-443.2
-298.2	-119.6	-272.6	34.13	-267.8	-6.327	-340	56.08	219.6	30.77	-283.1	-130.2		348	85.14	527.7	-162.1	823.8	517	531.8	-176.9	552.5	471.1	889.8	-469.8
-338.7	-135.5	-252.1	24.33	-277.4	16.7	-341.5	35.43	202.6	18.75	-324.4	-137.4		241.6	74.64	494.1	-183.6	830.5	529	556.8	-162.8	566	471.9	896.8	-476.8
-345.9	-126.7	-209.3	18.09	-275	21.47	-340.7	45.76	180	13.79	-368.8	-133.4		175.9	58.88	449.9	-197	822.5	542.4	568.4	-149.1	580.2	467.9	875.8	-482.4
-349	-107.7	-179	18.09	-278.1	37.35	-343.1	51.32	150.3	6.015	-376.8	-132.6		122.1	52.31	403	-203.7	827.8	539.7	545.3	-136.4	586.6	467.9	875.8	-490.8
-349	-92.6	-149.6	27	-274.2	43.7	-345.5	57.67	85.22	14.5	-398.2	-134.2		69.54	43.12	317.1	-209	822.5	547.7	525.2	-133	575.5	464	894	-504.9
-342.7	-48.13	-122	44.82	-280.5	42.91	-344.7	65.61	33.59	15.21	-412.5	-147.7		1.252	35.24	230	-197	802.4	543.7	526	-117	562	465.6	898.2	-510.5
-338.7	-28.28	-47.16	83.14	-278.1	29.41	-346.3	56.08	-14.5	15.92	-428.4	-150.1		-39.46	20.79	148.2	-179.5	777.1	546.4	547.6	-124.3	539	447.3	858.9	-513.3
-330	-21.92	-13.3	106.3	-283.7	4.791	-350.3	44.17	-54.11	12.38	-433.2	-149.3		-97.24	3.719	79.83	-163.4	766.4	565.1	571.6	-123.6	532.6	450.5	808.4	-514.7
-325.2	-22.72	25.91	125.9	-282.9	-13.47	-352.7	34.64	-145.3	-8.838	-433.2	-149.3		-162.9	-6.787	8.769	-148.7	763.7	575.8	579.7	-126	535	462.4	732.7	-500.7
-322	-43.36	60.66	136.6	-278.9	-22.21	-351.9	29.08	-184.2	-20.15	-436.3	-158.8		-229.9	-21.23	-64.97	-142	773	575.8	586.7	-137.8	550.9	462.4	655.6	-469.8
-318.9	-52.1	134.6	138.4	-273.4	-26.18	-352.7	23.52	-210.4	-27.23	-439.5	-169.9		-285	-38.31	-132	-146	734.3	570.5	592.5	-151	530.2	466.4	619.1	-461.4
-307.8	-40.98	169.4	136.6	-267	-36.5	-349.5	4.462	-226.7	-31.47	-434	-181.1		-340.2	-34.37	-201.7	-147.4	659.5	577.1	600.7	-157.4	484.2	478.3	588.2	-475.4
-305.4	-31.45	205.9	135.7	-261.5	-45.24	-340	-0.302	-241.5	-29.35	-424.4	-181.8		-362.5	-26.49	-248.7	-128.6	595.3	571.8	600.7	-160.1	429.4	471.9	570	-474
-288.7	-34.63	225.5	141.1	-259.1	-71.44	-304.2	11.61	-256.4	-20.15	-422.8	-189		-378.3	-26.49	-274.1	-111.1	532.5	557.1	502.7	-183.1	343.6	459.2	558.8	-478.2
-283.1	-48.13	246.9	163.3	-247.2	-86.53	-263.7	29.08	-251.4	-13.08	-412.5	-211.2		-413.7	-34.37	-290.2	-100.4	413.6	550.4	427.8	-178.7	269.7	449.7	537.8	-471.2
-276	-64.01	239.8	178.5	-232.1	-110.4	-231.2	63.23	-258.5	8.137	-404.6	-212		-434.8	-27.8	-279.5	-85.67	357.5	539.7	319.6	-178	190.3	433.8	527.9	-450.2
-256.1	-73.54	233.5	189.2	-214.6	-116.7	-196.2	87.05	-258.5	42.09	-389.5	-216		-437.4	-27.8	-262.1	-74.95	260	518.4	238.5	-188.4	124.4	422.7	515.3	-438.9
-222	-72.75	230.9	196.3	-199.5	-123.9	-112	114.1	-252.9	74.62	-377.6	-212		-525.4	-40.93	-251.3	-60.2	191.8	513	161.8	-212.1	46.6	417.1	512.5	-423.5
-204.5	-60.04	222.8	185.6	-190.8	-124.7	-59.63	116.4	-252.1	97.96	-341.8	-179.5		-551.6	-55.38	-250	-50.81	141.1	522.4	79.33	-221.3	-27.25	403.6	527.9	-427.7
-176.7	-40.19	207.7	174.9	-156.6	-125.4	-23.1	119.6	-247.2	114.9	-328.3	-165.2		-556.9	-47.5	-236.6	-46.79	88.95	547.7	14.75	-248.6	-113.8	398.9	553.2	-430.5
-157.7	-13.98	189	178.5	-137.6	-126.2	22.16	102.1	-242.9	132.6	-311.7	-144.5		-522.7	-38.31	-201.7	-30.7	31.5	566.5	-81.44	-290.2	-196.4	385.4	586.8	-433.3
-105.3	55.9	143.5	183.8	-132	-128.6	124.6	91.82	-239.4	132.6	-295	-139.8		-446.6	-31.74	-165.5	-38.75	-33.97	569.1	-176.7	-317.2	-246.4	361.5	648.6	-413.7
-82.23	89.25	99.87	209.7	-109	-138.2	180.2	92.61	-239.4	126.3	-272.8	-143.7		-384.8	-26.49	-103.9	-34.72	-62.03	567.8	-237.8	-327	-281.4	356	642.9	-415.1
-52.84	109.9	56.21	232	-90.73	-150.9	214.3	98.17	-236.6	116.3	-251.3	-149.3		-319.2	-17.29	-32.8	-33.38	-87.42	555.8	-271	-334.7	-313.9	338.5	692	-424.9
-25.05	125	22.34	243.5	-68.5	-146.9	227	108.5	-235.9	117.8	-246.6	-150.1		-258.8	-23.86	30.22	-5.228	-107.5	569.1	-304.7	-322.4	-318.7	325.8	739.7	-415.1
19.42	134.5	-15.97	252.4	-55.79	-154	258.8	125.2	-226	120.6	-241	-150.1		-210.2	-21.23	91.9	-14.61	-128.8	559.8	-328.8	-319.1	-314.7	309.9	779	-409.5
46.42	122.6	-92.61	239.1	-43.09	-148.5	277.1	124.4	-222.4	121.3	-237	-126.3		-147.1	-25.17	160.3	-10.59	-159.6	565.1	-347.4	-323.7	-311.5	299.6	821.1	-394.1
73.42	113.1	-126.5	225.7	-20.85	-134.2	284.2	122	-221	112.1	-231.5	-116.7		-99.87	-27.8	215.2	-11.93	-170.3	570.5	-371.1	-335.1	-313.9	288.5	814	-373
99.63	91.64	-155.9	223.9	-7.352	-121.5	291.4	112.5	-215.4	78.16	-230.7	-122.3		-47.34	-38.31	278.3	-21.32	-191.6	586.5	-382.9	-340.8	-324.3	294.8	835.1	-363.2
159.2	68.61	-183.5	225.7	-1.793	-110.4	287.4	109.3	-206.2	62.6	-228.3	-128.6		34.08	-51.44	298.4	-13.27	-191.6	590.5	-365.4	-346.9	-342.5	302.8	889.8	-364.6
172.7	61.46	-221.8	233.7	9.324	-104	272.3	122	-197	56.23	-229.9	-143.7		112.9	-77.7	337.3	-2.546	320.1	579.8	-325.7	-333.7	-352.8	315.5	902.4	-357.6
191.7	63.84	-237	245.3	18.06	-110.4	248.5	123.6	-187.1	49.16	-233.8	-162		253.4	-106.6	335.9	5.499	378.9	557.1	-274.7	-342.8	-322.7	329.8	955.7	-363.2
219.5	78.93	-235.2	256	23.62	-118.3	195.3	126.8	-170.8	43.5	-246.6	-156.4		404.4	-104	337.3	21.59	432.3	522.4	-230.3	-356.2	-284.5	337.7	971.1	-353.4
251.3	102	-226.3	248.9	28.38	-119.1	148.4	108.5	-157.4	46.33	-255.3	-150.9		541	-102.7	338.6	24.27	473.8	490.3	-177.8	-369.3	-209.1	340.1	945.9	-326.7
264.8	105.1	-228.9	237.3	32.35	-115.9	123.8	91.02	-148.9	47.04	-258.5	-164.4		673.6	-106.6	341.3	29.63	504.5	448.9	-138.2	-398.8	-107.5	346.4	924.8	-321.1
284.7	105.9	-231.6	223	37.91	-111.9	103.2	54.49	-146.1	37.13	-278.3	-185		752.4	-88.21	353.3	33.66	515.2	438.2	-94.25	-440.1	-24.08	330.6	877.2	-298.7
295.8	92.43	-230.7	207	40.29	-107.2	54.72	29.87	-132.6	-1.058	-299.8	-190.6		778.7	-72.45	356	41.7	533.9	410.1	-20.09	-464.6	66.45	326.6	829.5	-267.8
326.7	68.61	-229.8	195.4	40.29	-110.4	-30.25	-4.273	-127	-18.03	-306.1	-184.2		791.8	-52.75	364.1	43.04	579.3	392.8	69.75	-477.9	156.2	312.3	797.2	-272.1
330.7	66.22	-229.8	197.2	41.88	-116.7	-72.34	-12.21	-124.8	-32.18	-322.8	-174.7		798.4	-48.81	364.1	44.38	635.4	392.8	149.9	-478.1	237.2	297.2	781.8	-251
325.2	65.43	-228.1	189.2	44.27	-142.1	-106.5	-14.6	-119.9	-51.98	-330.7	-170.7		818.1	-29.11	360.1	32.31	680.9	374.1	224.7	-479.9	333.3	295.6	797.2	-255.2
312.5	73.37	-220	180.3	55.38	-146.1	-157.3	-26.51	-119.2	-61.88	-337.9	-185		862.8	-23.86	364.1	32.31	716.9	380.7	315.8	-491.8	431.1	288.7	833.7	-276.3
277.5	114.7	-220.9	157.1	54.59	-150.9	-253.4	-70.18	-127.7	-60.47	-352.2	-195.3		856.2	-23.86	376.1	30.97	734.3	371.4	410.6	-491.6	499.2	296.3	840.7	-279.1
239.4	133.7	-216.5	116.1	52.21	-155.6	-282	-85.27	-133.3	-47.74	-361.7	-196.1		866.7	-30.43	384.2	14.88	718.3	372.7	485.5	-497.3	544.6	290	889.8	-279.1
218.7	145.6	-212	102.7	56.18	-163.6	-310.6	-88.45	-136.2	-43.49	-376	-196.1		896.9	-48.81	401.6	8.18	706.2	378.1	530.8	-495.9	573.6	282.4	889.8	-283.3
176.7	155.2	-202.2	95.62	59.35	-180.2	-320.9	-98.77	-150.3	-11.67	-379.2	-177.9		927.1	-54.06	386.9	5.499	735.6	390.1	551.8	-483.3	585	268.5	867.3	-298.7
134.6	144.8	-200.4	78.69	54.59	-195.3	-335.2	-77.33	-161.6	-6.009	-384.7	-162.8		953.4	-68.51	396.3	-10.59	766.4	398.1	568.4	-457.4	572.3	261	881.4	-300.1
99.63	133.7	-192.4	44.82	52.21	-208	-343.1	-68.6	-163.7	-8.838	-390.3	-123.1		949.4	-96.09	403	-24	798.4	411.5	567.9	-442.8	552.2	252.1	853.3	-311.3
64.69	109.1	-187.1	30.57	48.24	-216	-350.3	-75.74	-172.9	-15.2	-395.1	-99.26		907.4	-134.2	412.3	-38.75	811.8	423.5	590.4	-434.1	519.4	242	833.7	-305.7
18.63	63.84	-187.1	18.09	43.47	-213.6	-356.6	-81.3	-181.4	-32.89	-395.8	-82.58		827.3	-152.6	423.1	-53.5	814.5	432.8	621.1	-435.8	498	244.6	784.6	-308.5
-22.67	1.107	-183.5	6.508	39.5	-212	-370.9	-101.9	-197	-43.49	-402.2	-79.4		711.7	-157.8	425.8	-66.9	779.7	444.9	658.5	-437.3	486.6	237	759.4	-316.9
-62.37	-49.72	-182.6	2.053	28.38	-207.2	-378.1	-116.2	-202.6	-50.57	-410.1	-91.32		573.8	-144.7	419	-80.31	754.3	460.9	680.9	-426	469	224.4	752.3	-318.3
-90.96	-88.63	-176.4	-13.1	12.5	-189	-382	-105.9	-212.5	-53.4	-411.7	-95.29		445.1	-121	425.8	-101.8	712.9	472.9	685.6	-405.8	481.6	223.1	735.5	-345
-129.9	-124.4	-170.1	-34.48	8.53	-176.3	-377.3	-93.21	-233	-40.67	-412.5	-106.4		348	-119.7	427.1	-124.6	695.5	499.6	688.9	-381.7	485.4	230.7	710.3	-347.8
-201.3	-153	-171	-45.18	0.589	-150.1	-370.9	-51.92	-242.9	-31.47	-412.5	-111.2		246.8	-106.6	447.2	-154.1	696.9	513	643.5	-337.7	498	229.4	652.8	-360.4
-235.5	-147.4	-163.9	-63	-10.53	-129.4	-369.3	-36.04	-250.7	-35.71	-414.1	-122.3		162.8	-93.46	449.9	-175.5	664.8	542.4	613.2	-307.9	500.5	225.7	571.4	-352
-270.4	-152.2	-147	-72.8	-35.15	-88.91	-355	-26.51	-261.3	-42.08	-418.1	-128.6		107.6	-88.21	431.1	-187.6	634.1	567.8	596.5	-284.4	484.1	225.7	488.7	-339.4
-295.8	-134.7	-138.9	-76.36	-52.62	-66.68	-350.3	-30.48	-279	-68.25	-414.1	-125.5		43.28	-92.15	377.5	-194.3	582	586.5	607	-280.1	462.7	230.7	363.9	-314.1
-337.9	-90.22	-124.7	-70.13	-59.76	-60.33	-342.3	-38.42	-291	-71.78	-406.2	-127.8		-2.687	-92.15	326.5	-198.3	548.6	582.5	613.3	-266.5	427.4	229.4	309.2	-328.2
-360.2	-80.69	-77.46	-47.85	-74.85	-59.53	-336.8	-39.21	-299.5	-73.91	-401.4	-119.1		-59.16	-107.9	238	-195.6	499.1	594.5	612.8	-249.2	369.4	232	240.4	-321.1
-378.4	-79.1	-53.4	-30.92	-108.2	-63.5	-336	-28.1	-305.9	-76.03	-383.1	-102.4		-105.1	-115.8	146.9	-186.2	91.62	583.8	571.8	-217.1	310.1	232	168.9	-359
-399.1	-76.72	-23.99	-13.99	-125.7	-57.94	-335.2	2.08	-297.4	-65.42	-372	-97.67		-155	-128.9	62.4	-174.2	99.64	574.5	544.1	-184.5	244.6	240.8	101.6	-354.8
-410.2	-71.95	17	15.42	-144.7	-46.03	-327.2	46.55	-299.5	-68.25	-370.4	-107.2		-218.1	-151.2	-12.68	-155.4	105	562.4	521	-170.5	199.2	240.8	51.1	-378.6
-408.6	-75.13	90.96	75.12	-169.4	-30.94	-329.6	69.58	-293.9	-80.98	-355.3	-108.8		-274.5	-163.1	-91.79	-139.3	109	582.5	516.4	-153.3	153.8	245.8	-23.23	-391.3
-410.2	-91.01	129.3	106.3	-220.2	1.615	-332.8	61.64	-292.5	-95.83	-341.1	-112		-320.5	-169.6	-164.2	-121.9	535.2	582.5	513.4	-141.4	81.94	248.4	-72.32	-396.9
-406.2	-102.9	164	123.2	-240.8	11.94	-332.8	63.23	-269.1	-99.37	-309.3	-83.37		-359.9	-163.1	-228.5	-116.5	587.3	558.4	529.2	-132.9	-7.564	273.6	-142.4	-385.7
-368.9	-139.5	205.9	137.5	-268.6	18.29	-335.2	42.58	-255	-105	-289.4	-75.43		-359.9	-146	-295.6	-109.8	619.4	527.7	549.2	-133.6	-98.33	269.8	-181.7	-381.4
-344.3	-149	273.6	142.8	-288.5	15.91	-341.5	33.05	-240.1	-101.5	-245	-24.61		-342.8	-123.7	-358.6	-103.1	635.4	507.7	556.7	-116.1	-176.5	264.7	-240.6	-368.8
-318.9	-150.6	308.4	145.5	-313.1	24.64	-341.5	42.58	-221.7	-83.81	-214	-2.375		-323.1	-126.3	-406.9	-100.4	650.1	490.3	538	-116.6	-242	258.4	-293.9	-370.2
-296.6	-153.7	320.9	152.6	-322.6	31.79	-340.7	48.93	-173.6	-68.96	-179.1	23.04		-311.3	-130.2	-428.3	-101.8	674.2	484.9	537.9	-111.3	-307.6	250.9	-340.2	-381.4
-239.5	-117.2	333.3	163.3	-326.6	28.61	-334.4	45.76	-150.3	-69.66	-136.2	30.98		-313.9	-132.9	-443.1	-100.4	702.2	479.6	552.9	-121.5	-330.3	250.9	-366.8	-378.6
-215.6	-91.81	358.3	164.2	-336.1	25.44	-336	20.34	-124.8	-73.2	-89.32	26.21		-319.2	-138.1	-459.2	-89.7	723.6	476.9	564.9	-123.8	-349.2	247.1	-407.5	-375.8
-191.8	-67.98	364.5	157.1	-337.7	2.409	-331.2	21.14	-99.37	-87.34	-56.76	23.04		-324.4	-147.3	-475.3	-93.72	746.3	483.6	555.7	-128.1	-350.5	254.7	-407.5	-371.6
-162.4	-20.33	359.2	150.9	-336.1	-15.06	-332	32.26	-52.69	-95.83	-7.523	3.978		-312.6	-139.4	-479.3	-88.36	750.3	472.9	550.3	-125.6	-331.6	259.7	-394.9	-360.4
-109.2	64.64	346.7	149.1	-329.8	-26.18	-333.6	25.11	-7.428	-94.42	17.89	8.743		-278.5	-135.5	-456.5	-92.38	777.1	484.9	566.7	-137.1	-313.9	253.4	-378.1	-366
-79.05	96.4	308.4	154.4	-321	-42.86	-337.6	6.845	12.38	-85.93	76.65	27.8		-241.7	-122.4	-406.9	-93.72	815.8	499.6	567.1	-150.5	-297.5	252.1	-310.7	-353.4
-55.23	118.6	271	166	-301.2	-59.53	-328.8	6.845	36.42	-74.61	111.6	44.48		-181.3	-109.2	-353.2	-101.8	849.2	501	541.9	-157.9	-298.8	255.9	-265.9	-339.4
-27.43	139.3	237.1	182.1	-280.5	-61.91	-304.2	21.93	79.57	-54.1	137.8	60.36		-126.1	-96.09	-274.1	-101.8	878.6	502.3	515.2	-156	-302.6	264.7	-214	-353.4
29.74	155.2	208.6	189.2	-261.5	-70.65	-274.8	70.37	106.4	-48.45	174.3	62.74		-89.36	-101.3	-201.7	-105.8	892	513	423.3	-164.2	-315.2	281.1	-178.9	-363.2
57.54	154.4	128.4	187.4	-242.4	-69.06	-250.2	101.3	121.3	-53.4	225.9	57.18		-39.46	-89.52	-145.4	-120.5	885.3	541.1	344.5	-161.2	-296.3	312.6	-117.2	-394.1
82.95	143.3	79.37	181.2	-211.4	-66.68	-212.1	126	143.2	-61.18	260.9	53.21		-9.254	-96.09	-74.36	-131.3	878.6	543.7	277.9	-167.2	-277.3	324	-51.28	-398.3
115.5	120.2	39.27	185.6	-190.8	-57.94	-191.5	137.1	189.2	-72.49	273.6	46.86		51.16	-104	15.47	-139.3	862.6	554.4	222.1	-175.6	-229.4	340.4	17.44	-398.3
174.3	92.43	-8.844	190.1	-174.9	-52.39	-136.7	145.8	199.1	-76.74	293.4	44.48		126	-117.1	91.9	-144.7	831.8	569.1	185.2	-190.1	-165.1	358	122.6	-375.8
203.7	83.69	-107.8	203.4	-163	-38.89	-104.9	141.1	211.1	-75.32	301.4	59.57		177.2	-126.3	175	-151.4	628.7	591.8	124.8	-222.6	-75.64	378.2	206.8	-359
228.3	86.87	-156.8	198.1	-126.5	-20.62	-73.13	129.1	218.2	-78.15	298.2	69.1		298.1	-148.6	254.1	-158.1	639.4	542.4	86.81	-247.8	18.91	400.9	257.3	-333.8
241.8	90.84	-212.9	184.7	-113.8	-11.89	-47.72	104.5	221	-60.47	264.1	87.36		390	-161.8	325.2	-155.4	651.5	503.7	32.97	-277.4	97.07	387	330.2	-335.2
252.1	130.5	-253.9	180.3	-97.09	-11.89	21.37	78.32	211.8	-47.74	249	97.68		496.4	-169.6	396.3	-164.8	675.5	466.2	-21.22	-295.1	186.6	379.5	398.9	-321.1
249.7	151.2	-327	177.6	-85.18	-21.41	57.9	72.76	199.1	-36.42	199.7	104.8		581.7	-161.8	455.2	-172.8	707.6	427.5	-80.67	-315.6	264.7	373.2	462	-323.9
248.1	164.7	-357.3	175.8	-56.59	-26.97	96.81	82.29	190.6	-22.98	170.4	96.1		622.4	-144.7	502.2	-180.9	749	396.8	-126.2	-311.6	382	374.4	470.4	-311.3
246.5	169.5	-379.5	175.8	-51.03	-24.59	124.6	94.2	143.2	8.137	161.6	91.33		640.8	-130.2	539.7	-190.3	753	382.1	-157	-308.5	465.2	368.1	530.7	-272.1
245.7	161.5	-391.1	174.9	-48.65	-26.18	125.4	135.5	117.1	15.21	111.6	59.57		653.9	-113.2	542.4	-201	741	375.4	-156	-295.2	547.1	359.3	494.3	-286.1
242.6	145.6	-404.5	150.9	-39.12	-23.8	124.6	156.9	98.66	15.21	36.95	51.63		678.9	-101.3	565.2	-221.1	746.3	358	-145.9	-276.2	597.6	354.2	483.1	-265
234.6	136.9	-418.7	133	-30.38	-44.44	123.8	181.6	61.18	12.38	-13.88	56.39		723.6	-90.84	588	-237.2	779.7	350	-139.2	-278.6	631.6	358	487.3	-258
224.3	132.9	-419.6	123.2	-21.65	-54.77	123	187.1	20.16	-13.08	-62.32	71.48		801	-88.21	604.1	-253.3	821.1	347.3	-134.5	-258.5	627.8	344.2	495.7	-255.2
183.8	150.4	-415.2	112.5	-20.06	-65.89	121.4	180.8	-13.79	-37.13	-117.9	84.98		836.5	-97.4	605.4	-285.5	858.6	359.4	-135.3	-274.5	612.7	337.9	505.5	-253.8
168.7	164.7	-405.4	58.19	-23.23	-78.59	114.3	169.6	-41.38	-64	-216.4	118.3		807.6	-102.7	622.8	-319	887.9	346	-128.2	-290.3	590	337.9	505.5	-258
137	187.7	-400	32.35	-24.82	-74.62	115.1	151.4	-73.91	-85.22	-265.6	122.3		822	-105.3	637.6	-349.8	913.3	352.7	-138.2	-310.7	553.4	339.1	497.1	-258
115.5	193.3	-392	7.399	-27.21	-79.39	106.3	129.1	-123.4	-98.66	-312.5	127.9		869.3	-138.1	649.7	-371.3	904	374.1	-112.8	-312.6	538.3	332.8	495.7	-245.4
59.92	187.7	-379.5	-14.88	-31.18	-88.12	75.37	116.4	-150.3	-103.6	-362.5	129.4		896.9	-151.2	649.7	-407.5	892	387.4	-69.8	-321.9	529.5	327.8	519.5	-262.2
33.72	175	-362.6	-38.05	-31.18	-104.8	32.49	121.2	-171.5	-101.5	-411.7	146.1		896.9	-168.3	641.6	-431.6	845.2	386.1	-31.2	-318.1	525.7	326.5	512.5	-253.8
12.27	155.2	-349.2	-56.76	-35.15	-125.4	13.43	132.3	-185	-96.54	-422.1	158		869.3	-192	624.2	-461.1	801.1	404.8	27.2	-307	539.6	336.6	522.3	-255.2
-23.46	124.2	-334.1	-78.15	-39.12	-131	-31.84	154.6	-211.8	-72.49	-430	170.7		793.2	-186.7	617.5	-491.9	741	422.2	68.09	-291.1	550.9	342.9	530.7	-252.4
-73.49	46.37	-326.1	-95.97	-42.29	-140.5	-96.16	163.3	-221.7	-54.1	-430	182.7		743.2	-186.7	604.1	-512	650.1	423.5	125.4	-286.6	552.2	344.2	535	-248.2
-97.31	2.695	-282.4	-120.9	-47.06	-134.2	-139	151.4	-232.3	-24.4	-430	181.9		635.6	-167	-30.11	-509.4	564.6	424.8	180.3	-294.3	547.1	350.5	540.6	-245.4
-129.1	-33.04	-242.3	-118.2	-44.68	-134.2	-166.8	138.7	-235.2	-15.2	-434	181.9		516.1	-159.1	-132	-478.5	487.1	416.8	240.7	-304.5	528.2	344.2	574.2	-260.8
-161.6	-64.01	-218.3	-119.1	-58.18	-124.7	-205.7	129.9	-253.6	11.67	-432.4	168.4		409.7	-138.1	-212.5	-454.4	404.3	407.5	296.9	-308.1	509.3	345.4	584	-277.7
-218	-91.01	-169.2	-112.9	-56.59	-118.3	-265.3	129.9	-260.6	19.45	-421.3	162		302	-118.4	-302.3	-430.3	348.2	422.2	343.3	-297.4	472.8	340.4	621.9	-279.1
-241.8	-98.16	-81.91	-79.93	-61.35	-101.6	-291.5	145.8	-273.4	9.551	-419.7	157.2		207.4	-107.9	-368	-408.8	305.4	434.2	363.9	-272.7	469	354.2	627.5	-272.1
-264.1	-94.19	-21.32	-54.98	-74.06	-86.53	-305	153	-276.9	9.551	-401.4	145.3		145.7	-102.7	-412.2	-391.4	278.7	455.6	374.3	-265.8	469	347.9	673.8	-279.1
-274.4	-81.48	32.15	-30.92	-91.53	-79.39	-319.3	175.2	-284	18.04	-397.4	126.3		83.99	-101.3	-431	-363.2	230.6	460.9	379.3	-253.6	470.2	366.9	665.4	-283.3
-308.5	-64.01	76.7	-3.294	-89.94	-89.71	-345.5	181.6	-290.3	28.65	-394.3	111.2		31.46	-98.72	-431	-347.1	190.5	474.3	405.6	-240.8	440	370.6	699	-307.1
-327.6	-65.6	191.7	47.5	-104.2	-100.8	-374.1	172	-291	34.31	-391.9	104		-32.89	-96.09	-429.7	-331	163.8	476.9	430.8	-233.3	392.1	376.9	697.6	-305.7
-339.5	-79.1	246	61.76	-118.5	-104	-381.2	164.9	-296	17.33	-389.5	85.77		-78.86	-115.8	-436.4	-325.7	133	472.9	453.7	-240.7	324	378.2	707.5	-307.1
-353	-85.45	293.2	71.56	-118.5	-102.4	-390	154.6	-289.6	22.28	-394.3	88.95		-151.1	-119.7	-449.8	-328.4	105	474.3	486.8	-233	254.7	373.2	743.9	-314.1
-367.3	-91.81	332.4	87.6	-131.2	-105.6	-394.7	149	-297.4	22.28	-395.8	89.74		-227.3	-152.6	-431	-304.2	92.96	458.2	478.8	-233.2	170.2	360.6	776.2	-331
-370.5	-87.04	352.9	108.1	-143.9	-93.68	-402.7	131.5	-293.2	22.99	-399	51.63		-281.1	-160.4	-397.5	-292.2	80.93	462.2	494.7	-228.7	97.07	349.2	779	-338
-368.9	-96.57	368.1	130.4	-155.9	-76.21	-401.9	112.5	-291	32.18	-402.2	34.15		-345.5	-172.3	-350.6	-276.1	74.25	476.9	524.2	-234.5	26.47	329	822.5	-360.4
-374.5	-114	362.7	132.2	-153.5	-62.71	-404.3	98.96	-284.7	33.6	-406.2	23.04		-388.8	-173.6	-274.1	-254.6	68.91	486.3	549.5	-231.1	-41.6	307.6	823.9	-354.8
-369.7	-128.3	358.3	135.7	-163	-54.77	-403.5	98.96	-276.2	38.55	-407	11.92		-405.9	-172.3	-209.8	-233.2	68.91	503.7	557.3	-225.5	-124.8	306.3	816.9	-352
-360.2	-132.3	361	124.1	-168.6	-52.39	-403.5	91.02	-269.1	15.21	-405.4	1.596		-408.5	-159.1	-132	-210.4	67.57	499.6	555.6	-212.2	-197.9	296.3	844.9	-359
-354.6	-130.7	344	125	-191.6	-76.21	-405.1	87.84	-264.2	0.357	-403	-20.64		-401.9	-155.2	-43.52	-198.3	51.54	491.6	556.8	-208.2	-279.9	273.6	874.4	-371.6
-337.9	-110.1	328.9	136.6	-195.6	-83.36	-394.7	75.93	-226	-9.545	-401.4	-34.14		-412.4	-159.1	23.52	-197	30.16	490.3	572.9	-211.7	-368.1	264.7	887	-395.5
-310.1	-77.51	300.4	146.4	-201.9	-83.36	-395.5	65.61	-217.5	-13.79	-401.4	-46.05		-417.7	-163.1	89.22	-188.9	4.775	495.6	576.7	-203.6	-432.4	245.8	899.6	-401.1
-285.5	-55.28	238.9	183.8	-205.9	-86.53	-378.9	85.46	-199.1	-6.009	-402.2	-46.85		-438.7	-177.5	158.9	-183.6	-35.31	507.7	537.5	-187.4	-480.3	229.4	854.7	-409.5
-246.6	-0.482	188.1	208.8	-206.7	-91.3	-370.9	106.1	-169.4	6.722	-406.2	-69.87		-438.7	-177.5	223.3	-180.9	-76.73	507.7	510.3	-172.2	-500.5	228.2	797.2	-415.1
-229.1	16.19	142.6	233.7	-210.6	-99.24	-363	110.9	-114.9	34.31	-409.3	-84.96		-430.8	-168.3	254.1	-168.8	-119.5	513	486.5	-178.3	-501.7	220.6	711.7	-417.9
-155.3	108.3	99.87	256	-213	-103.2	-351.1	109.3	-83.81	39.26	-413.3	-101.6		-384.8	-157.8	283.6	-154.1	-160.9	526.4	489	-171.5	-504.3	210.5	602.3	-415.1
-122.7	134.5	1.849	274.7	-207.5	-111.2	-340	96.58	-53.4	38.55	-414.1	-113.6		-327.1	-160.4	289	-133.9	-191.6	511.7	493.1	-175.4	-485.4	204.2	478.9	-417.9
-88.58	167.9	-45.38	274.7	-205.9	-126.2	-340	80.7	-22.99	35.01	-417.3	-116.7		-298.2	-153.9	294.4	-128.6	-219.7	509	485.3	-182.3	-466.4	196.7	372.3	-415.1
-56.81	194.1	-96.17	262.3	-194.8	-138.2	-324.1	76.73	37.13	14.5	-416.5	-118.3		-261.4	-163.1	307.8	-123.2	-251.8	506.3	472.2	-192	-462.7	195.4	276.9	-429.1
9.098	209.2	-140.7	261.4	-183.6	-133.4	-314.5	80.7	68.25	12.38	-418.1	-129.4		-204.9	-181.5	323.9	-113.8	-302.5	513	451.7	-176.6	-471.5	194.1	184.3	-458.6
36.1	207.6	-200.4	274.7	-176.5	-126.2	-315.3	100.6	93.71	13.79	-421.3	-139		-172.1	-195.9	349.3	-113.8	-342.6	517	445.9	-160.8	-496.7	204.2	70.73	-507.7
80.57	198.8	-221.8	287.2	-167.8	-131.8	-312.2	104.5	122	15.92	-420.5	-160.4		-86.74	-210.3	342.6	-113.8	-401.4	525	439.1	-157	-510.6	206.7	-392.1	-503.5
115.5	179.8	-226.3	300.6	-136.8	-131.8	-309.8	106.9	160.2	33.6	-409.3	-162.8		10.45	-173.6	344	-111.1	-424.1	527.7	444.2	-148.8	-514.4	218.1	-411.7	-476.8
183.8	132.9	-227.2	308.6	-145.5	-139.7	-310.6	96.58	168	43.5	-397.4	-164.4		102.4	-173.6	356	-112.5	-448.2	529	455.1	-155.2	-466.4	232	-415.9	-438.9
218	113.9	-241.4	299.7	-128.1	-146.9	-309	75.14	175	61.18	-347.4	-149.3		186.4	-140.7	365.4	-116.5	-453.5	530.4	473.8	-157.3	-360.6	249.6	-414.5	-409.5
245.7	100.4	-253.9	289.9	-113.8	-158	-297.1	71.17	177.2	80.28	-321.2	-131.8		284.9	-128.9	372.1	-123.2	-468.2	541.1	468.3	-150.8	-235.7	267.3	-406.1	-389.9
268.8	97.99	-257.5	273.8	-108.2	-158.8	-298.7	80.7	176.5	76.03	-282.3	-112.8		362.4	-117.1	366.8	-135.3	-496.3	553.1	465.3	-140.2	-65.55	281.1	-415.9	-381.4
285.5	111.5	-260.1	270.3	-95.5	-158	-306.6	109.3	184.2	80.28	-248.1	-92.9		467.5	-113.2	335.9	-138	-500.3	575.8	442.3	-128.9	107.2	257.2	-421.5	-377.2
294.2	123.4	-259.2	264	-89.15	-146.9	-302.6	122	180	68.96	-168.7	-73.05		585.7	-104	293	-142	-473.6	577.1	432.4	-110.5	249.6	252.1	-408.9	-373
299	136.9	-259.2	251.6	-66.91	-144.5	-305	128.3	180	53.4	-121.1	-80.99		734.1	-98.72	246.1	-131.3	-441.5	581.1	433.7	-110.4	373.2	237	-354.2	-370.2
301.3	132.9	-259.2	231.1	-54.21	-133.4	-308.2	110.9	169.4	20.16	-63.91	-87.35		764.3	-86.9	185.8	-128.6	-380	582.5	447.1	-110	528.2	210.5	-277.1	-361.8
310.9	116.3	-255.7	209.7	-50.23	-127	-317.7	95.79	149.6	9.551	-35.32	-105.6		785.3	-82.96	114.7	-111.1	-299.9	574.5	471.1	-110.6	619	186.6	-214	-361.8
313.2	95.61	-229.8	186.5	-47.06	-119.9	-323.3	80.7	133.3	-3.887	56.8	-140.6		782.6	-85.58	79.83	-113.8	-222.4	550.4	484.7	-118.2	664.4	180.3	-143.8	-366
302.9	96.4	-209.3	182.1	-34.35	-121.5	-328.8	87.84	105	-13.08	87.77	-137.4		820.7	-107.9	28.88	-109.8	-122.2	526.4	476.3	-106.5	690.8	180.3	-66.71	-391.3
291	98.78	-185.3	184.7	-32.76	-129.4	-325.7	103.7	47.03	-6.716	128.3	-139		839.1	-114.5	-28.77	-112.5	-32.64	506.3	477.6	-105.1	641.7	171.5	-3.598	-385.7
256.9	106.7	-157.7	200.8	-19.26	-137.4	-325.7	102.1	11.67	1.771	171.9	-135.8		875.9	-121	-75.7	-116.5	56.88	471.6	476	-97.15	642.9	168.9	81.95	-391.3
227.5	109.9	-94.39	232	-16.09	-149.3	-325.7	92.61	-25.82	15.92	214	-113.6		929.7	-169.6	-140.1	-113.8	122.4	446.2	472.2	-103.9	607.6	168.9	175.9	-378.6
205.2	97.99	-63.2	254.2	-4.97	-154	-328	75.14	-57.64	27.23	221.2	-107.2		974.4	-188	-174.9	-112.5	195.8	431.5	494.9	-101.9	548.4	157.6	251.7	-353.4
174.3	78.93	-31.12	260.5	-2.587	-158.8	-324.9	74.34	-129.8	22.99	233.1	-69.08		983.6	-230	-197.7	-103.1	257.3	422.2	499.3	-115.1	503	151.3	316.2	-326.7
114.7	25.72	6.304	264	0.589	-158	-309	93.4	-157.4	15.92	254.5	-34.93		987.5	-274.7	-228.5	-95.06	328.1	412.8	471.3	-117.3	474	151.3	377.9	-318.3
91.69	0.313	78.48	256.9	1.383	-155.6	-298.7	113.3	-199.8	7.429	257.7	-11.9		948.1	-302.3	-267.4	-100.4	392.2	399.4	446.1	-122.1	456.4	143.7	450.8	-309.9
59.13	2.695	108.8	241.8	10.91	-135	-279.6	122	-233	3.893	271.2	-7.934		828.6	-335.1	-286.2	-103.1	431	398.1	379.1	-114.8	445	139.9	490.1	-307.1
12.27	-2.864	140	230.2	16.47	-127.8	-257.4	125.2	-286.8	18.04	260.1	-11.9		698.6	-343	-302.3	-97.74	461.7	390.1	357.9	-118.1	440	136.2	502.7	-295.9
-68.73	22.55	165.8	225.7	15.68	-104.8	-232	116.4	-298.1	24.4	258.5	-16.67		548.9	-349.6	-305	-104.4	473.8	380.7	339.8	-137.3	442.5	136.2	504.1	-276.3
-108.4	26.52	204.1	213.2	24.41	-86.53	-212.1	111.7	-307.3	30.06	206.1	12.71		396.5	-331.2	-292.9	-107.1	463.1	380.7	317.2	-143.3	441.2	134.9	498.5	-263.6
-152.9	26.52	215.7	201.7	29.97	-73.83	-170.8	115.6	-317.2	49.16	183.1	15.89		231.1	-295.7	-301	-119.2	473.8	380.7	248.3	-160.1	437.5	138.7	492.9	-244
-190.2	12.22	233.5	187.4	29.97	-64.3	-138.2	118	-322.9	92.3	146.5	25.42		145.7	-268.1	-306.3	-136.6	492.5	386.1	159.1	-168.2	427.4	139.9	483.1	-232.8
-269.6	-28.28	240.7	164.2	37.12	-65.89	-50.89	156.9	-322.2	126.3	114.8	19.86		52.47	-237.9	-299.6	-144.7	519.2	396.8	73.67	-166.7	416	139.9	488.7	-230
-312.5	-48.13	248.7	150	43.47	-67.47	-0.865	174.4	-325	139	40.12	-4.757		-42.09	-231.4	-247.3	-143.3	541.9	414.1	6.1	-183.5	407.2	146.2	509.7	-241.2
-337.1	-64.81	247.8	142	45.85	-96.86	46.78	177.6	-328.5	151.7	7.565	-3.963		-114.3	-222.2	-174.9	-142	563.3	398.1	-74.89	-197.9	411	145	506.9	-237
-361.8	-73.54	242.4	135.7	55.38	-100.8	85.69	174.4	-327.1	160.9	-45.64	0.007508		-176	-224.8	-87.77	-135.3	556.6	408.8	-156.8	-225.8	411	145	504.1	-242.6
-386.4	-58.45	238	114.3	56.97	-104.8	189.7	154.6	-325.7	164.4	-90.11	12.71		-248.3	-220.9	10.11	-136.6	541.9	411.5	-225.5	-250.6	436.2	151.3	484.5	-238.4
-390.3	-61.63	225.5	80.47	59.35	-104	227	154.6	-334.2	151	-188.6	56.39		-321.8	-230	87.87	-121.9	564.6	423.5	-293.1	-266	465.2	153.8	487.3	-227.2
-399.9	-66.39	206.8	67.99	58.56	-112.7	266	160.1	-331.4	147.5	-232.3	77.83		-386.2	-228.7	150.9	-104.4	574	442.2	-333.2	-263.2	487.9	151.3	487.3	-227.2
-406.2	-79.89	180.1	66.21	56.97	-119.9	281.8	160.9	-316.5	132.6	-274.3	93.71		-398	-222.2	213.9	-93.72	576.6	443.5	-364.8	-278.8	498	158.8	506.9	-230
-411	-103.7	140	67.99	49.82	-134.2	299.3	190.3	-304.5	127	-334.7	95.3		-424.2	-211.7	283.6	-97.74	560.6	450.2	-360.9	-273.3	514.4	168.9	520.9	-237
-414.2	-125.2	68.68	90.27	57.77	-142.9	312	204.6	-293.2	125.5	-390.3	113.6		-409.8	-184.1	327.9	-92.38	524.5	456.9	-358.3	-273.3	521.9	185.3	532.2	-241.2
-411	-150.6	28.58	102.7	58.56	-165.2	316	198.2	-279.7	124.1	-409.3	130.2		-404.5	-173.6	364.1	-73.61	485.8	463.6	-356.9	-273.2	521.9	190.4	535	-227.2
-397.5	-161.7	-26.67	130.4	62.53	-170.7	329.5	192.7	-225.3	143.2	-418.1	147.7		-404.5	-168.3	373.5	-69.59	463.1	466.2	-377.3	-304.5	515.6	197.9	553.2	-231.4
-349.8	-195	-46.27	149.1	61.74	-169.9	330.3	166.5	-197	144.6	-424.4	154.1		-405.9	-163.1	386.9	-61.54	421.6	484.9	-387.6	-316.9	494.2	206.7	554.6	-220.2
-324.4	-192.7	-139.8	174.9	62.53	-174.7	323.1	158.5	-165.1	147.5	-425.2	168.4		-425.6	-165.7	370.8	-48.13	398.9	499.6	-393.8	-335.7	463.9	209.3	572.8	-232.8
-291.9	-191.9	-175.5	182.1	63.32	-171.5	308	158.5	-127.7	139.7	-426	178.7		-445.3	-176.2	384.2	-49.47	4.55	-398.2	-357.9	-330.7	446.3	211.8	603.7	-248.2
-250.6	-176	-219.1	182.9	61.74	-177.9	289.8	164.1	-66.84	107.9	-425.2	172.3		-453.1	-180.1	384.2	-48.13	31.57	-360.4	-305.9	-326.4	431.1	213.1	635.9	-256.6
-169.6	-133.1	-254.8	191	61.74	-188.2	218.3	187.9	-37.13	83.81	-426	168.4		-438.7	-176.2	401.6	-40.09	45.98	-317.2	-224.1	-341.3	417.3	219.4	640.1	-245.4
-128.3	-107.7	-276.2	215	55.38	-199.3	169.1	191.9	11.67	60.47	-420.5	155.7		-374.3	-164.4	419	-36.07	65.79	-275.8	-182.2	-357.4	407.2	224.4	662.6	-246.8
-92.55	-62.42	-284.2	235.5	49.82	-211.2	124.6	185.5	41.37	51.28	-401.4	144.5		-312.6	-143.4	419	-40.09	89.2	-223.5	-104.8	-357.7	416	226.9	673.8	-252.4
-63.17	-27.48	-286	246.2	39.5	-205.7	85.69	172	121.3	42.09	-399	150.9		-265.3	-134.2	417.7	-44.11	83.8	-176.7	-49.31	-381.4	403.4	229.4	668.2	-249.6
13.07	40.81	-291.3	242.6	37.12	-200.9	-12.78	133.1	136.1	39.96	-396.6	159.6		-212.8	-119.7	408.3	-52.15	80.2	-140.7	22.02	-400.6	358	238.3	704.7	-266.4
43.24	54.31	-302	232	26.79	-193.7	-58.04	116.4	156.7	42.09	-383.1	139		-164.2	-117.1	409.7	-65.56	71.19	-101	90.65	-418.5	295	243.3	713.1	-274.9
90.1	72.58	-313.6	223	-2.587	-167.5	-109.7	111.7	172.2	53.4	-385.5	122.3		-120.9	-123.7	416.4	-80.31	67.59	-77.63	171.8	-409.4	218.1	240.8	739.7	-287.5
127.4	83.69	-310	222.2	-28	-154.8	-153.3	117.2	190.6	70.38	-387.1	108.8		-81.48	-127.6	427.1	-97.74	58.58	-43.41	223.7	-405.1	143.7	219.4	735.5	-274.9
196.5	71.78	-307.4	207	-48.65	-130.2	-227.2	144.2	197.7	83.81	-385.5	91.33		-15.82	-140.7	423.1	-107.1	51.38	-14.59	259.3	-389.4	41.6	199.2	738.3	-284.7
234.6	71.78	-307.4	212.3	-73.26	-110.4	-252.6	157.7	196.3	102.9	-384.7	84.18		36.71	-146	409.7	-117.9	47.78	1.623	282.8	-372.6	-37.82	179	722.9	-298.7
261.6	79.72	-295.8	201.7	-121.7	-66.68	-284.4	171.2	188.5	108.6	-386.3	76.24		122.1	-173.6	365.4	-125.9	51.38	35.84	312.8	-349	-131.1	161.4	769.2	-322.5
290.2	93.22	-288.6	185.6	-147.9	-61.91	-303.4	168.1	186.4	110.7	-386.3	76.24		235	-184.1	311.8	-115.2	63.99	53.86	359.5	-347.6	-234.5	148.8	787.4	-331
313.2	146.4	-286	159.8	-167.8	-57.94	-346.3	157.7	178.6	99.37	-388.7	65.13		323	-184.1	259.5	-111.1	78.4	73.67	387.4	-344.1	-345.4	121	802.8	-336.6
329.9	173.4	-277.1	127.7	-197.9	-52.39	-363.8	153	175	80.28	-393.5	24.63		426.8	-151.2	212.6	-101.8	96.41	97.08	419	-331.1	-442.5	90.77	809.8	-343.6
324.4	184.5	-258.3	115.2	-240.8	-39.68	-373.3	166.5	171.5	61.89	-393.5	0.802		517.4	-127.6	144.2	-92.38	116.2	89.88	419.9	-316.4	-504.3	68.08	811.2	-354.8
327.5	194.9	-247.7	106.3	-251.9	-32.53	-384.4	181.6	151	24.4	-392.7	1.596		568.6	-110.5	87.87	-77.63	139.6	95.28	415.4	-299.2	-547.1	54.21	867.3	-385.7
345	197.3	-229.8	105.4	-263.1	-23	-377.3	192.7	130.5	9.551	-400.6	-1.581		560.7	-65.88	30.22	-69.59	152.2	113.3	404.4	-288.9	-579.9	30.26	864.5	-375.8
344.2	183	-192.4	122.3	-270.2	-6.327	-372.5	199	115.6	-5.302	-401.4	-2.375		564.6	-44.87	-38.16	-69.59	172.1	107.9	408.3	-284.7	-592.5	6.303	892.6	-389.9
347.4	165.5	-163	136.6	-282.9	27.82	-384.4	188.7	89.47	-3.887	-401.4	-24.61		584.3	-10.73	-69	-65.56	199.1	102.5	410.7	-275.3	-600.1	-6.303	938.9	-406.7
345	162.3	-140.7	155.3	-284.5	46.09	-378.9	177.6	31.47	-12.37	-402.2	-41.29		626.4	6.346	-138.7	-69.59	235.1	107.9	435	-283.9	-571.1	-27.73	887	-384.2
302.9	170.3	-104.2	174.9	-288.5	51.64	-376.5	146.6	-0.355	-9.545	-400.6	-53.99		681.5	15.54	-184.3	-57.52	254.9	100.7	455.1	-287.3	-539.6	-39.08	903.8	-399.7
287.8	186.9	-48.05	207.9	-291.6	54.82	-371.7	127.6	-44.91	5.307	-396.6	-65.9		711.7	32.61	-216.5	-56.18	289.1	86.28	453.6	-283.4	-506.8	-45.38	901	-401.1
252.9	206.8	-9.735	219.5	-291.6	41.32	-372.5	131.5	-68.25	13.09	-392.7	-68.29		677.6	51	-227.2	-36.07	314.3	75.47	458.7	-272.5	-438.7	-60.51	931.9	-427.7
212.4	215.5	19.67	217.7	-298	21.47	-370.1	132.3	-143.9	5.307	-385.5	-65.9		677.6	61.5	-236.6	-19.98	336	73.67	455.2	-245.9	-358	-78.16	959.9	-447.4
156	219.5	52.64	215.9	-307.5	12.73	-366.2	110.1	-172.9	-6.716	-387.1	-80.2		647.4	69.38	-208.4	2.817	348.6	68.26	479.4	-251.9	-259.7	-95.81	943.1	-471.2
125.8	206	116.8	195.4	-300.4	-2.356	-370.9	91.82	-206.2	-17.33	-381.6	-101.6		644.8	86.45	-200.4	5.499	363	64.66	499.3	-247.3	-124.8	-104.6	923.4	-474
102	186.9	138.2	187.4	-295.6	-11.09	-365.4	77.52	-233.8	-24.4	-379.2	-116.7		656.6	99.59	-173.6	6.84	370.2	68.26	511.1	-240.3	-1.261	-122.3	860.3	-488
71.04	159.1	164	178.5	-282.9	-25.39	-364.6	81.49	-281.1	-20.15	-380.8	-129.4		681.5	95.65	-152.1	14.88	361.2	79.07	509.2	-224.3	119.8	-151.3	795.8	-482.4
3.539	80.52	176.5	182.9	-282.9	-29.36	-355	103.7	-298.8	-10.25	-382.3	-127.8		669.7	110.1	-136	29.63	337.8	84.47	504.3	-192.4	253.4	-184.1	700.4	-481
-29.02	30.49	181	205.2	-272.6	-31.74	-352.7	119.6	-302.4	-3.18	-387.9	-138.2		634.2	124.5	-94.47	29.63	298.1	100.7	483.1	-153	355.5	-199.2	596.7	-489.4
-52.84	-2.07	175.6	226.6	-262.3	-44.44	-345.5	118	-310.1	13.79	-393.5	-151.7		550.2	123.2	-46.2	33.66	249.5	104.3	489.3	-139.5	455.1	-221.9	542	-493.6
-90.17	-37.81	160.5	239.1	-256.7	-54.77	-346.3	110.1	-307.3	34.31	-390.3	-165.2		450.4	128.5	6.087	32.31	204.5	111.5	488	-138.2	499.2	-224.4	462	-514.7
-148.9	-79.89	152.4	246.2	-250.4	-71.44	-347.1	96.58	-305.2	56.23	-391.1	-173.1		382.1	124.5	63.74	39.02	170.3	124.1	506.2	-124.3	525.7	-225.7	-45.67	-513.3
-195	-84.66	120.4	233.7	-240.8	-74.62	-343.9	93.4	-302.4	77.45	-400.6	-176.3		305.9	127.2	113.3	36.34	119.8	116.9	511.2	-113.4	553.4	-240.8	-128.4	-503.5
-210.1	-81.48	111.5	232.8	-221	-80.18	-340	98.17	-304.5	66.84	-403.8	-171.5		242.9	124.5	169.7	41.7	78.4	129.5	499.9	-91.08	532	-240.8	-215.4	-504.9
-233.9	-75.92	75.81	229.3	-213.8	-95.27	-340.7	113.3	-300.9	72.5	-407.8	-168.3		181.2	119.3	239.4	41.7	38.77	129.5	488.8	-78.07	514.4	-235.7	-303.7	-507.7
-269.6	-31.45	41.95	232	-199.5	-84.94	-344.7	114.1	-303.1	56.23	-406.2	-174.7		133.9	115.3	270.2	40.36	17.16	122.3	486	-72.82	489.1	-220.6	-364	-509.1
-282.3	-21.92	-12.41	253.3	-193.2	-80.18	-349.5	101.3	-293.2	46.33	-409.3	-193.8		78.74	110.1	331.9	30.97	2.749	122.3	497.8	-67.12	474	-211.8	-410.3	-499.3
-298.2	-18.75	-46.27	265.8	-180.5	-83.36	-349.5	101.3	-291.7	35.72	-410.9	-208.1		27.52	110.1	358.7	37.68	-11.66	120.5	513.5	-54.63	433.7	-197.9	-437	-474
-314.1	-19.54	-82.8	266.7	-170.9	-92.09	-355	106.1	-286.8	40.67	-402.2	-207.3		-34.21	98.27	389.6	48.4	-42.28	118.7	520.3	-59.76	436.2	-184.1	-453.8	-474
-341.9	-33.04	-115.8	259.6	-162.2	-95.27	-354.2	106.1	-281.8	39.26	-391.9	-204.9		-99.87	87.77	389.6	48.4	-42.28	118.7	508.4	-62.79	422.3	-175.2	-490.3	-468.4
-353	-25.1	-179	229.3	-151.1	-104.8	-351.1	80.7	-274.8	48.45	-363.3	-196.9		-177.4	78.58	401.6	68.52	-53.09	124.1	527.4	-75.57	414.8	-189.1	-521.1	-472.6
-350.6	-21.92	-209.3	217.7	-136.8	-111.9	-357.4	74.34	-265.6	53.4	-341.1	-185.8		-190.5	70.7	408.3	65.83	-60.29	124.1	546.5	-87	421.1	-187.8	-536.5	-471.2
-350.6	-9.217	-240.5	208.8	-122.5	-115.9	-359.8	56.87	-245.1	43.5	-318	-164.4		-232.5	68.07	425.8	71.2	-56.69	136.7	561.4	-94.56	432.4	-195.4	-522.5	-471.2
-337.1	5.077	-256.6	202.5	-119.3	-111.2	-353.5	60.05	-235.9	27.23	-290.2	-149.3		-295.5	57.56	449.9	71.2	-56.69	136.7	548.2	-100.3	457.6	-206.7	-495.9	-467
-332.4	1.901	-274.4	195.4	-116.1	-104	-343.1	68.79	-228.8	9.551	-231.5	-147.7		-341.5	41.8	460.6	79.24	-40.48	145.7	537.8	-108.6	471.5	-215.6	-465	-475.4
-328.4	-17.16	-280.6	202.5	-106.6	-125.4	-337.6	50.52	-212.5	0.357	-200.5	-158.8		-399.3	23.42	487.4	85.95	-33.27	147.5	535.4	-119.4	490.4	-223.1	-427.1	-495
-328.4	-26.69	-278.8	205.2	-101.9	-133.4	-335.2	37.82	-160.9	-3.18	-162.4	-164.4		-466.3	14.23	512.9	92.65	-35.07	169.1	573.1	-130.2	505.5	-221.9	-404.7	-516.1
-309.3	-30.66	-282.4	198.1	-94.71	-123.9	-307.4	21.14	-139	6.722	-127.4	-156.4		-514.9	-2.847	533	89.97	-18.86	167.3	535.2	-155.4	516.9	-210.5	665.4	-511.9
-285.5	-17.16	-285.1	176.7	-96.29	-127.8	-297.1	22.73	-105.7	36.43	-43.26	-124.7		-550.3	-12.04	558.5	88.63	13.56	181.7	477.7	-153.2	530.7	-199.2	620.5	-476.8
-260.9	0.313	-288.6	156.2	-89.15	-138.9	-267.7	20.34	-76.74	39.26	1.212	-100.8		-555.6	-29.11	566.5	110.1	40.57	203.3	461.8	-155	530.7	-165.1	606.5	-433.3
-248.2	26.52	-291.3	144.6	-86.76	-128.6	-249.4	14.79	-32.89	73.21	40.92	-71.46		-559.5	-31.74	573.2	104.7	71.19	225	443.4	-166.2	532	-132.4	598.1	-416.5
-198.2	93.22	-297.6	141.1	-75.65	-121.5	-208.1	-21.74	10.25	84.52	82.21	-52.4		-597.6	-56.69	565.2	107.4	103.6	241.2	416.4	-200.4	527	-88.25	600.9	-395.5
-167.2	113.9	-299.3	112.5	-70.88	-113.5	-173.2	-40.01	35.72	89.47	168	-43.67		-643.6	-72.45	600.1	106.1	143.2	237.6	367.4	-213.9	518.1	-52.95	626.1	-389.9
-140.2	134.5	-303.8	92.94	-62.15	-74.62	-123.2	-44.77	65.42	90.18	229.9	-35.73		-644.9	-100	610.8	98.01	175.7	235.8	261.6	-245.1	500.5	-22.69	640.1	-385.7
-121.9	140.1	-302	79.58	-51.03	-50	-85.04	-40.01	124.1	68.25	254.5	-33.35		-664.6	-134.2	618.8	93.99	229.7	235.8	144.3	-250	484.1	13.87	658.4	-361.8
-60.78	140.1	-302	67.99	-49.44	-36.5	9.458	-13.8	165.9	49.16	298.2	-19.05		-669.8	-159.1	569.2	75.22	272.9	239.4	7.191	-263.5	485.4	41.6	647.2	-339.4
-21.87	132.1	-297.6	59.97	-43.09	-27.77	65.84	-5.861	187.8	44.91	325.2	0.802		-702.7	-197.2	553.1	59.13	323.3	243	-124.4	-282.2	499.2	68.08	638.7	-308.5
2.745	116.3	-294.9	50.17	-31.18	-26.18	115.1	-5.067	210.4	37.84	345.9	12.71		-664.6	-249.7	557.1	40.36	341.4	226.8	-255.6	-314.2	516.9	92.03	628.9	-293.1
28.16	114.7	-287.8	32.35	-16.09	-30.94	150	-14.6	249.3	36.43	367.3	17.48		-616	-283.9	557.1	28.29	345	221.4	-344.7	-324.9	535.8	109.7	645.8	-274.9
87.72	132.1	-279.7	18.09	-13.71	-49.21	232.6	-1.096	259.9	39.26	384	13.51		-486	-302.3	508.9	-14.61	337.8	221.4	-412.6	-329.6	538.3	121	676.6	-272.1
125	159.1	-267.3	9.181	-2.587	-51.59	253.3	6.845	265.6	44.91	399.1	5.566		-390.1	-303.6	468.7	-21.32	343.2	223.2	-416.7	-325.8	519.4	132.4	707.5	-276.3
152.8	172.6	-251.2	10.96	0.589	-53.97	266	14.79	268.4	51.28	392.7	2.39		-245.6	-289.1	401.6	-26.68	355.8	232.2	-422.3	-317.9	484.1	136.2	708.9	-273.5
161.6	179	-246.8	2.944	6.942	-59.53	269.1	29.08	264.2	66.84	372.1	5.566		-124.8	-279.9	305.1	-33.38	359.4	239.4	-412.9	-319	475.3	137.4	713.1	-256.6
220.3	182.2	-234.3	-2.403	9.324	-57.94	259.6	37.02	258.5	69.67	353	9.537		7.819	-299.6	217.9	-30.7	355.8	241.2	-403.8	-313.4	477.8	148.8	699	-238.4
253.7	172.6	-211.1	-33.59	2.971	-68.27	259.6	21.93	251.4	62.6	306.9	-17.46		168	-340.4	130.8	-34.72	346.8	244.8	-405.8	-336.1	477.8	162.6	682.2	-224.4
279.1	158.3	-196	-42.5	5.354	-96.86	257.2	12.4	245.1	48.45	282.3	-43.67		312.5	-328.5	55.7	-26.68	328.8	248.4	-407.9	-352.2	495.4	153.8	682.2	-211.7
314	138.5	-173.7	-46.07	3.765	-107.2	249.3	4.462	235.2	2.478	247.4	-55.58		458.3	-344.3	-8.662	-28.02	312.5	250.2	-388.5	-375.6	480.3	171.5	722.9	-214.5
354.5	121.8	-151.4	-48.74	-0.205	-108.8	215.9	11.61	226.7	-28.64	202.1	-77.02		556.8	-329.9	-83.75	-25.34	299.9	250.2	-332.6	-369.9	476.5	184.1	731.3	-227.2
365.7	127.4	-102.4	-31.81	-4.97	-125.4	185	20.34	204.8	-48.45	102.9	-96.87		653.9	-311.5	-158.8	-26.68	281.9	248.4	-260.6	-367.8	446.3	200.4	749.5	-214.5
372	131.3	-75.68	-20.22	-21.65	-136.6	151.6	26.7	185.7	-71.78	38.54	-128.6		784	-295.7	-232.6	-24	262.1	262.8	-192.9	-357.7	419.8	213.1	759.4	-221.6
381.5	123.4	-40.03	1.162	-34.35	-123.9	118.3	22.73	113.5	-92.3	-19.44	-149.3		898.2	-294.4	-279.5	-19.98	235.1	264.6	-133.6	-375.9	394.6	230.7	736.9	-204.7
391.1	94.02	-15.97	21.66	-40.71	-121.5	54.72	-7.449	76.03	-100.1	-61.52	-166.8		975.7	-294.4	-317	-3.887	184.7	266.4	-66	-403.2	365.6	245.8	736.9	-201.9
403	77.34	49.08	55.52	-51.82	-108	18.99	-33.66	33.59	-97.95	-194.9	-183.4		999.3	-299.6	-327.8	6.84	155.8	282.6	8.606	-442.4	330.3	267.3	742.5	-190.7
395.8	55.11	79.37	63.54	-80.41	-80.97	-18.34	-63.83	-11.67	-91.59	-249.7	-185.8		245.5	-517.6	-311.7	14.88	128.8	282.6	85.71	-476.1	320.2	278.6	787.4	-216
390.3	34.46	107	58.19	-95.5	-69.86	-57.25	-79.71	-98.67	-80.98	-307.7	-205.7		132.6	-467.7	-279.5	29.63	98.21	279	216.8	-485.4	317.7	302.6	821.1	-218.8
354.5	-38.6	141.7	51.95	-110.6	-64.3	-139	-91.63	-144.6	-80.98	-368.8	-210.4		36.71	-417.8	-243.3	41.7	82	288	275.3	-478.3	321.5	312.6	829.5	-213.1
333.1	-67.98	186.3	65.32	-125.7	-65.89	-169.2	-93.21	-183.5	-85.22	-446.7	-220		-35.52	-411.3	-203.1	43.04	53.18	298.8	340.4	-467	336.6	339.1	811.2	-225.8
309.3	-80.69	209.5	74.23	-152.7	-80.97	-201.8	-95.6	-217.5	-84.52	-456.2	-218.4		-109.1	-399.5	-191	48.4	29.77	311.4	417.5	-456.7	359.3	365.6	816.9	-220.2
274.3	-98.16	224.6	84.92	-171.7	-76.21	-229.6	-103.5	-263.5	-71.08	-464.9	-219.2		-160.3	-399.5	-166.9	60.47	29.77	322.2	508.6	-468.6	400.9	405.9	814	-227.2
196.5	-109.3	223.7	104.5	-190.8	-70.65	-288.3	-138.5	-281.8	-59.76	-474.5	-205.7		-237.8	-410	-122.6	65.83	15.36	325.8	610.2	-472.2	414.8	412.2	846.3	-248.2
156.8	-95.78	213.9	148.2	-197.9	-81.77	-313.7	-152.8	-289.6	-44.2	-464.1	-208.1		-295.5	-390.3	-71.68	63.15	20.76	322.2	646	-463.1	434.9	429.9	870.1	-255.2
117.9	-87.83	202.3	170.5	-218.6	-58.74	-330.4	-141.7	-294.6	-25.81	-446.7	-208.1		-324.4	-377.1	-3.299	63.15	9.954	333	676.2	-446.2	455.1	463.9	905.2	-270.6
75.8	-91.01	188.1	187.4	-227.3	-42.06	-343.9	-126.6	-298.1	25.82	-436.3	-226.3		-344.1	-353.5	47.65	57.79	9.954	343.8	677.2	-436.8	465.2	456.4	899.6	-273.5
-16.31	-118.8	172	199.9	-241.6	-24.59	-341.5	-98.77	-299.5	52.69	-428.4	-239		-357.3	-337.7	112	52.43	11.75	356.4	640	-399.2	463.9	445	909.4	-305.7
-59.99	-144.2	150.7	199.9	-244.8	-5.533	-342.3	-80.51	-295.3	76.03	-406.2	-246.2		-383.5	-333.8	167	43.04	17.16	361.8	630.2	-383.5	450.1	467.7	916.4	-298.7
-101.3	-164.9	115	197.2	-248.8	36.56	-342.3	-80.51	-290.3	99.37	-386.3	-232.7		-405.9	-333.8	240.7	32.31	17.16	372.7	631.1	-370.1	480.3	457.6	971.1	-331
-143.4	-166.5	88.28	214.1	-248	54.03	-347.1	-86.86	-286.8	126.3	-372.8	-212.8		-430.8	-335.1	291.7	32.31	33.37	379.9	648.6	-372.2	506.8	452.6	957.1	-328.2
-213.3	-167.2	56.21	222.2	-250.4	58	-351.9	-100.4	-285.4	126.3	-376	-189		-468.9	-344.3	345.3	20.25	54.98	390.7	666.2	-382.4	533.3	456.4	962.7	-350.6
-248.2	-172	-9.735	234.6	-262.3	61.17	-352.7	-84.48	-280.4	122.7	-368.1	-125.5		-499.1	-339	381.5	26.95	40.57	397.9	670.9	-360.9	563.5	465.2	936.1	-370.2
-281.5	-178.4	-40.92	234.6	-266.2	46.88	-349.5	-68.6	-279.7	119.9	-366.5	-96.08		-496.5	-322	408.3	30.97	38.77	403.3	623.7	-299.6	596.3	465.2	912.2	-377.2
-305.4	-187.9	-78.35	222.2	-277.4	30.2	-348.7	-40.8	-280.4	124.8	-366.5	-66.7		-482	-314.1	419	36.34	31.57	396.1	599	-279	611.4	457.6	912.2	-381.4
-359.4	-199	-111.3	208.8	-281.3	20.67	-347.1	-7.449	-279.7	129.1	-360.9	-53.99		-445.3	-283.9	423.1	48.4	9.954	388.9	571.8	-261.1	616.5	450.1	923.4	-403.9
-380.8	-202.2	-181.7	187.4	-282.9	15.11	-343.9	-1.891	-282.6	141.8	-363.3	-55.58		-415.1	-264.2	436.5	49.74	-22.47	383.5	572.8	-250.4	648	452.6	950.1	-413.7
-380	-198.2	-212	179.4	-271.8	2.409	-343.1	-10.63	-282.6	160.2	-362.5	-58.76		-336.3	-240.5	452.6	61.81	-35.07	394.3	575.2	-242.3	669.4	458.9	910.8	-437.5
-387.2	-192.7	-236.1	175.8	-267	-3.15	-341.5	-18.57	-291.7	183.5	-364.9	-75.43		-296.9	-227.4	456.6	79.24	-38.68	401.5	588.9	-255.2	706	469	818.3	-440.3
-395.9	-212.5	-252.1	185.6	-261.5	-11.09	-340.7	-2.685	-298.1	185	-364.9	-71.46		-269.3	-210.3	475.4	77.9	-71.1	405.1	591.3	-244.5	697.2	481.6	697.6	-453
-392.7	-218.9	-273.5	198.1	-259.1	-34.12	-339.2	13.99	-300.9	183.5	-368.1	-50.02		-239.1	-213	476.7	83.26	-117.9	408.7	560.7	-204	693.4	504.3	575.6	-462.8
-384.8	-217.3	-285.1	207	-237.6	-61.12	-333.6	37.02	-305.2	170.8	-371.2	-28.58		-202.3	-199.8	478	83.26	-137.7	405.1	521.4	-183.9	658.1	525.7	483.1	-474
-372.9	-223.6	-283.3	207.9	-227.3	-72.24	-332	53.7	-315.1	139.7	-370.4	-26.99		-164.2	-209	496.8	84.6	-150.3	396.1	504.8	-164.4	611.4	543.3	391.9	-504.9
-356.2	-263.3	-293.1	207	-218.6	-74.62	-331.2	66.4	-319.3	132.6	-376	-20.64		-143.2	-214.3	515.6	89.97	-170.2	394.3	491	-150.1	131.1	550.9	-181.7	-503.5
-333.2	-271.3	-299.3	186.5	-201.1	-76.21	-328.8	72.76	-322.9	119.9	-383.1	-44.46		-97.24	-239.2	527.7	102	-155.7	401.5	500.5	-155.1	66.82	549.7	-264.5	-488
-295	-277.6	-301.1	177.6	-166.2	-71.44	-327.2	54.49	-330.6	112.8	-394.3	-54.79		-73.6	-261.6	523.6	85.95	-179.2	405.1	525.7	-149	496.2	543.4	-348.6	-467
-272	-270.5	-301.1	167.8	-153.5	-70.65	-326.5	45.76	-333.5	112.8	-389.5	-41.29		-19.76	-286.5	516.9	73.88	-181	419.5	525.6	-146.4	516	489.7	-421.5	-462.8
-209.3	-245.9	-304.7	165.1	-140.8	-61.12	-331.2	71.17	-333.5	120.6	-389.5	-51.61		61.66	-286.5	512.9	57.79	-186.4	426.7	521.4	-139.8	544.3	438.8	-476.2	-462.8
-165.6	-212.5	-294.9	125.9	-134.4	-51.59	-326.5	83.08	-334.2	123.4	-387.9	-34.14		158.8	-277.3	508.9	53.77	-172	442.9	489.4	-140.8	547.1	365.2	-504.3	-455.8
-127.5	-177.6	-289.5	117.9	-107.4	-49.21	-333.6	85.46	-330.6	137.6	-391.1	-22.23		223.2	-262.9	512.9	35	-164.8	437.5	483.5	-123.6	578.2	327	-515.5	-450.2
-101.3	-144.2	-288.6	109.9	-93.12	-52.39	-332	92.61	-318.6	163.7	-391.9	-29.37		320.4	-248.4	529	10.86	-130.5	432.1	482.5	-134.3	619.2	267.6	-546.4	-446
-25.05	-53.69	-286.9	94.73	-85.18	-65.09	-331.2	67.99	-303.8	177.2	-392.7	-36.52		418.9	-235.3	533	-10.59	-76.5	412.3	496	-139.3	653.2	208.2	-574.4	-460
-0.432	-33.83	-271.7	82.25	-71.68	-65.89	-331.2	56.08	-297.4	177.2	-392.7	-53.2		547.6	-239.2	543.7	-30.7	-40.48	399.7	513.5	-142.7	670.1	161.6	-575.8	-454.4
40.86	-8.423	-263.7	76.9	-60.56	-65.89	-330.4	46.55	-292.5	177.9	-391.9	-61.14		653.9	-230	535.7	-34.72	11.75	392.5	520.4	-150.5	664.5	117.7	-566	-464.2
78.98	1.107	-256.6	63.54	-52.62	-62.71	-332	52.9	-278.3	147.5	-387.9	-57.96		745.9	-211.7	526.3	-53.5	60.39	392.5	509.6	-146.9	664.5	71.07	-521.1	-469.8
162.4	6.666	-252.1	45.72	-49.44	-55.56	-328	64.82	-265.6	133.3	-387.1	-55.58		765.6	-194.6	520.9	-62.88	130.6	385.3	504.2	-144.3	663.1	31.47	-479	-482.4
184.6	13.81	-236.1	6.508	-47.85	-59.53	-328.8	53.7	-245.1	122.7	-385.5	-51.61		764.3	-167	515.6	-65.56	191.9	374.5	515.1	-152	646.1	15.91	-441.2	-510.5
218.7	28.9	-224.5	-17.55	-35.94	-68.27	-328.8	32.26	-220.3	114.2	-385.5	-61.93		749.8	-109.2	557.1	-91.04	236.9	358.2	521.9	-158.5	624.9	-10.96	650	-506.3
237.8	42.4	-217.4	-27.35	-36.73	-80.97	-336	25.9	-160.2	112.1	-387.1	-77.82		730.1	-96.09	569.2	-117.9	276.5	334.8	536.9	-167.4	592.4	-26.51	619.1	-481
269.6	88.46	-210.2	-34.48	-31.18	-91.3	-336	29.08	-121.3	123.4	-386.3	-87.35		766.9	-65.88	602.7	-127.2	345	333	550.4	-173.6	555.6	-56.21	603.7	-458.6
295.8	108.3	-199.5	-38.94	-26.41	-100.8	-341.5	38.61	-76.03	139.7	-391.9	-94.49		797.1	-54.06	605.4	-139.3	390	324	546.1	-161.8	528.7	-61.87	614.9	-437.5
302.1	107.5	-196.9	-53.19	-24.82	-110.4	-338.4	28.29	-36.43	150.3	-391.9	-92.9		810.2	-52.75	605.4	-154.1	422.4	309.6	550.1	-163	507.5	-85.91	627.5	-423.5
318	109.1	-194.2	-56.76	-22.44	-109.6	-343.9	19.55	55.52	153.1	-391.1	-90.52		801	-22.55	588	-166.1	458.4	320.4	560.9	-166.7	506.1	-110	638.7	-420.7
345.8	88.46	-188	-86.17	-19.26	-108.8	-346.3	-5.861	108.6	141.1	-391.1	-90.52		756.4	1.092	596	-188.9	472.8	316.8	612	-179.8	506.1	-126.9	664	-409.5
358.5	78.14	-185.3	-111.1	-13.71	-98.44	-351.9	-20.16	151	124.1	-391.1	-105.6		671	8.972	613.5	-225.1	487.3	325.8	632.5	-193.9	510.3	-151	668.2	-385.7
368.8	73.37	-181.7	-124.5	-8.94	-103.2	-356.6	-26.51	203.3	110	-388.7	-135.8		581.7	24.73	645.6	-265.3	476.4	325.8	641.5	-184.2	511.8	-163.7	668.2	-371.6
376	82.9	-177.3	-135.2	-4.97	-109.6	-359	-32.86	281.1	90.89	-388.7	-142.1		520	40.49	645.6	-290.8	460.2	327.6	656.8	-202.5	513.2	-173.6	673.8	-354.8
358.5	123.4	-176.4	-133.4	-0.205	-121.5	-366.2	-48.74	301.6	91.59	-388.7	-148.5		487.2	33.92	624.2	-324.3	472.8	349.2	698.8	-225.2	521.7	-193.4	700.4	-350.6
346.6	136.1	-173.7	-130.7	6.942	-126.2	-368.5	-71.77	325	85.23	-391.1	-146.1		455.6	45.74	590.7	-359.2	499.9	349.2	717.8	-235.3	527.3	-186.3	735.5	-343.6
320.4	173.4	-168.3	-152.1	21.24	-135.8	-363.8	-85.27	344.1	85.94	-393.5	-156.4		426.8	54.94	567.9	-462.4	521.5	352.8	728.8	-244.3	535.8	-176.4	732.7	-323.9
311.7	194.1	-165.7	-168.1	26	-136.6	-366.2	-101.2	356.1	89.47	-393.5	-164.4		404.4	51	515.6	-490.6	510.7	363.6	755.9	-258.2	518.8	-167.9	722.9	-319.7
254.5	238.5	-163.9	-178.8	29.97	-138.2	-330.4	-114.7	358.2	93.72	-392.7	-175.5		383.4	49.68	429.8	-514.7	494.5	369.1	714.4	-298.2	520.2	-146.7	718.7	-297.3
237	244.1	-150.5	-184.2	37.91	-143.7	-301.8	-111.5	344.8	91.59	-388.7	-183.4		351.9	49.68	306.4	-514.7	478.2	379.9	647.5	-294.8	511.8	-126.9	724.3	-307.1
216.4	244.1	-136.3	-190.4	54.59	-161.2	-268.5	-87.66	339.8	93.72	-378.4	-180.3		286.2	53.62	-97.15	-490.6	460.2	387.1	551.4	-293.8	494.8	-101.5	756.5	-304.3
188.6	237.8	-133.6	-203.8	62.53	-169.9	-238.3	-69.39	299.5	95.13	-379.2	-184.2		229.8	51	-205.8	-475.8	424.2	383.5	438.9	-282.5	475	-66.11	780.4	-307.1
140.1	196.5	-122	-221.6	65.71	-176.3	-182.7	-36.04	264.2	91.59	-368.1	-184.2		152.3	54.94	-338.5	-463.8	406.2	392.5	364	-275.4	465.1	-43.49	777.6	-304.3
122.7	175.8	-104.2	-228.7	74.44	-173.9	-147.8	-25.71	220.3	95.13	-353	-204.9		110.3	47.06	-439.1	-459.8	382.8	394.3	289.4	-281.7	456.6	-26.51	769.2	-311.3
96.45	127.4	-86.37	-228.7	88.74	-163.6	-108.1	-29.68	172.9	98.67	-345	-213.6		41.96	51	-535.6	-447.7	364.8	396.1	214.2	-312	469.3	-3.887	769.2	-295.9
75.01	89.25	-66.77	-211.8	97.47	-167.5	-72.34	-30.48	51.28	106.4	-323.6	-210.4		-6.627	41.8	-570.4	-418.2	346.8	396.1	130	-353.2	482.1	6.012	772	-291.7
3.539	28.9	-31.12	-206.5	99.85	-177.1	-2.453	-30.48	-9.549	102.2	-308.5	-203.3		-57.84	27.36	-558.4	-419.5	307.1	401.5	44.45	-347.8	492	34.3	794.4	-304.3
-26.64	5.871	14.32	-185.1	116.5	-188.2	16.61	-13.8	-66.84	85.23	-259.3	-173.9		-111.7	11.6	-526.2	-399.4	263.9	406.9	-16.37	-323	482.1	55.51	808.4	-301.5
-76.67	-1.276	57.99	-162.8	122.1	-205.7	45.19	11.61	-120.6	68.25	-221.1	-163.6		-166.8	-5.474	-484.6	-400.8	197.3	410.5	-88.75	-313.2	465.1	61.17	837.9	-309.9
-98.11	-3.658	109.7	-139.6	126.9	-216	64.25	33.84	-245.8	54.11	-188.6	-165.2		-236.4	-13.35	-440.4	-403.4	150.4	415.9	-92.27	-285.2	442.5	102.2	837.9	-302.9
-175.9	-40.98	155.1	-125.4	136.4	-216	80.13	93.4	-279	50.57	-151.3	-169.9		-283.7	-36.99	-431	-437	112.6	421.3	-111.8	-257.8	390.1	131.9	823.9	-302.9
-202.9	-70.36	239.8	-113.8	138.8	-214.4	80.93	113.3	-317.9	51.28	-63.11	-185.8		-324.4	-38.31	-397.5	-467.8	49.58	430.3	-100.8	-225.4	360.4	155.9	843.5	-307.1
-246.6	-90.22	295	-104	133.2	-221.5	80.93	122.8	-342.7	55.52	-34.52	-179.5		-342.8	-34.37	-343.9	-461.1	18.96	421.3	-113	-219.1	350.5	175.7	868.7	-323.9
-272	-111.7	318.2	-90.62	134.8	-219.9	85.69	138.7	-373.8	79.57	36.95	-171.5		-392.7	-50.13	-251.3	-462.4	-31.47	419.5	-119.4	-226	335	204	880	-332.4
-306.2	-119.6	336	-77.25	132.4	-227.9	91.25	141.8	-384.4	94.42	52.04	-147.7		-446.6	-68.51	-150.8	-455.7	-71.1	387.1	-114.2	-223.2	326.5	216.7	896.8	-342.2
-318.1	-108.5	328.9	-38.94	125.3	-234.2	97.61	123.6	-390.8	117.8	123.5	-96.87		-474.2	-82.96	-42.18	-439.6	-125.1	390.7	-120.2	-244.7	333.6	250.7	912.2	-350.6
-323.6	-100.5	317.3	-25.57	118.9	-234.2	88.87	105.3	-392.2	141.1	157.7	-73.85		-496.5	-84.27	69.1	-410.1	-143.1	387.1	-125.3	-251.5	346.3	273.3	909.4	-359
-324.4	-82.28	305.7	-25.57	115.7	-237.4	73.78	101.3	-395	201.9	207.7	-57.96		-463.6	-68.51	188.4	-392.7	-182.8	369.1	-98.45	-257.4	363.3	307.2	906.6	-360.4
-330.8	-76.72	303	-31.81	103	-250.9	33.28	117.2	-390.1	214	252.9	-55.58		-426.9	-67.2	266.2	-378	-226	358.2	-53.59	-240	383.1	338.4	920.6	-396.9
-335.5	-86.25	268.3	-45.18	95.88	-252.5	11.84	128.3	-385.1	235.9	319.7	-34.14		-403.2	-80.33	353.3	-365.9	-269.2	387.1	6.666	-246.2	407.1	366.6	947.3	-401.1
-342.7	-94.98	235.3	-38.94	68.09	-250.1	-26.28	134.7	-380.9	248.6	339.5	-20.64		-392.7	-94.78	437.8	-355.2	-299.8	383.5	58.44	-236.6	453.8	386.4	962.7	-419.3
-345.1	-98.16	202.3	-28.24	55.38	-243.8	-67.57	129.1	-378	250	355.4	-10.32		-386.2	-110.5	478	-331	-316	367.3	122.5	-234.7	463.7	397.7	975.3	-429.1
-341.1	-79.89	155.1	-22.01	36.32	-231.9	-112	96.58	-373.8	238.7	376.8	-6.345		-350.7	-142.1	492.8	-339.1	-319.7	365.4	173.6	-247.8	504.7	424.6	955.7	-443.2
-332.4	-56.86	45.51	18.98	14.09	-221.5	-145.4	78.32	-371	217.5	395.1	-13.49		-273.2	-134.2	503.5	-327	-328.7	372.7	235.8	-274	557	451.5	957.1	-462.8
-321.3	-30.66	-21.32	48.39	-26.41	-193.7	-184.3	45.76	-370.3	188.5	409.4	-21.43		-181.3	-140.7	500.8	-309.6	-362.9	365.4	296.2	-285.5	612.2	469.9	929.1	-478.2
-306.2	-1.276	-81.02	80.47	-47.06	-182.6	-209.7	31.46	-363.2	134	389.5	-15.08		-77.54	-136.8	479.4	-304.2	-357.5	367.3	379.3	-296.3	675.8	488.3	877.2	-474
-275.2	42.4	-140.7	121.5	-77.23	-179.4	-261.3	3.668	-356.8	113.5	372.9	-11.9		35.4	-135.5	482.1	-302.9	-335.9	385.3	431	-285.4	702.7	506.6	784.6	-483.8
-263.3	42.4	-266.4	149.1	-94.71	-177.9	-277.2	17.96	-348.3	88.06	322.8	-20.64		116.8	-130.2	483.4	-298.9	-301.6	383.5	478.1	-253.3	709.4	500.6	686.4	-495
-252.2	47.17	-316.3	159.8	-142.4	-180.2	-293.9	29.08	-343.4	73.21	305.4	-38.9		220.6	-132.9	471.3	-282.8	-244	385.3	486.1	-251.7	711.6	505.7	589.7	-497.9
-238.7	52.72	-359	172.3	-159.8	-174.7	-313	34.64	-337.7	58.35	279.9	-63.52		317.8	-149.9	453.9	-264	-177.4	381.7	495.2	-246.1	728.5	517.4	504.1	-499.3
-205.3	21.75	-381.3	182.9	-172.5	-159.6	-344.7	12.4	-331.4	52.69	251.4	-84.17		441.2	-168.3	435.1	-256	-105.3	381.7	536.4	-239.5	770	536	-437	-504.9
-192.6	14.61	-399.1	198.1	-185.2	-156.4	-358.2	-2.685	-327.8	54.82	163.2	-111.2		505.5	-163.1	411	-221.1	-11.66	374.5	589.5	-228.5	-426.1	545.9	-427.1	-502.1
-176.7	18.58	-400.9	210.6	-205.9	-131	-368.5	-5.861	-328.5	66.84	90.95	-129.4		573.8	-176.2	373.5	-199.6	60.39	360	606.9	-232	-494.2	528.2	-424.3	-510.5
-152.1	34.46	-388.4	216.8	-209.9	-114.3	-372.5	-1.891	-331.4	96.55	59.18	-137.4		644.8	-205.1	366.8	-183.6	154	342	617.2	-218.3	-515.6	492.9	-438.4	-516.1
-105.3	87.67	-384.9	206.1	-210.6	-106.4	-374.9	7.639	-332.8	122	-9.111	-170.7		718.3	-211.7	360.1	-186.2	217.1	334.8	592.9	-211.1	-503	485.4	610.7	-506.3
-77.46	108.3	-374.2	206.1	-218.6	-96.86	-370.9	22.73	-333.5	141.1	-127.4	-203.3		761.6	-236.6	352	-166.1	271.1	324	602.8	-185.4	-496.7	463.9	586.8	-479.6
-51.26	130.5	-359	204.3	-233.7	-111.9	-374.9	7.639	-339.8	148.2	-186.2	-208.8		768.2	-249.7	352	-158.1	314.3	318.6	617.8	-193	-461.4	442.5	584	-453
-24.26	148	-352.8	214.1	-240	-121.5	-374.9	3.668	-344.1	153.8	-242.6	-208.1		764.3	-272.1	353.3	-142	372	302.4	621.5	-183.5	-428.6	429.9	593.9	-431.9
26.57	152.8	-336.8	232.8	-244	-135.8	-374.9	19.55	-354.7	144.6	-305.3	-209.6		784	-325.9	360.1	-125.9	384.6	307.8	613	-167.7	-403.4	422.3	619.1	-419.3
59.13	143.3	-312.7	262.3	-241.6	-142.1	-365.4	33.84	-358.9	132.6	-412.5	-237.4		801	-346.9	377.5	-124.6	404.4	295.2	576.9	-164.8	-404.7	423.6	655.6	-430.5
91.69	132.1	-302	277.4	-241.6	-135.8	-370.9	58.46	-354.7	128.4	-430.8	-234.3		806.3	-381.1	403	-123.2	442.2	279	559.1	-150.7	-400.9	457.6	687.8	-419.3
115.5	117	-294	281	-242.4	-147.7	-361.4	58.46	-333.5	139.7	-453	-241.4		802.3	-417.8	435.1	-123.2	476.4	286.2	543	-148.5	-411	481.6	711.7	-409.5
175.9	103.5	-286	272.1	-238.4	-151.7	-362.2	44.17	-324.3	136.9	-464.9	-235.1		812.9	-455.9	437.8	-117.9	501.7	289.8	537.5	-144.7	-388.3	508	714.5	-392.7
189.4	106.7	-273.5	279.2	-235.3	-154.8	-355	39.4	-317.9	130.5	-481.6	-230.3		810.2	-492.7	464.6	-116.5	499.9	293.4	547.2	-156.4	-324	547.1	735.5	-377.2
206	113.1	-274.4	289	-226.5	-153.2	-332	50.52	-311.6	114.2	-490.3	-216		-467.6	-528.2	514.2	-112.5	501.7	298.8	532.6	-158.2	143.7	510.6	762.2	-388.5
224.3	108.3	-279.7	287.2	-221.8	-154.8	-327.2	56.87	-285.4	78.16	-483.2	-227.1		-365.1	-490.1	539.7	-108.5	494.5	306	506.8	-144.3	257.2	457.6	794.4	-382.8
265.6	83.69	-278.8	281.9	-213	-158.8	-289.1	103.7	-271.2	56.23	-472.1	-227.9		-278.5	-429.7	557.1	-112.5	503.5	306	404.2	-148.7	347.9	426.1	802.8	-370.2
279.9	64.64	-283.3	247.1	-214.6	-167.5	-265.3	137.9	-257.8	37.84	-470.5	-234.3		-212.8	-386.3	559.8	-123.2	512.5	318.6	334.2	-129.5	465.2	397.1	807	-360.4
291.8	66.22	-290.4	222.2	-204.3	-170.7	-228.8	160.1	-240.1	29.35	-460.2	-231.9		-152.4	-356.1	574.6	-131.3	521.5	336.6	280.9	-132.4	550.9	369.4	800	-353.4
291.8	61.46	-293.1	205.2	-198.7	-169.9	-194.6	180.8	-212.5	18.75	-446.7	-220		-105.1	-337.7	574.6	-131.3	510.7	343.8	215.6	-135.7	632.9	339.1	795.8	-356.2
277.5	80.52	-299.3	192.7	-189.2	-162	-138.2	197.4	-199.8	22.28	-432.4	-204.9		-56.53	-323.3	622.8	-158.1	471	349.2	177.1	-143.6	675.7	312.6	818.3	-366
267.2	84.49	-313.6	156.2	-178.1	-157.2	-100.9	193.5	-189.9	28.65	-412.5	-166		-2.687	-306.2	669.8	-188.9	431.4	351	124.3	-162.5	684.5	305.1	832.3	-370.2
254.5	74.17	-324.3	133.9	-154.3	-136.6	-69.95	175.2	-182.1	32.18	-412.5	-141.3		55.1	-312.8	702	-179.5	379.2	360	84.74	-179.8	684.5	287.4	847.7	-382.8
245.7	60.67	-327	115.2	-137.6	-127.8	-42.95	157.7	-175.8	59.06	-414.9	-96.87		108.9	-323.3	758.3	-199.6	345	367.3	28.25	-209.5	655.5	277.3	864.5	-381.4
222.7	21.75	-336.8	109	-120.1	-111.2	18.19	124.4	-173.6	68.25	-407.8	-73.05		181.2	-331.2	767.7	-225.1	307.1	379.9	-20.69	-224.3	625.3	263.5	840.7	-378.6
190.2	16.19	-340.3	112.5	-97.88	-90.5	55.52	114.1	-174.3	75.33	-408.6	-44.46		269.2	-370.6	787.8	-245.2	289.1	396.1	-72.46	-233.9	577.4	257.2	825.3	-361.8
150.5	10.64	-350.1	104.5	-63.73	-77	72.99	119.6	-172.9	67.55	-400.6	-30.96		370.3	-377.1	803.9	-242.5	251.3	401.5	-94.09	-225.2	547.1	238.3	807	-353.4
101.2	20.17	-350.1	97.4	-54.21	-74.62	87.28	128.3	-172.9	39.96	-400.6	-45.26		472.7	-378.4	833.3	-256	213.5	421.3	-111.6	-220.4	525.7	229.4	780.4	-345
17.83	40.02	-351.9	69.78	-39.91	-78.59	92.05	145.8	-174.3	22.99	-406.2	-55.58		552.8	-345.6	854.8	-273.4	182.9	419.5	-115.9	-208.5	523.2	239.5	793	-325.3
-23.46	43.99	-359	14.53	-22.44	-90.5	96.81	155.3	-177.9	9.551	-408.6	-64.32		671	-332.5	838.7	-284.1	164.9	423.1	-138.7	-207.9	535.8	229.4	802.8	-339.4
-66.34	39.22	-359	2.053	12.5	-94.47	107.9	145.8	-185	-3.887	-403.8	-54.79		759	-320.7	836	-296.2	145	424.9	-138.7	-206.5	553.4	220.6	846.3	-352
-103.7	30.49	-364.4	-21.12	26	-99.24	111.1	132.3	-202.6	-5.302	-405.4	-42.87		828.6	-303.6	778.4	-290.8	143.2	448.3	-148.8	-225.5	542.1	233.2	861.7	-360.4
-192.6	-9.217	-355.5	-36.26	33.15	-98.44	102.4	110.9	-218.2	1.771	-407	-50.82		856.2	-268.1	754.2	-296.2	134.2	457.3	-153.6	-244.4	530.7	240.8	881.4	-377.2
-234.7	-27.48	-341.2	-59.43	37.12	-96.06	76.16	116.4	-225.3	18.04	-410.1	-53.2		847	-226.1	758.3	-310.9	123.4	466.3	-85.11	-212.9	516.9	245.8	908	-384.2
-262.5	-33.04	-335	-79.04	45.85	-87.33	53.93	122.8	-231.6	30.77	-412.5	-69.87		811.5	-194.6	791.8	-347.1	123.4	464.5	-75.78	-212.6	469	247.1	909.4	-381.4
-289.5	-37.01	-327	-102.2	52.21	-85.74	41.22	140.3	-252.1	54.11	-408.6	-62.73		770.8	-163.1	774.4	-368.6	123.4	464.5	-23.64	-215.1	407.2	262.2	915	-396.9
-341.9	-65.6	-318.1	-114.7	56.18	-104	-8.012	141.8	-264.9	54.11	-406.2	-59.55		747.2	-142.1	703.3	-390	127	466.3	14.87	-208.6	339.1	261	888.4	-403.9
-372.1	-86.25	-302	-129.8	60.15	-109.6	-42.16	129.1	-272.7	49.87	-406.2	-50.02		743.2	-125	634.9	-375.3	137.8	482.5	60.42	-213.9	268.5	258.4	873	-424.9
-382.4	-91.01	-286	-133.4	58.56	-119.9	-66.78	105.3	-283.3	38.55	-404.6	-62.73		791.8	-125	545.1	-353.8	146.8	502.3	113.1	-233.6	194.1	258.4	853.3	-417.9
-388	-87.83	-275.3	-137	67.29	-130.2	-88.22	89.43	-303.8	28.65	-404.6	-76.23		803.7	-104	432.5	-341.8	154	511.3	168.5	-257.3	131.1	271	798.6	-424.9
-395.1	-98.95	-264.6	-135.2	66.5	-131.8	-146.2	61.64	-313.7	24.4	-404.6	-88.93		815.5	-76.39	309.1	-331	134.2	507.7	236.6	-257.9	79.42	263.5	748.1	-420.7
-403	-108.5	-245	-162.8	67.29	-134.2	-190.7	41.79	-317.2	25.11	-405.4	-78.61		784	-55.38	180.4	-285.5	112.6	505.9	297.9	-253.4	-1.261	279.9	739.7	-454.4
-403.8	-122.8	-236.1	-169.9	63.32	-137.4	-206.5	74.34	-324.3	21.57	-404.6	-77.02		743.2	-23.86	74.47	-277.4	82	484.3	344.5	-250.6	-81.94	290	714.5	-488
-407.8	-126.7	-229.8	-177.9	60.94	-154.8	-228.8	58.46	-322.2	1.771	-404.6	-69.87		648.7	-10.73	-26.09	-272	67.59	478.9	400.6	-251.6	-151.3	290	634.5	-513.3
-409.4	-148.2	-212.9	-169	58.56	-171.5	-285.2	44.96	-321.5	-16.62	-404.6	-70.67		604	5.032	-121.3	-258.6	24.36	475.3	448.7	-251.5	-223.1	288.7	542	-509.1
-409.4	-169.6	-188.8	-161.9	48.24	-178.7	-319.3	27.49	-321.5	-36.42	-405.4	-84.17		567.3	14.23	-174.9	-233.2	-8.057	466.3	519.4	-249.3	-274.8	293.7	421.4	-517.5
-403	-188.7	-161.2	-148.5	43.47	-183.4	-343.9	8.433	-308	-49.86	-406.2	-105.6		537.1	24.73	-225.9	-213	-24.27	473.5	578.3	-255.6	-327.8	295	675.2	-493.6
-394.3	-207.7	-136.3	-127.2	29.97	-182.6	-359	-2.685	-276.2	-71.08	-406.2	-116.7		530.5	31.3	-242	-186.2	-44.08	466.3	594.3	-256.4	-337.9	291.2	657	-453
-360.2	-209.3	-108.6	-104	19.65	-181.8	-374.9	-1.891	-259.9	-69.66	-406.2	-116.7		506.9	23.42	-258	-140.6	-65.69	460.9	626.4	-259.4	-339.1	311.4	661.2	-450.2
-333.2	-199.8	-39.14	-51.41	18.85	-179.4	-387.6	-5.067	-244.4	-69.66	-408.6	-109.6		466.1	32.61	-231.2	-124.6	-72.9	464.5	646.1	-248.2	-327.8	313.9	678	-443.2
-298.2	-180	-5.28	-42.5	-10.53	-170.7	-401.9	-21.74	-220.3	-68.96	-407.8	-117.5		401.8	45.74	-219.2	-127.2	-92.71	464.5	687.6	-249.6	-288.7	308.9	703.3	-444.6
-269.6	-161.7	41.06	-29.14	-29.59	-174.7	-406.7	-29.68	-172.9	-52.69	-407.8	-123.9		320.4	45.74	-219.2	-115.2	-89.11	462.7	722.7	-263.2	-245.8	301.3	710.3	-443.2
-185.5	-123.6	72.24	-13.99	-41.5	-179.4	-415.4	-40.01	-142.5	-27.93	-408.6	-139		294.1	45.74	-227.2	-112.5	-94.51	478.9	730.5	-257.6	-199.2	301.3	732.7	-424.9
-152.1	-117.2	141.7	18.09	-59.76	-165.9	-421	-40.8	-120.6	-19.45	-408.6	-150.1		253.4	45.74	-199.1	-103.1	-94.51	487.9	724	-264.5	-168.9	312.6	727.1	-402.5
-107.6	-123.6	162.2	39.48	-96.29	-158.8	-418.6	-47.95	-90.18	-6.716	-404.6	-166		199.6	31.3	-172.2	-92.38	-78.3	491.5	742.6	-259.9	-131.1	322.7	722.9	-385.7
-71.9	-132.3	181.8	62.65	-112.2	-143.7	-424.1	-63.04	-36.43	1.064	-403.8	-156.4		149.7	19.48	-101.2	-89.7	-58.49	500.5	762.9	-270	-98.33	337.9	732.7	-380
21.01	-183.9	188.1	85.82	-140.8	-125.4	-417	-72.57	-15.91	-12.37	-403.8	-162.8		83.99	22.1	-34.14	-85.67	-45.88	491.5	760.4	-274.1	-63.03	359.3	766.4	-380
62.3	-201.4	196.1	133	-157.4	-104	-406.7	-76.54	13.08	-26.52	-405.4	-169.1		55.1	26.04	36.92	-68.24	-44.08	502.3	760.4	-274.1	-18.91	382	794.4	-377.2
99.63	-212.5	196.1	142.8	-186.8	-72.24	-386.8	-57.48	39.96	-42.79	-404.6	-188.2		18.32	19.48	104	-60.2	-26.07	527.6	715	-275.5	61.77	421.1	823.9	-380
139.3	-212.5	193.4	142	-208.3	-52.39	-374.1	-47.95	93.71	-76.74	-404.6	-200.9		-21.07	18.16	167	-58.86	-6.256	547.4	641.2	-260.3	158.8	448.8	814	-367.4
210	-206.2	192.5	137.5	-230.5	-48.41	-334.4	-20.16	113.5	-86.64	-403.8	-205.7		-48.65	6.346	235.4	-61.54	51.38	536.6	594.2	-252.4	268.5	480.3	809.8	-366
244.2	-199	171.2	135.7	-248.8	-44.44	-317.7	-21.74	135.4	-95.83	-403.8	-204.9		-109.1	-9.414	275.6	-50.81	101.8	534.8	553.1	-261.7	368.1	500.5	818.3	-364.6
272.7	-214.9	148	142.8	-282.1	-50.8	-305	-32.07	151.7	-100.8	-392.7	-212		-165.5	-15.98	361.4	-50.81	143.2	529.4	532	-270.3	457.6	509.3	888.4	-391.3
306.1	-232.4	119.5	153.5	-292.4	-50.8	-286	-40.01	165.9	-101.5	-385.5	-208.8		-222	-22.55	396.3	-49.47	175.7	511.3	532.7	-294.3	534.5	503	887	-391.3
352.2	-240.3	81.16	166.9	-303.6	-52.39	-248.6	-47.95	171.5	-98.66	-370.4	-208.1		-261.4	-25.17	400.3	-40.09	220.7	473.5	473	-306.8	619	476.5	892.6	-391.3
364.9	-234	0.06653	204.3	-306.7	-51.59	-229.6	-36.83	174.3	-95.12	-330.7	-172.3		-271.9	-17.29	393.6	-25.34	280.1	435.7	413.1	-312.6	682	471.5	889.8	-394.1
372	-217.3	-43.6	220.4	-308.3	-47.62	-215.3	-20.16	168	-98.66	-295	-157.2		-269.3	-6.787	392.2	-28.02	319.7	403.3	397.9	-295.7	769	479.1	908	-399.7
368.8	-199	-83.7	230.2	-301.2	-51.59	-202.6	2.08	163.7	-108.6	-273.6	-141.3		-262.7	7.659	403	-17.29	363	385.3	350.3	-263.8	800.5	461.4	954.3	-405.3
343.4	-140.2	-130	231.1	-299.6	-75.41	-199.4	44.17	163	-140.4	-249.7	-138.2		-202.3	18.16	417.7	-11.93	391.8	360	328.7	-212.4	804.3	448.8	971.1	-429.1
316.4	-108.5	-204.9	223.9	-294	-86.53	-200.2	58.46	156	-153.8	-184.6	-155.6		-151.1	23.42	445.9	-3.887	424.2	361.8	306	-213.1	785.4	448.8	979.5	-440.3
291.8	-68.78	-234.3	221.3	-278.1	-108	-199.4	69.58	141.8	-163	-154.4	-160.4		-113	26.04	456.6	-5.228	458.4	352.8	306.8	-195.7	733.7	432.4	979.5	-443.2
264.8	-19.54	-255.7	232.8	-270.2	-120.7	-199.4	61.64	109.3	-163.7	-110.8	-167.6		-76.23	22.1	464.6	-15.95	487.3	342	325.4	-191.1	697.2	412.2	959.9	-460
198.1	63.84	-273.5	232.8	-258.3	-130.2	-198.6	48.93	85.22	-156.7	-77.41	-156.4		-38.15	22.1	467.3	-24	516.1	342	324	-188.5	683.3	409.7	993.6	-471.2
170.3	96.4	-279.7	242.6	-248.8	-127	-203.4	35.43	64.71	-151.7	-4.347	-131		7.819	18.16	478	-34.72	525.1	333	343.2	-208	632.9	421.1	990.8	-490.8
135.4	123.4	-287.8	249.8	-228.9	-130.2	-216.1	36.23	30.06	-130.5	37.74	-100.1		53.78	10.29	498.2	-37.41	525.1	340.2	366.7	-189.9	645.5	405.9	988	-506.3
106.8	132.1	-290.4	244.4	-214.6	-131.8	-216.9	48.93	-30.06	-122	72.68	-78.61		122.1	1.092	523.6	-54.84	535.9	338.4	362.4	-179.3	668.2	405.9	943.1	-514.7
34.51	139.3	-296.7	229.3	-201.9	-147.7	-224	83.08	-53.4	-123.4	120.3	-69.87		214	-0.221	545.1	-69.59	546.7	333	348.2	-153.1	678.2	423.6	858.9	-517.5
1.951	129	-306.5	198.1	-190	-155.6	-231.2	96.58	-86.64	-128.4	190.2	-67.49		305.9	-0.221	547.8	-81.65	566.5	342	346.6	-142.4	692.1	440	933.3	-510.5
-31.4	105.1	-295.8	209.7	-166.2	-165.2	-240.7	96.58	-115.6	-127	226.7	-69.87		378.2	-1.534	551.8	-105.8	573.7	354.6	345	-135.8	674.5	446.3	940.3	-503.5
-55.23	84.49	-301.1	200.8	-155.1	-161.2	-247.8	94.99	-166.6	-108.6	264.1	-65.9		463.5	5.032	554.5	-129.9	562.9	354.6	365	-133.9	621.5	445	947.3	-493.6
-118.8	6.666	-306.5	186.5	-151.1	-159.6	-260.5	75.93	-181.4	-88.76	294.2	-67.49		558.1	-1.534	558.5	-159.4	555.7	347.4	397.2	-139.6	576.1	447.5	938.9	-490.8
-154.5	-31.45	-307.4	153.5	-137.6	-158.8	-280.4	61.64	-194.1	-64.71	320.4	-42.08		663.1	-6.787	589.3	-188.9	544.9	358.2	422.8	-145.5	508	445	905.2	-475.4
-188.6	-61.63	-302	124.1	-120.1	-163.6	-286.7	69.58	-206.2	-49.86	333.2	-23.02		732.7	-13.35	621.5	-218.4	514.3	365.4	448.1	-143.4	446.3	442.5	881.4	-467
-213.3	-79.1	-305.6	103.6	-101.9	-178.7	-293.1	76.73	-236.6	-32.89	334.7	0.007508		756.4	-23.86	618.8	-251.9	483.6	374.5	441.1	-134.2	399.6	426.1	839.3	-457.2
-280	-106.1	-307.4	88.49	-100.3	-188.2	-299.5	106.9	-257.1	-36.42	327.6	0.802		744.6	-43.56	608.1	-277.4	456.6	374.5	434.2	-125.1	358	422.3	832.3	-444.6
-313.3	-134.7	-305.6	77.8	-90.73	-184.2	-300.2	115.6	-267	-35.71	329.2	-7.934		744.6	-64.57	584	-280.1	438.6	397.9	426	-121.4	324	422.3	856.1	-455.8
-325.2	-136.3	-304.7	62.65	-69.29	-196.9	-307.4	103.7	-288.9	-37.13	329.2	-16.67		760.3	-107.9	558.5	-313.6	435	417.7	439.3	-118.3	288.7	433.7	873	-464.2
-348.3	-146.6	-303.8	61.76	-52.62	-189.8	-312.2	104.5	-305.9	-30.06	308.5	-32.55		785.3	-148.6	522.3	-321.7	406.2	430.3	452.9	-125.9	261	456.4	881.4	-475.4
-368.1	-142.6	-302	53.74	-47.06	-178.7	-320.1	78.32	-313	-18.74	289.5	-44.46		816.8	-186.7	510.2	-348.5	355.8	435.7	471.7	-130.6	219.4	469	875.8	-472.6
-369.7	-119.6	-294.9	0.27	-44.68	-175.5	-324.1	64.02	-329.2	-16.62	224.4	-46.05		828.6	-223.5	411	-351.1	321.5	451.9	492	-140.7	143.7	469	858.9	-472.6
-367.3	-94.19	-292.2	-15.77	-36.73	-148.5	-326.5	73.55	-339.8	2.478	178.3	-52.4		808.9	-253.7	327.9	-357.9	240.5	459.1	493.1	-131.3	71.86	460.1	828.1	-441.8
-363.3	-81.48	-286.9	-29.14	-31.97	-127.8	-324.9	80.7	-349.7	23.7	133	-61.14		803.7	-290.5	226	-339.1	173.9	478.9	484.9	-126.2	1.261	441.2	781.8	-417.9
-362.5	-66.39	-277.1	-43.39	-32.76	-111.2	-323.3	94.2	-358.9	48.45	68.71	-94.49		823.4	-358.7	114.7	-312.3	112.6	477.1	466	-117.5	-52.95	419.8	759.4	-401.1
-361	-75.13	-253.9	-51.41	-33.56	-85.74	-322.5	99.76	-364.6	66.84	-14.67	-139		803.7	-387.6	19.49	-290.8	63.99	491.5	465.6	-106.8	-103.4	393.3	746.7	-391.3
-361.8	-79.1	-235.2	-55.87	-36.73	-65.09	-321.7	87.05	-366	83.81	-74.23	-152.5		722.2	-441.5	-54.25	-249.2	31.57	498.7	484.5	-112.9	-141.2	363.1	755.1	-394.1
-364.1	-91.81	-220.9	-69.23	-42.29	-61.12	-321.7	68.79	-368.1	124.1	-137	-166.8		619.8	-465.1	-132	-233.2	-11.66	509.5	491.3	-115.4	-206.7	346.7	784.6	-403.9
-358.6	-81.48	-204.9	-78.15	-46.26	-63.5	-309.8	76.73	-362.5	139	-196.5	-175.5		483.2	-471.7	-185.6	-217.1	-54.89	523.9	497.8	-111.2	-263.5	349.2	793	-413.7
-357.8	-59.25	-147	-74.58	-45.47	-72.24	-303.4	83.08	-366	136.2	-308.5	-204.1		334.8	-458.6	-260.7	-210.4	-105.3	549.2	479.2	-113.1	-336.6	344.2	800	-415.1
-353.8	-40.19	-114.9	-62.11	-52.62	-94.47	-291.5	91.82	-367.4	134.7	-361.7	-210.4		195.6	-429.7	-319.7	-199.6	-121.5	545.6	444.3	-106.1	-383.2	339.1	798.6	-396.9
-349.8	-6.04	-79.24	-48.74	-61.35	-101.6	-280.4	94.2	-366.7	122.7	-403	-211.2		103.7	-394.2	-364	-191.6	-143.1	547.4	430.8	-101.2	-426.1	325.3	791.6	-403.9
-336.3	36.05	-36.47	-17.55	-56.59	-109.6	-259.7	84.67	-363.9	112.1	-438.7	-219.2		23.58	-366.6	-380.1	-174.2	-164.8	549.2	411.7	-131.1	-466.4	334.1	797.2	-394.1
-326	45.58	30.36	35.02	-58.97	-109.6	-238.3	84.67	-364.6	109.3	-475.3	-209.6		-61.78	-358.7	-384.1	-152.7	-170.2	561.8	365	-133.9	-479.1	313.9	807	-402.5
-313.3	48.75	66.01	61.76	-74.85	-121.5	-207.3	94.99	-366	100.1	-489.6	-211.2		-134	-343	-366.7	-148.7	-177.4	551	294.2	-133.4	-463.9	310.1	839.3	-409.5
-300.6	47.96	106.1	90.27	-75.65	-131	-171.6	119.6	-368.1	99.37	-484	-208.8		-207.6	-356.1	-368	-144.7	-181	563.6	223.6	-138.2	-434.9	307.6	853.3	-420.7
-275.2	51.93	147.1	106.3	-85.97	-143.7	-98.54	164.1	-366	88.77	-482.4	-216		-287.7	-374.5	-365.3	-135.3	-195.4	563.6	137	-142.1	-384.5	293.7	840.7	-412.3
-258.5	61.46	224.6	116.1	-88.35	-142.1	-57.25	176	-360.4	96.55	-482.4	-212.8		-353.3	-379.8	-380.1	-144.7	-188.2	581.6	74.76	-158.7	-308.9	287.4	837.9	-408.1
-232.3	82.11	254	117.9	-98.68	-151.7	-13.57	181.6	-355.4	96.55	-480	-217.6		-390.1	-357.4	-376	-136.6	-199	588.8	-1.942	-182.4	-223.1	272.3	830.9	-399.7
-211.7	92.43	287	120.6	-101.9	-149.3	35.66	182.3	-348.3	113.5	-470.5	-224.7		-398	-333.8	-333.1	-125.9	172.1	574.4	-68.22	-197.7	-139.9	274.8	864.5	-419.3
-156.1	97.99	300.4	127.7	-102.6	-155.6	119	165.7	-338.4	123.4	-454.6	-225.5		-391.4	-308.8	-259.4	-100.4	209.9	552.8	-158.1	-227.2	-52.95	261	880	-431.9
-130.7	88.46	309.3	151.8	-112.2	-148.5	169.9	151.4	-334.9	139	-422.8	-245.4		-383.5	-294.4	-192.3	-99.08	276.5	543.8	-232.1	-253.4	40.34	254.7	895.4	-433.3
-110	77.34	309.3	158.9	-112.2	-158	222.3	164.1	-329.9	148.2	-410.1	-256.5		-382.2	-276	-118.6	-82.99	327	522.1	-297.1	-264.7	112.2	249.6	899.6	-438.9
-75.08	77.34	309.3	162.4	-123.3	-172.3	251.7	159.3	-318.6	140.4	-399	-256.5		-394	-281.3	-56.93	-73.61	391.8	491.5	-334.5	-265.9	230.7	244.6	891.2	-454.4
-32.2	90.05	305.7	159.8	-130.4	-169.1	309.6	177.6	-308	124.8	-383.1	-251.7		-405.9	-282.6	16.81	-72.27	424.2	486.1	-375.6	-272.5	342.9	232	916.4	-486.6
-15.52	108.3	298.6	133.9	-130.4	-181.8	325.5	186.3	-306.6	100.8	-358.5	-219.2		-411.1	-282.6	82.51	-61.54	453	442.9	-391.7	-271.6	481.6	224.4	940.3	-485.2
5.127	105.9	281.7	137.5	-143.1	-181.8	339	183.1	-300.9	85.23	-360.9	-197.7		-386.2	-277.3	148.2	-50.81	467.4	423.1	-416.8	-279	577.4	200.4	944.5	-507.7
21.01	104.3	262.9	148.2	-149.5	-176.3	369.2	180.8	-271.2	67.55	-355.3	-166		-354.6	-258.9	211.2	-52.15	503.5	410.5	-449.9	-289.4	645.5	191.6	916.4	-517.5
51.19	77.34	241.6	151.8	-151.9	-174.7	387.5	158.5	-248.6	61.89	-357.7	-121.5		-299.5	-235.3	238	-60.2	532.3	392.5	-470.7	-306	697.2	189.1	-500.1	-514.7
76.6	51.14	165.8	178.5	-149.5	-165.9	387.5	147.4	-235.9	68.96	-360.1	-60.35		-231.2	-215.6	274.2	-58.86	568.3	370.9	-474.6	-311.5	726.1	175.2	-512.7	-513.3
97.24	25.72	132.8	199.9	-152.7	-189	375.5	147.4	-223.9	77.45	-361.7	-54.79		-170.8	-194.6	276.9	-58.86	598.9	365.4	-450.5	-313.4	746.3	177.8	-554.8	-510.5
113.1	5.871	85.61	227.5	-150.3	-197.7	366.8	161.7	-212.5	105.7	-365.7	-69.08		-127.4	-176.2	276.9	-46.79	609.7	360	-413.1	-315	732.4	179	-581.4	-517.5
133.8	-6.04	45.51	248.9	-148.7	-204.9	304.9	184.7	-206.2	118.5	-368.1	-65.11		-67.04	-170.9	301.1	-50.81	611.5	358.2	-363.8	-309.5	717.3	175.2	-561.8	-516.1
141.7	-3.658	-41.81	266.7	-146.3	-207.2	278.7	183.1	-203.3	115.6	-376	-89.73		-19.76	-163.1	327.9	-57.52	609.7	333	-314.3	-316	679.5	168.9	-537.9	-511.9
138.5	11.43	-83.7	269.4	-136	-212	242.1	173.6	-201.2	121.3	-387.9	-96.08		24.89	-163.1	318.5	-53.5	588.1	340.2	-268.4	-331.9	639.2	163.9	-483.2	-511.9
132.2	31.28	-127.4	265.8	-128.1	-222.3	213.5	159.3	-193.4	92.3	-388.7	-92.9		74.8	-163.1	318.5	-64.22	555.7	334.8	-232.7	-365.6	592.5	170.2	354	-493.6
101.2	75.75	-157.7	264.9	-123.3	-227.9	138.9	119.6	-187.8	71.79	-395.1	-86.55		143.1	-169.6	321.2	-82.99	523.3	327.6	-177.4	-382.6	569.8	161.4	342.8	-464.2
91.69	88.46	-203.1	279.2	-121.7	-231.1	89.66	109.3	-184.2	50.57	-403.8	-96.87		210.1	-192	337.3	-82.99	460.2	334.8	-96.87	-397.5	548.4	166.4	338.6	-433.3
67.86	94.81	-218.3	292.5	-103.4	-240.6	42.81	113.3	-186.4	28.65	-410.9	-109.6		287.5	-205.1	352	-104.4	424.2	347.4	-25.02	-390	545.9	171.5	341.4	-416.5
48.8	96.4	-221.8	289.9	-83.59	-239	-0.865	129.1	-200.5	8.137	-416.5	-112.8		380.8	-206.4	374.8	-113.8	361.2	343.8	59.2	-394.1	552.2	175.2	345.6	-403.9
13.07	77.34	-228.9	285.4	-75.65	-235	-92.19	156.9	-214	5.307	-418.1	-115.9		463.5	-202.5	389.6	-121.9	308.9	347.4	110.5	-369.9	557.2	187.8	358.2	-394.1
-2.814	56.69	-239.6	274.7	-55	-232.7	-132.7	162.5	-223.9	3.186	-419.7	-107.2		544.9	-190.6	392.2	-131.3	249.5	349.2	182.4	-362.3	552.2	185.3	373.7	-378.6
-24.26	30.49	-243.2	271.2	-8.146	-209.6	-183.5	159.3	-229.5	-5.302	-418.9	-96.87		581.7	-168.3	392.2	-125.9	202.7	354.6	234.9	-376.8	535.8	182.8	400.3	-356.2
-52.84	9.048	-244.1	255.1	4.56	-199.3	-228.8	153	-247.9	-42.08	-415.7	-108		598.8	-143.4	390.9	-129.9	164.9	360	294.6	-364.3	521.9	192.9	404.5	-340.8
-116.4	-6.04	-245.9	232.8	25.21	-173.9	-306.6	149.8	-260.6	-57.64	-415.7	-108		601.4	-123.7	392.2	-136.6	136	372.7	341.1	-358.9	485.4	196.7	431.2	-332.4
-156.9	3.489	-246.8	192.7	40.29	-159.6	-343.1	153	-270.5	-68.96	-415.7	-121.5		635.6	-109.2	401.6	-143.3	114.4	367.3	378.3	-353.7	476.5	191.6	462	-328.2
-194.2	5.871	-245.9	166.9	55.38	-115.9	-356.6	170.4	-275.5	-74.61	-410.9	-150.9		677.6	-92.15	427.1	-162.1	91	397.9	395.4	-343.9	479.1	197.9	481.7	-322.5
-237.1	3.489	-248.5	151.8	64.12	-95.27	-356.6	180.8	-286.1	-71.78	-408.6	-145.3		722.2	-88.21	431.1	-180.9	63.99	414.1	387	-329.4	475.3	201.7	505.5	-307.1
-307.8	-14.78	-252.1	140.2	72.06	-82.56	-358.2	195.8	-290.3	-74.61	-409.3	-139		711.7	-73.76	425.8	-174.2	47.78	412.3	378.6	-319	477.8	203	515.3	-287.5
-349	-37.81	-256.6	136.6	80	-89.71	-361.4	199	-293.2	-79.56	-411.7	-123.9		705.2	-76.39	398.9	-164.8	53.18	414.1	385.1	-313.5	422.3	215.6	509.7	-266.4
-364.1	-43.36	-257.5	130.4	99.85	-96.06	-365.4	184.7	-294.6	-98.66	-414.1	-101.6		696	-63.26	366.8	-151.4	31.57	415.9	397.3	-319.8	373.2	220.6	505.5	-244
-363.3	-47.33	-257.5	130.4	107	-104	-370.9	170.4	-296	-110.7	-414.9	-92.11		718.3	-69.82	310.4	-131.3	31.57	435.7	430.9	-325.4	298.8	224.4	515.3	-230
-368.9	-40.19	-257.5	116.1	120.5	-87.33	-371.7	154.6	-297.4	-115.6	-416.5	-92.11		759	-76.39	289	-113.8	35.17	451.9	432.1	-321.4	209.3	211.8	518.1	-235.6
-364.9	-53.69	-258.3	82.25	112.6	-105.6	-378.9	134.7	-286.8	-112.1	-420.5	-111.2		799.7	-79.02	223.3	-88.36	33.37	444.7	445	-306.3	126.1	201.7	537.8	-223
-363.3	-71.16	-258.3	69.78	117.3	-100.8	-383.6	146.6	-281.1	-106.4	-426	-122.3		786.6	-72.45	185.8	-54.84	27.97	466.3	443.3	-295.7	47.91	208	540.6	-214.5
-363.3	-92.6	-252.1	66.21	123.7	-115.1	-384.4	142.6	-267	-109.3	-426	-127.1		776.1	-58	156.3	-38.75	29.77	482.5	463.2	-291.1	-22.69	182.8	522.3	-207.5
-361	-116.4	-249.4	57.3	127.6	-121.5	-391.6	103.7	-256.4	-117.8	-422.8	-140.6		736.7	-42.25	129.4	-19.98	38.77	489.7	482.1	-297.2	-97.07	181.5	512.5	-189.3
-346.7	-128.3	-229.8	70.67	126.1	-138.2	-393.2	94.99	-249.3	-129.1	-428.4	-154.1		673.6	-15.98	101.3	-9.25	51.38	493.3	499.5	-300.7	-180.3	179	487.3	-182.3
-334.8	-137.1	-212.9	85.82	118.9	-140.5	-388.4	97.37	-235.9	-138.3	-427.6	-164.4		611.9	8.972	81.17	0.136	69.39	516.7	504.6	-289.8	-269.8	161.4	484.5	-178.1
-324.4	-143.4	-200.4	107.2	120.5	-154	-385.2	99.76	-199.8	-124.8	-425.2	-154.1		556.8	31.3	69.1	5.499	91	543.8	500	-270	-360.6	156.3	491.5	-180.9
-298.2	-189.5	-180.8	136.6	113.4	-158.8	-382.8	114.1	-171.5	-112.8	-421.3	-159.6		535.8	45.74	58.38	2.817	105.4	538.4	484.6	-246.4	-446.3	139.9	499.9	-183.7
-278.4	-203.8	-152.3	194.5	102.2	-172.3	-378.9	122	-143.2	-100.1	-409.3	-158.8		517.4	61.5	55.7	10.86	123.4	561.8	485.1	-221	-509.3	124.8	509.7	-196.3
-244.2	-208.5	-130	224.8	94.29	-190.6	-366.2	109.3	-109.3	-78.86	-386.3	-142.1		512.1	66.76	46.31	16.22	132.4	558.2	486.1	-210.3	-547.1	118.5	523.7	-203.3
-215.6	-201.4	-121.1	247.1	78.41	-182.6	-363.8	96.58	-58.35	-66.13	-381.6	-139.8		514.7	72.01	46.31	17.57	159.4	570.8	507.5	-209.7	-562.3	110.9	518.1	-201.9
-144.2	-169.6	-102.4	255.1	62.53	-188.2	-367.7	79.11	-23.69	-68.96	-364.1	-146.1		544.9	73.32	65.08	24.27	175.7	569	520.4	-197.3	-554.7	105.9	511.1	-197.7
-104.5	-145.8	-70.33	264	49.82	-185.8	-356.6	87.84	6.718	-76.74	-349.8	-157.2		551.5	79.89	79.83	26.95	191.9	567.2	509.3	-181.6	-530.7	104.6	530.7	-214.5
-65.55	-114.8	-59.64	266.7	8.53	-159.6	-347.1	106.1	44.2	-89.47	-322	-164.4		550.2	86.45	118.7	33.66	224.3	551	478	-161.2	-490.4	97.07	542	-232.8
-40.14	-82.28	-45.38	269.4	-16.88	-143.7	-343.1	114.8	95.83	-98.66	-283.9	-169.9		518.7	90.39	148.2	45.72	254.9	552.8	470.9	-146.7	-417.3	83.2	553.2	-238.4
32.92	-22.72	-45.38	277.4	-42.29	-118.3	-336.8	118.8	132.6	-95.83	-260.1	-160.4		496.4	83.83	169.7	40.36	305.3	554.6	457.3	-140.4	-344.2	83.2	563	-246.8
64.69	-10.81	-33.79	281	-70.09	-115.9	-326.5	92.61	151	-95.83	-174.3	-138.2		472.7	87.77	209.9	48.4	346.8	560	471.8	-133.3	-224.4	71.86	574.2	-252.4
105.2	0.313	-34.69	265.8	-119.3	-111.9	-320.9	81.49	175.8	-83.1	-131.4	-137.4		475.3	91.71	258.2	52.43	370.2	563.6	470.7	-141.4	-112.2	52.95	592.5	-270.6
128.2	-5.246	-32.9	257.8	-150.3	-106.4	-319.3	76.73	199.8	-69.66	-86.14	-147.7		454.3	78.58	256.8	60.47	397.2	561.8	479.8	-133.1	18.91	31.52	605.1	-286.1
208.4	-17.95	-43.6	248	-170.9	-102.4	-321.7	91.82	206.9	-59.05	-51.99	-169.9		459.6	86.45	266.2	64.49	415.2	543.8	474.2	-125.2	137.4	15.13	617.7	-300.1
229.1	-13.19	-70.33	255.1	-196.4	-100.8	-319.3	103.7	205.5	-42.79	25.83	-178.7		392.6	72.01	256.8	64.49	418.8	536.6	467.1	-109.4	257.2	-13.87	613.5	-307.1
247.3	-0.482	-96.17	256	-236.1	-77.8	-319.3	98.96	199.8	-27.93	86.98	-173.9		302	61.5	264.9	65.83	422.4	509.5	472.1	-98.6	376.9	-32.78	614.9	-301.5
264.8	17.78	-123.8	271.2	-253.5	-66.68	-318.5	90.23	184.9	-17.33	123.5	-166		244.2	56.25	275.6	68.52	435	482.5	481.4	-99.65	490.4	-54.21	620.5	-326.7
275.9	63.84	-144.3	276.5	-265.4	-54.77	-303.4	79.11	183.5	-17.33	154.5	-149.3		161.5	44.43	291.7	72.54	465.6	471.7	488.4	-110.1	566	-60.51	641.5	-349.2
278.3	82.9	-173.7	268.5	-274.2	-43.65	-288.3	86.26	175.8	-30.06	208.5	-108		101.1	39.18	299.7	75.22	492.7	464.5	429.6	-107.9	613.9	-84.46	658.4	-360.4
279.1	83.69	-195.1	271.2	-304.4	-46.83	-264.5	110.1	170.8	-49.86	237.1	-88.93		38.02	24.73	309.1	76.56	516.1	450.1	364.2	-105.9	648	-88.25	666.8	-381.4
287.8	86.08	-205.8	278.3	-314.7	-50	-232	130.7	155.2	-85.93	258.5	-85.76		-32.89	15.54	314.5	76.56	535.9	453.7	272.6	-124.7	649.2	-114.7	669.6	-387.1
287	67.81	-204.9	285.4	-307.5	-51.59	-154.1	163.3	134	-109.3	291.1	-83.37		-97.24	-8.1	321.2	57.79	544.9	437.5	211.6	-135.9	670.7	-137.4	690.6	-406.7
278.3	67.81	-207.6	283.6	-316.3	-52.39	-120	168.8	107.9	-121.3	330.8	-80.99		-166.8	-22.55	325.2	53.77	561.1	446.5	139.9	-151.4	699.7	-155.1	718.7	-430.5
273.5	73.37	-207.6	277.4	-323.4	-61.91	-75.51	175.2	85.22	-130.5	341.9	-75.43		-243	-40.93	346.6	48.4	579.1	433.9	62.32	-188.4	716.1	-163.9	731.3	-447.4
252.1	90.05	-204	248.9	-320.2	-77	-32.63	162.5	25.11	-122.7	349	-67.49		-294.2	-44.87	376.1	43.04	620.5	442.9	8.444	-216.8	724.9	-182.8	743.9	-461.4
193.3	137.7	-205.8	239.1	-321	-97.65	58.69	136.3	-8.135	-111.4	352.2	-73.05		-329.7	-48.81	381.5	30.97	615.1	442.9	-62.85	-243	729.9	-189.1	734.1	-479.6
171.1	159.1	-209.3	211.5	-321	-102.4	113.5	129.1	-41.38	-95.83	349	-96.08		-394	-48.81	394.9	26.95	597.1	442.9	-150	-275	727.4	-210.5	721.5	-486.6
141.7	186.9	-204.9	198.1	-305.9	-122.3	150	126	-72.5	-79.56	343.5	-115.1		-455.8	-48.81	413.7	17.57	564.7	450.1	-237.8	-285.6	741.3	-200.4	694.8	-490.8
114.7	201.2	-204	203.4	-294.8	-142.9	192.1	140.3	-153.1	-60.47	315.7	-123.1		-518.8	-71.14	405.6	22.93	521.5	455.5	-275.6	-270.8	740	-196.7	638.7	-503.5
45.63	215.5	-205.8	191.9	-286.9	-143.7	245.3	164.9	-185.7	-56.93	293.4	-123.9		-600.2	-79.02	407	22.93	462	460.9	-301.7	-290.2	738.8	-203	570	-504.9
22.6	206.8	-210.2	163.3	-273.4	-152.4	260.4	182.3	-212.5	-60.47	213.2	-133.4		-640.9	-85.58	408.3	20.25	399	478.9	-307.5	-273.1	748.8	-208	508.3	-516.1
-7.579	184.5	-203.1	142	-254.3	-155.6	273.1	187.1	-246.5	-61.88	184.7	-156.4		-651.4	-92.15	427.1	5.499	308.9	473.5	-326.5	-265.6	743.8	-214.3	425.8	-491.2
-43.31	163.1	-206.7	119.7	-235.3	-159.6	277.1	188.7	-290.3	-45.62	153.7	-182.6		-643.6	-100	449.9	1.476	235.1	468.1	-342.1	-278.1	741.3	-225.7	430.6	-458.7
-101.3	90.84	-207.6	96.51	-222.6	-160.4	297.7	175.2	-301.7	-33.59	105.2	-208.1		-671.1	-127.6	472.7	-14.61	182.9	462.7	-365.8	-288.2	761.4	-252.1	433.3	-417.2
-125.1	57.49	-207.6	76.9	-218.6	-169.1	291.4	178.4	-315.1	-15.2	2.006	-233.5		-652.8	-131.5	494.1	-15.95	119.8	468.1	-360.5	-288	779.1	-272.3	428.8	-374.1
-172	15.4	-207.6	55.52	-190.8	-185	279.5	185.5	-316.5	7.429	-68.67	-243.8		-608.1	-140.7	498.2	-11.93	71.19	480.7	-315.1	-286.6	780.4	-279.9	415.7	-352.7
-193.4	-7.629	-207.6	59.08	-175.7	-191.4	251.7	192.7	-325.7	50.57	-116.3	-237.4		-516.2	-146	488.8	-9.25	31.57	482.5	-245.6	-289.9	769	-273.6	393.6	-326.2
-253	-37.81	-208.4	58.19	-152.7	-192.2	184.2	235.6	-322.9	57.65	-164	-229.5		-420.3	-142.1	471.3	-10.59	-20.67	480.7	-206	-278	743.8	-258.4	378.9	-312.1
-281.5	-37.81	-208.4	43.93	-140.8	-189.8	154	248.3	-317.2	76.74	-289.4	-227.1		-344.1	-142.1	439.2	-5.228	-65.69	468.1	-159	-285.9	668.2	-197.9	371.2	-292.4
-300.6	-29.86	-201.3	18.09	-99.47	-166.7	131.8	245.1	-311.6	85.23	-345.8	-237.4		-270.6	-151.2	348	10.86	-101.7	462.7	-106.4	-303	624	-191.6	372.9	-285.2
-310.9	-17.16	-203.1	2.944	-85.18	-156.4	78.55	233.2	-310.8	80.28	-386.3	-253.3		-218.1	-186.7	285	12.2	-126.9	450.1	-62.97	-327.1	572.3	-162.6	379.9	-274.2
-345.1	-0.482	-204	-11.31	-64.53	-139.7	15.02	199.8	-304.5	63.3	-422.8	-250.9		-114.3	-205.1	212.6	22.93	-153.9	437.5	-12.69	-356.2	525.7	-90.77	401.4	-268.4
-358.6	-0.482	-204	-36.26	-51.03	-142.1	-22.31	189.5	-301.7	46.33	-465.7	-237.4		-38.15	-236.6	157.6	30.97	-188.2	442.9	58.6	-374.1	461.4	-65.55	430.2	-267.8
-380	-9.217	-200.4	-43.39	-16.88	-141.3	-73.92	181.6	-292.5	37.84	-477.6	-221.6		53.78	-273.4	74.47	35	-204.4	450.1	98.97	-384.9	298.9	-444.1	466.3	-274.2
-389.5	-17.95	-196	-29.14	7.736	-135.8	-109.7	187.1	-270.5	24.4	-480.8	-222.3		179.9	-274.7	34.24	36.34	-235	446.5	165.5	-376.2	329.6	-404.3	495.2	-273.6
-386.4	-10.81	-195.1	-20.22	27.59	-135	-197	178.4	-245.8	24.4	-479.2	-216		292.8	-276	-27.43	48.4	-240.4	442.9	215.4	-396	349.4	-359.2	520.2	-267.7
-375.3	-10.01	-176.4	-1.512	33.94	-123.1	-243.1	165.7	-230.9	24.4	-464.9	-223.1		409.7	-281.3	-82.4	43.04	-258.4	441.1	273.2	-409	347.6	-324.8	534.7	-271
-375.3	-14.78	-162.1	19.87	38.71	-108	-273.2	172.8	-206.9	38.55	-456.2	-231.9		530.5	-299.6	-149.4	47.06	-262	444.7	312.1	-413.1	342.2	-274.3	538.1	-258.3
-370.5	-36.22	-135.4	41.26	42.68	-91.3	-305.8	162.5	-165.9	55.52	-449.8	-232.7		657.9	-306.2	-208.4	44.38	-272.8	450.1	341.3	-409.6	309.7	-240	550.5	-249
-356.2	-72.75	-123.8	53.74	45.06	-73.03	-344.7	204.6	-127	70.38	-442.7	-231.1		717	-323.3	-243.3	51.09	-287.2	460.9	345.1	-402.8	288	-203.8	546.7	-238.3
-347.5	-82.28	-64.09	103.6	48.24	-61.91	-348.7	202.2	-101.5	81.69	-420.5	-219.2		731.4	-329.9	-262.1	61.81	-278.2	460.9	348.9	-396	275.4	-176.7	560.9	-229
-344.3	-88.63	-36.47	122.3	43.47	-67.47	-354.2	210.1	-76.03	82.4	-395.8	-199.3		756.4	-356.1	-284.9	63.15	-269.2	493.3	348.4	-380	251.9	-137	569.9	-230.6
-331.6	-75.13	-6.171	137.5	45.06	-76.21	-363.8	213.3	-20.16	63.3	-390.3	-188.2		807.6	-385	-259.4	83.26	-213.4	484.3	375.2	-380.5	228.4	-117.1	587.8	-223
-322	-56.86	26.8	141.1	45.85	-80.97	-369.3	187.1	17.33	41.38	-391.1	-162		835.2	-407.3	-274.1	72.54	-153.9	473.5	378.1	-389.8	203.1	-84.62	560.5	-212.8
-318.1	-31.45	86.5	129.5	41.88	-92.09	-374.1	171.2	42.08	25.11	-388.7	-130.2		836.5	-428.3	-276.8	80.58	-98.11	453.7	386.4	-397.5	183.3	-59.34	545.8	-198.7
-311.7	-3.658	107.9	125.9	41.88	-111.9	-379.7	146.6	76.03	11.67	-383.1	-100.8		815.5	-437.5	-286.2	84.6	-15.26	428.5	405.5	-413	172.4	-53.92	525.9	-195.5
-308.5	23.34	134.6	131.3	37.91	-121.5	-373.3	156.9	130.5	9.551	-371.2	-99.26		806.3	-469.1	-266.1	93.99	53.18	390.7	382.4	-399	168.8	-39.47	509.8	-197.6
-299.8	50.34	163.1	131.3	31.56	-139.7	-356.6	164.9	137.6	6.015	-370.4	-106.4		819.4	-491.4	-235.3	92.65	127	374.5	367.8	-403.4	159.8	-14.18	506.3	-203.1
-296.6	63.05	191.7	156.2	27.59	-151.7	-344.7	156.9	153.8	9.551	-368.1	-123.9		835.2	-522.9	-203.1	93.99	179.3	352.8	359.9	-405	165.2	-5.149	478.9	-187.5
-296.6	55.11	190.8	168.7	22.03	-171.5	-332	136.3	166.6	13.09	-361.7	-135.8		386	-524.2	-157.5	77.9	236.9	333	362.9	-415.6	174.2	5.688	464.4	-182.4
-295	47.96	197.9	179.4	21.24	-169.9	-322.5	112.5	168.7	37.13	-364.1	-130.2		287.5	-501.9	-128	67.17	307.1	311.4	355.5	-435.9	190.5	18.33	460.7	-175.2
-292.7	21.75	197	186.5	11.71	-173.1	-289.9	100.6	164.4	50.57	-370.4	-119.1		212.7	-487.4	-101.2	60.47	366.6	300.6	343.5	-437.5	203.1	32.78	460.7	-175.2
-289.5	12.22	204.1	181.2	10.91	-184.2	-259.7	117.2	154.5	68.25	-376	-105.6		133.9	-478.3	-58.27	51.09	406.2	284.4	299.3	-430.9	215.8	58.07	477.1	-185.7
-289.5	18.58	198.8	179.4	4.56	-200.9	-234.3	125.2	143.9	82.4	-379.2	-102.4		73.48	-476.9	11.45	39.02	427.8	279	261.3	-412	224.8	61.68	491.4	-180
-277.6	27.31	189.9	188.3	-8.94	-203.3	-217.7	136.3	105.7	97.96	-387.9	-122.3		3.879	-491.4	62.4	37.68	456.6	266.4	239.8	-406	228.4	88.77	511.3	-186.8
-271.2	36.84	178.3	190.1	-17.68	-208	-174	122	88.05	93.01	-388.7	-133.4		-81.48	-521.6	114.7	30.97	449.4	266.4	210.7	-416.2	223	106.8	522.2	-186.6
-259.3	28.11	140.9	218.6	-20.06	-212.8	-150.2	111.7	78.86	80.28	-389.5	-136.6		-143.2	-521.6	165.6	29.63	458.4	261	172.6	-436.1	219.4	121.3	540.1	-184.4
-253	18.58	119.5	225.7	-24.03	-207.2	-135.9	100.6	71.79	71.08	-388.7	-141.3		-183.9	-525.5	226	22.93	456.6	270	174.6	-414.6	221.2	130.3	570.8	-185.5
-245.8	4.283	99.87	224.8	-34.35	-221.5	-120.8	114.1	27.94	15.21	-387.9	-130.2		-186.5	-508.5	301.1	9.521	476.4	262.8	157.1	-409.8	217.6	148.4	599.7	-190.3
-218	10.64	74.03	221.3	-43.88	-235.8	-147.8	150.6	15.2	-11.67	-387.1	-141.3		-169.5	-487.4	331.9	9.521	490.9	259.2	163.1	-387	210.4	155.6	619.5	-191.7
-188.6	27.31	25.02	207.9	-52.62	-240.6	-162.1	172	-15.91	-41.37	-387.9	-158.8		-139.3	-438.9	365.4	9.521	532.3	257.4	192.6	-348.7	201.3	157.4	646.4	-182.2
-158.5	55.11	-4.389	207.9	-76.44	-235.8	-178	187.1	-49.16	-61.18	-391.1	-170.7		-85.42	-390.3	374.8	6.84	548.5	270	216.4	-338.6	188.7	157.4	694.6	-164.9
-131.5	78.14	-29.34	219.5	-88.35	-232.7	-189.9	178.4	-100.8	-85.93	-391.1	-168.3		-59.16	-383.7	401.6	24.27	550.3	282.6	229.8	-342.2	177.9	153.8	710.7	-155.6
-64.76	115.5	-71.22	226.6	-110.6	-222.3	-222.4	164.9	-124.1	-93	-392.7	-170.7		-26.33	-381.1	397.6	36.34	568.3	280.8	256.6	-344.1	163.4	152	733.8	-144.3
-36.42	129.5	-134.5	226.6	-128.1	-203.3	-243.9	149	-154.5	-93.71	-393.5	-189.8		17.01	-374.5	398.9	37.68	534.1	284.4	284.9	-352.6	154.4	157.4	726.7	-146.3
-6.417	129.5	-166.6	215.9	-167	-168.3	-259.7	145	-181.4	-93.71	-393.5	-200.1		51.16	-381.1	392.2	48.4	525.1	288	302.2	-352	145.3	162.8	713.8	-133.9
31.58	126.5	-204	198.1	-187.6	-146.1	-266.9	152.2	-235.9	-88.05	-394.3	-207.3		98.43	-402.1	393.6	49.74	512.5	293.4	303	-333.3	159.8	159.2	731.9	-138.9
94.58	101.5	-226.3	186.5	-213.8	-110.4	-266.9	172.8	-259.2	-93.71	-397.4	-207.3		144.4	-432.3	415	55.11	492.7	293.4	302.6	-320	172.4	168.2	749.9	-136.8
133.6	97.46	-261	177.6	-228.9	-97.65	-271.7	180	-284	-93.71	-395.8	-214.4		206.1	-452	425.8	59.13	505.3	288	310.9	-329.1	176.1	175.5	738.7	-117.2
164.6	102.5	-278.8	174.9	-268.6	-80.18	-282	154.6	-300.9	-90.17	-381.6	-206.5		277	-434.9	435.1	68.52	494.5	291.6	323.3	-342.1	194.1	177.3	707.7	-98.01
194.6	115.5	-291.3	176.7	-286.9	-67.47	-284.4	150.6	-314.4	-74.61	-383.9	-225.5		325.6	-413.9	425.8	49.74	489.1	302.4	340.5	-338.9	221.2	188.1	673.4	-98.73
257.6	137.5	-292.2	182.9	-304.4	-58.74	-286	139.5	-320	-61.88	-385.5	-235.8		359.8	-390.3	428.4	51.09	458.4	313.2	331.9	-361.8	251.9	195.3	629.9	-83.42
285.6	138.5	-291.3	184.7	-311.5	-53.97	-278	133.9	-321.5	-44.91	-355.3	-250.1		393.3	-362.9	440.5	41.7	436.8	306	334.1	-347.1	268.2	200.8	595.5	-76.94
309.6	135.5	-290.4	191.9	-323.4	-46.03	-273.2	126.8	-314.4	-28.64	-332.3	-248.6		469.4	-356.4	435.1	29.63	408	316.8	318.8	-370.2	284.4	215.2	581	-73.64
339.6	122.5	-293.1	185.6	-332.9	-42.86	-274	106.7	-313.7	3.186	-306.9	-235.1		546.9	-356.4	417.7	28.29	366.6	307.8	322.3	-398.1	304.3	227.9	541.4	-70.86
397.6	86.46	-294	168.7	-335.3	-61.91	-249.3	89.82	-310.8	-3.887	-289.4	-240.6		615.2	-366.9	382.8	18.91	308.9	307.8	312.1	-414.5	322.4	240.5	471.1	-70.53
412.6	80.46	-293.1	150	-340.9	-78.59	-272.1	233	-311.6	-8.131	-234.6	-261.3		675.6	-369.5	356	8.18	283.7	309.6	293.7	-414.2	340.4	245.9	391.7	-64.99
409.6	78.46	-290.4	143.7	-329	-103.2	-303.1	242.1	-307.3	-18.03	-202.1	-273.2		686.1	-351.1	290.3	10.86	226.1	306	311.8	-347.3	342.2	254.9	303.4	-65.03
401.6	73.46	-289.5	142	-327.4	-110.4	-326.1	250.3	-303.8	-40.67	-170.3	-275.6		673	-330.1	216.6	17.57	190.1	304.2	319	-309.3	344	264	234.9	-62.86
391.6	43.46	-281.5	133.9	-315.5	-123.1	-320.4	260.4	-286.8	-49.15	-138.6	-271.6		650.7	-320.9	164.3	14.88	184.7	304.2	328.1	-276.7	333.2	267.6	150.5	-75.44
372.6	33.46	-270.8	104.5	-305.9	-126.2	-315.9	263.7	-281.1	-54.81	-61.52	-250.9		636.2	-303.8	110.7	17.57	188.3	325.8	322.6	-247.8	329.6	273	109.1	-78.1
347.6	40.46	-258.3	84.03	-279.7	-136.6	-289	275	-267.7	-44.91	-25.79	-244.6		661.2	-307.8	59.72	20.25	166.7	333	300.9	-224.2	331.4	285.7	78.3	-67.94
316.6	49.46	-254.8	78.69	-267	-131	-267.7	288.5	-248.6	-27.93	7.565	-256.5		680.9	-320.9	46.31	26.95	150.4	347.4	272	-215.2	329.6	294.7	74.7	-68.02
250.6	70.46	-237.9	74.23	-246.4	-128.6	-248.6	297.4	-224.6	-1.765	46.48	-262.8		712.4	-327.5	-19.39	30.97	132.4	327.6	243	-215.2	322.4	303.7	94.51	-67.6
211.6	71.46	-199.5	80.47	-228.1	-123.1	-226.1	297.4	-206.9	12.38	121.1	-270.8		704.5	-339.3	-56.93	30.97	136	354.6	219.5	-227.9	302.5	307.3	143.5	-82.79
169.6	62.46	-167.5	96.51	-193.2	-108	-175.6	279.5	-197.7	22.99	149.7	-270.8		627	-348.5	-58.27	32.31	123.4	351	197.8	-242.3	279	314.6	185.3	-99.93
145.6	46.46	-141.6	102.7	-179.7	-90.5	-154.3	259.3	-155.2	29.35	171.2	-262.1		535.1	-327.5	-89.11	36.34	118	351	161.6	-253.2	255.5	325.4	250.5	-120.2
59.58	-6.54	-119.3	117.9	-162.2	-75.41	-131.8	239	-145.3	19.45	186.2	-254.9		411.7	-298.6	-105.2	43.04	118	351	132.6	-273.1	232	323.6	297.6	-131.8
15.58	-24.54	-62.31	160.7	-146.3	-65.89	-103.7	226.7	-129.8	8.137	223.6	-258.1		323.7	-285.4	-99.83	52.43	118	351	71.1	-285.8	208.6	334.4	337.5	-141.8
-23.42	-43.54	-39.14	178.5	-113.8	-67.47	-26.27	215.5	-108.6	-3.18	240.2	-262.1		244.9	-277.6	-101.2	56.45	121.6	351	22.24	-314.7	192.3	348.9	375.6	-155.4
-70.42	-40.54	-20.43	190.1	-95.5	-75.41	0.682	214.3	-73.91	-19.45	248.2	-254.9		172.6	-278.9	-111.9	57.79	137.8	363.6	-26.62	-354.5	179.7	372.3	417.2	-165.3
-163.4	-63.54	3.631	195.4	-79.62	-78.59	41.1	203.1	-44.21	-14.5	245	-247.8		109.6	-290.7	-60.95	64.49	175.7	345.6	-66.43	-372.6	177.9	377.8	458.8	-169.9
-210.4	-83.54	46.4	191	-70.88	-80.18	86.02	185.2	-20.87	-8.838	224.4	-231.1		54.44	-298.6	-39.5	56.45	190.1	343.8	-133.4	-396.1	177.9	381.4	485.9	-176.5
-239.4	-102.5	66.01	194.5	-57.38	-76.21	160.1	184	-3.891	-1.765	217.2	-230.3		-8.595	-326.1	0.724	53.77	227.9	347.4	-171.4	-410.6	179.7	383.2	496.9	-185.3
-284.4	-117.5	78.48	201.7	-46.26	-79.39	182.6	194.1	39.96	26.53	206.1	-239		-74.26	-360.3	38.27	51.09	251.3	352.8	-194.9	-407	199.5	385	484.3	-185.6
-318.4	-129.5	77.59	205.2	-42.29	-64.3	207.3	207.6	61.18	41.38	198.9	-252.5		-141.2	-372.1	101.3	49.74	276.5	354.6	-213	-403.4	210.4	390.4	491.5	-183.6
-339.4	-128.5	79.37	208.8	-34.35	-53.97	216.3	222.2	82.4	40.67	138.6	-270.8		-184.6	-383.9	152.2	47.06	278.3	360	-213	-390.7	250.1	395.8	504.1	-185.1
-345.4	-135.5	74.92	202.5	-31.97	-45.24	227.5	226.7	102.2	40.67	120.3	-270.8		-210.8	-386.6	192.5	45.72	280.1	367.3	-222.1	-387.1	280.8	385	507.8	-190.5
-365.4	-160.5	68.68	191.9	-27.21	-53.18	232	227.8	146	27.94	82.21	-278.7		-214.8	-377.4	239.4	33.66	299.9	369.1	-232.9	-398	315.1	386.8	498.6	-181.7
-366.4	-167.5	54.42	189.2	-29.59	-60.33	235.3	204.2	166.6	12.38	61.56	-288.3		-229.2	-374.7	280.9	32.31	305.3	369.1	-245.6	-408.8	358.5	377.8	498.4	-172.6
-381.4	-172.5	12.54	208.8	-31.97	-72.24	223	204.2	182.1	3.893	5.183	-324		-248.9	-380	311.8	18.91	312.5	361.8	-220.2	-392.5	407.2	366.9	491.1	-167.4
-377.4	-162.5	-9.735	226.6	-21.65	-80.18	163.5	212.1	199.1	0.357	-40.08	-333.5		-259.4	-389.2	354.7	21.59	319.7	363.6	-171.4	-374.4	452.4	366.9	498.2	-161.8
-379.4	-164.5	-41.81	238.2	-16.09	-73.03	116.3	227.8	211.1	-2.473	-82.17	-329.6		-268.6	-411.5	385.5	22.93	345	367.3	-100.8	-363.6	492.1	366.9	509.2	-172.4
-379.4	-198.5	-71.22	254.2	-12.12	-73.03	61.31	237.9	225.3	-2.473	-121.9	-308.9		-252.9	-420.7	417.7	21.59	373.8	381.7	-26.62	-363.6	499.4	361.5	512.7	-163.3
-367.4	-224.5	-125.6	259.6	-8.146	-75.41	4.05	252.5	212.5	4.6	-211.6	-294.6		-217.4	-404.9	443.2	17.57	386.4	387.1	42.14	-352.7	504.8	359.7	508.8	-150.8
-360.4	-231.5	-153.2	255.1	9.324	-94.47	-146.4	246.9	212.5	10.26	-247.3	-300.2		-168.8	-411.5	464.6	17.57	390	387.1	120	-358.1	508.4	365.1	499.6	-140.2
-341.4	-237.5	-180.8	237.3	18.06	-96.86	-189.1	230.1	181.4	31.48	-287.8	-292.2		-124.2	-399.7	492.8	5.499	409.8	381.7	201.4	-356.3	488.5	357.9	499.7	-147.4
-288.4	-211.5	-206.7	232	31.56	-101.6	-245.2	213.2	157.4	43.5	-319.6	-285.1		-79.51	-406.3	507.5	-10.59	420.6	397.9	290.1	-369	457.8	329	497.9	-147.4
-248.4	-187.5	-245.9	215	45.85	-104.8	-298	191.9	125.5	52.69	-368.1	-265.2		-40.11	-424.6	534.4	-13.27	426	406.9	358.8	-369	438	325.4	510.5	-147.2
-235.4	-169.5	-271.7	207	60.15	-97.65	-386.7	158.2	91.59	68.25	-390.3	-251.7		5.851	-445.7	550.4	-30.7	393.6	401.5	414.9	-369	425.3	318.2	517.8	-150.6
-188.4	-126.5	-286.9	185.6	72.06	-92.89	-406.9	144.7	20.86	72.5	-405.4	-226.3		50.5	-486.4	584	-52.15	359.4	387.1	418.5	-372.6	412.7	314.6	521.4	-152.3
-126.4	-65.54	-296.7	171.4	78.41	-88.12	-413.6	145.9	-22.99	62.6	-408.6	-217.6		236.1	-471.4	601.4	-65.56	336	383.5	429.4	-381.7	407.2	312.7	523.1	-143.3
-90.42	-42.54	-308.3	151.8	95.88	-88.12	-401.3	138	-58.35	45.62	-427.6	-213.6		271	-416.3	660.4	-99.08	321.5	383.5	418.5	-381.7	383.8	309.1	532.2	-150.3
-63.42	-35.54	-318.9	124.1	111	-110.4	-399	120	-93.01	27.23	-429.2	-209.6		311.3	-372.1	685.9	-116.5	303.5	387.1	434.8	-401.6	354.9	301.9	546.8	-157.2
-26.42	-32.54	-325.2	115.2	125.3	-118.3	-386.7	117.8	-170.1	-21.57	-425.2	-202.5		320.1	-315.4	697.9	-119.2	274.7	394.3	424	-388.9	307.9	300.1	564.8	-158.6
45.58	-56.54	-331.4	105.4	128.4	-123.1	-378.8	113.3	-205.5	-42.08	-423.6	-190.6		316.3	-251.1	700.6	-139.3	231.5	388.9	404.1	-381.7	248.3	287.5	566.5	-153.2
78.58	-77.54	-332.3	83.14	134.8	-122.3	-354.1	138	-241.5	-52.69	-422.8	-171.5		316.3	-204.5	706	-146	199.1	390.7	375.1	-363.6	195.9	285.7	555.7	-153.4
110.6	-87.54	-340.3	66.21	147.5	-120.7	-322.7	181.8	-264.9	-61.88	-407.8	-158		312.6	-155.3	730.1	-146	146.8	388.9	331.7	-340	145.3	274.8	541.1	-144.7
128.6	-86.54	-343	49.28	137.4	-128.5	-300.2	194.1	-290.3	-61.88	-409.3	-169.1		313.8	-111.2	769	-168.8	107.2	388.9	295.5	-332.8	100.2	273	539.4	-150.2
134.6	-49.54	-339.4	31.46	139.4	-138.5	-276.7	196.4	-309.4	-61.88	-406.2	-181.8		315.1	-64.53	806.5	-188.9	72.99	369.1	273.8	-329.2	47.81	265.8	539.4	-152
120.6	-27.54	-341.2	-1.512	139.4	-145.5	-255.3	194.1	-320.7	-50.57	-403.8	-189.8		318.9	-6.538	819.9	-190.3	40.57	370.9	250.3	-325.6	2.656	267.6	550.4	-157.1
111.6	9.46	-338.5	-24.68	132.4	-153.5	-200.3	172.8	-329.2	-38.54	-399	-192.2		323.9	47.67	841.4	-195.6	24.36	370.9	241.2	-329.2	-26.24	267.6	554.2	-166.1
80.58	32.46	-341.2	-33.59	122.4	-149.5	-192.4	157.1	-334.9	-13.08	-400.6	-184.2		322.6	76.67	814.6	-197	2.749	369.1	215.9	-345.5	-55.14	274.8	554.2	-169.7
54.58	71.46	-331.4	-41.61	113.4	-145.5	-155.4	150.3	-341.3	16.62	-399.8	-177.1		317.6	109.4	789.1	-190.3	-17.06	374.5	192.3	-318.3	-62.37	278.4	532.5	-162.9
22.58	72.46	-324.3	-38.94	99.37	-130.5	-162.1	158.2	-344.1	36.43	-392.7	-135		303.7	117	778.4	-192.9	-36.88	385.3	186.9	-303.9	-65.98	282	509.1	-163.4
7.583	65.46	-318.1	-55.87	64.37	-107.5	-153.1	196.4	-345.5	65.43	-391.1	-112.8		305	135.9	758.3	-197	-38.68	394.3	174.2	-278.5	-40.69	287.5	498.3	-165.4
-7.417	61.46	-315.4	-74.58	35.37	-84.47	-153.1	209.9	-338.4	84.52	-382.3	-112.8		306.3	156.1	693.9	-207.7	-53.09	394.3	172.4	-265.9	-11.79	287.5	494.9	-174.5
-50.42	11.46	-315.4	-85.27	17.37	-63.47	-152	202	-334.9	95.13	-382.3	-115.1		306.3	182.6	618.8	-206.3	-65.69	403.3	177.9	-271.6	29.75	289.3	494.9	-176.3
-76.42	-21.54	-311.8	-110.2	-4.632	-40.47	-155.4	195.3	-330.6	88.77	-379.2	-127.1		300	201.5	495.5	-198.3	-71.1	406.9	193.8	-263.7	94.77	294.7	495	-178.1
-113.4	-35.54	-302	-120	-59.63	-15.47	-161	161.6	-333.5	82.4	-377.6	-153.3		267.2	193.9	394.9	-194.3	-74.7	421.3	206.5	-276.4	154.4	287.5	495	-178.1
-149.4	-20.54	-297.6	-113.8	-89.63	-10.47	-173.4	156	-334.9	76.74	-376.8	-148.5		247	192.6	266.2	-182.2	-54.89	432.1	235.1	-263.7	214	289.3	494.7	-167.3
-207.4	-13.54	-291.3	-112.9	-114.6	0.526	-186.8	166.1	-324.3	78.16	-376	-145.3		213	196.4	165.6	-179.5	-31.47	433.9	243	-254.2	291.6	289.3	503.8	-168.9
-230.4	-14.54	-272.6	-123.6	-139.6	-6.474	-199.2	178.4	-324.3	83.81	-376.8	-134.2		161.3	201.5	71.79	-184.9	-6.256	442.9	266.8	-228.7	358.5	307.3	522	-177.6
-256.4	-17.54	-253.9	-110.2	-181.6	-12.47	-230.6	191.9	-314.4	87.35	-384.7	-140.6		110.9	197.7	-12.68	-184.9	26.16	439.3	285.9	-212.9	439.8	310.9	532.8	-179.1
-283.4	-33.54	-244.1	-108.4	-202.6	-14.47	-246.3	190.8	-298.8	102.2	-384.7	-149.3		60.43	190.1	50.72	-440.3	83.8	444.7	316.1	-204.9	517.4	325.4	527.1	-164.8
-342.4	-79.54	-220	-95.97	-219.6	-4.474	-259.8	178.4	-289.6	97.25	-383.9	-160.4		-11.43	182.6	65.01	-393.3	127	444.7	347.8	-206.5	551.7	332.6	512.3	-145.3
-361.4	-91.54	-171	-57.65	-230.6	-7.474	-280	167.2	-279.7	86.64	-395.1	-157.2		-63.12	164.9	80.62	-333.6	179.3	459.1	374.8	-195.4	586.1	343.4	512.2	-139.9
-380.4	-100.5	-136.3	-27.35	-245.6	18.53	-319.3	181.8	-272.7	71.79	-392.7	-148.5		-108.5	151	89.35	-281.4	233.3	466.3	409.8	-177.9	577	354.3	512.2	-139.9
-387.4	-91.54	-106	-13.99	-239.6	14.53	-340.7	188.5	-245.1	47.04	-393.5	-146.1		-162.7	137.2	98.15	-231	287.3	473.5	433.6	-171.6	555.4	357.9	532.2	-148.5
-391.4	-51.54	-78.35	11.85	-242.6	2.526	-350.8	190.8	-217.5	45.62	-395.8	-149.3		-224.5	110.7	96.37	-184.5	310.7	486.1	463.8	-162	513.8	343.4	541.2	-150.1
-391.4	-45.54	-5.28	24.33	-246.6	2.526	-377.7	187.4	-194.1	51.99	-395.8	-157.2		-277.4	106.9	95.2	-154.2	341.4	496.9	470.1	-158.9	490.3	341.6	528.3	-136
-391.4	-45.54	32.15	43.04	-250.6	-22.47	-378.8	182.9	-156.7	59.06	-399.8	-178.7		-302.6	109.4	88.54	-120.4	373.8	502.3	470.1	-154.1	474.1	341.6	510.1	-127.4
-391.4	-51.54	-62.91	410.1	-250.6	-36.47	-377.7	181.8	-93.71	89.47	-408.6	-185		-322.8	101.9	93.49	-109.5	384.6	504.1	473.3	-160.4	454.2	348.9	497.4	-122.2
-391.4	-77.54	-101.9	377.1	-236.6	-37.47	-376.6	171.7	-60.47	108.6	-408.6	-188.2		-327.9	88.01	105.4	-94.72	388.2	491.5	478.1	-158.9	456	359.7	491.9	-120.5
-383.4	-95.54	-109.9	371.1	-242.6	-44.47	-371	153.7	-17.33	126.3	-405.4	-182.6		-350.6	74.15	121.5	-92.32	377.4	473.5	505.1	-173.2	468.7	376	493.8	-122.3
-365.4	-85.54	-117.9	369.1	-226.6	-60.47	-377.7	120	13.08	133.3	-406.2	-200.9		-346.8	80.45	141.2	-95.14	393.6	468.1	519.4	-166.8	448.8	376	510.1	-127.4
-349.4	-70.54	-122.9	369.1	-216.6	-73.47	-379.9	116.7	80.27	132.6	-414.9	-212		-346.8	77.93	151.9	-92.94	418.8	491.5	541.6	-174.7	432.5	394	519.3	-138
-293.4	-12.54	-119.9	375.1	-215.6	-88.47	-378.8	107.7	120.6	121.3	-410.9	-217.6		-317.8	82.97	175.1	-92.05	449.4	493.3	557.5	-182.7	416.3	392.2	519.3	-138
-261.4	19.46	-124.9	380.1	-202.6	-92.47	-379.9	78.49	160.9	102.2	-380.8	-221.6		-257.3	99.36	191.5	-98.58	476.4	502.3	584.5	-185.9	403.6	395.8	511.9	-127.3
-219.4	58.46	-105.9	389.1	-173.6	-102.5	-379.9	58.27	194.9	84.52	-353.8	-212		-177.8	103.1	226.2	-116.9	489.1	500.5	595.6	-189	403.6	403.1	506.5	-127.4
-186.4	82.46	-110.9	392.1	-167.6	-110.5	-371	53.78	262.7	57.65	-353.8	-211.2		-102.2	91.79	256.5	-115.8	487.3	493.3	589.2	-174.7	407.2	422.9	517.4	-132.6
-101.4	117.5	-132.9	400.1	-157.6	-107.5	-368.7	58.27	283.3	54.82	-311.7	-188.2		-13.95	109.4	278.9	-138.2	483.6	493.3	579.7	-174.7	419.9	433.8	526.5	-136
-75.42	114.5	-146.9	401.1	-142.6	-107.5	-363.1	51.54	291	52.69	-255.3	-171.5		62.95	120.8	310.8	-131.6	510.7	504.1	589.2	-197	409.1	433.8	535.5	-135.8
-38.42	103.5	-155.9	373.1	-120.6	-131.5	-354.1	16.73	303.8	49.87	-218	-177.1		163.8	119.5	337.2	-119.8	532.3	522.1	609.9	-192.2	394.6	435.6	542.7	-137.5
-4.417	94.46	-167.9	364.1	-51.7	380.1	-354.1	9.994	298.8	52.69	-173.5	-194.6		264.7	139.7	364.5	-131.3	550.3	536.6	616.2	-193.8	372.9	439.2	542.7	-135.7
86.58	52.46	-183.9	335.1	-72.7	371.1	-347.4	9.994	281.1	61.89	-148.1	-210.4		384.4	138.4	389.5	-130.3	530.5	547.4	606.7	-177.9	353.1	439.2	528.2	-128.8
108.6	41.46	-199.9	314.1	-87.7	358.1	-336.2	25.71	264.9	58.35	-64.7	-206.5		461.3	141	416.6	-138.2	501.7	554.6	565.4	-154.1	340.4	442.8	529.8	-123.3
136.6	44.46	-238.9	292.1	-103.7	341.1	-323.8	41.43	242.2	61.18	-6.729	-186.6		537	130.9	421.9	-136.3	438.6	570.8	544.8	-147.7	309.7	457.2	544.3	-124.8
146.6	50.46	-243.9	282.1	-134.7	323.1	-314.8	32.45	172.9	76.03	30.59	-169.9		583.6	114.5	436.9	-153.6	386.4	583.4	540	-141.4	286.2	464.5	535.2	-119.6
162.6	84.46	-282.9	261.1	-118.7	351.1	-302.5	22.34	126.2	80.28	56.8	-147.7		618.9	98.1	454.7	-152.9	327	592.4	533.7	-135	235.7	473.5	495.5	-116.9
177.6	80.46	-305.9	270.1	-113.7	341.1	-284.5	15.61	82.4	93.01	152.9	-93.7		629	94.32	466.2	-170.3	249.5	588.8	470.1	-128.7	188.7	471.7	439.6	-114.4
179.6	74.46	-315.9	251.1	-103.7	341.1	-218.3	43.68	15.91	87.35	197.4	-76.23		607.6	99.36	448.6	-178.2	177.5	581.6	374.8	-133.4	129.1	471.7	371	-110.5
195.6	62.46	-329.9	229.1	-92.7	329.1	-168.9	70.63	-93.01	80.28	226.7	-66.7		600	91.79	418.5	-186.5	132.4	581.6	238.2	-154.1	73.1	471.7	315.2	-109.8
195.6	40.46	-360.9	200.1	-85.7	311.1	-103.7	108.8	-146.8	63.3	266.4	-64.32		611.3	88.01	361.6	-195.8	71.19	572.6	88.95	-184.3	26.14	473.5	272	-112.5
173.6	50.46	-371.9	195.1	-81.7	290.1	-50.97	136.9	-200.5	54.11	328.4	-53.99		640.3	86.75	279.5	-200.8	22.56	585.2	-1.579	-203.3	-37.08	484.3	213	-133.6
154.6	65.46	-374.9	189.1	-70.7	284.1	86.02	180.7	-269.8	42.09	350.6	-35.73		593.7	101.9	179.6	-208.2	-20.67	590.6	-122.3	-225.6	-94.88	495.2	137.2	-129.8
131.6	86.46	-376.9	172.1	-71.7	273.1	156.8	196.4	-339.8	37.84	361.7	-34.14		521.8	110.7	45.18	-202.6	164.9	583.4	-222.3	-263.7	-127.4	497	77.78	-129.2
83.58	107.5	-379.9	132.1	-78.7	254.1	202.8	197.5	-367.4	34.31	379.2	-38.9		393.2	119.5	-43.8	-214.9	226.1	572.6	-276.3	-270	-147.3	497	13.03	-134.2
52.58	105.5	-379.9	117.1	-83.7	247.1	258.9	202	-384.4	34.31	395.9	-46.05		262.1	127.1	-141.9	-222.3	276.5	552.8	-312.9	-285.9	-163.5	507.8	-49.92	-139.1
29.58	95.46	-373.9	120.1	-79.7	236.1	320.7	199.7	-389.4	31.48	385.6	-41.29		141.1	118.3	-224	-227.2	361.2	540.2	-351	-292.3	-152.7	507.8	-123.6	-146
1.583	75.46	-341.9	118.1	-102.7	220.1	329.7	200.9	-398.5	10.97	368.9	-34.93		76.82	110.7	-275.9	-227.4	399	523.9	-374.8	-300.2	-120.2	497	-168.4	-157.8
-55.42	6.46	-288.9	126.1	-119.7	218.1	342	190.8	-401.4	-0.351	351.4	-28.58		-11.43	101.9	-306.4	-225	435	504.1	-403.4	-316.1	-78.62	493.4	-210	-151.4
-89.42	-29.54	-233.9	139.1	-124.7	223.1	355.5	177.3	-399.3	-6.716	301.4	-34.93		-71.94	100.6	-304.4	-230.3	462	500.5	-422.5	-320.9	-62.37	498.8	-206.4	-151.4
-121.4	-57.54	-173.9	154.1	-140.7	218.1	366.7	172.8	-399.3	-18.74	268	-53.2		-158.9	91.79	-303	-221.3	480	493.3	-412.9	-319.3	-24.44	515	-204.7	-147.7
-166.4	-70.54	-100.9	178.1	-157.7	190.1	363.3	170.6	-400.7	-25.11	245.8	-70.67		-222	85.49	-280.1	-209.7	489.1	480.7	-412.9	-316.1	4.462	529.5	-203.2	-133.3
-235.4	-87.54	20.09	207.1	-175.7	186.1	354.4	166.1	-400.7	-26.52	195	-77.82		-290	85.49	-227.2	-191.6	487.3	473.5	-412.9	-316.1	53.23	560.2	-213.9	-138.9
-278.4	-103.5	87.09	209.1	-190.7	189.1	354.4	149.2	-406.3	-27.93	97.3	-80.99		-324.1	84.23	-165	-180.2	485.5	473.5	-422.5	-351	123.7	581.9	-161.5	-145
-312.4	-126.5	147.1	210.1	-205.7	186.1	335.3	122.3	-408.4	-23.69	47.27	-84.96		-306.4	85.49	-86.73	-168.3	523.3	473.5	-401.8	-349.4	372.9	560.2	-102	-147.4
-349.4	-146.5	188.1	210.1	-241.7	176.1	307.2	120	-417.6	-22.98	-6.729	-108.8		-292.6	81.71	-20.91	-158.6	534.1	468.1	-358.9	-333.6	423.5	556.6	-31.61	-153.1
-387.4	-168.5	236.1	207.1	-244.7	171.1	265.7	125.6	-412	-30.76	-57.55	-123.9		-288.8	72.88	70.47	-162.3	562.9	473.5	-282.7	-327.2	472.3	551.2	38.65	-153.4
-405.4	-166.5	238.1	204.1	-250.7	162.1	210.6	138	-401.9	-36.31	-171.1	-158		-283.7	71.62	149.1	-161	571.9	487.9	-174.7	-319.3	530.1	549.4	98.42	-168.4
-401.4	-149.5	234.1	211.1	-254.7	160.1	71.42	175	-395.2	-45.29	-233.8	-165.2		-297.6	55.24	217.4	-167.4	591.7	489.7	-50.81	-330.4	573.4	538.5	167	-176
-395.4	-143.5	217.1	216.1	-250.7	154.1	-2.687	191.9	-371.6	-91.32	-276.7	-166.8		-297.6	60.28	297.8	-164.3	597.1	491.5	66.71	-335.2	589.7	527.7	243	-188.8
-394.4	-146.5	180.1	231.1	-244.7	149.1	-86.9	189.6	-355.9	-107	-337.1	-179.5		-291.3	61.54	369.2	-161.5	615.1	509.5	154.1	-359	586.1	524.1	315.2	-196.3
-397.4	-160.5	137.1	240.1	-231.7	160.1	-159.9	175	-340.2	-121.6	-430.8	-201.7		-244.7	64.06	431.3	-146.6	622.3	523.9	287.5	-374.9	573.4	516.8	381.7	-191.3
-396.4	-170.5	89.09	248.1	-213.7	167.1	-293.5	154.8	-309.9	-131.7	-456.2	-211.2		-180.4	77.93	439.8	-137.4	640.3	525.8	363.7	-393.9	553.5	495.2	445	-200.8
-389.4	-166.5	36.09	260.1	-175.7	188.1	-335	125.6	-278.4	-132.9	-478.4	-215.2		-97.16	94.32	444.9	-128.2	645.8	552.8	433.6	-403.4	540.9	484.3	473.7	-196.6
-357.4	-139.5	-66.91	255.1	-141.7	204.1	-362	104.3	-258.2	-127.3	-493.5	-214.4		-7.649	118.3	452	-127.9	634.9	556.4	481.2	-428.9	549.9	495.2	491.5	-187.2
-337.4	-106.5	-114.9	241.1	-114.7	202.1	-395.7	89.71	-238	-109.3	-494.3	-215.2		88.16	122.1	479.3	-139.4	609.7	581.6	506.6	-429.4	557.2	495.2	485.8	-171.1
-311.4	-94.54	-166.9	224.1	-98.7	203.1	-417	51.54	-230.1	-100.3	-491.9	-218.4		175.1	144.7	482.6	-132.1	561.1	588.8	526.2	-438.3	544.5	495.2	491.1	-165.6
-295.4	-85.54	-215.9	216.1	-54.7	205.1	-423.7	45.92	-215.5	-54.27	-493.5	-230.3		276	175	473.4	-127.1	231.5	576.2	551.1	-441.9	521	504.2	481.7	-147.8
-256.4	-108.5	-329.9	208.1	-32.7	204.1	-427.1	32.45	-213.3	-13.85	-480.8	-239		369.3	175	466.3	-127.4	287.3	545.6	585	-459.7	468.7	500.6	499.9	-154.6
-192.1	252	-354.9	207.1	-12.7	222.1	-431.6	20.1	-358.6	220.5	-480.8	-238.2		408.4	177.5	475.3	-128.8	366.6	523.9	590.4	-452.6	409.1	493.4	501.7	-154.6
-213.4	241.9	-357.9	204.1	-8.699	226.1	-442.5	13.66	-371	220.5	-461	-252.5		455	162.4	486.4	-139.1	420.6	493.3	599.3	-447.3	309.7	464.5	519.6	-150.6
-229.4	226.5	-359.9	206.1	12.3	219.1	-442.5	-3.339	-375.5	217.2	-440.3	-264.4		513	153.6	491.9	-142.5	454.8	484.3	629.6	-454.4	224.8	462.7	526.8	-150.4
-242.4	223.5	-356.9	181.1	36.3	209.1	-443.5	-17.34	-359.8	235.1	-429.2	-281.1		593.7	147.3	479.5	-144.8	485.5	464.5	622.4	-456.2	141.7	444.6	519.5	-147
-235.4	237.5	-363.9	168.1	40.3	201.1	-441.5	-20.34	-358.6	240.7	-382.3	-313.7		632.8	141	463.4	-145.4	508.9	437.5	627.8	-438.3	69.49	437.4	529.9	-127
-220.4	253.5	-358.9	158.1	38.3	189.1	-415.5	-0.339	-335.1	258.7	-356.1	-321.6		642.9	122.1	462.1	-158	521.5	421.3	608.2	-413.4	-28.05	424.7	526.5	-134.2
-210.4	250.5	-350.9	155.1	43.3	178.1	-404.5	18.66	-305.9	273.3	-327.6	-322.4		623.9	115.7	449.9	-165.6	526.9	399.7	576.1	-399.1	-116.6	406.7	544.7	-144.7
-207.4	240.5	-345.9	160.1	46.3	170.1	-402.5	25.66	-267.7	269.9	-302.1	-306.5		617.6	86.75	401.4	-162.1	517.9	397.9	569	-383.1	-190.6	379.6	546.6	-150
-185.4	187.5	-339.9	143.1	42.3	170.1	-389.5	25.66	-249.7	271.1	-259.3	-266		623.9	76.67	311.9	-160.2	516.1	383.5	569	-370.6	-235.8	366.9	546.6	-150
-180.4	164.5	-336.9	131.1	35.3	168.1	-371.5	4.661	-235.1	276.7	-240.2	-227.9		661.8	46.41	229.8	-165.1	512.5	372.7	567.2	-368.8	-273.7	343.4	548.1	-137.4
-178.4	146.5	-331.9	122.1	25.3	155.1	-356.5	7.661	-213.8	291.3	-237.8	-197.7		669.3	37.59	131.2	-159.9	505.3	374.5	547.6	-340.3	-279.1	330.8	548.1	-137.4
-174.4	132.5	-326.9	119.1	19.3	139.1	-341.5	28.66	-195.8	299.1	-229.1	-163.6		651.7	37.59	12.48	-143	521.5	370.9	513.7	-315.3	-286.3	320	559.1	-144.4
-167.4	132.5	-309.9	117.1	13.3	123.1	-342.5	52.66	-185.7	291.3	-228.3	-61.93		592.4	42.63	-87.62	-145.1	530.5	369.1	483.4	-285	-289.9	300.1	575.4	-149.4
-163.4	139.5	-308.9	105.1	0.301	116.1	-326.5	84.66	-173.4	281.2	-226.7	-36.52		504.2	53.97	-157.1	-153.1	528.7	383.5	465.6	-269	-300.8	305.5	602.5	-154.3
-161.4	134.5	-297.9	96.13	-25.7	111.1	-319.5	93.66	-173.4	278.9	-227.5	-3.963		374.3	67.84	-212.5	-153.4	530.5	388.9	453.1	-249.4	-308	312.7	600.6	-145.3
-158.4	125.5	-244.9	98.13	-48.7	109.1	-319.5	97.66	-184.6	283.4	-231.5	10.33		249.5	91.79	-241.1	-154.5	517.9	392.5	458.4	-242.2	-318.8	316.4	600.5	-143.5
-156.4	92.54	-205.9	113.1	-67.7	121.1	-318.5	83.66	-190.2	285.7	-229.9	22.24		128.5	103.1	-255.5	-151.5	507.1	392.5	478	-217.3	-309.8	327.2	615	-148.6
-143.4	81.54	-165.9	130.1	-88.7	132.1	-312.5	66.66	-194.7	269.9	-231.5	18.27		37.74	110.7	-250.5	-144.2	489.1	392.5	488.7	-228	-275.5	345.3	649.3	-151.5
-142.4	81.54	-109.9	153.1	-140.7	163.1	-305.5	78.66	-199.2	263.2	-231.5	11.13		-47.99	106.9	-243.7	-133.2	485.5	406.9	472.7	-206.6	-234	361.5	660.2	-156.7
-118.4	86.54	16.09	189.1	-176.7	164.1	-308.5	84.66	-207.1	250.8	-237.8	5.566		-116.1	106.9	-241.9	-133.1	487.3	414.1	456.6	-170.9	-147.3	381.4	656.8	-162.1
-79.43	64.54	77.09	212.1	-191.7	162.1	-303.5	97.66	-213.8	247.5	-258.5	18.27		-203.1	101.9	-211.8	-124.8	478.2	419.5	444.2	-158.5	-76.82	397.6	653	-153.2
-63.43	50.54	123.1	221.1	-212.7	168.1	-301.5	108.7	-218.3	247.5	-264.8	27.8		-276.2	105.7	-153.4	-108.2	456.6	439.3	451.3	-153.1	17.11	410.3	652.9	-151.4
-42.43	46.54	170.1	229.1	-238.7	161.1	-299.5	90.66	-211.6	255.3	-272.8	15.89		-349.3	103.1	-94.22	-113.1	415.2	439.3	454.9	-140.6	116.4	424.7	676.5	-156.3
-22.43	51.54	208.1	224.1	-257.7	168.1	-301.5	77.66	-212.7	249.7	-279.1	12.71		-374.5	108.2	-4.76	-113.3	393.6	444.7	483.4	-153.1	205	439.2	674.7	-158.2
35.57	83.54	220.1	217.1	-256.7	175.1	-299.5	68.66	-213.8	241.9	-303.7	7.949		-385.8	106.9	79.2	-110	325.2	442.9	478	-140.6	291.6	457.2	674.7	-158.2
62.57	113.5	212.1	220.1	-260.7	171.1	-294.5	64.66	-198.1	236.3	-318	14.3		-382.1	105.7	161.7	-115.8	283.7	439.3	479.8	-138.8	376.5	462.7	649.4	-156.9
90.57	129.5	207.1	216.1	-255.7	154.1	-296.5	66.66	-198.1	231.8	-328.3	28.6		-384.6	115.7	233.6	-123.8	220.7	441.1	483.4	-129.9	443.4	464.5	633	-144.6
113.6	142.5	195.1	197.1	-253.7	141.1	-294.5	47.66	-193.6	232.9	-337.9	46.86		-397.2	108.2	300.2	-135.6	177.5	444.7	528	-135.3	495.8	459	627.6	-144.7
176.6	143.5	176.1	187.1	-252.7	140.1	-295.5	38.66	-175.6	236.3	-361.7	88.95		-401	122.1	347.7	-160.6	132.4	451.9	536.9	-140.6	504.8	450	651.2	-155
207.6	130.5	141.1	191.1	-249.7	132.1	-297.5	25.66	-165.5	234	-368.1	92.13		-392.2	124.6	413.2	-188.5	92.81	460.9	542.2	-144.2	521	437.4	653.3	-171.2
227.6	124.5	103.1	196.1	-226.7	132.1	-303.5	18.66	-161	225	-376.8	84.18		-344.2	135.9	433.5	-205.6	27.97	468.1	547.6	-142.4	521	430.1	667.6	-163.7
235.6	130.5	7.094	223.1	-209.7	139.1	-311.5	6.661	-141.9	211.6	-387.1	88.95		-258.5	147.3	457.4	-222.6	-2.654	466.3	588.6	-151.3	519.2	426.5	665.9	-169.1
239.6	139.5	-60.91	225.1	-206.7	128.1	-312.5	-9.339	-140.8	205.9	-398.2	109.6		-171.5	152.3	467	-240.1	-27.87	469.9	608.2	-162	531.9	421.1	675.1	-176.2
241.6	140.5	-101.9	223.1	-191.7	122.1	-319.5	-5.339	-146.4	202.6	-403	127.9		-82.03	161.1	476.1	-243.3	-49.48	455.5	601	-151.3	548.1	421.1	704.2	-191.8
239.6	126.5	-147.9	216.1	-156.7	104.1	-323.5	2.661	-152	204.8	-403.8	156.4		12.52	163.7	476.2	-246.9	-76.5	446.5	588.6	-153.1	564.4	433.8	740.3	-194.6
241.6	111.5	-225.9	208.1	-149.7	111.1	-323.5	-4.339	-167.8	209.3	-402.2	189.8		107.1	175	493.1	-265.9	-81.9	442.9	599.3	-149.5	568	428.3	753	-199.7
209.6	101.5	-282.9	201.1	-131.7	106.1	-324.5	-7.339	-185.7	212.7	-401.4	184.2		199.1	192.6	502.8	-285.2	-63.89	439.3	627.8	-165.6	551.7	428.3	763.9	-203.1
179.6	100.5	-305.9	195.1	-108.7	114.1	-322.5	-31.34	-195.8	202.6	-398.2	172.3		317.6	202.7	515.7	-295.5	-63.89	439.3	652.7	-178.1	513.8	422.9	758.4	-199.6
133.6	113.5	-333.9	181.1	-86.7	113.1	-311.5	-43.34	-207.1	193.6	-395.8	152.5		423.5	199	505.2	-301.2	-67.49	448.3	626	-170.9	495.8	424.7	762	-196
97.57	115.5	-366.9	172.1	-68.7	104.1	-307.5	-33.34	-230.6	186.8	-397.4	145.3		477.7	190.1	488.9	-298.3	-62.09	469.9	572.5	-162	479.5	424.7	790.8	-195.4
13.57	113.5	-377.9	170.1	-61.7	100.1	-278.5	-13.34	-247.5	185.7	-398.2	131.8		504.2	176.3	478.6	-309.4	-58.49	469.9	487	-158.5	445.2	428.3	801.7	-202.3
-28.43	95.54	-381.9	166.1	-48.7	95.13	-227.5	25.66	-250.9	182.4	-393.5	125.5		545.8	154.8	472	-322.2	-47.68	487.9	387.1	-158.5	409.1	430.1	783.6	-197.3
-65.43	68.54	-386.9	162.1	-34.7	95.13	-194.5	38.66	-248.6	179	-391.1	129.4		596.2	137.2	471.1	-345.5	-40.48	484.3	310.5	-160.2	336.8	432	756.4	-187.1
-105.4	40.54	-386.9	137.1	-20.7	97.13	-164.5	46.66	-269.9	168.9	-391.1	109.6		661.8	127.1	444.3	-346.5	-47.68	473.5	262.3	-169.2	253.7	422.9	712.9	-175.4
-177.4	-13.46	-384.9	114.1	-17.7	89.13	-129.5	43.66	-277.8	165.5	-391.1	86.57		728.6	115.7	383.4	-345.3	-44.08	473.5	183.9	-192.3	156.2	408.5	673.1	-169
-202.4	-33.46	-382.9	100.1	-20.7	82.13	-67.53	18.66	-276.7	170	-397.4	72.27		751.3	104.4	313.4	-339	-53.09	473.5	92.97	-219.1	71.29	386.8	660.4	-163.9
-212.4	-47.46	-381.9	92.13	-14.7	70.13	-15.53	15.66	-274.4	175.6	-395.8	68.3		748.8	112	221.8	-330	-53.09	493.3	21.66	-226.2	-8.181	383.2	667.6	-165.5
-228.4	-54.46	-360.9	93.13	-10.7	54.13	12.47	23.66	-264.3	159.9	-398.2	65.13		721	98.1	127.6	-299.6	-63.89	493.3	-53.21	-228	-98.49	370.5	678.6	-172.5
-246.4	-60.46	-336.9	86.13	-10.7	52.13	46.47	31.66	-258.7	147.6	-400.6	38.13		695.8	93.06	37.61	-285.2	-76.5	498.7	-113.8	-231.5	-181.6	350.7	684	-172.4
-257.4	-59.46	-331.9	70.13	-15.7	53.13	113.5	45.66	-247.5	133	-403.8	19.07		678.2	86.75	-56.03	-269.1	-98.11	505.9	-178	-244	-255.6	325.4	684	-172.4
-252.4	-49.46	-332.9	56.13	-17.7	45.13	148.5	37.66	-248.6	135.2	-403.8	18.27		673.1	79.19	-144	-259.9	-101.7	527.6	-252.9	-254.7	-304.4	318.2	674.7	-158.2
-254.4	-46.46	-288.9	41.13	-16.7	33.13	172.5	33.66	-218.3	121.7	-405.4	14.3		671.9	72.88	-215.8	-255.5	-116.1	533	-306.4	-258.3	-340.5	318.2	691.1	-168.6
-253.4	-60.46	-247.9	48.13	-22.7	23.13	189.5	30.66	-194.7	122.8	-405.4	4.772		595	84.23	-265.7	-259.2	-112.5	540.2	-324.2	-252.9	-353.2	303.7	725.7	-184.1
-247.4	-77.46	-219.9	63.13	-19.7	21.13	203.5	50.66	-186.9	125.1	-408.6	3.978		521.8	89.27	-286	-243.9	-123.3	560	-324.2	-252.9	-353.2	303.7	756.6	-199.7
-230.4	-78.46	-162.9	90.13	-16.7	23.13	204.5	61.66	-181.2	122.8	-404.6	-13.49		413.4	99.36	-286.5	-231.4	-112.5	576.2	-295.7	-226.2	-344.1	294.7	774.4	-188.5
-206.4	-74.46	-71.91	138.1	-7.699	35.13	188.5	71.66	-149.8	101.5	-407	-26.2		277.3	104.4	-277.8	-223.9	-101.7	585.2	-286.8	-238.7	-336.9	287.5	788.9	-190
-142.4	-34.46	-11.91	167.1	2.301	47.13	189.5	57.66	-138.6	94.78	-410.9	-47.64		167.6	108.2	-270.7	-223.6	-92.71	578	-292.1	-231.5	-309.8	287.5	774.3	-184.9
-110.4	0.539	45.09	192.1	5.301	37.13	174.5	40.66	-125.1	77.94	-421.3	-58.76		78.08	98.1	-274.4	-220.2	-92.71	581.6	-283.2	-252.9	-284.5	289.3	748.9	-176.4
-72.43	37.54	105.1	201.1	21.3	23.13	167.5	32.66	-125.1	76.81	-421.3	-67.49		12.52	99.36	-273.6	-239.9	-78.3	570.8	-260	-252.9	-266.5	294.7	727.2	-171.5
-42.43	63.54	217.1	214.1	26.3	9.126	125.5	39.66	-131.8	84.67	-423.6	-77.02		-56.81	93.06	-270.6	-225.4	-67.49	572.6	-169.1	-258.3	-252	301.9	710.9	-168.2
29.57	91.54	235.1	218.1	37.3	9.126	90.47	55.66	-125.1	92.53	-432.4	-104		-127.4	88.01	-220.8	-218.2	-56.69	556.4	-51.43	-258.3	-234	327.2	709.4	-180.8
64.57	101.5	262.1	216.1	54.3	11.13	-9.529	82.66	-130.7	92.53	-431.6	-113.6		-180.4	80.45	-146.2	-204.6	2.749	522.1	53.75	-270.8	-214.1	352.5	731.1	-184
100.6	99.54	263.1	219.1	65.3	18.13	-71.53	87.66	-145.3	88.04	-433.2	-118.3		-256	71.62	-58.91	-194.1	49.58	498.7	142.9	-297.5	-174.4	365.1	743.9	-192.7
130.6	86.54	261.1	226.1	82.3	43.13	-140.5	81.66	-162.2	82.43	-433.2	-116.7		-324.1	80.45	19.55	-187.5	92.81	477.1	249.9	-315.3	-105.7	394	736.6	-189.3
186.6	80.54	252.1	224.1	79.3	55.13	-176.5	74.66	-176.7	77.94	-412.5	-100.8		-366.9	66.58	92.59	-179.3	132.4	469.9	347.9	-340.3	-24.44	422.9	713	-180.8
198.6	87.54	249.1	209.1	85.3	52.13	-277.5	49.66	-203.7	86.92	-395.1	-83.37		-373.2	72.88	167.8	-181.8	181.1	473.5	419.2	-356.3	49.62	428.3	656.9	-169.3
205.6	101.5	243.1	193.1	86.3	55.13	-315.5	43.66	-220.5	91.41	-364.9	-73.85		-369.5	72.88	245.5	-200.3	254.9	473.5	487	-358.1	129.1	435.6	575.7	-163.8
203.6	117.5	212.1	175.1	95.3	37.13	-365.5	26.66	-264.3	80.18	-342.6	-59.55		-346.8	69.1	313.3	-197.7	310.7	460.9	552.9	-392	192.3	432	480.1	-155
196.6	131.5	186.1	190.1	88.3	31.13	-386.5	9.661	-281.2	74.57	-292.6	-66.7		-334.2	74.15	360.2	-206.6	390	466.3	599.3	-402.7	248.3	433.8	406.2	-153
187.6	126.5	132.1	200.1	88.3	24.13	-420.5	-5.339	-294.6	74.57	-260.1	-79.4		-331.6	66.58	399.4	-201.5	431.4	444.7	636.7	-406.3	309.7	437.4	343.1	-150.7
191.6	116.5	94.09	222.1	89.3	24.13	-436.5	-7.339	-301.4	73.45	-225.1	-88.93		-325.3	67.84	417.8	-215.1	456.6	424.9	656.3	-404.5	371.1	435.6	287.4	-159
192.6	96.54	-14.91	253.1	70.3	33.13	-436.5	-7.339	-305.9	82.43	-190.2	-92.9		-296.3	66.58	426.4	-207.6	481.8	419.5	652.7	-404.5	409.1	441	233.9	-187.2
169.6	63.54	-70.91	264.1	45.3	56.13	-436.5	-7.339	-310.4	95.9	-82.17	-77.82		-232	77.93	435.2	-203.7	478.2	414.1	665.2	-427.6	456	426.5	174.5	-188.4
145.6	54.54	-129.9	261.1	29.3	65.13	-444.5	-40.34	-302.5	116.1	-24.99	-57.17		-153.9	56.5	444.4	-208.7	465.6	410.5	672.4	-431.2	452.4	415.7	104.7	-211.5
114.6	52.54	-177.9	259.1	-24.7	63.13	-444.5	-33.34	-298	124	21.06	-40.49		-69.42	23.72	462.8	-222.4	449.4	381.7	675.9	-438.3	459.6	406.7	41.74	-214.6
79.57	51.54	-275.9	237.1	-34.7	58.13	-444.5	-33.34	-283.4	134.1	76.65	-30.96		4.958	8.59	488.4	-237.5	440.4	381.7	672.4	-425.9	454.2	401.2	-32.13	-214.4
4.57	56.54	-312.9	219.1	-58.7	57.13	-444.5	-33.34	-267.7	135.2	175.9	-28.58		89.42	-9.059	508.3	-242.1	442.2	356.4	674.1	-425.9	459.6	390.4	-102.4	-214
-34.43	40.54	-343.9	224.1	-87.7	55.13	-444.5	-33.34	-267.7	121.7	238.7	-27.79		158.8	-43.1	514.6	-268.7	444	363.6	684.8	-436.6	472.3	386.8	-159.9	-222.4
-76.43	29.54	-346.9	213.1	-148.7	77.13	-446.5	-53.34	-256.5	112.7	287.9	-28.58		277.3	-73.35	525.4	-270	460.2	351	693.8	-433	463.2	383.2	-229.8	-236.5
-109.4	-11.46	-357.9	214.1	-168.7	86.13	-416.5	-47.34	-228.4	107.1	330.8	-27.79		373.1	-107.4	535.9	-310.8	498.1	370.9	681.3	-433	452.4	381.4	-281.9	-246.6
-168.4	-19.46	-365.9	211.1	-194.7	86.13	-409.5	-39.34	-208.2	109.4	374.4	-3.169		470.1	-108.7	546	-294.3	526.9	369.1	615.3	-409.8	439.8	374.2	-307.3	-238.1
-186.4	-8.461	-366.9	210.1	-230.7	89.13	-368.5	5.661	-176.7	116.1	397.5	12.71		521.8	-96.05	521	-340	553.9	369.1	552.9	-381.3	445.2	379.6	-310.7	-245.4
-204.4	-5.461	-368.9	194.1	-264.7	81.13	-350.5	18.66	-158.8	128.5	392.7	23.83		567.2	-80.92	490.5	-337.6	570.1	374.5	522.6	-370.6	443.4	383.2	-307.3	-238.1
-228.4	-11.46	-374.9	141.1	-279.7	84.13	-328.5	21.66	-109.4	141.9	395.9	31.77		583.6	-69.57	456.5	-338.9	570.1	387.1	490.5	-365.3	410.9	388.6	-312.4	-249.1
-271.4	-38.46	-374.9	123.1	-293.7	98.13	-313.5	22.66	-84.68	137.4	401.4	26.21		579.8	-49.4	396	-346.6	562.9	388.9	467.3	-361.7	345.8	386.8	-306.8	-259.8
-288.4	-37.46	-377.9	109.1	-297.7	94.13	-267.5	5.661	-52.12	124	395.9	13.51		588.6	-35.53	320.6	-340.5	546.7	385.3	428.1	-377.7	270	386.8	-279.7	-262.8
-291.4	-40.46	-375.9	90.13	-287.7	109.1	-232.5	20.66	-28.54	115	367.3	15.1		620.2	-30.49	239.7	-331.1	517.9	385.3	356.8	-361.7	195.9	388.6	-223.9	-261.6
-291.4	-33.46	-364.9	46.13	-288.7	105.1	-194.5	42.66	9.638	97.02	330.8	18.27		660.5	-10.32	165.5	-308.9	526.9	390.7	264.1	-336.7	102	386.8	-157.2	-263.8
-294.4	-23.46	-345.9	31.13	-291.7	99.13	-161.5	70.66	29.85	83.55	229.9	57.18		700.8	-1.495	64.75	-293.1	532.3	405.1	183.9	-322.5	4.462	381.4	-92.19	-271.5
-291.4	-34.46	-336.9	28.13	-291.7	87.13	-82.53	114.7	34.34	77.94	177.5	76.24		680.7	13.63	-12.61	-281.7	548.5	406.9	116.1	-311.8	-85.85	383.2	-30.36	-299
-291.4	-45.46	-320.9	26.13	-286.7	78.13	-46.53	132.7	38.83	77.94	111.6	88.15		663	-9.059	-79.26	-270	537.7	424.9	37.71	-301.1	-188.8	390.4	50.93	-309.9
-288.4	-59.46	-280.9	33.13	-272.7	57.13	-0.529	134.7	30.97	77.94	54.42	87.36		642.9	-10.32	-162.9	-282.1	516.1	426.7	-28.26	-301.1	-284.5	379.6	142.7	-304.4
-261.4	-71.46	-242.9	45.13	-265.7	56.13	31.47	126.7	24.23	84.67	-68.67	82.6		656.7	-26.71	-207.9	-273.1	458.4	437.5	-88.87	-322.5	-358.6	372.3	223.8	-306.3
-232.4	-72.46	-213.9	66.13	-255.7	57.13	109.5	101.7	0.656	98.15	-382.9	197.8		639.1	-40.58	-261.9	-264.5	411.6	439.3	-135.2	-345.6	-403.7	365.1	288.1	-277.9
-202.4	-68.46	-188.9	77.13	-245.7	60.13	138.5	91.66	-18.43	103.8	-372.8	196.7		588.6	-51.92	-283.9	-251	377.4	442.9	-185.1	-347.4	-425.4	368.7	349	-262.2
-168.4	-56.46	-100.9	117.1	-225.7	67.13	158.5	93.66	-72.33	118.4	-358.2	193.3		501.7	-64.53	-281.1	-231.2	332.4	446.5	-215.4	-326	-441.7	354.3	411.9	-257.3
-91.43	-8.461	-48.91	148.1	-220.7	60.13	167.5	98.66	-100.4	116.1	-320	201.1		410.9	-62.01	-267.6	-209.2	307.1	466.3	-206.5	-304.6	-443.5	352.5	453.3	-252.9
-52.43	39.54	3.094	167.1	-203.7	55.13	144.5	138.7	-139.7	104.9	-311	212.4		298.7	-49.4	-244.8	-199.4	287.3	489.7	-170.9	-283.2	-429	343.4	480	-239.7
-19.43	59.54	53.09	182.1	-191.7	49.13	128.5	152.7	-131.8	108.3	-302	214.6		220.5	-41.84	-238.3	-181.3	256.7	484.3	-153	-283.2	-407.4	338	485.1	-221.6
12.57	85.54	146.1	182.1	-168.7	36.13	119.5	159.7	-219.4	54.36	-285.2	215.7		131	-35.53	-191.4	-192	231.5	493.3	-119.2	-265.4	-387.5	343.4	488.2	-201.7
95.57	117.5	195.1	178.1	-157.7	36.13	100.5	158.7	-247.5	44.25	-267.2	205.6		54.12	-29.23	-136.5	-175.6	191.9	502.3	-94.22	-270.8	-394.7	343.4	473.6	-191.2
129.6	117.5	224.1	177.1	-139.7	37.13	67.47	134.7	-269.9	38.64	-262.7	202.3		-5.128	-26.71	-63.85	-158.5	159.4	509.5	-71.04	-281.5	-378.5	350.7	464.3	-175.2
174.6	117.5	233.1	185.1	-97.7	52.13	28.47	132.7	-294.6	35.27	-276.2	196.7		-73.2	-31.75	-1.329	-156.1	127	516.7	-44.3	-290.4	-373	374.2	469.5	-166
206.6	104.5	247.1	205.1	-65.7	49.13	2.471	143.7	-311.5	43.13	-288.6	191		-140	-26.71	82.63	-152.8	103.6	507.7	28.79	-283.2	-365.8	392.2	483.7	-158.5
240.6	102.5	244.1	222.1	-49.7	41.13	-25.53	153.7	-320.5	50.99	-316.6	182.1		-218.2	-34.27	149.5	-170	60.39	496.9	98.32	-269	-335.1	410.3	501.7	-158.2
245.6	114.5	234.1	232.1	-37.7	39.13	-120.5	178.7	-318.2	74.57	-327.9	168.6		-276.2	-36.79	200.1	-184.1	38.77	484.3	160.7	-270.8	-288.1	430.1	510.7	-156.2
242.6	117.5	228.1	227.1	-0.699	52.13	-168.5	195.7	-316	86.92	-340.2	158.5		-310.2	-34.27	286	-184.4	20.76	473.5	237.4	-270.8	-226.7	444.6	508.8	-149
241.6	118.5	178.1	241.1	27.3	61.13	-216.5	183.7	-305.9	103.8	-350.3	141.6		-320.3	-16.62	356.2	-194.2	-2.654	457.3	306.9	-285	-174.4	450	515.7	-136.3
240.6	92.54	133.1	254.1	39.3	75.13	-276.5	170.7	-295.8	117.2	-361.5	138.3		-297.6	-0.234	395.5	-192.7	-11.66	475.3	380	-301.1	-98.49	453.6	524.7	-137.9
238.6	73.54	81.09	273.1	51.3	81.13	-354.5	136.7	-290.2	109.4	-362.7	132.7		-292.6	-5.277	422.8	-206	-29.67	491.5	462	-306.4	-42.5	457.2	542.8	-139.3
223.6	57.54	26.09	290.1	91.3	83.13	-397.5	118.7	-281.2	104.9	-362.7	133.8		-290	-0.234	428.3	-209.4	-42.28	498.7	508.3	-313.6	17.11	469.9	551.7	-133.7
200.6	56.54	-83.91	312.1	109.3	74.13	-421.5	108.7	-269.9	83.55	-363.8	134.9		-287.5	-0.234	430.4	-216.4	-56.69	513.1	536.9	-320.7	100.2	497	558.8	-129.9
138.6	68.54	-137.9	294.1	131.3	59.13	-433.5	100.7	-254.2	72.32	-362.7	134.9		-296.3	4.808	439.5	-221.5	-53.09	516.7	569	-333.2	163.8	514.4	555.1	-126.4
95.57	79.54	-166.9	282.1	135.3	63.13	-439.5	94.66	-254.2	72.32	-360.4	101.2		-307.7	-2.756	459.6	-231.4	-58.49	509.5	570.7	-334.9	239.9	521.1	547.8	-119.4
55.57	88.54	-223.9	266.1	153.3	59.13	-446.5	92.66	-229.5	75.69	-351.4	95.6		-307.7	4.808	487	-248.3	-60.29	520.3	570.7	-334.9	311.1	516.1	555	-119.2
19.57	87.54	-311.9	244.1	168.3	60.13	-446.5	82.66	-239.6	86.92	-345.8	96.72		-269.9	12.37	494.7	-260.5	-62.09	543.8	574.3	-345.6	352.5	504.5	576.6	-118.8
-62.43	65.54	-333.9	219.1	172.3	61.13	-444.5	67.66	-238.5	94.78	-329	102.3		-228.3	8.59	514.8	-272.2	-63.89	576.2	581.4	-363.5	402.1	494.6	587.4	-118.5
-100.4	40.54	-351.9	210.1	182.3	51.13	-442.5	61.66	-241.9	74.57	-317.8	103.5		-184.1	23.72	506.2	-281.5	-45.88	590.6	581.4	-354.6	458.4	488	598.3	-121.9
-137.4	10.54	-363.9	202.1	180.3	45.13	-427.5	64.66	-238.5	73.45	-303.2	94.48		-143.8	27.5	498.7	-272.9	123.4	581.6	579.7	-342.1	498.1	479.7	594.6	-118.4
-185.4	-11.46	-368.9	195.1	179.3	15.13	-410.5	80.66	-235.1	67.83	-286.3	88.86		-103.5	23.72	493.9	-287.4	188.3	556.4	542.2	-317.1	541.2	459.8	598.1	-112.9
-227.4	-11.46	-367.9	200.1	164.3	20.13	-411.5	100.7	-219.4	65.59	-267.2	78.76		-44.21	23.72	508.6	-297.5	235.1	520.3	517.3	-301.1	569.3	446.6	578.1	-104.3
-245.4	-13.46	-370.9	185.1	155.3	14.13	-387.5	116.7	-211.6	62.22	-253.8	85.5		40.26	24.98	523.8	-320.2	278.3	496.9	492.3	-295.7	599.1	438.3	568.9	-97.31
-251.4	-13.46	-370.9	161.1	115.3	25.13	-371.5	119.7	-201.4	62.22	-254.9	79.88		149.9	28.76	530.1	-345	308.9	462.7	478	-290.4	600.8	425.1	576.2	-98.96
-267.4	-30.46	-372.9	131.1	85.3	33.13	-358.5	108.7	-177.9	43.13	-252.6	73.15		263.4	40.11	519.4	-345.4	363	450.1	487	-299.3	589.2	411.8	585.3	-104.2
-295.4	-69.46	-378.9	92.13	52.3	48.13	-345.5	94.66	-166.6	34.15	-252.6	45.08		383.2	46.41	492.9	-355.4	422.4	435.7	479.8	-299.3	566	396.9	598	-109.3
-300.4	-72.46	-376.9	97.13	22.3	67.13	-329.5	92.66	-146.4	21.8	-257.1	36.09		499.1	51.45	438.7	-341.3	480	415.9	456.6	-288.6	541.2	392	608.8	-107.3
-309.4	-83.46	-362.9	101.1	-40.7	92.13	-332.5	98.66	-121.7	15.06	-262.7	40.58		602.5	59.02	372.1	-329.6	528.7	423.1	462	-263.6	546.1	378.7	606.9	-103.7
-315.4	-78.46	-359.9	90.13	-81.7	96.13	-331.5	108.7	-77.94	19.55	-274	40.58		602.5	55.24	283.6	-307.9	550.3	401.5	451.3	-256.5	542.8	368.8	621.4	-108.8
-310.4	-72.46	-352.9	63.13	-129.7	92.13	-333.5	99.66	-56.61	31.9	-290.8	23.74		600	32.54	202.4	-291.4	575.5	397.9	472.7	-247.6	527.9	362.2	652.3	-119
-305.4	-54.46	-352.9	43.13	-150.7	99.13	-338.5	75.66	-42.01	30.78	-304.3	17.01		598.7	27.5	104.7	-262.9	573.7	394.3	503	-258.3	498.1	348.9	664.9	-122.3
-295.4	-54.46	-352.9	30.13	-203.7	120.1	-331.5	56.66	-15.06	20.67	-308.8	10.27		642.9	1.026	26.97	-240.9	562.9	385.3	522.6	-247.6	460.1	337.3	679.5	-129.2
-290.4	-54.46	-349.9	14.13	-242.7	135.1	-323.5	37.66	23.11	9.446	-331.2	11.39		698.3	-26.71	-59.67	-220.9	521.5	387.1	536.9	-236.9	407.1	324.1	656	-127.9
-267.4	-79.46	-300.9	10.13	-258.7	144.1	-323.5	36.66	42.2	-9.642	-331.2	5.777		743.7	-21.67	-118.9	-216	526.9	387.1	524.4	-208.4	364.1	310.9	627.1	-123.1
-249.4	-79.46	-277.9	23.13	-275.7	153.1	-313.5	66.66	52.3	-15.26	-348.1	-13.31		779	-48.14	-163.7	-214.2	537.7	390.7	495.9	-190.5	322.7	299.3	580.2	-118.7
-224.4	-71.46	-252.9	39.13	-301.7	145.1	-313.5	90.66	72.52	-16.38	-354.8	-14.43		772.7	-48.14	-179.8	-213	555.7	401.5	485.2	-151.3	287.9	291	526	-112.6
-186.4	-51.46	-175.9	90.13	-325.7	140.1	-315.5	82.66	70.27	-9.642	-359.3	-12.19		760.1	-59.49	-182.2	-198.8	571.9	421.3	476.3	-138.8	244.9	289.3	482.9	-117.1
-105.4	21.54	-128.9	126.1	-327.7	145.1	-315.5	88.66	62.41	-1.782	-363.8	-9.942		752.5	-58.23	-164.5	-192.7	584.5	430.3	483.4	-121	193.6	287.7	457.5	-112.3
-77.43	56.54	-82.91	167.1	-333.7	171.1	-315.5	88.66	57.92	7.2	-364.9	-15.56		774	-72.09	-176.9	-195	595.3	453.7	506.6	-110.3	115.8	269.5	416.2	-118.5
-44.43	73.54	-37.91	194.1	-320.7	119.1	-322.5	63.66	37.71	13.94	-364.9	-18.92		780.3	-72.09	-167.5	-209	602.5	435.7	556.5	-83.58	26.42	257.9	362.1	-116
-12.43	107.5	74.09	246.1	-320.7	101.1	-321.5	46.66	25.36	3.832	-363.8	-23.42		753.8	-72.09	-154.8	-213.8	597.1	453.7	581.4	-74.67	-64.61	239.7	286.6	-121.2
53.57	156.5	139.1	269.1	-314.7	99.13	-321.5	25.66	1.779	-15.26	-351.4	-25.66		675.6	-72.09	-129.4	-221.8	589.9	464.5	595.7	-69.32	-147.4	219.8	211	-124.6
100.6	164.5	152.1	280.1	-307.7	86.13	-326.5	32.66	-6.081	-24.24	-344.7	-16.68		578.6	-44.36	-81.45	-212.8	607.9	491.5	577.9	-46.14	-226.8	196.6	144.4	-129.6
135.6	164.5	189.1	289.1	-284.7	58.13	-326.5	38.66	-22.92	-46.69	-331.2	-0.96		468.9	-30.49	-23.18	-192.7	600.7	516.7	567.2	-72.88	-276.5	166.9	83.03	-121.9
154.6	159.5	188.1	297.1	-279.7	55.13	-318.5	35.66	-63.34	-53.43	-326.7	6.9		351.6	-22.93	53.84	-195.1	548.5	538.4	574.3	-47.92	-288.1	158.6	20.46	-144.8
224.6	131.5	183.1	305.1	-264.7	58.13	-318.5	34.66	-91.41	-57.92	-300.9	6.9		245.7	-6.538	119.9	-190.8	528.7	567.2	588.6	-58.62	-284.7	158.6	-49.51	-158.9
241.6	132.5	182.1	301.1	-243.7	54.13	-304.5	11.66	-95.91	-57.92	-280.7	6.9		155	12.37	211.2	-194.4	478.2	581.6	601	-69.32	-311.2	128.8	-101.4	-174.4
247.6	135.5	170.1	279.1	-207.7	75.13	-290.5	11.66	-102.6	-54.55	-269.5	10.27		100.8	21.2	281	-193.5	319.7	579.8	511.9	-71.1	-326.1	117.2	-157.2	-179.2
251.6	140.5	151.1	260.1	-178.7	78.13	-266.5	33.66	-170	-24.24	-241.4	23.74		32.69	30.02	351.1	-201.6	373.8	538.4	426.3	-88.93	-327.8	102.3	-193.3	-174.5
236.6	153.5	131.1	251.1	-168.7	70.13	-229.5	52.66	-193.6	-11.89	-180.8	64.16		-12.69	35.06	392.2	-201.8	422.4	502.3	333.6	-92.49	-306.3	98.99	-202.5	-167.5
228.6	156.5	98.09	252.1	-165.7	61.13	-158.5	81.66	-205.9	-8.519	-143.7	85.5		-69.42	36.33	420.9	-202.5	489.1	471.7	264.1	-113.9	-281.4	94.03	-206.4	-153.2
221.6	144.5	63.09	263.1	-133.7	55.13	-120.5	92.66	-229.5	-13.01	-115.7	95.6		-127.4	31.28	440.7	-205.3	535.9	446.5	183.9	-140.6	-240.1	90.72	-195.6	-151.1
215.6	127.5	-35.91	277.1	-99.7	52.13	-90.53	81.66	-265.4	-18.62	-80.85	101.2		-193	31.28	442.1	-196.3	580.9	415.9	109	-174.5	-183.8	90.72	-190.2	-149.2
188.6	97.54	-114.9	280.1	-98.7	51.13	-52.53	71.66	-281.2	-10.76	-39.3	102.3		-266.1	26.24	454.5	-192.3	600.7	412.3	44.84	-195.9	-107.6	95.68	-184.7	-154.5
143.6	98.54	-145.9	278.1	-88.7	56.13	29.47	55.66	-293.5	-6.274	-30.32	110.2		-348	17.42	481.7	-201.9	609.7	397.9	-31.82	-231.5	-13.3	90.72	-155.8	-159.3
100.6	105.5	-223.9	266.1	-80.7	53.13	69.47	62.66	-302.5	2.709	-23.58	106.8		-409.8	30.02	507	-208.1	615.1	378.1	-129.9	-249.4	69.46	92.37	-89.27	-152.5
67.57	106.5	-300.9	234.1	-67.7	41.13	116.5	79.66	-302.5	24.04	-49.41	111.3		-428.7	41.37	528.5	-210.9	620.5	381.7	-217.2	-263.6	173.7	87.41	-11.58	-163.5
-17.43	90.54	-333.9	220.1	-64.7	26.13	158.5	89.66	-296.9	37.52	-83.09	114.7		-427.5	41.37	547.2	-229.9	640.3	381.7	-268.9	-288.6	281.3	92.37	60.64	-171
-44.43	67.54	-349.9	215.1	-63.7	25.13	226.5	91.66	-291.3	36.39	-112.3	108		-382.1	55.24	555.8	-222.4	642.1	388.9	-331.3	-306.4	400.5	85.75	131.3	-189.3
-84.43	38.54	-354.9	212.1	-60.7	16.13	261.5	91.66	-292.4	24.04	-134.7	96.72		-335.4	56.5	592.6	-249.6	644	390.7	-352.7	-308.2	511.4	100.6	212.5	-196.6
-116.4	4.539	-358.9	202.1	-54.7	12.13	279.5	130.7	-282.3	13.94	-166.2	94.48		-298.9	67.84	605.5	-259.8	629.5	401.5	-363.4	-286.8	579.3	117.2	281	-200.6
-184.4	-45.46	-367.9	185.1	-59.7	13.13	306.5	126.7	-272.2	-0.66	-227.9	112.4		-266.1	76.67	600.9	-279.7	591.7	414.1	-367	-286.8	619	137.1	338.8	-204.8
-211.4	-53.46	-378.9	174.1	-61.7	-18.87	298.5	137.7	-252	-2.905	-258.2	121.4		-240.9	74.15	594.2	-290.7	535.9	439.3	-352.7	-279.7	642.1	143.7	391	-203.7
-229.4	-65.46	-379.9	152.1	-66.7	-26.87	291.5	142.7	-239.6	8.323	-290.8	131.5		-229.5	77.93	597	-315.6	494.5	450.1	-367	-285	632.2	160.2	448.6	-198.9
-248.4	-73.46	-383.9	119.1	-52.7	-33.87	295.5	136.7	-180.1	26.29	-323.4	130.4		-201.8	90.53	560.8	-352.8	431.4	473.5	-379.5	-302.9	590.8	170.2	473.9	-205.6
-274.4	-51.46	-387.9	112.1	-51.7	-31.87	300.5	117.7	-143.1	30.78	-355.9	130.4		-177.8	84.23	502.8	-378.3	350.4	487.9	-386.6	-313.6	544.5	168.5	488.3	-203.5
-282.4	-25.46	-389.9	102.1	-36.7	-28.87	289.5	106.7	-110.5	33.02	-358.2	133.8		-131.2	88.01	422.2	-376	276.5	498.7	-370.5	-310	486.6	175.1	489.9	-194.4
-293.4	-18.46	-390.9	83.13	-32.7	-19.87	259.5	103.7	-77.94	34.15	-360.4	141.6		-50.51	109.4	324.2	-388.7	222.5	509.5	-313.5	-302.9	451.8	181.8	496.9	-185.3
-313.4	-26.46	-396.9	54.13	-23.7	-2.874	238.5	120.7	-3.835	16.18	-362.7	148.4		42.78	123.3	216.9	-389.2	168.5	520.3	-227.9	-301.1	420.4	191.7	509.5	-185
-323.4	-46.46	-390.9	34.13	-6.699	14.13	182.5	142.7	38.83	20.67	-368.3	131.5		151.2	135.9	114.3	-373.5	114.4	527.6	-162	-297.5	390.6	188.4	531.1	-182.8
-331.4	-42.46	-381.9	40.13	-2.699	7.126	88.47	169.7	75.88	22.92	-369.4	130.4		263.4	144.7	13.63	-359.4	80.2	556.4	-76.39	-293.9	379	200	541.7	-173.5
-333.4	-30.46	-375.9	13.13	10.3	4.126	35.47	175.7	69.15	21.8	-360.4	138.3		379.4	170	-79.06	-368.4	56.78	572.6	-3.297	-304.6	364.1	209.9	550.7	-173.4
-333.4	-25.46	-340.9	-14.87	32.3	4.126	-10.53	172.7	124.2	47.62	-363.8	142.8		525.6	193.9	-149.1	-360.3	40.57	578	76.93	-327.8	359.1	223.1	546.9	-162.6
-333.4	-22.46	-301.9	-17.87	34.3	10.13	-71.53	166.7	142.1	55.48	-366	145		639.1	200.2	-208.7	-346.5	15.36	579.8	158.9	-358.1	344.2	224.8	550.6	-168
-335.4	-32.46	-257.9	-10.87	39.3	18.13	-171.5	112.7	155.6	65.59	-370.5	133.8		679.4	191.4	-236.3	-326.1	-8.057	579.8	253.4	-379.5	317.7	236.4	564.8	-160.4
-326.4	-24.46	-220.9	5.126	36.3	21.13	-224.5	102.7	156.7	76.81	-369.4	132.7		707.2	171.2	-249.6	-306.9	-15.26	588.8	339	-386.6	279.7	248	568.5	-162.2
-299.4	-23.46	-121.9	51.13	46.3	20.13	-272.5	69.66	164.6	74.57	-369.4	120.3		721	147.3	-256	-280.3	345	585.2	397.8	-404.5	233.3	257.9	583	-165.5
-246.4	5.539	-56.91	72.13	45.3	10.13	-304.5	53.66	166.8	65.59	-368.3	131.5		774	138.4	-245.8	-265.6	411.6	563.6	451.3	-415.2	195.3	267.8	589.9	-154.5
-214.4	25.54	-0.906	90.13	41.3	-0.874	-346.5	30.66	165.7	57.73	-364.9	140.5		832	143.5	-223.9	-230.8	453	523.9	513.7	-420.5	148.9	281.1	584.2	-138.4
-178.4	53.54	43.09	103.1	34.3	-11.87	-375.5	24.66	165.7	42.01	-360.4	141.6		828.2	124.6	-197	-231.6	501.7	509.5	524.4	-424.1	105.9	296	578.8	-140.3
-140.4	94.54	136.1	118.1	31.3	-5.874	-390.5	24.66	150	11.69	-361.5	131.5		834.5	99.36	-183.6	-207.8	532.3	484.3	560	-409.8	33.04	307.5	591.6	-147.3
-71.43	147.5	184.1	136.1	19.3	-5.874	-389.5	23.66	133.1	8.323	-362.7	119.2		835.7	100.6	-145.6	-220.6	557.5	442.9	569	-402.7	-51.37	325.8	614.9	-143.2
-25.43	168.5	222.1	158.1	12.3	-13.87	-406.5	0.661	104	2.709	-358.2	106.8		849.6	72.88	-110.4	-205	564.7	432.1	608.2	-413.4	-117.6	319.1	631.2	-146.4
8.57	171.5	228.1	170.1	-2.699	-32.87	-412.5	-6.339	81.5	-0.66	-361.5	106.8		859.7	52.71	-52.24	-181.3	579.1	415.9	618.9	-395.6	-162.3	314.2	645.7	-147.9
46.57	176.5	242.1	214.1	-10.7	-41.87	-412.5	-6.339	16.38	8.323	-361.5	104.6		849.2	19.08	11.93	-175.2	568.3	414.1	615.3	-390.2	-205.3	307.5	645.5	-142.5
124.6	156.5	227.1	239.1	-26.7	-39.87	-406.5	17.66	-21.8	11.69	-363.8	86.62		805.3	17.67	64.9	-157.1	570.1	390.7	586.8	-361.7	-218.5	302.6	639.9	-131.9
156.6	154.5	217.1	246.1	-37.7	-30.87	-409.5	54.66	-59.98	17.31	-361.5	68.65		690.7	-0.732	136.6	-161.5	597.1	394.3	567.2	-359.9	-246.7	309.2	625.4	-125
183.6	149.5	200.1	254.1	-78.7	0.126	-407.5	65.66	-94.78	17.31	-363.8	67.53		578.9	0.684	179.3	-154.5	607.9	376.3	551.1	-354.6	-281.4	302.6	621.7	-121.4
211.6	154.5	168.1	255.1	-105.7	18.13	-401.5	54.66	-167.8	-4.028	-361.5	67.53		444.4	14.84	240.1	-154	616.9	367.3	563.6	-349.2	-321.2	309.2	630.5	-114
233.6	190.5	155.1	256.1	-133.7	43.13	-400.5	57.66	-195.8	-7.397	-359.3	82.13		324.1	13.42	286.3	-146.8	595.3	376.3	572.5	-361.7	-344.3	315.8	648.7	-120.9
233.6	212.5	118.1	265.1	-144.7	65.13	-394.5	30.66	-219.4	1.586	-355.9	91.11		233.5	30.41	322.1	-147.2	579.1	367.3	586.8	-368.8	-347.6	330.7	659.5	-118.8
239.6	229.5	77.09	275.1	-207.7	104.1	-390.5	16.66	-246.4	4.954	-357.1	93.36		131.6	38.9	372.4	-150.7	546.7	370.9	595.7	-368.8	-354.3	337.3	659.4	-117
230.6	236.5	-4.906	303.1	-227.7	113.1	-389.5	17.66	-280	28.53	-358.2	74.27		76.38	43.15	417.4	-159.7	550.3	378.1	581.4	-356.3	-334.4	357.2	655.7	-109.9
233.6	232.5	-45.91	307.1	-257.7	115.1	-384.5	18.66	-285.7	44.25	-357.1	61.92		24.01	48.81	433.3	-153.7	559.3	388.9	554.7	-308.2	-289.7	377.1	641.2	-106.6
233.6	221.5	-89.91	305.1	-268.7	119.1	-372.5	38.66	-296.9	58.85	-343.6	58.55		-39.68	47.39	452.8	-147.6	552.1	396.1	536.9	-308.2	-238.4	392	635.7	-103.1
232.6	200.5	-142.9	290.1	-302.7	132.1	-359.5	63.66	-301.4	66.71	-341.3	73.15		-76.49	47.39	450.6	-138.7	544.9	397.9	536.9	-283.2	-173.9	400.2	659.2	-108
225.6	184.5	-212.9	264.1	-314.7	131.1	-354.5	50.66	-313.7	58.85	-338	83.25		-126	45.98	470.8	-150.5	516.1	397.9	529.7	-269	-94.4	403.5	682.7	-109.3
181.6	171.5	-243.9	259.1	-333.7	118.1	-349.5	50.66	-326.1	64.46	-325.6	78.76		-189.7	53.06	492.4	-155	494.5	396.1	545.8	-277.9	-21.58	403.5	693.4	-105.5
154.6	168.5	-275.9	245.1	-331.7	119.1	-340.5	25.66	-327.2	47.62	-317.8	73.15		-239.3	44.56	500	-167.3	476.4	387.1	563.6	-261.9	52.91	415.1	700.8	-114.4
131.6	157.5	-293.9	227.1	-344.7	120.1	-322.5	11.66	-321.6	47.62	-314.4	65.29		-303	33.24	501.8	-167.2	469.2	381.7	569	-229.8	145.6	428.4	688	-107.4
97.57	130.5	-329.9	196.1	-338.7	104.1	-319.5	19.66	-307	59.97	-313.3	59.67		-359.6	41.73	511	-172.2	467.4	394.3	536.9	-199.5	246.6	433.3	677.2	-105.9
68.57	86.54	-341.9	192.1	-330.7	95.13	-312.5	35.66	-293.5	63.34	-314.4	70.9		-375.1	43.15	536.8	-192.7	462	415.9	511.9	-162	332.6	430	691.6	-105.6
36.57	60.54	-346.9	191.1	-323.7	81.13	-314.5	52.66	-273.3	63.34	-327.9	86.62		-382.2	53.06	542.8	-210.3	454.8	410.5	503	-144.2	388.9	431.7	704.3	-110.7
-4.43	37.54	-347.9	191.1	-313.7	59.13	-313.5	73.66	-266.6	46.5	-324.5	76.51		-361	62.96	537.7	-217.7	442.2	414.1	508.3	-119.2	446.8	425.1	718.8	-115.8
-49.43	26.54	-355.9	160.1	-293.7	36.13	-313.5	50.66	-235.1	40.88	-332.4	67.53		-321.4	75.7	490.2	-237.4	431.4	415.9	522.6	-112.1	475	418.4	708	-114.2
-140.4	2.539	-354.9	149.1	-287.7	31.13	-312.5	57.66	-200.3	34.15	-338	61.92		-281.7	81.37	398.8	-233.7	384.6	415.9	528	-90.71	506.4	405.2	699.2	-125.2
-174.4	-19.46	-355.9	136.1	-274.7	26.13	-313.5	55.66	-159.9	45.38	-343.6	68.65		-254.8	82.78	323.7	-234.8	366.6	417.7	515.5	-81.8	532.9	387	679.5	-131
-219.4	-38.46	-359.9	137.1	-255.7	23.13	-315.5	84.66	-140.8	49.87	-349.2	79.88		-215.2	84.2	238	-238.1	337.8	419.5	503	-69.32	549.5	377.1	688.6	-136.2
-250.4	-47.46	-358.9	116.1	-242.7	28.13	-313.5	100.7	-61.1	75.69	-347	92.23		-191.1	88.44	145.8	-214.8	308.9	414.1	470.9	-65.75	561	377.1	703.3	-148.5
-282.4	-40.46	-360.9	92.13	-231.7	32.13	-310.5	109.7	-20.68	72.32	-345.8	102.3		-174.2	95.52	64	-226.9	292.7	421.3	449.5	-69.32	536.2	362.2	741.5	-164
-284.4	-27.46	-352.9	72.13	-217.7	21.13	-310.5	119.7	8.516	66.71	-349.2	87.74		-121.8	115.3	-20.57	-214.1	271.1	441.1	446	-58.62	513	352.2	759.7	-172.6
-296.4	-23.46	-343.9	56.13	-214.7	-1.874	-309.5	123.7	45.57	57.73	-351.4	75.39		-76.49	125.2	-93.54	-224	222.5	437.5	462	-58.62	484.9	330.7	761.7	-185.2
-303.4	-28.46	-297.9	64.13	-177.7	-21.87	-306.5	110.7	115.2	45.38	-350.3	81.01		22.6	130.9	-182.9	-225.6	181.1	453.7	470.9	-72.88	483.3	324.1	756.4	-188.9
-325.4	-62.46	-264.9	68.13	-131.7	-14.87	-307.5	100.7	146.6	46.5	-348.1	103.5		121.7	153.6	-243.4	-235.1	83.8	460.9	472.7	-76.45	479.9	315.8	758.3	-192.4
-333.4	-72.46	-225.9	82.13	-132.7	-19.87	-268.5	117.7	170.2	47.62	-344.7	114.7		216.5	156.4	-299.5	-219.4	13.56	475.3	396	-88.93	486.6	309.2	774.7	-202.9
-346.4	-86.46	-192.9	107.1	-104.7	-16.87	-228.5	144.7	189.3	46.5	-344.7	123.7		336.8	173.4	-345.9	-221.2	-67.49	473.5	308.7	-103.2	478.3	304.2	798.3	-211.4
-343.4	-85.46	-95.91	154.1	-83.7	-2.874	-196.5	157.7	194.9	55.48	-344.7	119.2		468.5	177.6	-360.7	-209.2	-135.9	464.5	253.4	-108.5	476.6	304.2	811.2	-225.6
-339.4	-74.46	-25.91	177.1	-57.7	8.126	-165.5	162.7	205	64.46	-348.1	103.5		571.8	205.9	-359.6	-191.3	-186.4	457.3	199.9	-128.1	461.7	307.5	811.1	-222
-342.4	-79.46	6.094	187.1	-44.7	17.13	-103.5	170.7	199.4	79.06	-348.1	91.11		629.8	193.2	-354.6	-182.1	-235	442.9	126.8	-149.5	441.9	302.6	800.1	-211.4
-335.4	-85.46	50.09	188.1	-3.699	25.13	-61.53	167.7	198.3	86.92	-348.1	91.11		644	197.4	-368.6	-188	-274.6	457.3	82.27	-178.1	430.3	302.6	791.3	-218.8
-331.4	-92.46	159.1	180.1	12.3	15.13	-26.53	150.7	173.6	115	-348.1	96.72		666.6	186.1	-352.7	-183.9	-330.5	457.3	14.53	-211.9	425.3	314.2	807.6	-225.6
-309.4	-99.46	205.1	172.1	32.3	1.126	4.471	135.7	161.2	112.7	-350.3	103.5		685	174.8	-322	-191.6	-361.1	460.9	-76.39	-238.7	412.1	317.5	836.6	-234
-288.4	-89.46	242.1	172.1	38.3	0.126	104.5	140.7	157.8	109.4	-350.3	106.8		762.9	152.1	-268.4	-189.6	-382.7	460.9	-135.2	-258.3	392.2	327.4	858.5	-246.2
-252.4	-69.46	265.1	172.1	55.3	0.126	146.5	150.7	147.7	90.29	-352.6	93.36		760.1	157.8	-193.2	-192	-384.5	433.9	-197.6	-260.1	337.6	324.1	858.4	-242.6
-226.4	-42.46	289.1	175.1	73.3	10.13	184.5	163.7	118.6	52.11	-353.7	74.27		782.7	145.1	-143.3	-186.6	-382.7	448.3	-265.4	-272.5	278	330.7	849.3	-235.6
-150.4	27.54	311.1	196.1	74.3	-0.874	224.5	171.7	102.8	36.39	-354.8	64.16		768.5	135.2	-84.06	-191.4	-388.1	437.5	-299.2	-281.5	195.3	327.4	836.5	-228.6
-126.4	65.54	312.1	202.1	70.3	-0.874	306.5	165.7	84.87	21.8	-348.1	75.39		762.9	118.2	-15.76	-199.6	-391.7	444.7	-358.1	-286.8	115.8	322.4	834.9	-237.7
-97.43	100.5	317.1	198.1	84.3	-3.874	329.5	166.7	62.41	11.69	-349.2	81.01		778.5	101.2	48.96	-207.8	-418.7	466.3	-393.7	-301.1	34.7	325.8	862.1	-246.1
-76.43	130.5	303.1	200.1	83.3	-11.87	351.5	172.7	0.656	1.586	-350.3	73.15		791.2	91.27	101.7	-229	-440.3	478.9	-393.7	-304.6	-33.16	320.8	878.5	-256.6
-14.43	168.5	282.1	207.1	81.3	-21.87	354.5	178.7	-30.78	1.586	-344.7	60.79		740.2	78.53	180.9	-243.9	-440.3	478.9	-400.8	-308.2	-124.2	330.7	869.5	-255
16.57	177.5	255.1	219.1	76.3	-30.87	352.5	205.7	-63.34	10.57	-342.5	55.18		668	82.78	256.2	-248.2	-440.3	471.7	-383	-281.5	-218.5	325.8	849.6	-253.6
47.57	179.5	199.1	246.1	86.3	-38.87	345.5	216.7	-90.29	19.55	-334.6	57.43		503.9	85.61	327.8	-249	-440.3	471.7	-368.8	-302.9	-304.6	329.1	840.6	-253.8
82.57	171.5	132.1	273.1	80.3	-78.87	339.5	218.7	-150.9	42.01	-315.5	68.65		416.1	71.46	376	-245.4	-472.7	493.3	-363.4	-315.3	-372.5	332.4	851.7	-266.1
143.6	137.5	96.09	283.1	78.3	-68.87	332.5	203.7	-186.9	52.11	-268.4	105.7		298.6	61.55	407.4	-224.5	-492.6	507.7	-345.6	-301.1	-420.5	334	875.4	-280.1
178.6	107.5	44.09	287.1	78.3	-68.87	299.5	184.7	-218.3	56.6	-234.7	124.8		199.5	65.8	419.5	-213.3	-498	522.1	-315.3	-327.8	-433.7	330.7	870.3	-294.6
208.6	84.54	-2.906	284.1	71.3	-65.87	271.5	191.7	-247.5	46.5	-202.1	130.4		116	64.38	409.7	-192.2	-499.8	527.6	-265.4	-324.2	-433.7	330.7	864.7	-285.7
225.6	78.54	-93.91	257.1	55.3	-77.87	236.5	206.7	-265.4	65.59	-185.3	132.7		35.34	48.81	396.8	-181.9	-470.9	540.2	-213.7	-333.2	-410.5	320.8	863.1	-292.9
246.6	66.54	-153.9	239.1	52.3	-86.87	159.5	237.7	-272.2	80.18	-117.9	133.8		-28.36	34.66	376.6	-166.6	-440.3	554.6	-149.5	-336.7	-377.4	310.9	894.1	-312.1
243.6	78.54	-199.9	231.1	52.3	-90.87	108.5	245.7	-272.2	88.04	-81.97	138.3		-102	30.41	372.4	-150.7	-395.3	554.6	-78.17	-342.1	-334.4	299.3	925	-327.7
242.6	96.54	-245.9	212.1	40.3	-107.9	41.47	237.7	-272.2	88.04	-46.04	155.1		-169.9	30.41	368.7	-147.2	-373.7	565.4	-10.43	-363.5	-284.7	296	957.8	-343.2
225.6	119.5	-306.9	209.1	24.3	-104.9	-2.529	222.7	-272.2	71.2	-0.004164	160.7		-257.7	7.761	370.8	-156.1	-339.5	587	46.62	-383.1	-238.4	286	943.2	-332.7
195.6	143.5	-332.9	210.1	10.3	-103.9	-58.53	207.7	-272.2	67.83	62.87	159.6		-332.7	0.684	374.2	-150.6	130.6	572.6	123.3	-413.4	-210.3	282.7	932.2	-327.5
184.6	145.5	-347.9	218.1	-6.699	-97.87	-160.5	164.7	-272.2	67.83	108.9	150.6		-370.9	0.684	374.2	-150.6	190.1	543.8	194.6	-429.4	-168.9	277.8	897.7	-310.2
170.6	140.5	-356.9	223.1	-46.7	-63.87	-196.5	150.7	-267.7	65.59	137	149.5		-382.2	19.08	361.8	-154.7	256.7	509.5	258.8	-436.6	-137.4	286	857.6	-289.4
153.6	131.5	-334.9	256.1	-73.7	-42.87	-233.5	137.7	-261	71.2	150.5	152.9		-406.3	16.25	331.6	-159.4	341.4	496.9	298	-441.9	-86.13	276.1	846.6	-280.7
122.6	86.54	-333.9	269.1	-91.7	-11.87	-259.5	134.7	-253.1	66.71	161.7	165.2		-423.3	20.5	310.6	-172.7	422.4	496.9	328.3	-445.5	-28.2	276.1	850.1	-275.2
104.6	54.54	-334.9	274.1	-116.7	17.13	-301.5	132.7	-244.1	58.85	166.2	176.4		-462.9	12.01	301.7	-174.9	525.1	491.5	349.7	-429.4	61.18	281.1	877.4	-290.8
76.57	29.54	-333.9	277.1	-161.7	42.13	-317.5	144.7	-222.8	52.11	167.3	169.7		-508.2	16.25	290.5	-207.5	579.1	484.3	360.4	-399.1	155.5	289.3	886.4	-287
48.57	21.54	-324.9	260.1	-174.7	45.13	-322.5	160.7	-172.3	54.36	152.7	161.8		-512.4	16.25	245.7	-207.4	622.3	473.5	372.9	-377.7	263.1	272.8	871.9	-283.7
-30.43	13.54	-319.9	249.1	-208.7	30.13	-329.5	175.7	-108.3	57.73	110	168.6		-488.4	26.16	188.8	-215	671	469.9	378.2	-367	342.6	261.2	850.2	-278.8
-72.43	7.539	-318.9	251.1	-235.7	39.13	-353.5	178.7	-98.15	58.85	75.22	172		-455.8	28.99	140.1	-206.1	674.6	469.9	396	-361.7	393.9	256.2	848.4	-278.8
-111.4	-7.461	-315.9	256.1	-255.7	70.13	-367.5	178.7	-61.1	68.95	30.31	177.6		-386.5	44.56	84.89	-211.8	663.8	468.1	419.2	-345.6	425.3	246.3	863	-291.1
-149.4	-28.46	-305.9	266.1	-278.7	79.13	-368.5	170.7	14.13	62.22	-8.987	174.2		-329.9	38.9	30.55	-194.2	658.4	455.5	435.3	-340.3	450.1	243	886.7	-305
-221.4	-74.46	-272.9	278.1	-292.7	88.13	-382.5	173.7	66.9	49.87	-90.95	148.4		-286	40.32	-19.61	-192.5	665.6	459.1	433.5	-324.2	463.4	244.6	886.9	-314
-253.4	-81.46	-271.9	273.1	-329.7	80.13	-377.5	207.7	105.1	29.66	-138.1	145		-240.7	45.98	-67.64	-199.8	690.8	469.9	413.9	-301.1	471.7	248	881.6	-317.8
-279.4	-67.46	-260.9	262.1	-334.7	84.13	-376.5	221.7	129.8	22.92	-179.7	138.3		-209.5	51.64	-119	-212.5	712.4	473.5	410.3	-279.7	481.6	238	868.9	-314.4
-291.4	-63.46	-200.9	262.1	-352.7	72.13	-373.5	227.7	196	25.16	-230.2	151.7		-169.9	47.39	-162	-212.3	725	473.5	396	-267.2	508.1	238	894.5	-330.1
-337.4	-58.46	-157.9	265.1	-345.7	78.13	-371.5	239.7	209.5	28.53	-304.3	138.3		-96.3	47.39	-188.8	-211.6	735.8	475.3	406.7	-252.9	547.8	241.3	925.5	-351.1
-349.4	-62.46	-111.9	280.1	-347.7	71.13	-357.5	192.7	226.3	39.76	-336.8	139.4		11.27	51.64	-203.6	-199.6	735.8	475.3	417.4	-256.5	562.7	246.3	945.6	-363.3
-359.4	-70.46	-82.91	283.1	-328.7	50.13	-357.5	190.7	233.1	38.64	-366	139.4		101.9	58.72	-207.9	-180.1	737.6	471.7	417.4	-242.2	556.1	246.3	945.6	-363.3
-377.4	-76.46	-6.906	301.1	-311.7	37.13	-357.5	190.7	244.3	62.22	-375	146.1		222.2	60.13	-216.6	-187.6	743	480.7	433.5	-242.2	541.2	239.7	921.9	-351.1
-372.4	-71.46	31.09	303.1	-295.7	28.13	-357.5	190.7	245.4	74.57	-386.2	157.4		315.6	65.8	-227.6	-180.8	802.4	504.1	422.8	-226.2	527.9	244.6	891.3	-350
-360.4	-78.46	70.09	291.1	-271.7	20.13	-355.5	200.7	236.4	86.92	-393	172		431.7	70.04	-236.5	-181.2	829.5	513.1	415.6	-199.5	499.8	244.6	847.7	-332.9
-356.4	-89.46	104.1	277.1	-227.7	19.13	-356.5	203.7	233.1	94.78	-388.5	176.4		573.2	58.72	-225.5	-187.9	827.7	529.4	421	-188.8	489.9	244.6	796.8	-312.3
-357.4	-98.46	167.1	258.1	-197.7	21.13	-356.5	196.7	217.4	81.31	-395.2	158.5		694.9	81.37	-204.1	-187.1	809.7	547.4	440.6	-192.3	491.5	246.3	736.8	-284.8
-322.4	-114.5	189.1	258.1	-180.7	26.13	-354.5	176.7	201.6	71.2	-393	140.5		741.7	74.29	-172.4	-173.4	782.6	563.6	449.5	-179.8	493.2	256.2	702.2	-267.5
-295.4	-117.5	203.1	270.1	-152.7	44.13	-339.5	159.7	201.6	62.22	-390.7	128.2		765.7	77.12	-120.9	-164.2	716	576.2	470.9	-181.6	476.6	267.8	685.7	-255.2
-269.4	-116.5	207.1	275.1	-122.7	55.13	-336.5	149.7	192.7	50.99	-391.9	129.3		764.3	62.96	-52.59	-172.3	647.6	572.6	453.1	-176.3	450.1	284.4	684	-257
-231.4	-100.5	214.1	276.1	-111.7	64.13	-337.5	132.7	168	21.8	-379.5	125.9		802.5	31.82	4.783	-175.5	552.1	587	469.1	-163.8	413.7	292.6	698.5	-263.9
-174.4	-50.46	225.1	263.1	-97.7	67.13	-332.5	114.7	143.3	13.94	-377.3	122.5		819.5	17.67	69.37	-180.2	456.6	585.2	485.2	-162	365.7	307.5	716.5	-260
-140.4	-25.46	217.1	254.1	-74.7	69.13	-326.5	91.66	118.6	18.43	-375	94.48		833.7	9.177	123.1	-181.7	357.6	579.8	499.4	-156.7	312.8	327.4	709.3	-261.9
-105.4	30.54	211.1	240.1	-57.7	56.13	-326.5	87.66	93.85	24.04	-376.1	94.48		823.8	-9.224	199	-202.1	267.5	574.4	495.9	-135.3	263.1	334	701.8	-247.7
-86.43	56.54	192.1	244.1	-40.7	42.13	-326.5	91.66	41.08	30.78	-371.7	76.51		813.8	-43.2	274.5	-211.7	206.3	556.4	501.2	-112.1	215.1	344	694.5	-246
-34.43	131.5	161.1	262.1	-31.7	39.13	-326.5	91.66	16.38	36.39	-371.7	81.01		808.2	-71.5	339.2	-219.9	163	531.2	517.3	-90.71	185.3	350.6	711	-256.5
-1.43	155.5	144.1	271.1	-21.7	30.13	-327.5	79.66	-17.31	34.15	-371.7	82.13		803.9	-101.2	371	-208	118	516.7	519	-88.93	155.5	365.5	738.3	-270.3
18.57	176.5	82.09	283.1	-21.7	34.13	-326.5	67.66	-42.01	25.16	-372.8	75.39		734.6	-128.1	411.9	-201	94.61	513.1	526.2	-85.36	130.7	380.4	760	-277.1
56.57	191.5	-1.906	296.1	-9.699	24.13	-324.5	82.66	-95.91	0.463	-371.7	68.65		595.9	-119.6	425.5	-184.4	69.39	511.3	501.2	-94.28	117.5	393.6	740.1	-268.5
105.6	188.5	-45.91	299.1	-10.7	22.13	-324.5	86.66	-128.5	-7.397	-370.5	45.08		444.4	-118.2	422	-186.3	40.57	527.6	501.2	-94.28	114.1	400.2	745.3	-263
136.6	182.5	-89.91	290.1	-9.699	-2.874	-316.5	75.66	-149.8	-15.26	-371.7	31.6		300	-96.98	423.5	-177.3	24.36	538.4	513.7	-101.4	117.5	406.9	768.9	-269.7
165.6	166.5	-143.9	264.1	-10.7	-12.87	-318.5	67.66	-175.6	-13.01	-375	36.09		154.2	-99.81	423.5	-177.3	9.954	538.4	517.3	-99.62	127.4	423.4	801.8	-290.6
185.6	148.5	-228.9	229.1	-10.7	-22.87	-295.5	69.66	-197	-13.01	-378.4	31.6		26.84	-67.26	436.4	-187.6	-11.66	545.6	479.8	-101.4	147.3	446.6	814.3	-284.9
228.6	109.5	-273.9	229.1	-14.7	-18.87	-284.5	77.66	-225	-21.99	-378.4	21.5		-93.47	-58.77	452.5	-187	-26.07	545.6	421	-96.06	170.4	453.2	832.5	-293.6
235.6	103.5	-317.9	214.1	-17.7	-33.87	-236.5	112.7	-240.7	-25.36	-377.3	-4.328		-212.4	-61.6	460.2	-201	-36.88	551	363.9	-92.49	188.6	464.8	816.1	-284.9
238.6	108.5	-337.9	205.1	-16.7	-31.87	-208.5	124.7	-252	-25.36	-376.1	-17.8		-318.5	-54.52	465.9	-209.7	-47.68	554.6	312.2	-94.28	210.1	478	801.6	-283.4
236.6	114.5	-372.9	199.1	-29.7	-63.87	-185.5	129.7	-275.6	-8.519	-376.1	-7.697		-413.4	-14.89	467.2	-198.9	-49.48	579.8	269.5	-105	239.9	478	801.7	-285.2
209.6	142.5	-359.9	223.1	-36.7	-80.87	-173.5	121.7	-293.5	-5.151	-375	-0.96		-424.7	-0.732	460	-197.4	-65.69	565.4	224.9	-119.2	263.1	468.1	827.2	-300.9
191.6	149.5	-351.9	225.1	-35.7	-78.87	-116.5	96.66	-305.9	12.81	-375	0.163		-407.7	16.25	473.1	-211.2	-69.3	579.8	176.8	-142.4	304.5	461.5	849.1	-313
172.6	152.5	-355.9	213.1	-39.7	-80.87	-79.53	88.66	-308.1	33.02	-375	-16.68		-363.8	34.66	493.3	-224.8	-89.11	576.2	116.1	-147.8	352.5	438.3	856.3	-312.9
153.6	144.5	-346.9	202.1	-53.7	-72.87	-55.53	88.66	-318.2	71.2	-372.8	-22.29		-328.4	31.82	510	-240.2	-90.91	578	55.53	-146	407.1	426.7	850.7	-305.8
119.6	116.5	-351.9	171.1	-72.7	-64.87	-27.53	99.66	-318.2	85.8	-370.5	-12.19		-321.4	37.49	502.8	-240.5	-116.1	578	27.01	-140.6	470	426.7	823.4	-290.2
104.6	90.54	-353.9	143.1	-82.7	-49.87	10.47	128.7	-321.6	77.94	-368.3	2.409		-311.5	50.23	505.8	-270.8	-119.7	583.4	-12.21	-137.1	537.9	421.8	808.9	-288.7
83.57	57.54	-342.9	141.1	-101.7	-19.87	12.47	132.7	-321.6	81.31	-363.8	14.76		-301.5	45.98	526.3	-293.3	-110.7	576.2	-19.34	-128.1	584.2	420.1	829	-299
61.57	30.54	-335.9	132.1	-115.7	-10.87	14.47	141.7	-307	86.92	-364.9	5.777		-308.6	45.98	557.8	-320.7	-121.5	588.8	-35.39	-119.2	630.6	418.4	854.3	-305.7
-7.43	2.539	-333.9	128.1	-125.7	-22.87	25.47	139.7	-291.3	91.41	-362.7	8.023		-318.5	45.98	569.6	-348.9	-24.27	579.8	-51.43	-135.3	648.8	401.9	874.3	-314.3
-47.43	7.539	-339.9	111.1	-137.7	-14.87	30.47	140.7	-280	93.66	-366	-15.56		-335.5	43.15	573.9	-366.6	22.56	565.4	-71.04	-129.9	653.7	395.3	879.7	-314.2
-98.43	3.539	-333.9	92.13	-156.7	-17.87	40.47	119.7	-259.8	109.4	-366	-26.78		-341.2	34.66	566.5	-361.5	82	545.6	-46.08	-133.5	638.8	382	879.7	-314.2
-137.4	-5.461	-328.9	72.13	-184.7	-20.87	27.47	131.7	-217.2	120.6	-363.8	-21.17		-307.2	45.98	557.1	-395.8	143.2	487.9	-30.04	-133.5	630.6	375.4	896	-319.3
-211.4	-46.46	-318.9	52.13	-198.7	-11.87	6.471	147.7	-191.3	121.7	-368.3	-30.15		-240.7	58.72	544.8	-401.7	213.5	450.1	16.31	-133.5	635.5	375.4	932.1	-318.5
-252.4	-58.46	-317.9	54.13	-208.7	12.13	-32.53	149.7	-167.8	109.4	-367.2	-50.36		-151.5	79.95	551.7	-440.8	269.3	392.5	50.18	-153.1	650.4	373.8	944.9	-329
-274.4	-61.46	-323.9	30.13	-230.7	23.13	-49.53	145.7	-146.4	92.53	-367.2	-60.47		-34.02	88.44	519.7	-447.4	328.8	351	84.06	-169.2	652.1	373.8	930.4	-323.9
-281.4	-58.46	-319.9	-19.87	-243.7	48.13	-69.53	125.7	-85.8	71.2	-370.5	-75.07		55.15	104	443.1	-455.7	391.8	324	135.8	-187	633.9	382	903.1	-311.9
-302.4	-40.46	-315.9	-40.87	-256.7	69.13	-99.53	96.66	-49.87	70.08	-370.5	-87.42		135.8	116.8	332.4	-461.7	476.4	302.4	182.1	-219.1	602.4	387	836.2	-298.9
-319.4	-49.46	-315.9	-39.87	-275.7	78.13	-137.5	76.66	-10.57	66.71	-370.5	-80.68		261.8	136.6	201.7	-459.6	562.9	279	237.4	-222.6	541.2	380.4	769.1	-276.9
-319.4	-55.46	-317.9	-38.87	-300.7	65.13	-168.5	67.66	38.83	71.2	-370.5	-77.31		379.3	150.7	71.12	-459.2	602.5	268.2	289.1	-235.1	478.3	378.7	712.8	-256.4
-335.4	-70.46	-293.9	-56.87	-319.7	74.13	-185.5	59.66	116.3	93.66	-371.7	-85.17		535	159.2	-65.6	-439.4	658.4	252	346.1	-263.6	407.1	375.4	689.2	-249.7
-338.4	-78.46	-286.9	-74.87	-314.7	79.13	-213.5	35.66	145.5	108.3	-377.3	-94.15		648.2	176.2	-165.5	-400.3	690.8	228.6	404.9	-277.9	332.6	372.1	681.9	-242.7
-331.4	-77.46	-279.9	-86.87	-329.7	78.13	-265.5	-2.339	163.5	128.5	-367.2	-91.91		740.2	181.9	-264.5	-384.4	690.8	228.6	483.4	-295.7	271.4	365.5	700.1	-251.3
-324.4	-72.46	-263.9	-95.87	-331.7	48.13	-288.5	-12.34	196	140.8	-362.7	-81.8		719	145.1	-311.9	-361.2	689	217.8	536.9	-302.9	215.1	368.8	720.1	-261.7
-319.4	-81.46	-210.9	-102.9	-327.7	30.13	-302.5	-12.34	203.9	155.4	-359.3	-61.59		750.1	139.4	-346.7	-341.1	669.2	212.4	576.1	-290.4	163.8	368.8	729.3	-272.3
-310.4	-93.46	-173.9	-90.87	-323.7	17.13	-322.5	-15.34	223	158.8	-353.7	-34.64		782.7	112.5	-348.7	-335.8	662	190.7	610	-285	105.9	375.4	729.4	-275.9
-292.4	-103.5	-123.9	-76.87	-312.7	8.126	-352.5	-15.34	221.8	153.2	-349.2	-13.31		871.9	81.37	-351.8	-301.9	685.4	188.9	640.3	-274.3	31.39	378.7	723.8	-268.8
-267.4	-94.46	-45.91	-44.87	-294.7	-7.874	-375.5	-24.34	218.5	146.4	-349.2	-25.66		969.5	72.87	-340.8	-306.8	716	183.5	684.8	-292.2	-56.34	373.8	742.1	-281
-237.4	-86.46	72.09	4.126	-260.7	-2.874	-374.5	-21.34	200.5	137.4	-349.2	-32.4		986.5	58.72	-346.5	-298.1	741.2	181.7	672.4	-251.2	-130.8	368.8	778.4	-292.9
-181.4	-30.46	147.1	54.13	-244.7	-9.874	-380.5	-19.34	183.7	129.6	-344.7	-43.63		1005	44.56	-353.1	-314.5	771.8	167.3	665.2	-242.2	-187.1	362.2	809.2	-303.1
-147.4	1.539	201.1	80.13	-228.7	-3.874	-380.5	-16.34	159	127.3	-351.4	-43.63		1009	17.67	-328.7	-295.6	773.6	161.9	684.8	-242.2	-215.2	360.5	820.1	-308.2
-110.4	38.54	249.1	102.1	-181.7	11.13	-383.5	-6.339	155.6	129.6	-350.3	-40.26		1016	4.93	-284.1	-293.9	784.4	147.5	686.6	-244	-238.4	353.9	825.3	-295.5
-75.43	67.54	300.1	143.1	-144.7	19.13	-387.5	-14.34	43.32	116.1	-354.8	-41.38		1013	47.39	-242.1	-269.1	773.6	161.9	675.9	-235.1	-241.7	347.3	859.7	-302
1.57	104.5	317.1	169.1	-102.7	37.13	-389.5	-0.339	-4.958	113.9	-352.6	-54.85		1012	2.099	-162.3	-251.7	761	151.1	636.7	-220.8	-266.5	352.2	913.9	-309.9
35.57	107.5	316.1	168.1	-96.7	38.13	-377.5	40.66	-46.5	95.9	-359.3	-79.56		1013	-0.732	-87.29	-247	717.8	149.3	590.4	-192.3	-279.8	362.2	937.5	-318.4
64.57	105.5	315.1	174.1	-55.7	33.13	-368.5	76.66	-80.19	76.81	-359.3	-91.91		1002	-33.29	-12.67	-233.4	690.8	145.7	552.9	-174.5	-296.3	377.1	944.5	-309.2
101.6	100.5	314.1	176.1	-38.7	29.13	-357.5	84.66	-166.6	22.92	-362.7	-90.78		915.8	-55.93	61.81	-216.3	633.1	158.3	519	-169.2	-307.9	395.3	924.4	-295.2
164.6	78.54	307.1	170.1	-7.699	20.13	-346.5	97.66	-199.2	4.954	-361.5	-89.66		741.7	-36.12	147.6	-214.8	566.5	152.9	501.2	-165.6	-283.1	392	897.3	-294
202.6	75.54	298.1	177.1	10.3	19.13	-336.5	86.66	-234	-13.01	-360.4	-77.31		563.3	-29.04	210.1	-212.4	510.7	152.9	488.7	-172.7	-246.7	406.9	870.2	-287.4
224.6	86.54	279.1	184.1	45.3	23.13	-319.5	88.66	-256.5	-13.01	-359.3	-54.85		394.9	-7.809	298	-217.9	429.6	183.5	499.4	-176.3	-187.1	401.9	859.1	-275
231.6	97.54	209.1	221.1	59.3	32.13	-318.5	74.66	-298	-6.274	-353.7	-49.24		247.7	13.42	347.7	-207.1	384.6	170.9	499.4	-176.3	-107.6	416.8	873.6	-281.9
259.6	116.5	167.1	240.1	69.3	36.13	-303.5	75.66	-312.6	4.954	-352.6	-53.73		142.9	24.75	399.1	-194.4	330.6	174.5	469.1	-163.8	-51.37	420.1	891.7	-283.3
276.6	120.5	109.1	252.1	74.3	34.13	-303.5	86.66	-313.7	17.31	-354.8	-68.33		57.98	26.16	419.2	-204.3	285.5	178.1	460.2	-153.1	31.39	438.3	906.1	-281.2
288.6	108.5	41.09	275.1	91.3	17.13	-303.5	91.66	-318.2	34.15	-345.8	-77.31		-24.11	20.5	445.9	-201.5	263.9	176.3	458.4	-151.3	100.9	456.5	888	-281.6
304.6	98.54	-66.91	304.1	113.3	14.13	-303.5	91.66	-312.6	84.67	-345.8	-85.17		-111.9	19.08	447.6	-199.7	235.1	196.1	481.6	-160.2	190.3	486.3	849.9	-268
302.6	91.54	-107.9	292.1	106.3	0.126	-307.5	76.66	-296.9	112.7	-335.7	-63.84		-182.6	14.84	452.7	-192.3	218.9	199.7	490.5	-154.9	289.6	502.9	804.6	-252.7
303.6	92.54	-181.9	289.1	111.3	2.126	-305.5	46.66	-293.5	128.5	-318.9	-34.64		-246.3	21.92	475.7	-186.1	200.9	208.8	526.2	-183.4	365.7	499.5	742.7	-225.2
290.6	102.5	-229.9	263.1	124.3	-1.874	-302.5	33.66	-281.2	147.6	-299.8	-11.07		-293.1	26.16	477.6	-189.6	195.5	210.6	517.3	-154.9	427	502.9	708.3	-213.3
262.6	120.5	-311.9	226.1	128.3	-4.874	-300.5	41.66	-268.8	163.3	-274	20.37		-290.2	27.58	485	-194.7	177.5	221.4	501.2	-133.5	476.6	489.6	681.1	-206.7
209.6	138.5	-333.9	230.1	124.3	-17.87	-306.5	50.66	-253.1	162.1	-225.7	57.43		-278.9	45.98	501.2	-197.6	155.8	219.6	497.6	-126.4	493.2	488	668.3	-197.9
190.6	141.5	-353.9	233.1	123.3	-42.87	-304.5	67.66	-249.7	150.9	-196.5	82.13		-263.3	55.89	530.4	-212.6	154	217.8	494.1	-106.8	504.8	468.1	681.1	-204.9
166.6	130.5	-360.9	225.1	117.3	-46.87	-305.5	66.66	-239.6	140.8	-163.9	79.88		-246.3	55.89	546.9	-222.7	150.4	223.2	519	-117.5	506.4	453.2	686.5	-208.3
138.6	117.5	-364.9	208.1	103.3	-46.87	-309.5	37.66	-210.4	125.1	-143.7	77.64		-243.5	54.47	571.1	-246.8	146.8	235.8	551.1	-108.5	491.5	443.3	688.3	-208.3
82.57	63.54	-375.9	199.1	89.3	-40.87	-309.5	31.66	-195.8	125.1	-78.6	75.39		-239.3	58.72	562.3	-252.5	143.2	237.6	577.9	-108.5	491.5	428.4	679.2	-203.1
55.57	41.54	-386.9	182.1	71.3	-20.87	-311.5	13.66	-170	120.6	-57.27	79.88		-244.9	58.72	558.6	-293.8	137.8	239.4	592.1	-88.93	496.5	418.4	653.8	-192.8
19.57	31.54	-386.9	176.1	33.3	7.126	-314.5	6.661	-171.1	121.7	-11.23	97.85		-250.6	58.72	553.5	-301.2	125.2	243	577.9	-85.36	531.3	413.5	675.6	-199.6
-22.43	28.54	-386.9	174.1	10.3	37.13	-298.5	19.66	-104.9	111.6	25.82	114.7		-261.9	51.64	541.9	-326.7	128.8	262.8	551.1	-69.32	551.1	418.4	701	-209.8
-126.4	31.54	-387.9	159.1	-33.7	67.13	-298.5	23.66	-75.7	107.1	102.2	137.1		-256.2	51.64	483.5	-343.2	130.6	279	567.2	-72.88	541.2	416.8	713.8	-218.6
-170.4	29.54	-390.9	130.1	-66.7	75.13	-298.5	15.66	-55.48	84.67	139.2	137.1		-220.9	65.8	426.7	-354.3	141.4	284.4	558.3	-63.97	529.6	406.9	731.9	-223.6
-217.4	16.54	-386.9	109.1	-117.7	84.13	-275.5	14.66	-22.92	71.2	183	124.8		-155.8	77.12	345.6	-339.6	145	291.6	488.7	-69.32	511.4	398.6	721.1	-222
-266.4	-9.461	-379.9	75.13	-150.7	83.13	-249.5	38.66	39.95	71.2	210	124.8		-75.07	87.03	252.5	-336	154	304.2	387.1	-65.75	532.9	408.5	701.1	-217
-331.4	-48.46	-368.9	57.13	-183.7	84.13	-203.5	68.66	91.6	83.55	241.4	130.4		7.027	105.4	148.3	-325.7	163	331.2	283.7	-78.23	542.8	415.1	684.8	-210.2
-351.4	-44.46	-353.9	44.13	-206.7	90.13	-143.5	106.7	106.2	90.29	248.1	147.3		93.37	126.7	54.72	-311.3	177.5	324	199.9	-88.93	526.3	418.4	713.7	-215
-365.4	-46.46	-349.9	20.13	-250.7	101.1	-93.53	131.7	127.5	101.5	250.4	152.9		193.9	123.8	-14.81	-317.6	179.3	325.8	128.6	-96.06	496.5	426.7	739.3	-230.7
-380.4	-39.46	-318.9	0.126	-280.7	105.1	-53.53	141.7	137.6	115	249.3	147.3		324.1	142.2	-91.77	-317	184.7	315	39.49	-119.2	453.5	433.3	760.9	-233.8
-396.4	-51.46	-286.9	8.126	-291.7	117.1	-17.53	142.7	155.6	115	230.2	124.8		427.4	155	-179.8	-306	204.5	315	-28.26	-146	400.5	430	753.8	-235.8
-396.4	-59.46	-253.9	8.126	-296.7	135.1	58.47	122.7	165.7	102.6	201	115.8		502.4	156.4	-222.7	-309.5	218.9	315	-104.9	-183.4	355.8	441.6	755.6	-237.5
-389.4	-62.46	-231.9	26.13	-296.7	139.1	106.5	104.7	180.3	88.04	167.3	120.3		550.6	169.1	-255.2	-300	227.9	325.8	-186.9	-197.7	314.4	456.5	781.1	-251.4
-381.4	-75.46	-158.9	59.13	-302.7	149.1	162.5	97.66	189.3	67.83	139.2	122.5		622.8	170.5	-282.7	-283.1	285.5	349.2	-260	-226.2	256.5	489.6	817.4	-265.1
-338.4	-105.5	-96.91	94.13	-309.7	132.1	195.5	104.7	192.7	46.5	64	89.99		703.4	172	-290.3	-270.9	327	383.5	-317.1	-231.5	196.9	504.5	815.8	-272.3
-321.4	-118.5	-54.91	119.1	-316.7	114.1	244.5	124.7	180.3	42.01	15.72	75.39		747.3	173.4	-287.8	-244	370.2	415.9	-338.5	-238.7	119.1	506.2	815.9	-275.9
-287.4	-133.5	-9.906	141.1	-314.7	103.1	259.5	135.7	174.7	38.64	-29.2	59.67		744.5	145.1	-294.7	-251.4	404.4	426.7	-345.6	-242.2	71.11	514.4	812.3	-276
-264.4	-142.5	97.09	149.1	-316.7	72.13	290.5	137.7	144.4	38.64	-81.97	57.43		740.2	152.1	-298.6	-242.6	427.8	453.7	-370.5	-247.6	11.53	522.7	846.9	-295.1
-198.4	-149.5	161.1	146.1	-311.7	57.13	289.5	144.7	112.9	38.64	-165.1	66.41		738.8	143.6	-298.1	-255.1	435	480.7	-402.6	-261.9	-23.23	499.5	888.6	-308.6
-151.4	-129.5	193.1	156.1	-309.7	53.13	317.5	130.7	100.6	45.38	-203.2	89.99		761.5	128.1	-250.8	-228.2	408	471.7	-402.6	-261.9	-59.65	507.8	901.4	-317.3
-104.4	-117.5	224.1	161.1	-293.7	52.13	320.5	133.7	50.06	54.36	-266.1	108		794	132.3	-199.4	-215.5	399	489.7	-413.3	-272.5	-102.7	502.9	910.8	-337
-75.43	-96.46	253.1	175.1	-284.7	53.13	321.5	137.7	-15.06	61.09	-297.5	106.8		785.5	108.3	-130.1	-203.9	424.2	504.1	-391.9	-263.6	-135.8	519.4	908.8	-326.2
20.57	-60.46	267.1	198.1	-278.7	44.13	318.5	152.7	-42.01	55.48	-364.9	118.1		728.9	102.6	-53.48	-195.6	431.4	518.5	-379.5	-272.5	-177.2	529.3	905.2	-324.5
65.57	-51.46	269.1	212.1	-274.7	47.13	303.5	142.7	-88.05	37.52	-379.5	128.2		644	104	20.86	-174.9	438.6	531.2	-377.7	-281.5	-207	554.2	939.6	-332.8
98.57	-54.46	269.1	215.1	-264.7	47.13	290.5	119.7	-88.05	36.39	-381.8	136		554.8	113.9	90.87	-181.2	417	547.4	-375.9	-299.3	-248.3	579	963.3	-348.5
130.6	-56.46	270.1	209.1	-255.7	22.13	280.5	112.7	-168.9	6.077	-387.4	150.6		407.6	108.3	160.6	-180.3	393.6	552.8	-347.4	-304.6	-144.1	575.7	979.6	-353.5
181.6	-32.46	271.1	197.1	-241.7	15.13	255.5	121.7	-200.3	4.954	-390.7	166.3		321.3	125.2	237.6	-182.7	384.6	540.2	-233.3	-310	-101	564.1	945.5	-356.1
204.6	-11.46	248.1	206.1	-230.7	9.126	178.5	149.7	-217.2	-2.905	-389.6	188.8		243.4	111.1	312.9	-187	352.2	533	-178	-318.9	-48.06	550.9	884	-344.7
209.6	16.54	203.1	213.1	-211.7	8.126	102.5	172.7	-229.5	-2.905	-389.6	179.8		164.1	101.2	352.2	-185.4	308.9	545.6	-94.22	-318.9	-13.3	547.5	806.4	-339.2
209.6	49.54	125.1	246.1	-194.7	15.13	54.47	184.7	-257.6	-0.66	-389.6	174.2		107.5	102.6	386.5	-193.1	292.7	578	0.268	-331.4	46.29	552.5	683.3	-311.1
201.6	103.5	69.09	264.1	-175.7	19.13	-2.529	193.7	-273.3	10.57	-386.2	147.3		39.58	104	404.8	-203.1	276.5	574.4	89.4	-352.8	117.5	569.1	583.8	-291.6
195.6	107.5	1.094	288.1	-155.7	29.13	-122.5	178.7	-276.7	31.9	-388.5	130.4		-26.94	92.69	442.9	-216	218.9	579.8	169.6	-368.8	188.6	584	515.2	-284
198.6	109.5	-34.91	287.1	-135.7	59.13	-191.5	165.7	-291.3	36.39	-388.5	138.3		-80.73	88.44	459.3	-226.1	119.8	587	265.9	-400.9	273	582.3	446.6	-276.4
199.6	119.5	-151.9	278.1	-121.7	72.13	-236.5	144.7	-303.6	95.9	-384	132.7		-161.4	82.78	470.3	-231	20.76	579.8	342.6	-416.9	354.1	582.3	407	-279
185.6	94.54	-210.9	266.1	-120.7	74.13	-287.5	131.7	-302.5	94.78	-384	132.7		-253.4	82.78	489.2	-258.9	-60.29	574.4	385.3	-422.3	418.7	575.7	331.6	-293.2
189.6	75.54	-261.9	244.1	-110.7	77.13	-356.5	95.66	-305.9	111.6	-382.9	103.5		-321.4	68.63	500.6	-274.6	-135.9	538.4	431.7	-438.3	463.4	559.1	277.5	-290.8
179.6	27.54	-296.9	240.1	-105.7	71.13	-381.5	93.66	-310.4	120.6	-382.9	84.37		-369.5	70.04	524.1	-282.6	-217	500.5	449.5	-456.2	491.5	536	189.1	-283.6
172.6	12.54	-320.9	235.1	-81.7	49.13	-392.5	89.66	-305.9	125.1	-382.9	85.5		-385.1	75.7	523.3	-307.7	-244	460.9	479.8	-445.5	494.8	507.8	96.81	-263.9
134.6	-18.46	-349.9	216.1	-70.7	43.13	-399.5	87.66	-310.4	121.7	-380.6	91.11		-378	85.61	538.3	-326.8	-244	433.9	487	-441.9	471.7	492.9	15.25	-240.4
105.6	-24.46	-366.9	204.1	-69.7	43.13	-411.5	107.7	-313.7	120.6	-378.4	97.85		-363.8	77.12	564	-341.9	-238.6	403.3	487	-427.6	450.1	454.9	-62.41	-231.2
72.57	-18.46	-374.9	185.1	-60.7	38.13	-416.5	123.7	-304.7	124	-378.4	89.99		-356.7	72.87	557.6	-363.6	-236.8	387.1	476.3	-395.6	435.3	431.7	-136.3	-229.2
46.57	-11.46	-373.9	154.1	-56.7	25.13	-415.5	143.7	-296.9	125.1	-379.5	74.27		-366.7	72.87	538.2	-369.7	-222.4	354.6	470.9	-384.9	418.7	410.2	-204.6	-236
-31.43	-9.461	-373.9	144.1	-54.7	10.13	-410.5	154.7	-277.8	125.1	-379.5	57.43		-375.1	65.8	493.5	-371.4	-200.8	342	462	-351	418.7	392	-276.6	-239.3
-58.43	-16.46	-380.9	125.1	-50.7	0.126	-412.5	162.7	-269.9	125.1	-381.8	45.08		-399.2	64.38	443	-359.1	-177.4	336.6	456.6	-340.3	433.6	383.7	-332.3	-245.9
-86.43	-37.46	-381.9	104.1	-48.7	-11.87	-408.5	172.7	-265.4	110.5	-381.8	45.08		-410.5	60.13	374.3	-342	-170.2	315	462	-329.6	448.5	365.5	-353.8	-251.7
-122.4	-63.46	-372.9	73.13	-54.7	-16.87	-408.5	172.7	-238.5	85.8	-375	51.81		-397.8	65.8	307.6	-328.5	-168.4	324	476.3	-331.4	465	365.5	-348.6	-240.8
-196.4	-121.5	-362.9	41.13	-60.7	-1.874	-407.5	153.7	-213.8	72.32	-371.7	68.65		-342.6	75.7	236.8	-300.8	-164.8	313.2	481.6	-315.3	465	358.9	-347	-231.8
-209.4	-129.5	-362.9	28.13	-72.7	7.126	-404.5	142.7	-188	76.81	-368.3	79.88		-267.6	88.44	162.5	-275	-168.4	322.2	487	-326	468.4	350.6	-344.9	-246.1
-251.4	-140.5	-355.9	7.126	-84.7	18.13	-389.5	144.7	-180.1	73.45	-368.3	72.02		-189.7	104	91.83	-252.7	-166.6	333	467.3	-293.9	450.1	340.6	-335.9	-245.9
-253.4	-132.5	-329.9	-4.874	-96.7	8.126	-382.5	160.7	-84.68	88.04	-368.3	51.81		-113.3	106.8	26.9	-239.1	-164.8	340.2	446	-270.8	433.6	324.1	-307	-250.7
-266.4	-123.5	-300.9	-0.874	-110.7	-3.874	-369.5	162.7	-45.38	91.41	-368.3	42.83		-31.19	121	-34.52	-223.5	-163	349.2	454.9	-254.7	400.5	317.5	-247.4	-256.7
-274.4	-124.5	-287.9	12.13	-123.7	-17.87	-358.5	158.7	-22.92	86.92	-369.4	34.97		63.65	140.8	-88.18	-223.8	-161.2	354.6	451.3	-261.9	382.3	312.5	-166.3	-258.6
-294.4	-139.5	-268.9	26.13	-126.7	16.13	-341.5	116.7	19.74	75.69	-371.7	37.22		175.5	146.5	-136.4	-225.7	-139.5	363.6	467.3	-261.9	370.7	310.9	-79.85	-258.6
-306.4	-180.5	-195.9	85.13	-134.7	3.126	-328.5	91.66	98.34	43.13	-371.7	37.22		318.4	162	-192.8	-202.8	-116.1	372.7	487	-265.4	360.8	310.9	3.325	-273.1
-312.4	-185.5	-158.9	116.1	-142.7	5.126	-321.5	70.66	135.4	29.66	-376.1	28.23		462.8	162	-191.5	-188.4	-56.69	372.7	487	-249.4	324.4	302.6	93.81	-292.8
-320.4	-197.5	-114.9	148.1	-151.7	21.13	-318.5	60.66	156.7	22.92	-375	-6.574		559.1	145.1	-192.1	-174.1	-24.27	361.8	490.5	-219.1	269.7	297.6	185.7	-290.9
-315.4	-204.5	-86.91	178.1	-160.7	47.13	-305.5	66.66	187	15.06	-375	-21.17		607.2	119.6	-196.2	-160	42.37	363.6	495.9	-188.8	191.9	289.3	261	-276.7
-316.4	-200.5	-4.906	207.1	-170.7	54.13	-314.5	81.66	217.4	20.67	-364.9	-7.697		655.3	87.03	-203.5	-156.7	89.2	334.8	494.1	-165.6	86.01	264.5	321.9	-257.4
-309.4	-199.5	50.09	224.1	-183.7	30.13	-318.5	73.66	230.8	29.66	-345.8	11.39		728.9	58.72	-208.8	-156.9	137.8	325.8	506.6	-156.7	-11.65	252.9	392	-250.5
-305.4	-207.5	70.09	223.1	-187.7	26.13	-318.5	72.66	233.1	39.76	-329	37.22		833.7	30.41	-194.7	-151	200.9	320.4	545.8	-128.1	-107.6	241.3	456.8	-247.4
-295.4	-212.5	104.1	225.1	-187.7	26.13	-326.5	48.66	224.1	55.48	-316.6	48.44		904.4	2.099	-168.3	-141	262.1	304.2	549.3	-103.2	-213.6	216.5	492.6	-237.6
-272.4	-215.5	169.1	226.1	-195.7	23.13	-327.5	53.66	211.7	88.04	-305.4	58.55		934.2	-17.72	-118.6	-130.1	332.4	311.4	540.4	-83.58	-317.9	186.7	501.5	-232
-239.4	-200.5	191.1	242.1	-200.7	16.13	-333.5	69.66	196	110.5	-274	64.16		924.2	-36.12	-68.86	-121.1	375.6	309.6	520.8	-76.45	-397.3	176.8	500.9	-203.2
-194.4	-171.5	185.1	260.1	-200.7	2.126	-332.5	80.66	175.8	126.2	-249.3	68.65		920	-54.52	2.728	-121.9	433.2	298.8	520.8	-56.84	-460.2	150.3	486.1	-187.3
-176.4	-155.5	186.1	266.1	-194.7	-12.87	-335.5	97.66	160.1	140.8	-216.7	82.13		963.9	-80	70.61	-119.3	458.4	302.4	535.1	-46.14	-486.7	140.4	471.6	-182.2
-141.4	-121.5	199.1	274.1	-182.7	0.126	-338.5	88.66	118.6	136.3	-189.8	104.6		976.6	-102.6	122.3	-113.8	483.6	293.4	542.2	-46.14	-514.8	125.5	466	-173.3
-96.43	-62.46	203.1	270.1	-174.7	7.126	-339.5	68.66	99.46	134.1	-117.9	139.4		990.8	-126.7	190.7	-125.4	485.5	293.4	558.3	-35.45	-513.2	118.9	473.2	-171.4
-51.43	-21.46	194.1	259.1	-166.7	17.13	-333.5	63.66	78.13	115	-78.6	156.2		966.7	-152.2	246.2	-125.1	485.5	291.6	556.5	-14.05	-499.9	110.6	489.4	-169.2
-27.43	-5.461	166.1	269.1	-160.7	14.13	-323.5	69.66	50.06	92.53	-46.04	159.6		917.2	-172	281.8	-121.9	489.1	302.4	529.7	-33.66	-481.7	107.3	494.8	-172.7
17.57	19.54	109.1	284.1	-141.7	-1.874	-313.5	79.66	-9.449	58.85	-2.25	152.9		818.1	-174.8	316.7	-145.7	517.9	302.4	494.1	-40.79	-447	105.6	511.1	-174.2
61.57	22.54	78.09	301.1	-134.7	-1.874	-303.5	88.66	-43.13	49.87	53.89	138.3		689.3	-176.2	352.9	-155	544.9	320.4	467.3	-44.36	-397.3	105.6	514.6	-170.5
104.6	22.54	27.09	305.1	-115.7	-2.874	-291.5	86.66	-81.31	45.38	90.94	125.9		553.4	-167.8	387.3	-168	548.5	327.6	460.2	-47.92	-362.5	108.9	527.1	-164.8
136.6	26.54	-14.91	321.1	-103.7	0.126	-268.5	67.66	-83.55	45.38	116.8	129.3		411.8	-150.8	414.6	-177.7	566.5	325.8	462	-55.06	-327.8	105.6	541.5	-166.3
146.6	37.54	-103.9	308.1	-60.7	12.13	-251.5	44.66	-189.1	42.01	162.8	128.2		276	-123.9	437.6	-171.4	566.5	329.4	431.7	-83.58	-296.3	107.3	563.2	-165.9
182.6	97.54	-154.9	291.1	-38.7	28.13	-244.5	48.66	-210.4	47.62	165	137.1		145.7	-109.7	440.8	-162.4	573.7	334.8	401.4	-74.67	-271.5	107.3	588.4	-165.4
182.6	121.5	-197.9	272.1	-30.7	48.13	-225.5	42.66	-238.5	54.36	165	158.5		59.4	-94.15	471.6	-173.7	586.3	342	363.9	-67.53	-225.2	110.6	599.1	-163.3
178.6	136.5	-223.9	259.1	-28.7	50.13	-199.5	65.66	-245.2	67.83	159.4	159.6		-24.11	-85.66	496.6	-171	615.1	352.8	340.8	-67.53	-129.2	118.9	593.6	-158
175.6	160.5	-254.9	246.1	-9.699	53.13	-186.5	64.66	-273.3	88.04	154.9	163		-109	-82.83	505.6	-172.4	653	358.2	315.8	-62.19	-1.715	118.9	595	-138.2
175.6	170.5	-278.9	229.1	4.301	42.13	-176.5	58.66	-280	104.9	132.5	143.9		-188.3	-89.91	513.3	-186.4	660.2	367.3	305.1	-71.1	157.2	108.9	616.5	-130.5
173.6	175.5	-303.9	213.1	18.3	34.13	-156.5	34.66	-296.9	104.9	103.3	143.9		-284.6	-92.74	540.5	-196.1	665.6	379.9	305.1	-71.1	306.1	97.34	634.5	-132
165.6	161.5	-311.9	202.1	20.3	30.13	-152.5	27.66	-313.7	103.8	78.59	152.9		-368.1	-99.81	561	-218.6	620.5	408.7	290.9	-78.23	448.5	95.68	654.1	-122.6
166.6	152.5	-349.9	199.1	31.3	29.13	-150.5	35.66	-336.2	86.92	16.84	163		-436	-96.98	563.3	-231	562.9	430.3	281.9	-56.84	527.9	100.6	657.7	-120.7
165.6	104.5	-364.9	203.1	34.3	16.13	-158.5	47.66	-344	102.6	-77.48	159.6		-460.1	-77.17	554.9	-245.7	521.5	442.9	294.4	-56.84	594.1	95.68	659.2	-106.2
147.6	71.54	-367.9	194.1	33.3	21.13	-171.5	35.66	-346.3	100.4	-112.3	150.6		-455.8	-53.1	557.5	-267	436.8	468.1	303.3	-60.4	622.3	98.99	650.1	-101
127.6	52.54	-380.9	190.1	28.3	-0.874	-174.5	28.66	-340.7	107.1	-158.3	140.5		-440.3	-37.53	519.2	-295.3	388.2	471.7	324.7	-58.62	625.6	112.2	669.9	-102.4
94.57	41.54	-385.9	172.1	29.3	-20.87	-182.5	17.66	-330.6	122.8	-198.7	141.6		-424.7	-38.95	460.7	-308.3	314.3	473.5	376.4	-74.67	587.5	118.9	704.1	-98.09
36.57	23.54	-398.9	146.1	31.3	-31.87	-187.5	13.66	-322.7	136.3	-274	149.5		-417.6	-31.87	382.7	-327.4	236.9	500.5	378.2	-72.88	551.1	130.4	713	-94.3
2.57	8.539	-398.9	131.1	22.3	-37.87	-202.5	27.66	-316	128.5	-322.2	150.6		-427.5	-26.21	284.7	-338.3	181.1	502.3	376.4	-53.27	506.4	137.1	719.7	-72.54
-23.43	-14.46	-399.9	120.1	15.3	-31.87	-211.5	34.66	-308.1	102.6	-341.3	146.1		-443.1	-30.46	168.2	-330.3	98.21	522.1	404.9	-65.75	471.7	143.7	730.5	-72.31
-53.43	-43.46	-406.9	107.1	-20.7	-25.87	-222.5	23.66	-295.8	84.67	-369.4	142.8		-460.1	-33.29	71.41	-326.8	26.16	549.2	421	-60.4	460.1	143.7	750.1	-61.09
-120.4	-73.46	-387.9	80.13	-48.7	-18.87	-234.5	21.66	-269.9	75.69	-393	145		-453	-30.46	-29.52	-307.4	-42.28	551	488.7	-81.8	451.8	152	775.4	-65.97
-160.4	-78.46	-377.9	59.13	-54.7	-15.87	-246.5	-2.339	-254.2	64.46	-398.6	155.1		-406.3	-14.89	-122.1	-318.1	-117.9	533	513.7	-99.62	441.9	153.6	791.6	-62.03
-197.4	-65.46	-355.9	51.13	-85.7	-30.87	-271.5	-12.34	-235.1	65.59	-396.4	160.7		-332.7	-13.47	-216.6	-327.1	-157.6	536.6	528	-94.28	445.2	152	780.8	-64.05
-226.4	-54.46	-277.9	38.13	-83.7	-43.87	-277.5	-2.339	-188	66.71	-398.6	154		-239.3	3.515	-279.7	-313.4	-182.8	527.6	551.1	-94.28	440.2	171.8	764.5	-58.99
-293.4	-50.46	-232.9	39.13	-127.7	-53.87	-280.5	3.661	-162.2	81.31	-404.2	124.8		-164.2	9.177	-314.1	-304	-211.6	513.1	583.2	-87.14	435.3	170.2	750	-57.49
-314.4	-61.46	-196.9	49.13	-134.7	-49.87	-290.5	-0.339	-149.8	91.41	-405.3	113.6		-86.39	20.5	-344.7	-298	-251.2	509.5	627.8	-96.06	412.1	178.4	750	-57.49
-332.4	-62.46	-135.9	67.13	-124.7	-49.87	-315.5	-25.34	-138.6	103.8	-405.3	113.6		-8.543	23.33	-358.3	-269.9	-287.2	522.1	667	-96.06	390.6	183.4	759.2	-64.51
-340.4	-44.46	-25.91	109.1	-156.7	-38.87	-331.5	-32.34	-110.5	106	-405.3	110.2		77.8	31.82	-344.3	-264	-281.8	538.4	659.9	-96.06	385.6	188.4	764.8	-75.2
-339.4	-39.46	35.09	135.1	-174.7	-20.87	-331.5	-32.34	-85.8	103.8	-405.3	110.2		189.6	23.33	-341.1	-253.2	-296.2	522.1	636.7	-94.28	370.7	198.3	772.1	-80.45
-334.4	-41.46	90.09	132.1	-176.7	2.126	-323.5	-0.339	-71.2	98.15	-398.6	97.85		297.2	33.24	-325.5	-240.1	-366.5	551	622.4	-94.28	362.4	213.2	752.4	-82.66
-335.4	-60.46	143.1	134.1	-195.7	39.13	-322.5	-11.34	-68.96	91.41	-393	78.76		420.3	43.15	-311.3	-235.9	-398.9	570.8	640.3	-96.06	344.2	213.2	698.2	-78.39
-332.4	-70.46	251.1	147.1	-210.7	39.13	-319.5	-24.34	-71.2	76.81	-390.7	64.16		574.6	27.58	-275.3	-243.5	-429.5	581.6	652.7	-113.9	312.8	219.8	633.5	-83.35
-321.4	-78.46	289.1	159.1	-225.7	25.13	-319.5	-38.34	-64.47	65.59	-390.7	64.16		587.4	21.92	-213.1	-232.2	-415.1	585.2	670.6	-122.8	289.6	226.4	576	-89.96
-302.4	-76.46	305.1	166.1	-234.7	26.13	-304.5	-56.34	-71.2	37.52	-389.6	63.04		670.9	4.93	-150.5	-231.6	-377.3	590.6	617.1	-119.2	248.2	234.7	513	-94.88
-276.4	-65.46	316.1	174.1	-243.7	31.13	-282.5	-24.34	-72.33	28.53	-387.4	76.51		751.6	-12.06	-75.82	-219.7	-332.3	585.2	538.7	-106.8	208.5	243	470	-106.6
-257.4	-47.46	328.1	193.1	-251.7	23.13	-250.5	-4.339	-74.57	-0.66	-388.5	69.78		846.4	-21.96	-1.129	-207.9	-314.2	581.6	460.2	-101.4	163.8	249.6	410.9	-120.4
-207.4	6.539	318.1	213.1	-253.7	17.13	-229.5	-0.339	-97.03	-6.274	-388.5	57.43		877.5	-37.53	41.61	-202.7	-294.4	587	372.9	-96.06	134	262.9	326.4	-129.4
-178.4	32.54	299.1	213.1	-253.7	17.13	-173.5	19.66	-107.1	-6.274	-386.2	24.86		911.5	-53.1	111.5	-205.4	-0.853	587	328.3	-106.8	115.8	274.4	238.3	-136.7
-146.4	73.54	294.1	209.1	-249.7	-3.874	-142.5	13.66	-111.6	1.586	-386.2	10.27		941.2	-80	196	-216.5	105.4	561.8	280.2	-110.3	95.94	277.8	135.4	-126.2
-102.4	107.5	237.1	208.1	-253.7	-27.87	-113.5	0.661	-144.2	26.29	-386.2	19.25		992.2	-109.7	271	-213.6	199.1	525.8	212.4	-128.1	62.84	292.6	54.63	-142.3
-57.43	131.5	211.1	219.1	-243.7	-41.87	-83.53	-21.34	-176.7	40.88	-387.4	12.51		1013	-145.1	335.2	-207.6	287.3	457.3	155.4	-149.5	47.94	309.2	-35.21	-153.2
-17.43	137.5	149.1	226.1	-238.7	-48.87	-36.53	-40.34	-193.6	53.24	-386.2	33.85		1013	-206	384.5	-187.8	370.2	379.9	96.54	-146	36.35	322.4	-122.9	-180.2
16.57	143.5	106.1	240.1	-216.7	-55.87	-13.53	-29.34	-219.4	50.99	-380.6	40.58		1013	-264	416.4	-179.4	415.2	325.8	44.84	-140.6	46.29	325.8	-212.5	-203.7
49.57	136.5	15.09	254.1	-179.7	-67.87	-1.529	-18.34	-253.1	31.9	-380.6	38.34		1011	-293.7	450.1	-171	453	284.4	30.57	-129.9	47.94	342.3	-273.7	-205
104.6	99.54	-31.91	248.1	-148.7	-60.87	-8.529	-5.339	-287.9	20.67	-378.4	22.62		956.8	-324.9	478.3	-160.9	463.8	244.8	19.88	-105	62.84	362.2	-315.3	-198.7
145.6	78.54	-66.91	242.1	-129.7	-59.87	-13.53	29.66	-311.5	16.18	-376.1	4.654		809.6	-353.2	488.8	-155.2	490.9	196.1	35.92	-88.93	71.11	378.7	-330	-184.6
163.6	64.54	-110.9	223.1	-98.7	-50.87	-17.53	43.66	-322.7	11.69	-376.1	4.654		618.5	-357.4	487.5	-165.9	525.1	183.5	43.05	-83.58	94.29	401.9	-356.9	-188.7
188.6	56.54	-210.9	196.1	-69.7	-40.87	-25.53	15.66	-354.2	37.52	-371.7	9.145		448.7	-346.1	499.9	-163.7	575.5	163.7	62.66	-92.49	125.7	430	-376.8	-187.4
224.6	68.54	-256.9	189.1	-48.7	-25.87	-33.53	24.66	-353	30.78	-372.8	15.88		264.6	-305.1	525.7	-182.4	604.3	151.1	91.19	-101.4	167.1	451.5	-403.6	-196.9
226.6	82.54	-282.9	191.1	-15.7	3.126	-27.53	23.66	-339.6	36.39	-372.8	24.86		137.2	-303.6	541.9	-187.1	611.5	127.7	112.6	-108.5	203.5	453.2	-421.5	-200.9
224.6	95.54	-334.9	199.1	2.301	-14.87	-64.53	17.66	-340.7	25.16	-375	9.145		-9.959	-281	557	-208	622.3	125.9	153.6	-113.9	248.2	469.8	-401.8	-198.7
227.6	111.5	-372.9	191.1	16.3	-37.87	-97.53	35.66	-329.4	10.57	-371.7	-5.451		-135.9	-283.8	544.5	-208.5	634.9	95.28	212.4	-119.2	276.4	473.1	-360.3	-201.4
223.6	105.5	-389.9	191.1	37.3	-34.87	-116.5	46.66	-316	6.077	-370.5	-14.43		-232.2	-259.8	539.7	-221.2	658.4	55.66	273	-135.3	321	483	-304.4	-202.1
228.6	100.5	-389.9	190.1	45.3	-30.87	-173.5	40.66	-308.1	-16.38	-367.2	-26.78		-310	-217.3	525.9	-234.2	705.2	30.44	333.6	-160.2	375.7	506.2	-217.9	-202
233.6	80.54	-389.9	190.1	50.3	-42.87	-204.5	28.66	-292.4	-19.75	-358.2	-24.54		-335.5	-181.9	530.8	-269.8	728.6	-1.98	410.3	-194.1	428.6	532.6	-149.3	-211.4
230.6	62.54	-383.9	169.1	72.3	-49.87	-235.5	10.66	-255.3	-32.1	-362.7	-15.56		-315.7	-142.3	541.2	-308.8	737.6	-21.79	483.4	-211.9	501.5	560.8	-75.09	-227.9
207.6	33.54	-388.9	141.1	75.3	-47.87	-264.5	7.661	-240.7	-26.48	-361.5	-30.15		-315.7	-115.4	527.5	-323.6	730.4	-45.21	528	-229.8	552.8	584	18.82	-238.5
178.6	27.54	-383.9	115.1	74.3	-59.87	-319.5	-9.339	-219.4	-11.89	-361.5	-40.26		-318.5	-92.74	451.2	-339.1	728.6	-50.61	581.4	-233.3	-293	567.4	125.2	-245.3
154.6	32.54	-381.9	100.1	76.3	-71.87	-351.5	-14.34	-192.5	0.463	-360.4	-39.14		-328.4	-81.41	398.1	-355.4	705.2	-79.43	652.7	-260.1	-326.1	519.4	227.5	-225.2
117.6	36.54	-378.9	89.13	86.3	-96.87	-369.5	-30.34	-148.7	19.55	-364.9	-40.26		-342.6	-68.67	305.1	-355.4	667.4	-84.83	720.5	-283.2	-334.4	478	312.2	-227
59.57	27.54	-360.9	82.13	92.3	-110.9	-381.5	-45.34	-120.6	24.04	-363.8	-34.64		-378	-71.5	204.4	-343.2	644	-83.03	731.2	-293.9	-336.1	443.3	373.1	-209.5
14.57	9.539	-352.9	73.13	93.3	-109.9	-396.5	-48.34	-98.15	33.02	-367.2	-20.05		-396.4	-64.43	116.4	-334	598.9	-86.63	736.5	-304.6	-327.8	410.2	434.3	-206.4
-9.43	-14.46	-347.9	58.13	99.3	-109.9	-395.5	-35.34	-77.94	22.92	-369.4	-21.17		-397.8	-54.52	26.48	-321.4	559.3	-83.03	733	-313.6	-322.8	368.8	484.8	-207.2
-46.43	-40.46	-336.9	36.13	101.3	-115.9	-399.5	-41.34	-1.59	-5.151	-373.9	-31.28		-356.7	-38.95	-43.19	-324	503.5	-81.23	722.3	-320.7	-326.1	348.9	506.1	-192.3
-119.4	-102.5	-315.9	9.126	97.3	-119.9	-403.5	-57.34	5.147	-5.151	-375	-41.38		-298.7	-26.21	-134.2	-329.3	436.8	-72.22	747.2	-351	-342.7	324.1	514.8	-177.7
-163.4	-112.5	-260.9	-4.874	100.3	-140.9	-401.5	-58.34	38.83	-7.397	-382.9	-61.59		-225.1	-12.06	-191.3	-333.3	406.2	-63.22	757.9	-352.8	-359.2	315.8	498.3	-167.2
-202.4	-103.5	-234.9	6.126	89.3	-148.9	-402.5	-85.34	62.41	-5.151	-385.1	-75.07		-168.5	-0.732	-256.3	-319.7	361.2	-52.41	743.7	-349.2	-385.7	292.6	481.8	-151.4
-224.4	-89.46	-175.9	24.13	85.3	-160.9	-397.5	-76.34	99.46	4.954	-385.1	-71.7		-114.7	3.515	-296	-308.7	336	-48.81	741.9	-345.6	-395.6	291	487.1	-147.7
-268.4	-92.46	-108.9	55.13	81.3	-163.9	-394.5	-73.34	119.7	16.18	-384	-68.33		-63.75	7.761	-311.4	-280.7	305.3	-52.41	731.2	-393.8	-377.4	291	490.7	-147.6
-285.4	-97.46	-81.91	74.13	73.3	-158.9	-385.5	-96.34	116.3	30.78	-384	-77.31		-8.543	6.346	-312.1	-262.8	290.9	-43.41	738.3	-390.2	-347.6	291	499.9	-154.6
-309.4	-102.5	-40.91	92.13	49.3	-153.9	-372.5	-94.34	126.4	35.27	-385.1	-89.66		41	3.515	-312.1	-262.8	262.1	-36.2	702.7	-390.2	-298	284.4	512.3	-147.1
-328.4	-130.5	50.09	113.1	46.3	-142.9	-344.5	-87.34	132	28.53	-379.5	-100.9		101.9	10.59	-312.8	-244.9	209.9	-34.4	626	-381.3	-210.3	289.3	519.5	-145.2
-349.4	-135.5	130.1	113.1	31.3	-124.9	-313.5	-68.34	147.7	21.8	-378.4	-111		184	3.515	-319.5	-255.9	181.1	-36.2	533.3	-358.1	-117.6	282.7	515.8	-139.9
-363.4	-132.5	163.1	117.1	7.301	-115.9	-247.5	-26.34	153.4	6.077	-377.3	-98.64		256.1	-4.978	-323.2	-252.5	157.6	-34.4	415.6	-345.6	11.53	267.8	519.4	-139.8
-363.4	-125.5	195.1	114.1	-45.7	-68.87	-206.5	3.661	146.6	-1.782	-377.3	-89.66		397.7	-3.562	-314.3	-252.2	109	-23.59	314	-329.6	124.1	256.2	533.7	-137.7
-365.4	-129.5	249.1	134.1	-60.7	-44.87	-168.5	28.66	120.8	-4.028	-377.3	-89.66		493.9	12.01	-277.7	-225.7	105.4	-41.6	235.6	-322.5	220.1	229.8	557.1	-135.4
-372.4	-141.5	261.1	148.1	-76.7	-23.87	-129.5	39.66	108.4	-5.151	-380.6	-103.1		576	4.93	-228.2	-211.3	92.81	-47.01	148.2	-324.2	304.5	198.3	567.9	-133.4
-375.4	-156.5	275.1	154.1	-107.7	-2.874	-51.53	36.66	87.11	3.832	-382.9	-136.8		670.9	16.25	-155.3	-199.5	72.99	-47.01	78.71	-327.8	397.2	178.4	580.3	-122.3
-358.4	-162.5	271.1	164.1	-150.7	2.126	3.471	25.66	62.41	6.077	-384	-129		740.2	33.24	-90.93	-198.9	62.19	-50.61	-8.645	-358.1	463.4	168.5	587.4	-118.5
-349.4	-161.5	271.1	170.1	-179.7	5.126	40.47	5.661	9.638	3.832	-382.9	-126.7		751.6	37.49	-30.6	-185.8	62.19	-47.01	-92.43	-361.7	518	143.7	609.1	-121.7
-308.4	-146.5	277.1	164.1	-196.7	-2.874	76.47	3.661	-27.41	-8.519	-381.8	-117.7		736	50.23	35.02	-170.8	63.99	-52.41	-179.8	-361.7	547.8	133.8	630.8	-124.8
-274.4	-129.5	272.1	150.1	-226.7	8.126	143.5	25.66	-45.38	-29.85	-385.1	-106.5		730.3	31.82	92.32	-172.2	91	-48.81	-195.8	-311.8	567.7	118.9	627	-117.7
-221.4	-102.5	254.1	140.1	-243.7	27.13	150.5	57.66	-66.71	-51.19	-385.1	-118.9		745.9	16.25	157	-180.4	91	-48.81	-199.4	-302.9	557.7	118.9	630.4	-106.8
-173.4	-70.46	246.1	147.1	-266.7	36.13	151.5	83.66	-131.8	-65.78	-385.1	-132.3		791.2	7.761	221.3	-177.9	92.81	-48.81	-201.2	-290.4	531.3	115.5	605.1	-105.6
-119.4	-6.461	168.1	187.1	-274.7	50.13	148.5	96.66	-157.7	-69.15	-382.9	-142.4		829.4	9.177	289.4	-178.9	107.2	-79.43	-201.2	-258.3	506.4	112.2	603.2	-98.4
-76.43	33.54	141.1	197.1	-270.7	60.13	140.5	110.7	-179	-55.68	-378.4	-129		828	-12.06	337.6	-177.1	125.2	-95.64	-186.9	-267.2	479.9	112.2	603.2	-98.4
-24.43	55.54	112.1	207.1	-283.7	62.13	146.5	118.7	-195.8	-45.57	-375	-120		809.6	-16.3	387.4	-169.8	136	-97.44	-199.4	-252.9	450.1	105.6	633.9	-101.4
7.57	82.54	25.09	229.1	-296.7	66.13	147.5	111.7	-227.3	-21.99	-375	-129		806.8	-23.38	433.7	-162.6	182.9	-146.1	-197.6	-270.8	422	107.3	648.5	-110.1
78.57	89.54	-10.91	241.1	-302.7	46.13	145.5	104.7	-245.2	0.463	-372.8	-137.9		828	-33.29	467.4	-156	258.5	-189.3	-195.8	-272.5	415.4	107.3	657.5	-111.7
131.6	78.54	-71.91	227.1	-307.7	43.13	117.5	116.7	-254.2	25.16	-371.7	-146.9		860.6	-47.44	482.2	-167.9	339.6	-237.9	-138.8	-263.6	407.1	108.9	655.7	-109.9
162.6	68.54	-103.9	210.1	-310.7	33.13	71.47	136.7	-264.3	38.64	-371.7	-155.9		857.7	-57.35	472.8	-157.6	474.6	-288.4	-67.48	-252.9	410.4	112.2	655.7	-109.9
196.6	61.54	-194.9	204.1	-305.7	20.13	36.47	166.7	-284.5	59.97	-369.4	-145.8		768.5	-51.69	457.2	-168.9	669.2	-326.2	14.53	-258.3	425.3	108.9	680.9	-113
258.6	60.54	-214.9	193.1	-308.7	-0.874	-1.529	182.7	-298	73.45	-369.4	-145.8		642.6	-47.44	475	-168.2	932.1	-360.4	55.53	-265.4	402.1	110.6	704.4	-114.3
275.6	61.54	-248.9	194.1	-304.7	-6.874	-81.53	197.7	-308.1	70.08	-364.9	-175		520.8	-29.04	480.6	-175.2	896.1	-239.7	132.2	-272.5	380.6	110.6	726.1	-119.2
285.6	74.54	-292.9	206.1	-292.7	-33.87	-134.5	195.7	-310.4	74.57	-364.9	-186.2		403.4	-23.38	492	-190.8	505.3	-106.4	208.8	-301.1	355.8	117.2	724.3	-119.3
288.6	92.54	-344.9	192.1	-283.7	-61.87	-186.5	182.7	-313.7	79.06	-369.4	-187.3		256.1	-7.809	499.3	-194.1	352.2	-47.01	278.4	-313.6	321	135.4	724.2	-115.7
285.6	121.5	-365.9	180.1	-270.7	-69.87	-240.5	156.7	-312.6	79.06	-369.4	-178.4		174.1	-3.562	504.9	-201.1	285.5	-10.99	344.3	-340.3	284.6	142	702.6	-116.1
283.6	132.5	-378.9	197.1	-259.7	-76.87	-324.5	121.7	-311.5	77.94	-372.8	-155.9		90.54	14.84	503.7	-215.4	245.9	-21.79	422.8	-352.8	241.6	150.3	731.6	-122.7
280.6	124.5	-394.9	195.1	-226.7	-91.87	-356.5	106.7	-313.7	76.81	-377.3	-143.6		8.442	13.42	512.4	-209.7	242.3	-45.21	465.6	-381.3	195.3	160.2	755.4	-140.2
280.6	116.5	-375.9	196.1	-206.7	-98.87	-386.5	84.66	-308.1	54.36	-377.3	-129		-84.98	21.92	538.4	-235.6	236.9	-57.81	499.4	-381.3	160.5	186.7	780.7	-145.1
275.6	81.54	-373.9	184.1	-191.7	-96.87	-394.5	78.66	-284.5	44.25	-377.3	-114.4		-165.7	13.42	555.7	-265.3	244.1	-90.23	528	-383.1	114.1	196.6	782.5	-143.3
263.6	57.54	-368.9	168.1	-176.7	-103.9	-436.5	77.66	-268.8	45.38	-389.6	-132.3		-276.1	16.25	564.5	-261.4	245.9	-110	536.9	-383.1	47.94	214.9	782.4	-141.5
241.6	56.54	-372.9	145.1	-150.7	-92.87	-443.5	88.66	-243	36.39	-397.5	-144.7		-312.9	21.92	567.7	-298.8	271.1	-128.1	554.7	-358.1	-5.025	236.4	751.7	-136.7
202.6	56.54	-364.9	125.1	-119.7	-88.87	-437.5	103.7	-211.6	39.76	-390.7	-143.6		-351.1	30.41	608.2	-327.7	281.9	-160.5	547.6	-351	-56.34	266.2	768	-138.2
126.6	82.54	-354.9	104.1	-109.7	-95.87	-434.5	114.7	-168.9	34.15	-390.7	-143.6		-344	41.73	627.3	-359.2	299.9	-174.9	526.2	-320.7	-101	277.8	773.5	-145.3
95.57	90.54	-349.9	108.1	-95.7	-84.87	-424.5	125.7	-148.7	15.06	-384	-129		-319.9	75.7	630.1	-387.7	327	-200.1	499.4	-324.2	-119.2	297.6	799	-159.2
53.57	84.54	-349.9	94.13	-76.7	-108.9	-411.5	128.7	-125.1	-7.397	-385.1	-139.1		-298.7	67.21	621.3	-389.8	343.2	-237.9	513.7	-320.7	-129.2	304.2	777.5	-165
22.57	76.54	-351.9	82.13	-62.7	-108.9	-401.5	120.7	-75.7	-11.89	-382.9	-146.9		-294.5	79.95	586.4	-414.4	361.2	-273.9	511.9	-322.5	-145.7	337.3	728.9	-164.2
-43.43	47.54	-359.9	49.13	-37.7	-107.9	-392.5	112.7	-48.75	-14.13	-380.6	-150.3		-290.2	88.44	578.1	-430.8	368.4	-301	501.2	-310	-162.3	360.5	653.1	-158.6
-70.43	24.54	-346.9	25.13	-39.7	-110.9	-376.5	144.7	-16.19	-17.5	-380.6	-154.8		-294.5	84.2	593.1	-448.1	373.8	-333.4	488.7	-286.8	-180.5	401.9	573.7	-154.9
-125.4	-15.46	-347.9	32.13	-30.7	-104.9	-377.5	161.7	-9.449	-6.274	-380.6	-146.9		-310	74.29	117.6	-459.2	363	-364	449.5	-267.2	-200.3	433.3	512.6	-159.7
-153.4	-47.46	-354.9	2.126	-12.7	-98.87	-371.5	186.7	24.23	13.94	-381.8	-154.8		-324.2	81.37	21.93	-436	352.2	-391	422.8	-236.9	-205.3	469.8	478.4	-160.5
-221.4	-67.46	-353.9	-30.87	7.301	-105.9	-360.5	210.7	39.95	9.446	-386.2	-166		-293.1	95.52	-51.58	-385.2	339.6	-391	397.8	-213.7	-188.7	496.2	419.3	-177.9
-259.4	-73.46	-351.9	-57.87	0.301	-115.9	-342.5	221.7	48.94	-9.642	-386.2	-179.5		-220.9	102.6	-135.1	-354.4	334.2	-412.6	385.3	-203	-160.6	537.6	338.1	-174.2
-285.4	-72.46	-348.9	-58.87	10.3	-121.9	-340.5	226.7	63.53	-13.01	-384	-189.6		-138.8	119.6	-200	-340.8	294.5	-409	385.3	-201.2	-122.5	554.2	250.2	-188.7
-303.4	-80.46	-328.9	-63.87	6.301	-130.9	-323.5	215.7	81.5	-38.84	-386.2	-177.2		-53.84	123.8	-273.9	-325.7	245.9	-403.6	380	-194.1	-64.61	575.7	145.7	-190.8
-359.4	-118.5	-303.9	-83.87	8.301	-122.9	-309.5	199.7	93.85	-64.66	-382.9	-181.7		29.67	135.2	-315.6	-311.2	227.9	-389.2	381.8	-204.8	4.906	584	59.22	-189
-367.4	-116.5	-288.9	-99.87	14.3	-122.9	-302.5	163.7	101.7	-73.64	-373.9	-152.5		116	152.1	-334	-299.4	193.7	-374.8	385.3	-187	-193.7	555.8	-32.47	-198.2
-378.4	-116.5	-279.9	-125.9	12.3	-125.9	-289.5	153.7	107.3	-84.87	-371.7	-123.3		229.3	167.7	-351	-275	155.8	-353.2	385.3	-185.2	-225.2	527.7	-113.1	-219.7
-390.4	-127.5	-245.9	-133.9	13.3	-143.9	-284.5	163.7	99.46	-83.75	-376.1	-90.78		377.9	174.8	-332.7	-238.5	121.6	-319	371.1	-163.8	-253.3	514.4	-199.3	-234.1
-400.4	-150.5	-222.9	-135.9	14.3	-158.9	-288.5	167.7	92.73	-81.5	-372.8	-63.84		493.9	176.2	-318	-248.7	83.8	-284.8	374.6	-149.5	-298	507.8	-267.5	-246.3
-398.4	-161.5	-183.9	-130.9	19.3	-163.9	-276.5	157.7	85.99	-73.64	-375	-26.78		588.8	166.3	-318.5	-236.2	69.39	-257.7	374.6	-149.5	-347.6	492.9	-314.4	-240.1
-387.4	-180.5	-159.9	-113.9	26.3	-171.9	-274.5	130.7	79.25	-66.91	-382.9	-38.01		662.4	149.3	-314.6	-243.2	45.98	-228.9	396	-162	-385.7	481.3	-343.4	-235.3
-367.4	-203.5	-93.91	-71.87	29.3	-173.9	-270.5	114.7	46.69	-36.59	-386.2	-44.75		738.8	119.6	-279.7	-220.4	35.17	-201.9	399.6	-138.8	-413.9	474.7	-354.4	-224.7
-320.4	-217.5	-36.91	-36.87	32.3	-168.9	-274.5	109.7	35.46	-32.1	-382.9	-58.22		818.1	101.2	-226.6	-205.9	24.36	-189.3	422.8	-126.4	-440.3	463.1	-358.3	-212.2
-284.4	-225.5	6.094	-9.874	37.3	-155.9	-278.5	95.66	17.5	-28.73	-382.9	-67.21		880.4	82.78	-145	-188.4	-6.256	-171.3	435.3	-126.4	-447	446.6	-363.5	-217.7
-247.4	-217.5	47.09	34.13	52.3	-133.9	-281.5	88.66	-10.57	-29.85	-377.3	-53.73		901.6	64.38	-72.24	-173.1	-11.66	-156.9	456.6	-126.4	-423.8	451.5	-376.2	-214.4
-200.4	-212.5	117.1	93.13	58.3	-101.9	-282.5	67.66	-30.78	-63.54	-376.1	-46.99		891.7	48.81	-2.705	-166.9	-29.67	-140.7	470.9	-124.6	-420.5	436.6	-388.8	-216.4
-124.4	-179.5	174.1	114.1	63.3	-98.87	-293.5	75.66	-48.75	-79.26	-376.1	-42.5		895.9	28.99	52.95	-171.9	-42.28	-133.5	458.4	-103.2	-430.4	449.9	-396	-216.6
-79.43	-140.5	205.1	110.1	62.3	-73.87	-296.5	98.66	-59.98	-85.99	-379.5	-76.19		932.7	13.42	126.5	-176.2	-47.68	-122.7	458.4	-108.5	-451.9	454.9	-335	-204.5
-37.43	-131.5	248.1	128.1	72.3	-61.87	-298.5	105.7	-103.8	-96.1	-380.6	-94.15		972.4	-7.809	203.8	-187.6	-49.48	-104.6	458.4	-108.5	-461.9	481.3	-257.4	-210.1
-8.43	-127.5	273.1	142.1	66.3	-49.87	-306.5	98.66	-135.2	-97.22	-373.9	-87.42		999.3	-36.12	269.7	-179.7	-65.69	-104.6	476.3	-113.9	-463.5	491.3	-194.3	-214.2
74.57	-112.5	303.1	169.1	65.3	-60.87	-312.5	93.66	-155.4	-98.34	-373.9	-85.17		990.8	-58.77	310.9	-179.9	-74.7	-99.24	495.9	-112.1	-422.1	516.1	-125.5	-228.9
105.6	-107.5	304.1	185.1	66.3	-73.87	-321.5	70.66	-175.6	-92.73	-380.6	-89.66		961.1	-64.43	364.5	-177.8	-72.9	-106.4	522.6	-108.5	-372.5	531	-69.31	-245.8
129.6	-82.46	304.1	204.1	62.3	-101.9	-327.5	66.66	-197	-70.27	-385.1	-106.5		952.6	-102.6	396.3	-169.4	-72.9	-99.24	536.9	-108.5	-312.9	545.9	17.35	-254.8
156.6	-65.46	292.1	208.1	54.3	-114.9	-331.5	70.66	-212.7	-38.84	-384	-117.7		955.4	-112.6	415.6	-158	-72.9	-102.8	526.2	-110.3	-245	550.9	112.9	-260
176.6	8.539	273.1	196.1	44.3	-114.9	-328.5	67.66	-225	-0.66	-386.2	-118.9		949.7	-135.2	453.5	-167.2	-74.7	-115.5	536.9	-121	-168.9	554.2	202.8	-249.1
179.6	30.54	235.1	205.1	42.3	-129.9	-334.5	49.66	-243	28.53	-385.1	-118.9		874.7	-153.6	473	-162.9	-85.51	-140.7	551.1	-121	-92.75	537.6	273.1	-251.2
184.6	35.54	223.1	224.1	14.3	-129.9	-340.5	29.66	-238.5	50.99	-382.9	-113.2		741.7	-155	469.3	-159.5	-83.7	-146.1	585	-137.1	-1.715	529.3	363.1	-245.7
[truncated: 4,392 more rows]
