# Supplementary material for: Vision and vocal communication guide three-dimensional spatial coordination of zebra finches during wind-tunnel flights
Source: Nat Ecol Evol. 2022 Jun 30;6(8):1221–30. doi: 10.1038/s41559-022-01800-4 (PMC9349042; doi:10.1038/s41559-022-01800-4)
Supplement: Source Data Extended Data Fig. 4 — Statistical source data [file 41559_2022_1800_MOESM17_ESM.xlsx]

## Sheet: Sheet1
Session	Bird	Condition (group 1 / solo 2)	Positionchange rate (horizontal)	Positionchange rate (vertical)
1	1	1	0.42	0.14
2	1	1	0.42	0
3	1	1	0.42	0
4	1	1	0.38	0.09
1	2	1	0.14	0
2	2	1	0.38	0.05
3	2	1	0.38	0
4	2	1	0.42	0.05
1	3	1	0.42	0
2	3	1	0.33	0
3	3	1	0.33	0.1
4	3	1	0.33	0
1	4	1	0.33	0.05
2	4	1	0.38	0.38
3	4	1	0.47	0.05
4	4	1	0.42	0
1	5	1	0.05	0
2	5	1	0.05	0
3	5	1	0.19	0.14
4	5	1	0.33	0
1	6	1	0.42	0
2	6	1	0.47	0.23
3	6	1	0.47	0
4	6	1	0.47	0
5	1	2	0.38	0
6	1	2	0.38	0
7	1	2	0.47	0
8	1	2	0.42	0
5	2	2	0.47	0.34
6	2	2	0.47	0.48
7	2	2	0.52	0.48
8	2	2	0.47	0.19
5	3	2	0.33	0.29
6	3	2	0.38	0.19
7	3	2	0.38	0
8	3	2	0.38	0.05
5	4	2	0.52	0.05
6	4	2	0.52	0.34
7	4	2	0.33	0.48
8	4	2	0.38	0.43
5	5	2	0.28	0
6	5	2	0.33	0.29
7	5	2	0.28	0
8	5	2	0.28	0
5	6	2	0.47	0.48
6	6	2	0.52	0.53
7	6	2	0.52	0
8	6	2	0.56	0
