# Supplementary material for: Vision and vocal communication guide three-dimensional spatial coordination of zebra finches during wind-tunnel flights
Source: Nat Ecol Evol. 2022 Jun 30;6(8):1221–30. doi: 10.1038/s41559-022-01800-4 (PMC9349042; doi:10.1038/s41559-022-01800-4)
Supplement: Source Data Extended Data Fig. 5 — Statistical source data [file 41559_2022_1800_MOESM18_ESM.xlsx]

## Sheet: Sheet1
t	Session #2																t	Session #5																t	Session #8
0	0.319729	0.16979	-0.0925951	0.0867871	0.176325	0.194434	-0.21355	-0.098175	-0.261436	-0.0328702	-0.918681	0.00404132	-0.139664	-0.062425	0.208417		0	-0.175731	0.793173	-0.431977	0.420775	0.896257	0.134135	-0.687369	0.700755	0.0554906	-0.636258	0.666325	0.908874	-0.935948	-0.566638	0.645668		0	0.997175	-0.568504	0.760251	-0.784947		-0.573766	0.757771	-0.782458		-0.341286	0.876695		-0.52229
0.042	0.345907	0.47667	0.00645197	-0.110079	0.170793	0.166737	-0.168261	-0.00604155	-0.259324	-0.57357	-0.739244	0.0638223	0.251621	-0.122562	0.354494		0.042	-0.34146	0.820015	-0.519301	0.428684	0.903137	-0.123922	-0.480197	0.53004	-0.117886	-0.631589	0.615182	0.939237	-0.935754	-0.684544	0.66619		0.041	0.981581	-0.559399	0.779656	-0.822224		-0.514825	0.725377	-0.768334		-0.376589	0.860538		-0.600826
0.083	0.453802	0.916402	0.721565	-0.149624	0.225227	0.458024	0.205905	-0.188384	-0.233148	0.690264	-0.131604	0.333185	-0.0163293	0.0470471	0.253652		0.083	-0.623712	0.837084	-0.396894	0.328094	0.911629	-0.504506	-0.169415	0.289355	-0.416064	-0.400719	0.456748	0.944896	-0.902357	-0.567556	0.586646		0.083	0.973652	-0.53321	0.836893	-0.875379		-0.46813	0.762405	-0.807305		-0.397274	0.836849		-0.701401
0.125	-0.586298	0.527839	0.701118	-0.154198	-0.8326	0.0847652	-0.235357	0.188841	0.54763	0.747306	-0.0196726	-0.126037	-0.418321	-0.484535	0.322007		0.125	-0.863231	0.841109	0.0100146	0.0478052	0.924594	-0.880169	-0.0165804	-0.00932336	-0.905538	0.0415682	0.133619	0.93996	-0.860452	-0.163909	0.282158		0.125	0.910915	-0.622655	0.919418	-0.914366		-0.48334	0.802691	-0.83153		-0.489683	0.860102		-0.790424
0.167	-0.659691	0.167718	0.739943	-0.314199	-0.862894	0.174746	-0.279827	0.028563	0.5772	0.481211	0.0318073	0.253987	-0.499288	-0.578517	0.503216		0.167	-0.709409	0.819729	0.420938	-0.311012	0.850722	-0.849395	-0.0513577	0.105423	-0.930091	0.423875	-0.258552	0.905593	-0.781118	0.106897	-0.0148792		0.166	0.775378	-0.748317	0.953838	-0.929697		-0.517446	0.800375	-0.857597		-0.588244	0.864395		-0.859101
0.209	-0.544403	0.449646	0.739672	-0.567586	-0.905715	0.230932	-0.274434	0.124619	0.594339	0.448782	-0.583871	-0.163736	-0.576044	-0.578139	0.4982		0.209	-0.414361	0.797385	0.513374	-0.580502	0.742803	-0.67424	0.17271	0.100063	-0.888093	0.512266	-0.665515	0.83943	-0.8872	0.0525206	-0.242085		0.208	0.63852	-0.783221	0.896741	-0.894589		-0.503433	0.758405	-0.883506		-0.574928	0.801662		-0.859159
0.25	-0.579368	0.521295	0.688839	-0.682419	-0.932867	-0.265318	-0.220957	0.167409	0.601663	0.241582	-0.719024	-0.610821	-0.501066	-0.528479	0.654315		0.25	-0.137374	0.761717	0.472328	-0.580754	0.637199	-0.385012	0.555282	-0.189146	-0.782417	0.474259	-0.673181	0.761761	-0.851511	-0.117846	-0.11606		0.25	0.508703	-0.82487	0.78498	-0.822256		-0.477879	0.673948	-0.889292		-0.535616	0.745631		-0.796384
0.292	-0.589959	0.433242	0.670234	-0.706844	-0.818201	-0.252245	-0.240563	0.248517	0.548818	0.292263	-0.76047	0.00653289	-0.539664	-0.430363	0.395299		0.292	0.0168991	0.739278	0.321083	-0.496426	0.571264	-0.0899335	0.858981	-0.478041	-0.530966	0.354188	-0.504304	0.714774	-0.777546	-0.218839	0.138832		0.292	0.306382	-0.870738	0.648567	-0.68886		-0.277535	0.584526	-0.878198		-0.436123	0.646745		-0.712002
0.334	-0.586396	0.351341	0.628022	-0.709591	-0.59662	-0.369507	-0.147144	0.322464	0.34607	0.220852	-0.685385	0.367818	-0.501685	-0.297941	0.0443148		0.334	-0.261387	0.672404	-0.164944	-0.241105	0.544849	-0.0850102	0.951405	-0.565665	-0.614005	0.119915	-0.323649	0.572679	-0.696272	-0.510493	0.470954		0.333	3.76369e-05	-0.792365	0.5185	-0.471986		0.362084	0.470707	-0.828121		-0.174439	0.174976		-0.648423
0.375	-0.576397	0.426821	0.481394	-0.709991	0.0722635	-0.417318	-0.00509456	0.343921	-0.125173	0.120699	-0.760317	0.508984	-0.267842	-0.220729	-0.487035		0.375	-0.43376	0.747859	-0.418575	-0.128751	0.55595	-0.380955	0.966435	-0.542169	-0.76142	-0.2948	-0.221494	0.55414	-0.605061	-0.731554	0.596367		0.375	-0.393508	-0.70884	0.401282	-0.0838258		0.81732	0.358803	-0.792667		0.02441	-0.341965		-0.604226
0.417	-0.439998	0.476176	0.292839	-0.744516	0.227636	-0.27036	0.022369	0.155159	0.138934	-0.0104272	-0.798159	0.612762	-0.16317	-0.288286	-0.607637		0.417	-0.600891	0.744668	-0.612803	-0.0613284	0.570269	-0.63426	0.971564	-0.498946	-0.844969	-0.620193	-0.12884	0.582388	-0.507774	-0.81786	0.638547		0.417	-0.742876	-0.776724	0.39136	0.457974		0.950866	0.0554689	-0.778886		-0.122202	-0.597701		-0.465776
0.459	-0.468403	0.505686	0.0211012	-0.726888	0.29749	-0.253532	0.0157326	0.192274	0.091988	-0.233716	-0.842199	0.745507	0.118432	-0.425076	-0.676495		0.459	-0.879688	0.741833	-0.865911	0.075295	0.71628	-0.707849	0.97256	-0.169388	-0.824689	-0.664296	-0.0760666	0.630664	-0.135689	-0.773411	0.553796		0.458	-0.881713	-0.819765	0.535167	0.769848		0.971541	-0.758005	-0.752161		-0.775079	-0.624434		0.295655
0.501	-0.445851	0.450565	-0.295361	-0.635459	0.292779	-0.0237759	-0.119255	0.0713785	0.0726014	-0.55446	-0.882963	0.807831	0.552969	-0.533319	-0.688197		0.5	-0.889683	0.683059	-0.87203	-0.248355	0.662594	-0.672953	0.963388	0.265291	-0.728694	-0.534776	0.137447	0.798197	0.368482	-0.617887	0.330561		0.5	-0.851784	-0.807078	0.614834	0.868651		0.756196	-0.763352	-0.735428		-0.830387	-0.590629		0.417589
0.542	-0.370937	0.339662	-0.617894	-0.567002	0.28125	0.178498	-0.0923749	-0.0408144	0.0960221	-0.819571	-0.837672	0.813809	0.809512	-0.580665	-0.657486		0.542	-0.87633	0.369537	-0.841378	-0.569282	0.54774	-0.301364	0.944937	0.675296	-0.573476	-0.0314757	0.417213	0.82837	0.82367	-0.366818	0.0744758		0.542	-0.640321	-0.832608	0.67927	0.894873		0.449227	-0.602547	-0.69321		-0.872886	-0.552677		0.464974
0.584	0.0777256	0.0566071	-0.0851628	-0.343647	0.379192	0.534469	-0.671389	-0.437231	0.111394	-0.903441	-0.735469	0.732559	0.787766	-0.563072	-0.607998		0.584	-0.82055	-0.0947481	-0.690438	-0.656141	0.367402	0.439264	0.926989	0.865581	-0.194972	0.718685	0.709812	0.615891	0.918512	0.0659221	0.164361		0.583	-0.280844	-0.90244	0.752108	0.782754		0.12609	-0.32059	-0.66571		-0.905788	-0.523902		0.476179
0.626	-0.361884	-0.308889	0.492889	0.197764	0.328989	0.556013	-0.564052	-0.256331	-0.0400389	-0.915331	-0.619234	0.568617	0.73943	-0.404752	-0.461874		0.626	-0.748036	-0.287194	-0.597422	-0.659219	0.179668	0.759592	0.951813	0.900195	0.171953	0.891917	0.863374	0.564076	0.901177	0.262658	0.478256		0.625	0.16895	-0.944207	0.776107	0.466063		-0.15546	0.0226053	-0.649271		-0.921855	-0.416227		0.335389
0.667	-0.355876	-0.330914	0.478004	0.130194	0.437598	0.591031	-0.567256	-0.22058	-0.162928	-0.890949	-0.525383	0.401984	0.712149	-0.240649	-0.268226		0.667	-0.667441	-0.359546	-0.550497	-0.632374	-0.0582511	0.883796	0.978027	0.935764	0.556935	0.943325	0.924013	0.739082	0.930756	0.585789	0.729225		0.667	0.487139	-0.903131	0.755277	-0.0652923		-0.372542	0.325109	-0.738158		-0.912456	-0.0760325		-0.0391193
0.709	-0.464721	-0.35497	0.449639	-0.0257584	0.551949	0.691471	-0.706602	-0.514443	-0.143871	-0.858986	-0.431276	0.276064	0.69652	-0.142872	-0.123242		0.709	-0.592453	-0.381494	-0.516942	-0.597978	-0.135818	0.946695	0.990117	0.963953	0.696131	0.967927	0.952916	0.805621	0.95301	0.70261	0.804232		0.709	0.684156	-0.887046	0.7267	-0.638493		-0.56843	0.537686	-0.870277		-0.881644	0.4478		-0.491287
0.751	-0.183914	-0.166202	0.149259	0.177511	0.207621	0.674983	-0.685565	-0.433742	-0.31925	-0.828045	-0.361684	0.155162	0.745942	-0.0279528	0.218737		0.751	-0.475191	-0.394048	-0.402614	-0.554017	-0.157771	0.981656	0.982661	0.937228	0.763797	0.959574	0.95752	0.838347	0.875601	0.73325	0.850104		0.75	0.840376	-0.87094	0.702857	-0.947517		-0.735972	0.654601	-0.90338		-0.851882	0.771308		-0.679898
0.792	-0.142217	-0.16576	0.108028	0.170109	0.282079	0.639574	-0.673339	-0.321594	-0.392893	-0.877723	-0.260188	0.0603825	0.587429	0.159827	0.460467		0.792	-0.44315	-0.413204	-0.318995	-0.540785	-0.480868	0.988678	0.920588	0.94904	0.844884	0.927827	0.967215	0.87381	0.837143	0.709372	0.937887		0.792	0.914182	-0.852092	0.677081	-0.948382		-0.853836	0.704938	-0.916133		-0.833744	0.798543		-0.674337
0.834	-0.0119104	-0.272001	-0.0437016	0.212962	0.358226	0.61159	-0.44704	-0.144707	-0.506929	-0.139877	-0.278526	-0.723474	0.752893	0.592106	0.552082		0.834	-0.591468	-0.592976	-0.393926	-0.710823	-0.793218	0.990782	0.854819	0.934508	0.841542	0.881643	0.942242	0.858641	0.694225	0.623726	0.942567		0.834	0.933619	-0.82102	0.651641	-0.912259		-0.894938	0.704964	-0.882982		-0.821154	0.729831		-0.624478
0.876	0.201046	-0.418428	-0.151192	0.252216	0.376679	-0.0267467	-0.580058	-0.0376734	-0.240504	-0.323957	-0.450885	-0.903047	0.617082	0.536108	0.572172		0.876	-0.845018	-0.869632	-0.55748	-0.94073	-0.763814	0.991921	0.776906	0.918566	0.605963	0.802094	0.923102	0.613777	0.562898	0.0906986	0.809016		0.875	0.926535	-0.792155	0.618677	-0.822942		-0.892228	0.678871	-0.805902		-0.820622	0.539947		-0.534916
0.918	0.367452	-0.708695	0.157745	0.21284	0.411174	-0.0735181	0.290653	-0.107796	-0.263705	-0.379604	-0.592001	-0.865676	0.124197	0.385648	0.575296		0.918	-0.815662	-0.909108	-0.522818	-0.920826	-0.331076	0.897253	0.880818	0.761136	-0.0310416	0.627594	0.911131	0.239711	0.388619	-0.446649	0.52155		0.917	0.90063	-0.634971	0.943823	-0.669818		-0.720561	0.981741	-0.694693		-0.645579	0.0388301		-0.766807
0.959	0.693433	-0.809955	0.30668	0.204437	0.651312	-0.62683	0.482453	0.128842	0.613422	-0.374334	-0.497029	-0.863256	0.136038	0.260783	0.632022		0.959	-0.638534	-0.91374	-0.565257	-0.896098	-0.12609	0.738051	0.709142	0.617907	-0.161144	0.642794	0.898171	0.0826494	0.388533	-0.550005	0.393424		0.959	0.854606	-0.350945	0.857831	-0.355174		-0.0137932	0.988641	-0.689113		0.0334187	-0.672925		-0.724075
1.001	0.687519	-0.787463	0.441283	0.135462	0.602821	-0.543589	0.618988	0.032482	0.278175	-0.441278	-0.213878	-0.730502	0.137109	0.151423	0.409338		1.001	-0.546112	-0.907094	-0.497378	-0.829344	-0.0532581	0.604649	0.828297	0.618816	0.0142046	0.505792	0.850712	0.0274807	0.460744	-0.184833	0.423056		1.001	0.354733	-0.636497	0.387979	0.254484		0.375423	0.996656	-0.705546		0.343212	-0.863546		-0.687114
1.043	0.708883	-0.672425	0.494497	-0.0722459	0.514204	-0.748279	0.701391	-0.149999	0.291669	-0.496374	0.360424	-0.409012	-0.15612	-0.0523339	0.0421132		1.043	-0.626338	-0.848869	-0.606595	-0.792314	0.000435802	0.484923	0.872816	0.665852	0.0505781	0.409143	0.745078	-0.0352536	0.554697	-0.0624062	0.436979		1.042	-0.163371	-0.865708	-0.0628624	0.541693		0.535229	0.993038	-0.761234		0.438502	-0.835158		-0.691714
1.084	0.639295	-0.535809	0.486664	-0.123655	0.357346	-0.681835	0.790385	-0.394863	-0.181632	-0.563675	0.503236	0.0921716	-0.443343	-0.350236	0.26482		1.084	-0.468388	-0.795228	-0.566584	-0.611307	0.0627319	0.361005	0.548323	0.743255	0.177876	0.323691	0.589251	-0.0815891	0.344896	-0.136883	0.520306		1.084	-0.538837	-0.949674	-0.337051	0.587023	-0.421807	0.646613	0.966967	-0.849696	0.603272	0.442391	-0.765635	0.447952	-0.725028	0.546695	-0.544559
1.126	0.570001	-0.419669	0.45572	0.0813372	0.36505	-0.696148	0.829621	-0.0157529	-0.159108	-0.605182	0.181518	0.147232	-0.0776462	-0.303703	0.286891		1.126	0.418267	-0.353546	-0.483374	0.484744	0.489647	0.208893	0.201819	0.881637	0.280657	0.216442	0.261306	-0.392839	-0.0126658	-0.323088	0.481279		1.126	-0.58947	-0.948514	-0.141067	0.52178	-0.375094	0.66718	0.866796	-0.853019	0.63851	0.22348	-0.70643	0.409216	-0.633939	0.562536	-0.504594
1.168	0.477304	-0.40996	0.296199	-0.0847109	0.282843	-0.644374	0.822949	0.164066	-0.0952383	-0.650939	-0.0159481	0.125005	0.183582	-0.186017	0.372133		1.168	0.286292	-0.230395	-0.353516	0.302441	0.485361	-0.0154508	-0.00754362	0.905808	0.246634	0.100434	-0.0470811	-0.498246	-0.245422	-0.316325	0.397788		1.167	-0.574916	-0.944718	0.40755	0.516232	-0.360286	0.72625	0.464595	-0.870087	0.797457	-0.192437	-0.712109	0.406691	-0.27635	0.542707	-0.519147
1.21	0.217006	-0.390377	0.165728	-0.242143	0.178564	-0.368058	0.785939	0.312532	-0.0589064	-0.581453	0.335598	0.513774	0.215199	-0.218763	0.380592		1.21	0.619412	-0.368436	-0.399788	0.612475	0.428235	-0.404554	-0.210536	0.935489	0.333539	0.00578022	-0.363862	-0.589038	-0.387461	-0.33107	0.445479		1.209	-0.532642	-0.9175	0.827836	0.523345	-0.631954	0.753304	-0.0570964	-0.891077	0.986965	-0.561208	-0.702299	0.820697	0.203954	-0.171948	-0.877954
1.251	-0.21833	-0.45837	-0.299458	-0.425654	-0.309977	-0.190784	0.746484	0.191603	-0.289306	-0.346003	-0.0891886	0.519528	0.0790725	-0.432153	0.295085		1.251	0.795871	-0.588811	-0.266261	0.441428	0.360117	-0.789623	-0.373686	0.852726	0.507557	0.0470301	-0.680715	-0.643529	-0.528589	-0.361235	0.589329		1.251	-0.516922	-0.867919	0.93696	0.421676	-0.664745	0.780285	-0.311953	-0.911288	0.963732	-0.650035	-0.611129	0.876386	0.306931	-0.459214	-0.848446
1.293	-0.367915	-0.572469	-0.245317	-0.0838249	-0.242411	0.381818	0.422976	-0.291006	-0.331366	-0.300981	-0.52118	0.21424	0.187638	-0.369898	0.355641		1.293	0.0121676	-0.47241	-0.257496	0.386199	0.186334	-0.565905	-0.293834	0.394279	0.772618	0.152908	-0.716407	-0.735337	-0.603692	-0.402708	0.617604		1.293	-0.412787	-0.779279	0.950486	0.202234	-0.675094	0.734821	-0.238677	-0.805539	0.906861	-0.558186	-0.418109	0.94698	0.106503	-0.460801	-0.643744
1.335	-0.495639	-0.707797	0.185377	0.147095	-0.227795	0.543603	-0.147019	-0.381652	-0.286766	-0.666886	-0.668257	0.0406342	0.533214	0.00875889	0.364252		1.335	-0.0836103	-0.401537	-0.246682	0.333253	0.069804	-0.597433	-0.351501	0.414192	0.895901	0.30111	-0.712568	-0.828553	-0.696895	-0.434713	0.645113		1.334	-0.128195	-0.683829	0.950649	-0.402151	-0.603777	0.576325	0.0178158	-0.51383	0.748069	-0.463405	0.0691795	0.970363	-0.486277	-0.38715	-0.110627
1.376	-0.616908	-0.828852	0.489006	0.43741	0.112005	0.62522	-0.420356	-0.449789	-0.264931	-0.813346	-0.782382	-0.443509	0.765029	0.712971	0.650331		1.376	-0.0122541	-0.459953	-0.27915	0.348516	0.128051	-0.680683	-0.395402	0.430781	0.916458	0.435304	-0.680944	-0.854083	-0.770324	-0.501772	0.614369		1.376	0.490104	-0.608	0.873452	-0.719941	-0.545998	-0.0155979	0.532903	-0.512695	0.143678	-0.325571	0.46819	0.982979	-0.665145	-0.269535	0.360437
1.418	-0.59671	-0.829172	0.592771	0.333669	-0.00266934	0.427763	-0.226245	-0.448644	-0.192389	-0.877726	-0.26185	-0.0871707	0.143902	0.258268	0.754836		1.418	-0.0272235	-0.291915	-0.233098	0.294555	0.0191365	-0.488322	-0.342339	0.365333	0.798653	0.322139	-0.556739	-0.851428	-0.733252	-0.429283	0.539147		1.418	0.869258	-0.556904	0.512135	-0.785011	-0.491354	-0.59726	0.704588	-0.787366	-0.502267	-0.128779	0.518661	0.979292	-0.490963	-0.0971277	0.404004
1.46	-0.631606	-0.750456	0.605655	-0.19167	-0.210931	0.409935	-0.287156	0.196406	0.185809	-0.914491	0.479094	0.472595	-0.492409	-0.434085	0.983055		1.46	-0.0363997	-0.126561	-0.210829	0.281918	-0.0716304	-0.207775	-0.30426	0.322344	0.551944	0.328752	-0.270174	-0.886007	-0.839405	-0.43508	0.324547		1.459	0.801955	-0.4855	0.524302	-0.76005	-0.377375	-0.385634	0.62674	-0.659992	-0.272961	-0.0955088	0.359807	0.959241	-0.508507	-0.0500392	0.185014
1.502	-0.5616	-0.669216	0.457168	-0.204198	0.100992	0.251916	-0.335815	0.122428	0.291607	-0.633698	0.533148	-0.220943	-0.370712	-0.461919	0.216221		1.501	-0.0424166	-0.0112527	-0.158023	0.280569	-0.14543	-0.00627172	-0.214963	0.311517	0.298166	0.284004	0.130174	-0.929361	-0.626918	-0.35514	-0.0886054		1.501	0.657561	-0.326195	0.545869	-0.682457	-0.13226	-0.0755078	0.561956	-0.340851	0.060069	0.0217045	-0.0666349	0.881712	-0.498161	0.0935502	-0.385422
1.543	-0.542824	-0.611302	0.119196	-0.0448658	0.114059	0.325892	0.192776	-0.191178	0.222845	0.0102588	0.136743	-0.257304	-0.637281	-0.378307	0.246959		1.543	-0.0475862	0.0910389	-0.168845	0.263186	-0.232531	0.151244	-0.295211	0.313398	0.079239	0.561162	0.600027	-0.95346	-0.269419	-0.540199	-0.609585		1.543	0.549254	0.0864938	0.571345	-0.680976	0.265501	0.540156	0.581467	-0.194835	0.59434	0.339609	-0.223027	0.823182	-0.455985	0.341834	-0.522221
1.585	-0.513098	-0.555514	0.035856	0.0561708	0.0733852	0.224901	0.18291	-0.146388	0.219588	0.245739	-0.21856	-0.113589	-0.721274	-0.214284	0.0148839		1.585	-0.0514352	0.176024	-0.0882392	0.237894	-0.30115	0.2964	-0.243348	0.325492	-0.0812334	0.642123	0.905272	-0.95989	0.337135	-0.638525	-0.882881		1.584	0.503212	0.502909	0.588912	-0.817746	0.593505	0.972856	0.688984	-0.404226	0.907603	0.666984	-0.399006	0.852851	-0.482914	0.60269	-0.62277
1.627	-0.453636	-0.511953	0.037552	0.0970988	0.0949873	0.0529967	0.207057	0.0299264	0.289816	0.22044	-0.404445	-0.225802	-0.551385	-0.174552	0.17968		1.627	-0.0485974	0.247242	0.00609686	0.252395	-0.352968	0.435329	-0.138988	0.390465	-0.221423	0.655115	0.939494	-0.967087	0.469282	-0.722605	-0.910891		1.626	0.494344	0.439058	0.533063	-0.905843	0.664737	0.971606	0.824316	-0.542456	0.940372	0.734141	-0.547695	0.888413	-0.470937	0.760913	-0.695544
1.668	0.226258	-0.750517	0.110214	0.23217	0.204787	-0.320811	0.357499	0.240927	0.444174	0.0642815	-0.528055	-0.433778	-0.219879	0.331084	0.53496		1.668	-0.0591718	0.334942	0.289887	0.300687	-0.465181	0.575908	0.0640404	0.480586	-0.375011	0.704681	0.959471	-0.96115	0.605617	-0.793514	-0.934339		1.668	0.400632	0.33224	0.291577	-0.890681	0.638054	0.970682	0.829902	-0.578047	0.925122	0.712724	-0.575421	0.844939	-0.310297	0.776695	-0.715555
1.71	0.136083	-0.705398	0.112517	0.396818	0.357451	-0.363062	0.327405	0.390648	0.541679	0.111183	-0.646916	-0.505789	-0.186279	0.128113	0.613831		1.71	-0.06816	0.377708	0.732375	0.336585	-0.565946	0.715016	0.454916	0.599372	-0.544703	0.804436	0.960167	-0.944939	0.697972	-0.886837	-0.932912		1.71	0.0951556	0.0489091	-0.103883	-0.822224	0.363136	0.980678	0.698016	-0.197901	0.939189	0.606574	-0.190853	0.88305	0.0697959	0.652054	-0.369824
1.752	0.278679	-0.389912	0.0709781	0.262698	0.0125568	-0.743671	0.359618	0.599332	0.712403	0.104723	-0.76206	-0.646017	-0.122756	0.144161	0.678035		1.752	0.183011	0.115718	0.0217327	0.0947338	-0.139355	0.815668	0.861032	0.695833	-0.755558	0.861884	0.959596	-0.961436	0.742757	-0.860764	-0.961485		1.751	-0.519263	-0.4932	-0.48657	-0.811957	-0.382404	0.989823	0.562996	0.205764	0.970974	0.501891	0.173197	0.949223	0.310441	0.557778	0.0981559
1.793	0.131956	-0.139121	0.163315	0.29128	-0.036132	-0.824867	0.568234	0.667508	0.779218	-0.193883	-0.829031	-0.764032	0.0904675	0.336325	0.725672		1.793	0.236899	0.246347	0.287451	0.191681	-0.307698	0.794958	0.964624	0.676325	-0.744135	0.88521	0.964392	-0.946318	0.783341	-0.843867	-0.96288		1.793	-0.873242	-0.858234	-0.264266	-0.803545	-0.757645	0.991897	0.227294	0.535046	0.94976	0.145224	0.508403	0.917686	0.262994	0.35216	0.443643
1.835	0.213683	-0.286189	0.230288	0.358669	0.0590217	-0.813844	0.648175	0.681619	0.80654	-0.405373	-0.827095	-0.825561	0.203351	0.461043	0.732794		1.835	0.812545	0.475301	0.720802	0.367298	-0.493555	0.847641	0.972641	0.762089	-0.839513	0.854227	0.967621	-0.910518	0.766159	-0.851966	-0.929866		1.835	-0.931895	-0.915416	-0.0586016	-0.863127	-0.786182	0.99428	-0.00520462	0.671995	0.909229	-0.0583138	0.647448	0.894449	0.0759451	0.200994	0.514086
1.877	0.137067	-0.0788352	0.0446974	0.265629	-0.0471071	-0.76253	0.690508	0.681805	0.813273	-0.692653	-0.800008	-0.84938	0.35148	0.597393	0.72818		1.877	-0.323925	-0.401137	-0.356579	-0.310986	0.212715	0.878037	0.88703	0.885729	-0.916031	0.703085	0.974161	-0.832139	0.662871	-0.805132	-0.86998		1.876	-0.939874	-0.931972	0.129317	-0.875083	-0.763028	0.996914	-0.192673	0.695973	0.85514	-0.225536	0.677757	0.849434	-0.0461469	0.0649947	0.525759
1.919	0.1087	0.128332	0.003912	0.197979	-0.149537	-0.665448	0.70273	0.690193	0.793738	-0.655999	-0.74599	-0.841616	0.405	0.643254	0.710092		1.919	-0.225226	-0.214708	-0.411488	-0.100741	0.0477782	0.926558	0.19532	0.916848	-0.862662	-0.0286433	0.961173	-0.678579	-0.110526	-0.253739	-0.734508		1.918	-0.94295	-0.932708	0.913459	-0.841189	-0.727727	0.996649	-0.869185	0.648888	0.811089	-0.868762	0.626356	0.796398	-0.676942	-0.666922	0.464411
1.96	0.0461002	0.149391	0.026522	0.113721	-0.204639	-0.517204	0.76315	0.625642	0.718464	-0.719631	-0.74967	-0.849938	0.657082	0.711374	0.750059		1.96	-0.277172	-0.131753	-0.45715	0.0591666	-0.160816	0.931866	-0.223142	0.857072	-0.534415	-0.447403	0.921911	-0.462973	-0.621758	0.416189	-0.648021		1.96	-0.885756	-0.86254	0.92811	-0.711328	-0.767482	0.997505	-0.820478	0.346346	0.778116	-0.800956	0.305004	0.761037	-0.584259	-0.707805	0.386728
2.002	0.022462	0.362113	-0.162137	-0.301935	-0.385821	-0.372641	0.486141	0.768204	0.618585	-0.791363	-0.800088	-0.849734	0.75898	0.679663	0.83903		2.002	-0.189157	0.0691802	-0.52879	0.308078	-0.421792	0.919491	-0.455859	0.776735	-0.227065	-0.66534	0.88671	-0.355941	-0.85101	0.742356	-0.628014		2.002	-0.831208	-0.760238	0.9384	-0.773208	-0.796753	0.988852	-0.793307	0.467149	0.888359	-0.728602	0.424607	0.89248	-0.651974	-0.704708	0.603416
2.044	0.313769	0.337045	-0.190912	-0.166578	-0.360273	-0.0480005	-0.123414	0.539911	0.427571	-0.710349	-0.775296	-0.835156	0.430218	0.455462	0.845118		2.044	-0.0894047	0.00688696	0.0695169	0.178939	0.133461	0.94236	-0.557177	0.728611	-0.30877	-0.725624	0.849092	-0.470306	-0.864728	0.840748	-0.702485		2.043	-0.77475	-0.687841	0.936121	-0.765257	-0.765163	0.988021	-0.776132	0.70356	0.925677	-0.697592	0.701105	0.92825	-0.669879	-0.685517	0.812394
2.085	0.536961	0.639684	-0.607872	-0.592586	-0.589114	0.323319	-0.75667	0.0976065	0.0241199	-0.340957	-0.76101	-0.836772	0.214079	0.226063	0.821779		2.085	0.164452	0.23163	-0.246118	0.275809	-0.0591899	0.97576	-0.556894	0.665888	-0.39249	-0.697716	0.76045	-0.555948	-0.538269	0.822638	-0.639405		2.085	-0.724279	-0.645958	0.930245	-0.726769	-0.723533	0.991569	-0.752537	0.770365	0.933052	-0.679748	0.776305	0.93439	-0.640421	-0.670959	0.835472
2.127	0.296053	0.352003	-0.337379	-0.232997	-0.308722	0.428449	-0.78286	-0.00218912	-0.0764909	-0.3599	-0.742531	-0.833007	0.226964	0.243966	0.830115		2.127	0.387281	0.398186	-0.277179	0.217177	-0.106135	0.985205	-0.618601	0.646432	-0.612025	-0.691232	0.656552	-0.720447	-0.0303927	0.795617	-0.399597		2.127	-0.690587	-0.615672	0.933226	-0.629216	-0.681468	0.991956	-0.720465	0.835108	0.92787	-0.644857	0.858217	0.918818	-0.567648	-0.646166	0.829473
2.169	0.340273	0.3309	-0.423441	-0.181812	-0.315392	0.546826	-0.806122	-0.132488	-0.184272	-0.363285	-0.683995	-0.805635	0.218443	0.25816	0.810471		2.169	0.49675	0.472418	-0.346001	0.0617871	-0.152649	0.980501	-0.628715	0.412318	-0.700082	-0.659738	0.437219	-0.792106	0.334475	0.776093	-0.16237		2.168	-0.654338	-0.581955	0.942222	-0.452719	-0.557567	0.992	-0.678864	0.880054	0.937093	-0.602962	0.919034	0.927259	-0.4602	-0.579846	0.8113
2.211	0.210117	-0.109866	-0.292833	0.28716	-0.192206	0.614731	-0.807424	-0.15242	-0.423198	-0.298398	-0.475188	-0.796631	0.0639296	0.339175	0.176625		2.211	0.145456	0.162538	-0.362937	-0.289785	-0.0604868	0.974339	-0.639437	0.17178	-0.733552	-0.6213	0.21263	-0.807126	0.6189	0.775245	0.12516		2.21	-0.544118	-0.488949	0.933858	-0.329562	-0.458235	0.994907	-0.622487	0.910095	0.930807	-0.563282	0.935775	0.923336	-0.422266	-0.537992	0.812147
2.252	0.250951	-0.348187	-0.452141	0.328078	-0.312023	0.455429	-0.76212	-0.105411	-0.809123	0.00200585	-0.493123	-0.538668	-0.0771372	0.505373	0.11501		2.252	0.00289052	0.0391028	-0.282048	-0.314074	-0.0127446	0.906485	-0.480503	0.106332	-0.611235	-0.229074	0.311775	-0.404879	0.783154	0.82051	0.371308		2.252	-0.271139	-0.290019	0.804052	0.0077926	-0.220934	0.987773	-0.539757	0.921655	0.946699	-0.512398	0.895958	0.925689	-0.353851	-0.488023	0.856343
2.294	0.270255	-0.550009	-0.629791	0.333443	-0.370281	0.0476609	-0.629009	-0.357112	-0.657582	0.402348	-0.683884	-0.170598	-0.181716	0.578627	0.606223		2.294	-0.213147	-0.188935	-0.291563	-0.365752	-0.0913581	0.753522	-0.186682	0.207027	-0.168645	0.268205	0.477099	0.415048	0.875962	0.789772	0.523726		2.293	0.368285	0.21416	0.191005	0.646805	0.369959	0.970329	-0.679345	0.90714	0.959562	-0.702377	0.803734	0.916912	-0.412104	-0.694201	0.867965
2.336	0.243339	-0.592525	-0.688861	0.642654	-0.443371	-0.231554	-0.28225	0.0290524	-0.663051	0.665089	-0.762156	0.240325	-0.728799	0.62376	-0.0735918		2.336	-0.266085	-0.255425	-0.386806	-0.403797	-0.215111	0.783782	0.210882	0.395984	0.31898	0.49171	0.53111	0.727821	0.93423	0.773188	0.598012		2.335	0.611853	0.45896	-0.0975025	0.744201	0.611478	0.965215	-0.725016	0.929246	0.966797	-0.784057	0.818674	0.917026	-0.48644	-0.759105	0.905708
2.377	0.147255	-0.472268	-0.604045	0.728068	-0.515997	-0.399362	0.0700327	0.268655	-0.598239	0.676413	-0.749057	0.625101	-0.868345	0.649197	-0.767475		2.377	0.330996	0.680758	0.318564	0.100946	0.421358	0.831522	0.573135	0.551873	0.716672	0.627104	0.488109	0.841848	0.946428	0.757146	0.589893		2.377	0.774695	0.688421	-0.401888	0.86692	0.772509	0.961616	-0.770786	0.922986	0.963971	-0.817458	0.863819	0.902408	-0.54893	-0.796036	0.893026
2.419	0.0033354	-0.273568	-0.482604	0.68458	-0.481695	-0.489011	0.274098	0.178358	-0.540516	0.591483	-0.650516	0.823714	-0.783442	0.637387	-0.867821		2.419	0.317289	0.359471	0.239171	0.0585111	0.366591	0.633095	0.630318	0.573618	0.828126	0.670892	0.438959	0.831593	0.950423	0.725446	0.584454		2.419	0.806709	0.74081	-0.493401	0.896435	0.793537	0.95536	-0.839027	0.91848	0.954029	-0.88795	0.880448	0.869003	-0.643652	-0.806304	0.874712
2.461	-0.204185	-0.10133	-0.380416	0.639812	-0.349348	-0.599374	0.309849	0.0304488	-0.48758	0.530573	-0.557674	0.838629	-0.722212	0.560209	-0.82013		2.461	0.312552	0.177043	0.154633	-0.0238462	0.347434	0.443221	0.617624	0.579527	0.861378	0.746345	0.509661	0.66093	0.937218	0.635931	0.488865		2.46	0.655505	0.443056	-0.237575	0.900808	0.680406	0.918124	-0.81271	0.856464	0.952125	-0.879948	0.712944	0.782644	-0.484855	-0.647476	0.844663
2.503	-0.353748	0.0504354	-0.311084	0.636363	-0.202136	-0.644856	0.239138	-0.215348	-0.423094	0.493162	-0.434291	0.869331	-0.782855	0.563368	-0.670058		2.503	0.309607	0.0722593	0.0749489	-0.153358	0.316693	0.284314	0.57113	0.466475	0.835622	0.793643	0.627264	0.593533	0.899274	0.598418	0.406214		2.502	0.717157	-0.0624171	0.15648	0.890729	0.80307	0.578398	-0.507834	0.879098	0.956934	-0.858968	0.32052	0.354672	-0.121983	-0.294047	0.884778
2.544	-0.518054	0.260181	-0.249421	0.586081	0.0636629	-0.65877	0.197385	-0.332269	-0.382667	0.477893	-0.286568	0.928464	-0.788978	0.697024	-0.593879		2.544	0.372613	0.0268227	0.154139	-0.187435	0.319635	-0.00897346	0.40935	-0.00898846	0.699005	0.747928	0.753501	0.570891	0.610779	0.565014	0.349798		2.544	0.583594	-0.507309	0.548023	0.883961	0.831403	0.269737	-0.144887	0.823744	0.90236	-0.845532	-0.138442	-0.113478	0.338031	0.158846	0.904644
2.586	-0.527095	0.480673	0.0592583	0.468349	0.370872	-0.857389	-0.595074	0.0666197	-0.720779	0.834942	-0.0400166	0.94763	-0.390221	0.903808	-0.233995		2.586	0.374934	-0.0589046	0.157755	-0.301078	0.276108	-0.334999	0.40885	-0.484256	0.492876	0.0799743	0.822676	0.538576	-0.244639	0.160548	0.263245		2.585	0.249792	-0.794439	0.862213	0.885876	0.859506	0.176701	0.0664165	0.594245	0.656178	-0.868339	-0.505711	-0.510372	0.751251	0.608654	0.913064
2.628	-0.620982	0.679144	0.397734	0.159185	0.612875	-0.833398	-0.627949	0.353293	-0.764029	0.897337	-0.014948	0.934622	-0.0550804	0.917896	-0.231821		2.628	0.385646	-0.110235	0.15863	-0.325463	0.265733	-0.53575	0.245064	-0.612595	0.361115	-0.28391	0.830228	0.463397	-0.602139	-0.0625496	0.184614		2.627	-0.504391	-0.866881	0.930934	0.755195	0.794331	0.444539	-0.428401	0.097958	0.0707356	-0.915416	-0.684198	-0.731766	0.794333	0.73896	0.909347
2.669	-0.741701	0.977285	0.97786	-0.024942	0.915554	-0.804041	-0.623661	0.512715	-0.799318	0.915089	-0.0376809	0.884674	0.0405886	0.883585	-0.371706		2.669	0.333162	-0.177619	0.175709	-0.359936	0.271074	-0.588103	-0.015385	-0.502678	0.208403	-0.469564	0.841267	0.291059	-0.740833	-0.140472	0.041218		2.669	-0.820402	-0.865752	0.958811	0.723369	0.78089	0.646889	-0.713645	-0.28114	-0.341178	-0.92098	-0.766277	-0.824571	0.8297	0.808924	0.899334
2.711	-0.805213	0.9877	0.896868	-0.238902	0.826191	-0.770309	-0.617405	0.671928	-0.791908	0.913621	-0.190027	0.810918	-0.165761	0.846809	-0.611239		2.711	0.288115	-0.247471	0.164585	-0.357373	0.289823	-0.457182	-0.228323	-0.240779	0.0886916	-0.599135	0.879675	-0.17541	-0.809462	-0.0211683	-0.25765		2.711	-0.891764	-0.806973	0.963891	0.720395	0.847933	0.751012	-0.853692	-0.540766	-0.65901	-0.899402	-0.836449	-0.900448	0.845291	0.887304	0.876548
2.753	-0.785247	0.947836	0.901558	-0.195697	0.661514	-0.698743	-0.555449	0.675471	-0.737618	0.953871	-0.0445589	0.667314	0.0998392	0.632377	-0.570602		2.753	0.213963	-0.323217	0.194445	-0.382205	0.311476	-0.0391715	-0.4532	0.0678288	-0.0390133	-0.713006	0.924448	-0.719528	-0.844688	0.261133	-0.575101		2.752	-0.644322	-0.514166	0.840671	0.569305	0.699723	0.795742	-0.886608	-0.720023	-0.787741	-0.84606	-0.92069	-0.912852	0.863132	0.913464	0.886288
2.794	-0.753636	0.786454	0.505687	-0.250556	0.142618	-0.610605	-0.361418	0.667011	-0.480461	0.898552	0.0927529	0.513598	0.382381	0.623657	-0.198501		2.794	0.17249	-0.363718	0.19973	-0.397393	0.352518	0.449397	-0.605788	0.405753	0.0912265	-0.79472	0.941671	-0.355016	-0.877908	0.093548	-0.317018		2.794	-0.700705	-0.567832	0.81569	0.632889	0.748814	0.814943	-0.858761	-0.769472	-0.822233	-0.774546	-0.96785	-0.873136	0.75948	0.940014	0.840656
2.836	-0.605667	0.298305	-0.1593	-0.57269	-0.153313	-0.557124	-0.370439	0.608689	-0.575243	0.851092	0.17854	0.702482	0.451127	0.844024	0.021175		2.836	0.134774	-0.433009	0.220187	-0.448331	0.400897	0.694948	-0.675575	0.569071	0.362605	-0.835916	0.941531	0.174477	-0.896754	-0.183946	0.0718034		2.836	-0.7445	-0.605877	0.821311	0.644811	0.784673	0.811214	-0.826348	-0.73381	-0.825931	-0.722442	-0.96003	-0.842298	0.622907	0.962473	0.763499
2.878	-0.273964	-0.333581	-0.495491	-0.772239	-0.321224	-0.561644	-0.561063	0.386217	-0.754243	0.916818	0.40114	0.864147	0.509421	0.925943	0.181335		2.878	0.863725	0.832525	-0.686977	0.73976	0.569031	0.837721	-0.716164	0.653842	0.663869	-0.847669	0.909499	0.543625	-0.912965	-0.409727	0.346289		2.877	-0.778038	-0.653934	0.89046	0.486563	0.852847	0.833199	-0.826425	-0.57609	-0.824765	-0.722049	-0.816879	-0.832811	0.355696	0.970738	0.491366
2.92	0.126915	-0.433191	-0.559253	-0.740401	-0.402665	-0.704815	-0.787876	0.184312	-0.902732	0.880357	0.403762	0.822409	0.423708	0.958558	0.161359		2.92	0.78558	0.27912	-0.283378	-0.122672	0.819823	0.733696	-0.640056	0.348666	0.854404	-0.823245	0.822403	0.535395	-0.855988	-0.4437	0.131673		2.919	-0.782609	-0.727377	0.954521	0.00373649	0.925358	0.909852	-0.82265	-0.179684	-0.817733	-0.767745	-0.321624	-0.841027	-0.137149	0.979572	-0.0575837
2.961	0.28519	-0.423052	-0.499267	-0.635405	-0.412208	-0.773479	-0.908952	0.160084	-0.965826	0.81161	0.302818	0.80047	0.172048	0.973401	0.00666243		2.961	0.878144	0.171282	-0.297225	-0.250282	0.904244	0.517365	-0.574184	0.149303	0.921258	-0.771562	0.789915	0.337339	-0.750367	-0.36793	-0.0984126		2.961	-0.743577	-0.766026	0.974637	-0.436825	0.97075	0.994191	-0.818501	0.200103	-0.806059	-0.830056	0.190367	-0.821615	-0.490488	0.996996	-0.488608
3.003	0.623469	-0.565732	-0.581702	0.030774	-0.628205	-0.811868	-0.938175	0.48297	-0.976618	0.799711	-0.189607	0.811319	-0.534567	0.980874	-0.505589		3.003	0.845534	0.0808497	-0.302354	-0.468807	0.89079	0.323383	-0.546611	-0.172551	0.940593	-0.681971	0.704471	0.18626	-0.527217	-0.328926	-0.385732		3.003	-0.71159	-0.76722	0.945733	-0.613426	0.907637	0.992933	-0.845919	0.412138	-0.795936	-0.883453	0.421267	-0.833957	-0.637881	0.973681	-0.709087
3.045	0.688019	-0.549449	-0.593828	0.370831	-0.660387	-0.842627	-0.932664	0.517948	-0.974974	0.780451	-0.392102	0.814362	-0.754033	0.98162	-0.656999		3.045	0.847914	-0.021791	-0.328254	-0.648098	0.901997	0.165021	-0.578139	-0.459601	0.94865	-0.635855	0.612976	0.0911089	-0.301817	-0.376169	-0.583047		3.044	-0.690097	-0.765344	0.881597	-0.673329	0.833576	0.986603	-0.870116	0.551763	-0.808705	-0.920478	0.564825	-0.857707	-0.738818	0.972803	-0.80575
3.086	0.459109	-0.391362	-0.201674	-0.232709	-0.321809	-0.865135	-0.902666	0.477121	-0.961054	0.742513	-0.384653	0.812147	-0.783508	0.980031	-0.672889		3.086	0.862069	-0.0784332	-0.311166	-0.753997	0.915611	0.104354	-0.530411	-0.72892	0.961617	-0.734026	0.426863	0.0689757	-0.0441291	-0.413637	-0.736124		3.086	-0.749656	-0.802816	0.80912	-0.68447	0.754469	0.978459	-0.929827	0.734919	-0.889325	-0.952338	0.698306	-0.902376	-0.804176	0.977664	-0.849986
3.128	0.437874	-0.585952	-0.0367741	-0.554535	-0.21085	-0.876146	-0.866214	0.362491	-0.945189	0.702757	-0.277948	0.798538	-0.715255	0.97499	-0.590159		3.128	0.915873	-0.0842111	-0.254243	-0.839666	0.903702	0.0671911	-0.458929	-0.808928	0.926265	-0.68501	0.1498	0.185714	0.0644096	-0.357858	-0.840822		3.128	-0.768776	-0.783717	0.754502	-0.673919	0.682126	0.975164	-0.958333	0.884781	-0.919032	-0.943567	0.769197	-0.878975	-0.855691	0.973747	-0.885983
3.17	0.0389223	-0.364483	0.266755	-0.829312	0.215774	-0.814706	-0.833248	0.290841	-0.917386	0.573778	-0.0174355	0.652987	-0.662938	0.975099	-0.57918		3.17	0.945226	-0.103591	-0.0722205	-0.898937	0.474	-0.0836587	-0.25466	-0.817171	0.345234	-0.376619	-0.0622019	0.422145	-0.0191915	0.121994	-0.646541		3.169	-0.747116	-0.810718	0.725968	-0.647876	0.625635	0.966977	-0.931692	0.944334	-0.903687	-0.938253	0.844604	-0.846103	-0.869098	0.927096	-0.911806
3.212	-0.0216404	-0.787616	0.226931	-0.812061	0.319456	-0.462697	-0.779454	0.201794	-0.869092	0.223747	0.487879	0.170815	-0.602858	0.961297	-0.585054		3.212	0.910074	-0.11394	0.206901	-0.911172	0.364502	-0.340102	0.0501855	-0.735194	0.286884	0.11014	-0.128685	0.261124	-0.391461	0.153748	-0.407474		3.211	-0.730284	-0.876733	0.682851	-0.599443	0.554264	0.943297	-0.829559	0.983391	-0.89119	-0.891687	0.880704	-0.803927	-0.791081	0.793251	-0.907006
3.253	0.0782047	-0.95732	-0.123825	-0.73321	0.176283	-0.159002	-0.687955	-0.0081617	-0.76559	0.154074	0.780447	-0.157463	-0.357561	0.91785	-0.518157		3.253	0.806285	-0.00736446	0.163134	-0.880115	0.233276	-0.467321	-0.17592	-0.588211	0.248521	0.154108	-0.155722	0.18714	-0.525353	-0.13064	-0.193415		3.253	-0.869706	-0.849673	0.63278	-0.858378	0.764882	0.92326	-0.573493	0.995989	-0.876754	-0.790523	0.909298	-0.798325	-0.53046	0.552546	-0.886667
3.295	0.35764	-0.965796	-0.360487	-0.78676	0.0218423	-0.392697	-0.542046	-0.430752	-0.560112	0.34781	0.847422	-0.0527095	-0.0717006	0.873491	-0.347756		3.295	0.629055	0.280183	0.0999771	-0.821263	0.105476	-0.448328	-0.372237	-0.348436	0.275822	0.382346	-0.453357	-0.0436651	-0.56126	-0.275485	-0.00795647		3.295	-0.960361	-0.85682	0.38351	-0.934012	0.908279	0.860943	-0.239627	0.986451	-0.85327	-0.617852	0.811708	-0.717551	-0.118748	0.238771	-0.864474
3.337	0.558021	-0.952677	-0.613208	-0.630616	-0.228169	-0.630993	-0.501187	-0.577513	-0.423728	0.636126	0.596307	0.230274	0.0460215	0.845933	-0.198453		3.337	0.376267	0.496461	0.11993	-0.748246	0.198129	-0.482965	-0.602745	-0.0281022	0.062243	0.606129	-0.659911	0.290341	-0.536815	0.128758	-0.0471955		3.336	-0.928382	-0.679536	0.27603	-0.874878	0.938401	0.706719	-0.110083	0.956557	-0.878146	-0.679529	0.525889	-0.558022	0.116693	0.119613	-0.859115
3.378	0.678032	-0.934819	-0.796894	-0.639217	-0.667472	-0.799184	-0.57772	-0.797306	-0.474559	0.865088	0.676629	0.719034	0.406544	0.927387	0.277801		3.378	0.140783	0.560618	0.140184	-0.652974	0.088428	-0.616325	-0.805449	0.340125	0.10712	0.688297	-0.689622	0.102284	-0.314209	-0.174313	-0.0148911		3.378	-0.931434	-0.334611	0.197676	-0.811781	0.919862	0.319362	0.00894027	0.873398	-0.890709	-0.752949	-0.114329	-0.267236	0.369475	0.0436801	-0.805589
3.42	0.69207	-0.919759	-0.878587	-0.646423	-0.845096	-0.857594	-0.746271	-0.85519	-0.669015	0.970103	0.733916	0.902069	0.65234	0.942605	0.586034		3.42	-0.0974309	0.554105	0.172554	-0.635253	0.0653693	-0.69528	-0.714292	0.37067	0.110824	0.391972	-0.664181	0.0945386	-0.0384112	-0.156772	-0.0135252		3.42	-0.827125	-0.0739843	0.199184	-0.529859	0.886875	0.172806	0.0613237	0.515506	-0.91965	-0.7581	-0.686465	-0.117906	0.675427	0.0286519	-0.569809
3.462	0.702554	-0.930745	-0.906772	-0.650315	-0.851427	-0.884783	-0.859802	-0.784319	-0.879822	0.986582	0.745801	0.930457	0.721212	0.947004	0.682219		3.462	-0.334415	0.632916	0.194031	-0.545507	0.137554	-0.606706	-0.723297	0.183119	0.110939	0.0902346	-0.604666	0.0915311	0.352483	-0.126775	-0.00623256		3.461	-0.87455	-0.610499	0.452971	0.0416599	0.528298	0.607577	-0.223045	0.0240949	-0.703853	-0.773467	-0.737758	-0.14784	0.83726	0.0104598	-0.253131
3.504	0.728456	-0.941426	-0.923578	-0.645982	-0.870864	-0.885694	-0.893335	-0.70099	-0.934073	0.995463	0.723665	0.947999	0.735912	0.954001	0.699238		3.503	-0.286674	0.342538	0.161314	-0.233143	0.168907	-0.3234	-0.755931	-0.124832	0.113027	-0.250778	-0.611218	0.0792697	0.642591	-0.110174	0.00629573		3.503	-0.887104	-0.801665	0.608968	0.379942	-0.590938	0.848267	-0.506717	-0.331214	0.215292	-0.825497	-0.743605	0.271218	0.911402	-0.286136	-0.152217
3.545	0.752823	-0.955685	-0.935163	-0.628754	-0.895255	-0.861082	-0.868885	-0.610899	-0.877318	0.996538	0.667375	0.941855	0.694577	0.949047	0.649339		3.545	-0.146977	-0.0300498	0.114516	0.0625223	0.182819	0.0578922	-0.779193	-0.42159	0.122438	-0.589115	-0.643621	0.055471	0.853531	-0.0991348	0.0228827		3.545	-0.831336	-0.790526	0.639121	0.432521	-0.871715	0.938459	-0.669868	-0.497471	0.598888	-0.849713	-0.735438	0.527524	0.911969	-0.447745	-0.186381
3.587	0.767031	-0.961975	-0.945541	-0.598051	-0.917236	-0.828499	-0.851901	-0.544281	-0.809715	0.996186	0.592171	0.926975	0.615812	0.928957	0.549867		3.587	-0.280498	-0.102422	0.183139	0.0853325	0.187736	0.584756	-0.871092	-0.585921	0.159838	-0.8248	-0.641747	0.0153656	0.85393	-0.0804177	0.0288204		3.586	-0.690644	-0.673753	0.582787	0.388111	-0.778094	0.981461	-0.809684	-0.622752	0.723986	-0.876017	-0.731755	0.658976	0.876006	-0.574385	-0.255566
3.629	0.719803	-0.965715	-0.961261	-0.560452	-0.90963	-0.699344	-0.817017	-0.411016	-0.662864	0.980561	0.535093	0.922743	0.555573	0.916826	0.493038		3.629	-0.220141	-0.13132	0.159671	0.033158	0.19918	0.748073	-0.910139	-0.46316	0.150276	-0.882893	-0.44865	-0.0108449	0.590518	-0.0413436	0.0119401		3.628	-0.781443	-0.812976	0.755055	0.387333	-0.83371	0.969895	-0.931203	-0.60648	0.794482	-0.9075	-0.585533	0.762324	0.762799	-0.764852	-0.292316
3.67	0.648956	-0.942971	-0.960392	-0.503018	-0.87717	-0.501031	-0.774794	-0.225726	-0.517761	0.931609	0.502565	0.899833	0.488354	0.879168	0.433773		3.67	-0.101838	-0.0925728	0.0718807	-0.0128651	0.468927	0.8412	-0.927892	-0.135998	-0.377193	-0.906766	-0.15185	-0.20581	0.146017	0.320893	0.0710955		3.67	-0.851426	-0.895538	0.800297	0.134621	-0.771191	0.976905	-0.944407	-0.366078	0.804566	-0.920987	-0.339578	0.776034	0.51627	-0.853843	-0.219456
3.712	0.594643	-0.851627	-0.933838	-0.403996	-0.76981	-0.243887	-0.764164	-0.151097	-0.307436	0.805664	0.385945	0.829644	0.383017	0.75316	0.301706		3.712	-0.0943306	-0.0375023	0.00196351	0.10196	0.489892	0.887396	-0.903337	0.216853	-0.318175	-0.919982	0.188149	-0.182347	-0.348503	0.244318	-0.0208948		3.712	-0.875314	-0.918846	0.821276	-0.309554	-0.684255	0.98253	-0.921571	0.219433	0.719715	-0.89284	0.257942	0.675775	0.0243251	-0.894221	-0.137662
3.754	0.538161	-0.575045	-0.935273	-0.357824	-0.564583	0.279003	-0.704372	0.242488	0.000255919	0.475709	0.58469	0.731077	0.231985	0.567323	0.383562		3.754	0.196702	0.323095	-0.389619	0.564579	-0.122362	0.938216	-0.900225	0.514156	-0.392094	-0.950405	0.448341	-0.360129	-0.656906	0.410446	-0.397754		3.753	-0.888444	-0.918687	0.803387	-0.72346	-0.522202	0.983145	-0.879715	0.758393	0.554652	-0.824019	0.81567	0.470618	-0.434048	-0.860562	-0.034357
3.795	0.474627	-0.156027	-0.90696	-0.612281	-0.34225	0.727946	-0.576902	0.20051	0.444184	0.129113	0.527513	0.815827	0.340596	0.362557	0.359298		3.795	0.290038	0.479773	-0.499974	0.586634	-0.452718	0.927649	-0.885991	0.610156	-0.378016	-0.951624	0.653587	-0.369282	-0.827457	0.425932	-0.604137		3.795	-0.846733	-0.783848	0.778203	-0.674202	-0.434485	0.959615	-0.836621	0.874816	0.428311	-0.702833	0.955141	0.285841	-0.485584	-0.823869	0.00624748
3.837	0.531279	0.152759	-0.861722	0.324044	0.0234696	0.898311	-0.331852	0.490455	0.764484	0.083898	0.421021	0.881013	-0.451569	0.25876	0.074685		3.837	0.310734	0.577045	-0.575334	0.656463	-0.679021	0.905147	-0.854938	0.643608	-0.682972	-0.950334	0.786849	-0.897318	-0.91308	0.856995	-0.79643		3.837	-0.793313	-0.760621	0.73179	-0.688878	-0.429823	0.975491	-0.723424	0.928502	0.568556	-0.630573	0.97284	0.468619	-0.46053	-0.770247	0.284073
3.879	0.677662	0.542533	-0.342307	0.263524	0.537539	0.971977	0.0356763	0.357899	0.913957	0.216119	0.353359	0.918071	-0.466505	0.31785	0.0689543		3.879	0.282976	0.700066	-0.637615	0.695136	-0.711027	0.796661	-0.773581	0.647337	-0.40178	-0.953564	0.903976	-0.836215	-0.967329	0.751206	-0.762589		3.878	-0.757031	-0.748292	0.682619	-0.686744	-0.418417	0.983741	-0.583706	0.962861	0.699464	-0.541537	0.978863	0.627817	-0.38866	-0.563497	0.581636
3.921	0.723849	0.676697	0.376749	0.0577697	0.779716	0.988722	0.53118	0.31037	0.969371	0.597868	0.349398	0.948409	-0.186009	0.614106	0.15509		3.921	0.197257	0.78565	-0.677806	0.711648	-0.571993	0.595419	-0.681962	0.665667	-0.0618686	-0.925468	0.910858	-0.715225	-0.989374	0.500709	-0.464055		3.92	-0.745612	-0.71102	0.634948	-0.664301	-0.370086	0.964641	-0.460388	0.943944	0.646523	-0.404805	0.98812	0.758848	-0.284197	-0.192869	0.783675
3.962	0.707316	0.713869	0.740395	0.0480974	0.771318	0.976362	0.847208	0.351306	0.978298	0.817785	0.38641	0.951315	0.0289355	0.893122	0.223617		3.962	-0.022648	0.854788	-0.673632	0.653239	-0.593901	0.29966	-0.559471	0.603581	0.143883	-0.865446	0.792962	-0.721404	-0.976311	0.366455	-0.209615		3.962	-0.730784	-0.571297	0.521831	-0.601116	-0.347906	0.856608	-0.173997	0.899356	0.632434	-0.000981682	0.990481	0.930733	0.0142162	0.184158	0.895564
4.004	0.719446	0.731107	0.811552	0.203241	0.782645	0.930694	0.929463	0.567233	0.921509	0.889058	0.486429	0.952889	0.342029	0.942496	0.338271		4.004	-0.464881	0.873949	-0.52947	0.448197	-0.545493	-0.125496	-0.31432	0.403855	0.246628	-0.709508	0.578711	-0.64841	-0.964667	0.0521424	0.102093		4.004	-0.668967	-0.478002	0.329941	-0.514963	-0.303148	0.886866	0.104991	0.918768	0.386349	0.136547	0.99547	0.379098	0.155453	0.448169	0.398504
4.046	0.754005	0.775113	0.844767	0.440644	0.794277	0.90196	0.958355	0.786381	0.838211	0.939399	0.56379	0.948805	0.618822	0.928254	0.388675		4.046	-0.718601	0.832468	-0.164277	0.0863613	-0.374034	-0.411226	-0.0178576	0.132193	-0.0526783	-0.347151	0.235169	-0.470526	-0.950028	-0.403085	0.333536		4.045	-0.618698	-0.454814	0.0698943	-0.464826	-0.283075	0.911195	0.331081	0.918403	0.268809	0.2295	0.993837	0.212727	0.236014	0.613291	0.19916
4.087	0.806611	0.959139	0.94119	0.614701	0.8589	0.819011	0.865477	0.727548	0.821267	0.966598	0.680414	0.871392	0.720456	0.848075	0.379178		4.087	-0.677297	0.73099	0.272006	-0.332275	-0.39464	-0.384301	0.0723991	0.0785575	-0.0783356	0.14554	-0.159151	-0.499153	-0.90953	-0.550234	0.524116		4.087	-0.682629	-0.590067	-0.531062	-0.58872	-0.406347	0.89151	0.547057	0.892391	0.202158	0.375669	0.996129	0.10254	0.383845	0.650452	0.0890415
4.129	0.57832	0.944654	0.943895	0.656686	0.815504	0.755757	0.672667	0.893564	0.325174	0.97274	0.81674	0.741643	0.77141	0.77831	0.309664		4.129	-0.66578	0.649984	0.456497	-0.540811	-0.403676	-0.517144	-0.156946	0.257581	0.00794806	0.489529	-0.51722	-0.560424	-0.931261	-0.675021	0.654501		4.129	-0.754842	-0.44799	-0.631782	-0.645141	-0.377755	0.322576	0.347831	0.749401	0.166397	0.725586	0.810504	-0.0209629	0.592764	0.465478	0.0207168
4.171	0.535748	0.9128	0.948851	0.497042	0.744099	0.782297	0.626607	0.986031	0.216815	0.961049	0.737352	0.60454	0.585209	0.708747	0.18319		4.171	-0.509616	0.612815	0.496019	-0.575553	-0.405477	-0.519022	-0.498094	0.59582	0.190592	0.707391	-0.753959	-0.639822	-0.950138	-0.769909	0.729759		4.17	-0.561952	-0.49828	-0.57224	-0.648087	-0.33933	0.0290988	-0.0444104	0.510738	0.114601	0.859246	0.839579	-0.0364624	0.666649	0.220709	-0.0193693
4.213	0.583942	0.941067	0.985722	0.641018	0.652788	0.729887	0.578456	0.694235	0.356165	0.952618	0.810719	0.557544	0.664304	0.665088	0.250387		4.213	-0.377126	0.62671	0.481909	-0.528698	-0.404349	-0.475963	-0.590131	0.761477	0.348752	0.799136	-0.830694	-0.726605	-0.940178	-0.860381	0.773773		4.212	-0.37185	-0.518762	-0.538326	-0.652362	-0.295071	-0.27587	-0.372567	0.213254	0.0410496	0.869407	0.848873	-0.0653105	0.694328	0.112948	-0.0761874
4.254	0.686704	0.967579	0.98951	0.741887	0.532909	0.772128	0.657011	0.704256	0.46894	0.961667	0.839347	0.554849	0.737874	0.597733	0.324363		4.254	-0.273041	0.628067	0.458157	-0.443814	-0.385039	-0.287679	-0.567495	0.865127	0.460045	0.787261	-0.693758	-0.729216	-0.878237	-0.946227	0.785663		4.254	0.158395	-0.793352	-0.757158	-0.851705	-0.262441	-0.570753	-0.650278	-0.117925	-0.0215181	0.883896	0.846189	-0.106165	0.720766	0.0254451	-0.156049
4.296	0.720103	0.971594	0.986056	0.496977	0.494194	0.789479	0.691757	0.360578	0.568569	0.967795	0.524026	0.576481	0.573491	0.579044	0.559135		4.296	-0.399051	0.88455	0.725421	-0.452996	-0.643634	-0.148622	-0.514411	0.932662	0.54568	0.733359	-0.265067	-0.610169	-0.543256	-0.975807	0.567609		4.296	0.508114	-0.842119	-0.63573	-0.861849	-0.163046	-0.773471	-0.776838	-0.370607	-0.0522203	0.780974	0.824407	-0.147793	0.635723	-0.0461322	-0.251915
4.338	0.647903	0.793802	0.749272	0.406828	0.222671	0.810319	0.717045	0.456765	0.65175	0.966329	0.582217	0.597242	0.631709	0.627951	0.653621		4.338	-0.538998	0.611673	0.896079	-0.578735	-0.787488	0.25083	-0.48097	0.791544	0.565758	0.55725	-0.0443041	-0.305384	-0.527918	-0.927488	0.572052		4.337	0.675662	-0.838852	-0.555322	-0.819515	-0.0869383	-0.86356	-0.832133	-0.499699	-0.0512334	0.792556	0.783872	-0.167838	0.618879	-0.0695287	-0.356543
4.379	0.639817	0.790561	0.741192	0.356222	0.290837	0.836499	0.762066	0.496978	0.713311	0.959744	0.521781	0.626669	0.537581	0.69773	0.503559		4.379	-0.658628	-0.123197	0.95877	-0.67286	-0.868305	0.762362	-0.465688	0.770938	0.532972	0.103695	0.376828	0.121693	-0.508827	-0.85792	0.550311		4.379	0.537958	-0.614056	-0.170271	-0.689802	-0.0313665	-0.898947	-0.82534	-0.55584	-0.0488006	0.773884	0.713846	-0.158638	0.528343	-0.0531215	-0.484589
4.421	0.616954	0.773729	0.713178	0.305051	0.379594	0.851009	0.793434	0.524071	0.806017	0.923464	0.471917	0.675539	0.425106	0.798198	0.415947		4.421	-0.589252	-0.372557	0.958364	-0.655388	-0.799968	0.958255	-0.435443	0.797031	0.423524	-0.244818	0.651715	0.257191	-0.478726	-0.809445	0.493218		4.421	0.34474	-0.334728	0.255709	-0.621033	-0.0306452	-0.914886	-0.792388	-0.536657	-0.0777784	0.695938	0.542505	-0.0818435	0.151931	0.0361084	-0.573482
4.463	0.501266	0.648653	0.544082	0.250775	0.346524	0.839723	0.829153	0.505693	0.834633	0.912935	0.391971	0.777349	0.312491	0.908202	0.271091		4.463	-0.560909	-0.429499	0.910814	-0.634597	-0.812766	0.981938	-0.493902	0.841824	0.327362	-0.410015	0.759622	0.222328	-0.492285	-0.811935	0.406183		4.462	0.299867	-0.335022	0.137279	-0.707944	0.0141169	-0.813302	-0.504999	-0.170642	-0.894988	0.0638508	0.388214	0.574445	-0.627957	0.759743	-0.205475
4.505	0.312498	0.400929	0.306722	0.186811	0.116679	0.809542	0.839124	0.418952	0.731596	0.915145	0.234742	0.805223	0.143193	0.888509	0.0214365		4.504	-0.518433	-0.42894	0.759164	-0.621911	-0.623714	0.991257	-0.603104	0.871046	-0.214084	-0.573212	0.82156	-0.26537	-0.543088	-0.446678	-0.0515802		4.504	0.198322	-0.234924	-0.0200535	-0.433369	0.088325	-0.71729	-0.457162	0.202871	-0.820227	0.100935	0.15542	0.410852	-0.83441	0.83159	-0.706925
4.546	0.103262	0.0666371	0.052787	0.132002	-0.100015	0.800502	0.839037	0.316574	0.670077	0.926566	0.0712493	0.839727	-0.00383832	0.857881	-0.143146		4.546	-0.463346	-0.43335	0.185249	-0.640995	0.0887198	0.976666	-0.734663	0.844504	-0.740967	-0.790572	0.846154	-0.769109	-0.603322	0.743395	-0.602182		4.546	-0.122181	-0.064191	0.00524216	-0.288759	0.258186	-0.605531	-0.487621	0.440165	-0.766149	0.0565563	0.0708674	0.255193	-0.886132	0.864446	-0.904816
4.588	-0.150364	-0.388126	-0.262	0.205774	-0.569833	0.812187	0.837028	0.221997	0.618947	0.942961	-0.140191	0.891549	-0.144246	0.820756	-0.281775		4.588	-0.139329	-0.249159	-0.0642645	-0.483323	0.040792	0.901214	-0.167061	0.733447	-0.550496	-0.487048	0.869133	-0.754954	-0.408143	0.702866	-0.665063		4.587	-0.42644	0.0093066	0.0299376	-0.290967	0.333611	-0.433327	-0.537535	0.621439	-0.735578	-0.0656008	0.176113	-0.0111196	-0.900961	0.876261	-0.966141
4.63	-0.238467	-0.646589	-0.26129	0.271252	-0.719869	0.671924	0.804671	0.12999	0.538935	0.658243	-0.347895	0.95352	-0.247363	0.600516	-0.395209		4.63	0.588826	0.325741	-0.195131	0.285188	-0.236307	0.785622	0.0922062	0.841758	-0.464278	-0.277835	0.911382	-0.797793	-0.145263	0.583027	-0.690304		4.629	-0.622469	-0.102495	0.0310949	-0.308214	0.3066	0.42132	-0.57613	0.704463	-0.592028	-0.430896	0.665986	-0.675282	-0.897816	0.782699	-0.899527
4.671	-0.278546	-0.832047	-0.198684	0.325548	-0.870849	0.52138	0.735265	0.0653122	0.413377	0.433597	-0.430013	0.97353	-0.328089	0.380706	-0.440721		4.671	0.877823	0.780015	-0.0455191	0.845692	-0.535558	0.751601	0.157328	0.883123	-0.452211	-0.143609	0.926638	-0.845849	0.00748167	0.410447	-0.704159		4.671	-0.537416	-0.25291	0.0594535	-0.371322	0.390202	0.458027	-0.483964	0.678923	-0.481377	-0.502058	0.743577	-0.795027	-0.891528	0.807909	-0.909955
4.713	-0.451307	-0.701152	-0.165715	0.378807	-0.747464	0.491736	0.773352	-0.222665	0.488723	0.325995	-0.476224	0.987886	-0.515067	0.332263	-0.475258		4.713	0.832766	0.912149	-0.00380904	0.974241	-0.669031	0.77657	0.168124	0.794097	-0.576955	-0.0892289	0.920596	-0.873921	0.0460571	0.194903	-0.698264		4.713	-0.194104	-0.467631	0.239364	-0.300338	0.659826	0.356725	-0.312147	0.653222	-0.3123	-0.560437	0.740474	-0.863129	-0.863994	0.7967	-0.812153
4.755	-0.502627	-0.436766	0.0365734	0.423015	-0.457209	0.635125	0.695258	-0.959927	0.632488	0.59245	-0.493788	0.993569	-0.662366	0.60823	-0.484938		4.755	0.486121	0.905128	0.2551	0.994259	-0.61902	0.646822	0.172542	0.482932	-0.582509	0.112943	0.906008	-0.841176	0.281968	-0.120119	-0.636384		4.754	-0.0149163	-0.565709	0.275621	-0.262434	0.674025	0.179144	-0.0649792	0.531531	-0.14933	-0.615581	0.730273	-0.847476	-0.828757	0.715407	-0.697539
4.796	-0.476937	-0.493361	-0.0109383	0.356328	-0.519671	0.695261	0.570731	-0.941975	0.703189	0.697369	-0.549064	0.99326	-0.492174	0.733741	-0.563726		4.796	0.338889	0.904254	0.368393	0.9923	-0.613662	0.562097	0.238663	0.306475	-0.511566	0.301739	0.893502	-0.798	0.362162	-0.421102	-0.624173		4.796	0.137026	-0.534772	0.217061	-0.10193	0.174296	0.008448	0.134946	0.426686	-0.171688	-0.66152	0.697507	-0.583073	-0.784743	0.445872	-0.440647
4.838	-0.762337	-0.700524	-0.348454	0.704798	-0.683733	0.751891	0.500772	-0.879171	0.785788	0.785458	-0.598198	0.981813	-0.338004	0.790087	-0.64359		4.838	0.216048	0.904854	0.610684	0.991708	-0.583759	0.47601	0.260244	0.197451	-0.429308	0.590507	0.898802	-0.745641	0.596888	-0.680272	-0.594531		4.838	0.407947	-0.392019	0.114011	0.116466	-0.310451	-0.0622332	0.253373	0.267169	-0.563896	-0.697548	0.654907	-0.315069	-0.742204	0.234053	-0.278551
4.88	-0.723531	-0.82174	-0.44894	0.558464	-0.68783	0.796666	0.480331	-0.865308	0.86507	0.789841	-0.52149	0.937603	-0.263947	0.802047	-0.604064		4.88	0.0899935	0.909657	0.781696	0.87545	-0.547047	0.372983	0.15531	0.149578	-0.356575	0.776898	0.841943	-0.708114	0.52699	-0.703253	-0.532964		4.879	0.543208	-0.292622	0.079066	0.225271	-0.351699	-0.0693189	0.313089	0.0431053	-0.586386	-0.724454	0.675594	-0.341139	-0.737293	0.253273	-0.351534
4.922	-0.327945	-0.929769	0.0112092	0.0603133	-0.143367	0.603077	0.502055	-0.695182	0.906654	0.28252	-0.226582	0.47355	-0.235157	0.802489	-0.542759		4.922	-0.0905226	0.848244	0.935812	0.847559	-0.413605	0.226911	-0.0287319	0.0151299	-0.291146	0.794991	0.863698	-0.654737	0.670889	-0.505976	-0.486111		4.921	0.607397	-0.226989	0.0806064	0.312578	-0.394669	0.0363942	0.201466	0.188435	-0.608115	-0.743085	0.794805	-0.36266	-0.755063	0.265722	-0.472954
4.963	-0.428375	-0.683289	0.0724376	-0.0624018	-0.0361291	0.357702	0.45756	-0.784544	0.829347	-0.0530165	-0.0969359	-0.0400102	-0.354185	0.818606	-0.720718		4.963	-0.160305	0.575496	0.958891	0.198417	-0.232912	0.102973	-0.148566	-0.0468827	-0.23356	0.669372	0.776779	-0.621823	0.268117	-0.348808	-0.419073		4.963	0.668257	-0.167079	0.0779487	0.463176	-0.477462	0.341744	-0.109544	0.532028	-0.766095	-0.541228	0.695359	-0.403275	-0.580175	0.292928	-0.553482
5.005	-0.458909	-0.667995	0.105355	-0.235092	0.0694271	0.424017	0.459754	-0.701186	0.683773	-0.115595	-0.163993	-0.206506	-0.462298	0.86493	-0.606451		5.005	-0.217424	0.282642	0.89841	-0.0544659	-0.217529	-0.0416026	-0.276749	-0.11776	-0.16219	0.51034	0.716886	-0.781218	0.0413892	-0.347363	-0.512381		5.005	0.668485	-0.0758096	-0.0553507	0.611986	-0.613892	0.391527	-0.379516	0.592389	-0.869555	-0.519375	0.636431	-0.427683	-0.479636	0.340872	-0.624555
5.047	-0.515377	-0.611591	0.174635	-0.331223	0.233071	0.490439	0.418247	-0.515218	0.455686	-0.234501	-0.308174	-0.454886	-0.409766	0.890891	-0.342804		5.047	-0.304913	0.326756	0.855952	-0.187911	-0.421551	-0.287139	-0.380908	-0.183697	0.240598	0.523983	0.56024	-0.86943	-0.177038	-0.514356	-0.507838		5.046	0.658039	0.0158219	0.16956	0.726362	-0.738798	0.385869	-0.140842	0.577069	-0.848904	0.0997496	0.565887	-0.40684	0.106374	-0.28808	-0.646126
5.088	-0.653391	-0.681425	0.317854	-0.313082	0.464366	0.609363	0.284805	-0.30745	0.0854125	-0.386435	-0.360929	-0.655112	-0.219543	0.933109	-0.0575008		5.088	-0.379143	0.412402	0.801529	-0.38216	-0.548771	-0.484915	-0.441962	-0.176572	0.685833	0.75293	0.0297208	-0.771291	-0.455293	-0.629854	-0.161349		5.088	0.643601	0.513068	0.259814	0.885351	-0.718444	0.594744	-0.242919	0.490897	-0.587	0.413969	0.400985	-0.688489	0.133939	-0.451201	-0.536016
5.13	-0.728447	-0.797255	0.587263	-0.226581	0.724942	0.649756	-0.0584889	-0.113923	-0.250168	-0.59961	-0.347538	-0.816524	-0.09798	0.936119	0.0473505		5.13	-0.409008	0.501118	0.828655	-0.577202	-0.628723	-0.488151	-0.461008	-0.0437968	0.904625	0.851876	-0.485884	-0.628046	-0.696304	-0.704609	0.241855		5.13	0.596999	0.808039	0.320318	0.891933	-0.576519	0.521708	-0.350884	0.439676	-0.265349	0.522978	0.48765	-0.58439	0.154229	-0.470264	-0.401231
5.172	-0.736898	-0.924379	0.811539	0.0759292	0.894268	0.663359	-0.410866	-0.0210548	-0.525791	-0.771955	-0.409451	-0.900107	0.0711938	0.944482	0.153664		5.172	-0.512434	0.599908	0.871518	-0.712014	-0.689833	-0.456016	-0.567937	0.303788	0.918028	0.886134	-0.659318	-0.596494	-0.806799	-0.755239	0.537013		5.171	0.539746	0.947826	0.363532	0.980876	-0.427448	0.29749	-0.494294	0.582756	-0.0239981	0.596506	0.911127	-0.460826	0.275628	-0.446844	-0.378574
5.214	-0.635984	-0.990404	0.844193	0.40472	0.887826	0.629886	-0.649069	0.00169952	-0.716637	-0.843422	-0.482977	-0.903227	0.151773	0.951674	0.205784		5.214	-0.776076	0.681822	0.893436	-0.77451	-0.806856	-0.647756	-0.806175	0.724177	0.85152	0.902123	-0.72041	-0.68398	-0.85257	-0.853845	0.812943		5.213	0.271951	0.88606	0.408233	0.978133	-0.369991	-0.112792	-0.674001	0.332186	0.160087	0.716393	0.824729	-0.424286	0.329561	-0.413297	-0.360106
5.255	-0.498285	-0.988327	0.739922	0.629346	0.778671	0.543523	-0.611471	-0.0270729	-0.749987	-0.816126	-0.545208	-0.842868	0.211785	0.943903	0.254677		5.255	-0.930119	0.707956	0.875892	-0.772375	-0.831213	-0.802527	-0.918247	0.755353	0.750256	0.800927	-0.696981	-0.765083	-0.847784	-0.85087	0.802931		5.255	-0.142552	0.652329	0.505076	0.956303	-0.422151	-0.553891	-0.78819	-0.107784	0.26099	0.849727	0.524233	-0.474641	0.394245	-0.374201	-0.353142
5.297	-0.372507	-0.958695	0.658836	0.746661	0.700011	0.393003	-0.50536	-0.0340565	-0.652934	-0.778834	-0.575064	-0.774641	0.265043	0.941244	0.312945		5.297	-0.948348	0.679654	0.838721	-0.754107	-0.844525	-0.729952	-0.900248	0.749698	0.756069	0.645146	-0.599702	-0.746859	-0.827857	-0.803557	0.7338		5.296	-0.647126	0.527784	0.661069	0.947541	-0.547973	-0.642761	-0.772821	-0.521988	0.277205	0.790092	0.320696	-0.47328	0.470991	-0.326456	-0.361192
5.339	-0.275613	-0.923507	0.628091	0.818948	0.697595	0.180496	-0.194251	-0.159778	-0.377357	-0.750041	-0.597631	-0.729329	0.354922	0.925004	0.46006		5.339	-0.956392	0.663088	0.81441	-0.719156	-0.829317	-0.698643	-0.900901	0.744527	0.779939	0.572058	-0.518112	-0.710959	-0.804835	-0.74583	0.631274		5.338	-0.696747	0.508143	0.717131	0.949215	-0.388395	-0.727561	-0.666277	-0.505426	0.546757	0.696573	0.28826	-0.650774	0.529769	-0.491472	-0.200908
5.38	-0.185028	-0.895065	0.652757	0.869748	0.83442	0.0102631	0.168276	-0.2281	0.0130437	-0.712014	-0.631733	-0.733496	0.518394	0.915397	0.790734		5.38	-0.944912	0.640033	0.773716	-0.730877	-0.80552	-0.653663	-0.890179	0.772885	0.77971	0.490283	-0.523887	-0.685875	-0.861552	-0.643033	0.792054		5.38	-0.690073	0.48027	0.751997	0.932893	-0.385234	-0.676986	-0.599804	-0.440184	0.661122	0.603356	0.257875	-0.702667	0.574479	-0.540609	-0.166481
5.422	-0.101299	-0.832064	0.53633	0.805512	0.682355	0.0265106	0.301672	-0.239271	0.224943	-0.463272	-0.741497	-0.512295	0.21974	0.966896	0.35499		5.422	-0.912631	0.646665	0.675575	-0.702982	-0.645863	-0.636994	-0.829846	0.830699	0.62399	0.445727	-0.644015	-0.719512	-0.868243	-0.444508	0.363601		5.422	-0.70263	0.476616	0.775514	0.896419	-0.624354	-0.612142	-0.552731	-0.417037	0.823986	0.509923	0.257854	-0.771906	0.586381	-0.707192	-0.346216
5.464	0.21207	-0.163803	0.916102	-0.417404	0.856631	-0.113402	0.421265	-0.271824	0.401138	-0.0942194	-0.300462	0.127983	-0.401103	0.967093	-0.468961		5.464	-0.682832	0.341573	0.442509	-0.508896	-0.439701	-0.648201	-0.802171	0.945944	0.119611	0.2816	-0.601765	-0.230004	-0.815622	-0.123557	-0.0140756		5.463	-0.701947	0.431022	0.79023	0.846966	-0.775329	-0.564772	-0.462807	-0.475731	0.800053	0.380929	0.29747	-0.81371	0.571396	-0.722	-0.47702
5.505	0.719226	-0.114471	0.90901	-0.293576	0.814539	0.00317633	0.741294	-0.339989	0.698149	-0.0148964	-0.246628	0.256287	-0.281154	0.948853	-0.351614		5.506	0.269333	-0.461904	0.109396	0.254287	-0.611343	-0.474186	-0.645202	0.970505	-0.393325	-0.108564	-0.437004	0.183362	-0.644633	-0.00823866	-0.392124		5.505	-0.566665	0.172103	0.775002	0.79876	-0.700691	-0.573759	-0.332799	-0.450182	0.837534	0.136134	0.205428	-0.622409	0.516507	-0.662875	-0.456278
5.547	0.801897	0.471119	0.75133	-0.213063	0.856628	0.229728	0.575236	-0.258307	0.581653	0.189864	-0.289238	0.526449	-0.183893	0.905244	-0.276835		5.547	0.454207	-0.494486	0.320938	0.388367	-0.69199	-0.0857033	-0.227078	0.921344	-0.73318	-0.579497	-0.0548467	0.239405	-0.245708	-0.252098	-0.651295		5.547	-0.456631	-0.0280659	0.830123	0.758181	-0.279026	-0.583987	-0.24059	-0.37537	0.81239	-0.0607099	0.121941	-0.861303	0.533774	-0.247369	-0.228524
5.589	0.168739	0.628342	0.390415	0.0515263	0.731944	0.401237	0.520723	0.0989074	0.0816837	0.336401	-0.218755	0.377766	0.014075	-0.049799	-0.14689		5.589	0.541892	-0.153954	0.529642	0.459084	-0.71225	0.240539	0.222094	0.814909	-0.81948	-0.0270402	0.280856	-0.275338	0.199397	-0.647812	-0.73763		5.588	-0.479607	-0.0489367	0.735657	0.656006	-0.174218	-0.537095	-0.1018	-0.350447	0.660073	-0.294127	0.132159	-0.366033	0.0838143	0.310863	-0.180501
5.631	0.00497911	0.628215	0.187726	-0.523895	0.431052	0.361054	0.373758	-0.130065	-0.152078	0.137476	-0.467011	0.0691584	-0.0645358	0.0231424	-0.568945		5.631	0.619904	0.132643	0.698715	0.517507	-0.736042	0.29991	0.528494	0.965516	-0.746795	0.372477	0.376934	-0.579686	0.36034	-0.855287	-0.676525		5.63	-0.58225	0.131337	-0.154765	0.602907	-0.859833	-0.571499	0.148706	-0.379625	0.435866	-0.404587	0.218043	-0.219044	-0.518323	0.40803	-0.383097
5.672	-0.213988	0.567824	0.107331	-0.429891	0.207392	0.0930585	0.430106	0.0900761	-0.107032	0.0277183	-0.384082	-0.246908	0.0335887	0.0604478	-0.369205		5.672	0.706043	0.293484	0.775291	0.658695	-0.660455	0.33796	0.762405	0.973668	-0.697687	0.573348	0.442374	-0.729998	0.696693	-0.861486	-0.719278		5.672	-0.584656	0.294167	-0.456068	0.848407	-0.862673	-0.647647	0.476789	-0.496495	0.539815	-0.475644	0.326763	-0.289017	-0.667826	0.511505	-0.595969
5.714	0.0170651	0.528246	0.151124	0.0802494	-0.0892368	0.118458	0.456475	0.107722	0.0041011	-0.139371	-0.335592	-0.498819	0.517758	0.180586	0.116253		5.714	0.819164	0.43062	0.825385	0.833927	-0.623707	0.390892	0.939623	0.960065	-0.705904	0.663924	0.563778	-0.79556	0.955246	-0.809757	-0.820532		5.714	-0.643693	0.0336721	-0.466525	0.950414	-0.892391	-0.562805	0.728228	-0.615091	0.632179	-0.389854	0.0167706	-0.110137	-0.521418	0.526889	-0.746477
5.756	-0.155857	0.188288	0.613289	0.204399	-0.187275	0.255194	-0.155491	0.271085	-0.11374	-0.266429	-0.154686	-0.68799	0.0774903	0.2935	0.0568		5.756	0.83015	0.598641	0.857369	0.867313	-0.460804	0.531399	0.948823	0.948248	-0.475779	0.758988	0.738119	-0.427766	0.977739	-0.512432	-0.518774		5.755	-0.705864	0.497248	-0.399781	0.954891	-0.883043	-0.603844	0.871205	-0.675869	0.669025	-0.382483	0.619897	-0.34651	-0.330975	0.509375	-0.72803
5.797	0.170043	-0.104585	0.234022	0.0647611	0.160349	0.00688355	-0.13681	0.459514	-0.00772294	-0.251307	-0.025265	-0.7747	0.0545158	0.26608	0.0237882		5.797	0.849743	0.739281	0.882271	0.879418	-0.420866	0.730485	0.953967	0.963778	-0.419756	0.874295	0.845608	-0.360712	0.975109	-0.447844	-0.447245		5.797	-0.634293	0.924384	0.0784228	0.935005	-0.636174	-0.568738	0.675176	-0.703198	0.681625	0.0977682	0.828922	-0.404569	0.0203652	0.335848	-0.706661
5.839	0.049993	-0.2255	0.430801	-0.0425791	0.353161	-0.0925211	-0.146826	0.471304	0.0207323	-0.287533	-0.0226031	-0.791946	0.000285203	0.353604	-0.011856		5.839	0.857825	0.811299	0.897783	0.876817	-0.376302	0.853503	0.949772	0.973466	-0.366731	0.940089	0.890848	-0.310992	0.971169	-0.397491	-0.397375		5.839	-0.700728	0.933754	0.365318	0.94011	-0.70175	-0.649898	0.2951	-0.75032	0.698635	0.413219	0.877594	-0.510314	0.380564	0.0353107	-0.746871
5.881	-0.27619	-0.391903	0.64517	0.241415	0.581374	0.180226	-0.35465	0.251471	-0.253059	-0.410634	-0.00167048	-0.905349	0.19377	0.508698	0.144246		5.881	0.864691	0.842583	0.899598	0.870114	-0.329863	0.94805	0.951355	0.966312	-0.313887	0.974637	0.930376	-0.273124	0.963696	-0.349446	-0.353208		5.88	-0.746155	0.906356	0.726156	0.886281	-0.683315	-0.557815	-0.262062	-0.836286	0.756499	0.674795	0.663843	-0.443735	0.706888	-0.347818	-0.80508
5.923	-0.401487	-0.549126	0.680816	0.151118	0.568139	0.372544	-0.484319	0.35344	-0.70181	-0.451832	-0.0339808	-0.592177	0.107202	0.519996	-0.11796		5.923	0.840544	0.847836	0.887286	0.855875	-0.274561	0.963696	0.949616	0.955992	-0.252977	0.974602	0.96285	-0.227885	0.972439	-0.299681	-0.29602		5.922	-0.504603	0.751725	0.767188	0.551538	-0.423634	-0.682233	-0.736012	-0.947107	0.829588	0.86391	0.715173	-0.540027	0.863441	-0.627253	-0.859534
5.964	-0.308133	-0.642002	0.80893	0.285601	-0.0847215	0.284197	-0.288683	0.317082	-0.490106	-0.490144	-0.272373	-0.216909	0.266032	-0.323514	-0.207843		5.964	0.700364	0.784376	0.106583	0.793926	-0.191093	0.829579	0.460885	0.852662	-0.159687	-0.00792546	0.948421	-0.146758	0.0724441	-0.0385412	-0.225925		5.964	-0.524341	0.823244	0.713667	0.595641	-0.489272	-0.690045	-0.663516	-0.941044	0.847374	0.811261	0.741203	-0.608529	0.848545	-0.673781	-0.894729
6.006	-0.168749	-0.658165	0.67171	0.234063	-0.138808	0.273712	-0.511912	0.203911	-0.215251	-0.524284	-0.169619	-0.0679496	0.247357	-0.408238	-0.279895		6.006	0.460657	0.738104	0.0142521	0.639475	0.0140505	0.507882	0.36851	0.581632	-0.0383809	-0.0523167	0.915128	-0.0235739	0.0294092	-0.0178488	-0.118517		6.006	-0.49406	0.898206	0.700916	0.647017	-0.542535	-0.612484	-0.486587	-0.870599	0.843228	0.806367	0.769309	-0.645837	0.83231	-0.635174	-0.900752
6.048	-0.119418	-0.759564	-0.0494134	0.194534	-0.197282	0.444027	-0.354252	0.233278	-0.207757	-0.262246	-0.00812622	0.0999438	-0.0646848	0.0264363	-0.317624		6.048	0.165061	0.663775	-0.0218224	0.498793	0.118872	0.0512237	0.243051	0.248801	0.0457639	-0.157703	0.829623	0.175193	-0.0389303	0.00284895	0.0147701		6.047	-0.393005	0.963968	0.769158	0.713308	-0.578139	-0.460366	-0.316351	-0.703067	0.805603	0.833202	0.78907	-0.644542	0.881628	-0.607581	-0.854954
6.089	-0.52483	-0.656632	0.0536761	-0.149365	-0.0178725	0.476111	-0.381819	0.431661	-0.303917	-0.267461	0.139124	0.0830236	-0.150246	0.066448	-0.38229		6.089	0.0182383	0.800469	-0.0172674	0.791042	0.136204	-0.344212	0.202314	-0.028479	0.0657644	-0.191315	0.651586	0.341071	-0.0792922	0.00393841	0.255708		6.089	-0.224248	0.993968	0.871852	0.772241	-0.584402	-0.263196	-0.193534	-0.497051	0.753533	0.861712	0.775173	-0.601888	0.917955	-0.590975	-0.751369
6.131	-0.527883	-0.584794	0.125776	-0.307137	0.132322	0.458173	-0.425477	0.481685	-0.35099	-0.260085	0.191739	0.0483643	-0.230377	0.136519	-0.447888		6.131	-0.341365	0.853926	0.157393	0.0193941	0.568692	-0.620375	0.152338	0.0682357	0.0654195	-0.174869	0.055955	0.418915	-0.0883463	0.00342939	0.37546		6.131	0.125099	0.95625	0.938446	0.811123	-0.530378	0.0545331	0.0822874	-0.111144	0.535406	0.864057	0.745449	-0.527148	0.923072	-0.548103	-0.611017
6.173	-0.464005	-0.537528	0.188106	-0.368885	0.171123	0.281553	-0.493989	0.577252	-0.428108	-0.29124	0.412119	0.0664682	-0.327981	0.226693	-0.501705		6.173	-0.444574	0.78934	0.268074	-0.419796	0.439169	-0.80201	0.0953847	0.25734	0.124218	-0.129572	-0.461187	0.247666	-0.0918623	0.0216927	0.285387		6.172	0.55704	0.847543	0.919409	0.809692	-0.419174	0.397281	0.368376	0.424858	0.32083	0.839488	0.683833	-0.433162	0.851966	-0.502228	-0.537105
6.215	-0.457189	-0.0578258	0.366286	-0.292954	0.316603	-0.0901903	-0.593611	0.510119	-0.470833	-0.149816	-0.284244	0.303459	-0.432858	0.347182	-0.624187		6.215	-0.528518	0.613058	0.527145	-0.524161	-0.570749	-0.940616	0.0264187	0.246139	0.576787	-0.0495577	-0.52263	-0.791038	-0.10766	0.122469	0.645278		6.214	0.691689	0.70096	0.825819	0.781197	-0.462976	0.474517	0.37307	0.700754	-0.0547338	0.799598	0.605961	-0.553288	0.74888	-0.618568	-0.555904
6.256	-0.390647	0.0963537	0.356752	-0.332536	0.318167	-0.277254	-0.722294	0.622543	-0.510203	0.0973641	-0.149313	0.575229	-0.721337	0.487409	-0.732437		6.256	-0.564426	0.538091	0.667444	-0.0136488	-0.444371	-0.961983	-0.0589548	-0.231163	0.915506	0.0431527	-0.032658	-0.920888	-0.0804686	-0.00828284	-0.0910446		6.256	0.654278	0.568648	0.717261	0.742531	-0.544645	0.474613	0.24971	0.70027	-0.343379	0.729572	0.517403	-0.743446	0.662389	-0.763562	-0.538926
6.298	-0.634656	0.428111	0.487474	-0.386874	0.366938	-0.527714	-0.765548	0.671399	-0.534821	0.298963	-0.253157	0.626429	-0.823466	0.582635	-0.743842		6.298	0.508985	-0.045648	0.131016	-0.607732	0.223459	-0.84652	-0.16877	-0.694153	0.886543	0.149402	0.310181	-0.885992	-0.00689239	-0.137965	-0.547556		6.298	0.538852	0.435624	0.59324	0.655588	-0.426376	0.396436	-0.00046771	0.404774	-0.0170652	0.619565	0.368097	-0.69431	0.613909	-0.856261	-0.495757
6.34	-0.69388	0.125713	0.51614	-0.410752	0.40236	0.147594	-0.647288	0.621442	-0.524877	0.0639801	-0.134948	0.395093	-0.795854	0.586834	-0.757117		6.34	0.282629	0.0122844	0.143489	-0.510231	0.178945	-0.732674	-0.252819	-0.731771	0.807936	0.274741	0.368649	-0.839852	0.0448562	-0.259547	-0.643707		6.339	0.479788	0.338745	0.502164	0.56729	-0.163142	0.33071	-0.235646	0.154636	0.604462	0.493549	0.177783	-0.351621	0.556325	-0.768715	-0.395896
6.381	-0.620869	0.107171	0.485472	-0.409005	0.403014	0.105071	-0.451715	0.408224	-0.3612	0.122955	-0.333185	0.414904	-0.741236	0.536604	-0.895094		6.381	0.297908	0.0333123	0.123985	-0.532594	0.197042	-0.628004	-0.319742	-0.626802	0.717213	0.458052	0.239312	-0.82252	0.0970821	-0.350696	-0.602085		6.381	0.413047	0.146164	0.40837	0.473157	0.0492675	0.138877	-0.449533	-0.0892348	0.860757	0.210723	-0.60936	0.150302	0.46367	-0.552052	-0.328437
6.423	-0.640663	0.31231	0.443253	-0.42388	0.506241	-0.777684	-0.371064	0.362573	-0.361992	0.1661	-0.135356	0.0982418	-0.685919	0.587287	-0.94333		6.423	0.275116	0.0468534	0.120855	-0.558113	0.221813	-0.468032	-0.356331	-0.48212	0.515192	0.673119	0.0561176	-0.75925	0.128901	-0.441974	-0.543651		6.423	0.732978	-0.229804	-0.269256	0.268654	0.617754	0.149279	-0.633971	-0.320547	0.926051	0.156851	-0.781296	0.19361	0.333292	-0.576946	-0.384147
6.465	-0.54815	0.351859	0.394783	-0.33999	0.51048	-0.341239	-0.241406	0.170888	-0.241205	0.147075	-0.0945286	0.0356944	-0.708883	0.668864	-0.906978		6.465	0.24312	-0.124631	-0.3952	-0.57177	0.256942	-0.106538	-0.246093	-0.429345	0.51734	0.14805	0.0186242	-0.534907	0.649707	-0.569992	-0.539211		6.464	0.835519	0.00798908	-0.768169	-0.244689	0.790571	0.264592	-0.661658	-0.626488	0.949668	0.200639	-0.740334	0.274333	0.310136	-0.591501	-0.626803
6.507	-0.536889	0.393286	0.342894	-0.141092	0.433216	-0.224414	-0.19458	0.0424998	-0.278217	0.138546	-0.0232841	-0.0453789	-0.966861	0.836475	-0.748771		6.507	0.381886	0.12566	-0.231845	-0.590417	0.42603	0.405125	-0.118267	-0.489361	0.600107	0.484712	-0.0842981	0.167415	0.545563	-0.338304	-0.582363		6.506	0.719285	0.233792	-0.847477	-0.598957	0.716208	0.437756	-0.569403	-0.6465	0.966984	0.115219	-0.716878	0.437985	0.405666	-0.530794	-0.658557
6.548	-0.446577	0.43185	0.618567	0.823297	0.323689	-0.253556	-0.306752	-0.552606	-0.47308	0.293432	0.477042	-0.141954	0.62239	0.769667	0.423615		6.548	0.350522	0.174516	-0.202567	-0.53733	0.340371	0.739863	0.0649639	-0.63714	0.690836	0.639707	-0.393956	0.677803	0.255135	-0.00496416	-0.742805		6.548	0.594305	0.480096	-0.790454	-0.826347	0.631226	0.545614	-0.511431	-0.583599	0.969349	-0.0377368	-0.72035	0.569464	0.518155	-0.487085	-0.646054
6.59	0.155256	-0.202984	0.494663	0.420483	0.230855	-0.595731	-0.398768	-0.594221	-0.266389	0.373664	0.514169	-0.373894	0.576619	0.382887	0.12135		6.59	0.325666	0.235148	0.070258	-0.500555	0.301987	0.860262	0.661467	-0.754253	0.786173	0.893723	-0.681234	0.869545	-0.346464	0.694689	-0.837115		6.589	0.454761	0.740023	-0.600598	-0.887174	0.493876	0.597979	-0.513025	-0.566465	0.976392	-0.181724	-0.788158	0.623082	0.503497	-0.480017	-0.622043
6.632	-0.133253	-0.174758	-0.0757008	0.291888	0.1417	-0.532697	0.948398	-0.238396	-0.114819	-0.38402	0.501949	-0.43578	-0.0237425	-0.0762204	0.00784277		6.632	-0.672754	0.601868	0.517931	-0.53544	0.626624	0.0929795	0.123347	-0.0957815	0.00213664	0.958909	-0.776068	0.921671	-0.614802	0.867922	-0.859497		6.631	0.0393782	0.797513	-0.0374139	-0.660998	0.140742	-0.166619	-0.617199	-0.588914	0.970261	0.235594	-0.301292	-0.013808	0.378452	-0.531903	-0.634082
6.673	-0.145041	-0.29842	-0.0867323	0.191899	0.107824	-0.381734	0.819839	-0.283644	-0.0909763	-0.418678	0.412527	-0.49986	-0.0340241	-0.0933375	-0.0699507		6.673	-0.561638	0.44973	0.341592	-0.518669	0.525786	0.418388	0.524584	-0.140736	0.258822	0.97634	-0.77103	0.93105	-0.663149	0.900586	-0.849978		6.673	-0.650561	0.761868	0.509629	0.138344	-0.557604	-0.673849	-0.58788	-0.668143	0.97771	0.321193	0.506879	-0.613699	0.283471	-0.510972	-0.68794
6.715	0.00443941	-0.270915	-0.140158	0.01112	-0.0262636	-0.229864	0.704739	-0.330032	-0.222186	-0.464172	0.294195	-0.530251	-0.0668132	-0.0480358	0.0482803		6.715	-0.470096	0.351062	0.207519	-0.530204	0.468045	0.59701	0.739791	-0.00255621	0.394587	0.962239	-0.631853	0.925003	-0.449947	0.848186	-0.806026		6.715	-0.93659	0.78456	0.539003	0.718942	-0.856693	-0.73689	-0.607092	-0.775522	0.972768	0.393669	0.710221	-0.714467	0.440902	-0.581096	-0.763148
6.757	0.15918	-0.312838	-0.107314	-0.309663	-0.169644	-0.0422138	0.577025	-0.412122	-0.434568	-0.443607	0.100536	-0.450893	-0.061393	-0.0837053	0.450694		6.757	-0.390656	0.2422	0.104576	-0.512602	0.448177	0.762158	0.834803	0.137975	0.40341	0.955851	-0.302083	0.78088	-0.0558173	0.595007	-0.737894		6.756	-0.985296	0.639879	0.586384	0.821507	-0.879014	-0.646148	-0.666911	-0.811747	0.935201	0.453092	0.761839	-0.733514	0.625368	-0.710369	-0.790769
6.798	0.29109	-0.201914	-0.129081	-0.529434	-0.323036	0.183179	0.35596	-0.596667	-0.582197	-0.43502	-0.246841	-0.468491	0.0841973	-0.0261878	0.909974		6.798	-0.244901	0.215385	0.106819	-0.46509	0.122477	0.875076	0.906818	0.318116	-0.537949	0.959754	0.0124331	-0.443499	0.245729	-0.657978	-0.612658		6.798	-0.997022	0.426095	0.596405	0.541212	-0.695865	-0.456854	-0.649389	-0.572057	0.742759	0.536284	0.800834	-0.772756	0.696257	-0.856007	-0.81731
6.84	0.473272	-0.000882211	-0.1609	-0.681201	-0.523752	0.426771	0.0969872	-0.73746	-0.705327	-0.423939	-0.313966	-0.49048	0.087562	-0.00745715	0.929234		6.84	-0.140752	0.17593	0.0957433	-0.395756	0.129392	0.929003	0.952036	0.505592	-0.262888	0.943917	0.28924	-0.263624	0.468681	-0.242481	-0.498388		6.84	-0.772881	0.53521	0.705831	0.431513	-0.809803	-0.307246	-0.522566	-0.129975	0.626223	0.620508	0.837847	-0.811333	0.647713	-0.917411	-0.738947
6.882	0.68096	0.28225	-0.181074	-0.82138	-0.708288	0.642843	-0.155912	-0.779971	-0.737416	-0.399709	-0.500179	-0.592502	0.156684	0.0108094	0.898563		6.882	0.600739	0.543389	0.611678	0.158265	0.0784722	0.931055	0.972123	0.641658	-0.175525	0.958987	0.518271	-0.244754	0.63074	-0.186249	-0.448026		6.881	-0.825675	0.701609	0.75845	0.19975	-0.848581	-0.486541	-0.643108	0.114846	0.788987	0.700133	0.669824	-0.834247	0.404826	-0.906778	-0.327929
6.924	0.818141	0.403017	-0.105167	-0.799213	-0.847227	0.687982	-0.30648	-0.699363	-0.728399	-0.414669	-0.387307	-0.505969	0.240309	-0.0601188	0.693173		6.924	0.492845	0.583063	0.581397	0.30013	0.352928	0.82928	0.963164	0.652787	0.950839	0.936858	0.738048	0.636715	0.740911	0.842578	0.479025		6.923	-0.747132	0.807034	0.809816	-0.242689	-0.908448	-0.596766	-0.697903	0.256657	0.709813	0.764774	0.22808	-0.822522	-0.00319076	-0.863895	0.243696
6.965	0.823471	0.675127	0.201593	-0.386465	-0.892978	0.78528	-0.0202621	-0.346886	-0.705507	-0.0393873	-0.234745	-0.580862	0.683337	-0.397711	0.164571		6.965	0.492596	0.606913	0.623508	0.384374	0.345412	0.750607	0.779016	0.58225	0.392348	0.949008	0.85887	0.537024	0.821529	0.739263	0.454915		6.965	0.0039378	0.406789	0.437978	-0.592229	-0.721838	-0.553315	-0.658835	0.141423	0.476577	0.76751	-0.102385	-0.763085	-0.166116	-0.833862	0.512819
7.007	0.743803	0.831431	0.279736	-0.0348268	-0.872041	0.826977	0.0381933	-0.0527288	-0.67913	0.0779203	-0.0393593	-0.641431	0.773096	-0.49369	-0.215795		7.007	0.574588	0.635365	0.657122	0.455856	0.330645	0.775653	0.810954	0.63645	0.213613	0.948252	0.938987	0.445469	0.858777	0.541205	0.391989		7.007	0.0739735	0.42012	0.498595	-0.654108	-0.728357	-0.45906	-0.630703	0.0324343	0.253479	0.769633	-0.356858	-0.671952	-0.469782	-0.80618	0.791184
7.049	0.640697	0.889265	0.308694	0.109951	-0.827872	0.813472	0.0860569	0.0815836	-0.653528	0.160332	0.0727365	-0.662661	0.808573	-0.555094	-0.396227		7.049	0.666909	0.664526	0.543413	0.491865	0.302405	0.802228	0.712261	0.678207	0.0618372	0.801893	0.955204	0.339037	0.74791	0.139892	0.290404		7.048	0.162535	0.421083	0.547891	-0.735928	-0.763622	-0.370992	-0.558847	-0.0537121	0.0755415	0.783089	-0.444968	-0.602145	-0.679116	-0.794064	0.923386
7.09	0.729593	0.653405	0.359702	0.230243	-0.938239	0.992904	0.142365	0.141045	-0.631256	0.0864176	0.108621	-0.54603	0.840244	-0.601913	-0.51119		7.09	0.752727	0.672705	0.35186	0.496949	0.256687	0.778963	0.408958	0.663556	-0.0561814	0.683476	0.964963	0.199732	0.792659	-0.0780506	0.120902		7.09	0.276465	0.422282	0.593167	-0.831769	-0.789354	-0.301737	-0.4011	-0.135853	-0.10546	0.759737	-0.461761	-0.520486	-0.772293	-0.803668	0.950886
7.132	0.84159	0.572005	0.454405	0.302063	-0.918623	0.786624	0.688573	0.597402	-0.955048	0.806137	0.882056	-0.7517	0.88263	-0.694905	-0.591388		7.132	0.836717	0.829451	0.457341	0.636639	0.242761	0.818571	0.537873	0.727333	-0.204683	0.732999	0.937576	0.0875571	0.744682	-0.11517	-0.0216477		7.132	0.408418	0.399003	0.639133	-0.912738	-0.691793	-0.239007	-0.285499	-0.233323	-0.24266	0.737327	-0.443866	-0.345323	-0.793571	-0.668044	0.805929
7.174	0.708479	0.478667	0.384939	0.306263	-0.862925	0.917813	0.858356	0.839355	-0.912221	0.853261	0.877357	-0.699885	0.930734	-0.709083	-0.68674		7.174	0.823075	0.765442	0.433592	0.616199	0.167731	0.523142	0.529991	0.416356	-0.241567	0.50027	0.962859	-0.0179582	0.479347	-0.122103	-0.100994		7.173	0.522432	0.386465	0.641231	-0.909146	-0.585317	-0.196386	-0.165104	-0.318601	-0.282658	0.777581	-0.500338	-0.238215	-0.778584	-0.511997	0.404889
7.216	0.821471	0.625184	0.684881	0.736234	-0.795658	0.940781	0.930696	0.884587	-0.633154	0.904518	0.830131	-0.433391	0.92412	-0.604705	-0.795796		7.216	0.695304	0.414006	0.367821	0.599186	0.0859463	-0.1517	0.527795	0.113019	-0.244711	-0.0168296	0.77574	-0.100852	0.27907	-0.12351	-0.158505		7.215	0.575804	0.414138	0.594153	-0.791257	-0.616242	-0.11909	-0.0423541	-0.420752	-0.357053	0.835929	-0.609888	-0.298873	-0.741384	-0.474168	0.25638
7.257	0.833238	0.715008	0.782498	0.862174	-0.374571	0.964104	0.944243	0.774654	-0.0555602	0.937187	0.704455	0.0525989	0.835653	-0.130348	-0.624373		7.257	0.566054	0.401415	0.297353	0.55593	0.0131204	-0.268685	0.527476	-0.112044	-0.249854	-0.0811935	0.761241	-0.137316	0.130942	-0.123695	-0.208606		7.257	0.572685	0.598553	0.403478	-0.585593	-0.2866	0.25752	0.0453439	-0.526843	-0.200821	0.663351	-0.675187	-0.229492	-0.661507	0.351808	-0.202788
7.299	0.754959	0.693404	0.726502	0.766469	-0.131374	0.981645	0.933933	0.520386	0.306133	0.954957	0.491069	0.327055	0.593284	0.23328	-0.609342		7.299	0.430028	0.176345	0.227696	0.51126	-0.0564243	-0.312511	0.528147	-0.291433	-0.253907	-0.160872	0.403429	-0.100657	0.0322442	-0.125269	-0.263165		7.299	0.53422	0.575802	-0.000978296	-0.356085	-0.279295	0.585957	-0.0581452	-0.600361	-0.236559	0.0542139	-0.409695	-0.256481	-0.526771	0.424384	-0.335182
7.341	0.588121	0.58064	0.647106	0.634518	-0.152955	0.990013	0.916207	0.162251	0.464311	0.945998	0.164476	0.461223	0.261594	0.380517	-0.764907		7.341	0.303079	0.191239	0.164035	0.458944	-0.11162	-0.44464	0.529832	-0.467844	-0.253215	-0.230163	0.472281	-0.141023	-0.05792	-0.124116	-0.319138		7.34	0.429147	0.626432	-0.0994195	-0.163294	-0.272087	0.255195	-0.182931	-0.360226	-0.238732	-0.100656	0.0573438	-0.299784	-0.614597	0.480877	-0.507039
7.382	0.213821	0.247536	0.496686	0.556515	-0.286669	0.991968	0.941876	-0.24897	0.628955	0.954768	-0.224302	0.600523	-0.0371276	0.459072	-0.8819		7.382	0.2559	-0.167243	0.187759	0.331436	-0.769986	-0.564458	0.532043	-0.662073	-0.251858	-0.292835	0.519887	-0.177698	-0.153756	-0.122758	-0.385581		7.382	0.41246	0.675152	-0.113113	-0.0434741	-0.268947	0.915827	-0.163217	-0.1068	-0.254066	-0.196612	0.0355502	-0.379201	-0.71796	0.576448	-0.665119
7.424	0.0523663	0.0876965	0.439665	0.529332	-0.365011	0.988412	0.900865	-0.57104	0.717595	0.91512	-0.543449	0.670664	-0.26735	0.476269	-0.923003		7.424	0.304412	-0.0426986	0.18583	-0.369555	0.0489717	-0.582091	0.536071	-0.857184	-0.698646	-0.301112	0.409664	0.532373	-0.260181	-0.0791694	0.798113		7.424	0.926977	0.869905	-0.100691	-0.00341379	-0.251268	0.946038	-0.374802	0.225238	-0.462315	-0.211953	0.297273	-0.440378	-0.661183	0.734947	-0.758065
7.466	-0.922494	-0.913454	-0.833596	0.889107	-0.794222	0.979447	0.920069	-0.745354	0.773552	0.931114	-0.741603	0.717633	-0.556685	0.626427	-0.837964		7.466	0.419936	0.0743381	0.235331	-0.608691	-0.0315869	-0.522861	0.607494	-0.750324	-0.683386	-0.302675	0.203679	0.545878	-0.39035	-0.284032	0.696703		7.465	-0.385732	0.282068	0.765265	0.432791	0.315346	0.633468	-0.726392	0.348313	-0.777838	0.00673912	0.60548	-0.342197	-0.109997	0.811275	-0.562341
7.508	-0.807941	-0.800378	-0.606997	0.963779	-0.648274	0.962408	0.837531	-0.814101	0.808638	0.838729	-0.831434	0.748034	-0.586929	0.696181	-0.732416		7.507	0.455994	0.189935	0.288689	-0.740784	-0.171501	-0.450914	0.637535	-0.654418	-0.635339	-0.30284	0.0108096	0.411373	-0.518863	-0.46895	0.667265		7.507	-0.611881	0.563675	0.799424	0.556412	0.462838	-0.189742	-0.901917	-0.0549266	-0.906187	0.530077	0.80271	0.18543	0.283525	0.850669	-0.117161
7.549	-0.778166	-0.695329	-0.315096	0.949524	-0.430421	0.909724	0.550522	-0.888414	0.825706	0.589414	-0.860365	0.737602	-0.422189	0.675811	-0.600942		7.549	0.459726	0.291161	0.323783	-0.8305	-0.352848	-0.380687	0.617351	-0.568834	-0.519198	-0.291754	-0.178689	0.150934	-0.614506	-0.481957	0.720406		7.549	-0.695934	0.680473	0.789542	0.667732	0.488384	-0.624629	-0.916315	-0.372853	-0.860224	0.847882	0.844987	0.44722	0.571412	0.727376	0.206288
7.591	-0.626111	-0.611879	-0.233115	0.888851	-0.088738	0.916108	0.450097	-0.884069	0.723815	0.514482	-0.836426	0.577098	-0.337711	0.582892	-0.364096		7.591	0.448777	0.401183	0.359711	-0.844303	-0.439061	-0.31964	0.934302	-0.506736	-0.446017	-0.262608	-0.350223	-0.0511065	-0.440058	-0.361265	0.805123		7.59	-0.756617	0.722869	0.765308	0.770826	0.465518	-0.747245	-0.858661	-0.609928	-0.794205	0.959175	0.886797	0.446158	0.781994	0.568887	0.358188
7.633	-0.493831	-0.642563	-0.00216919	0.880789	0.210446	0.853054	0.275541	-0.816748	0.537604	0.308484	-0.837805	0.256453	-0.12211	0.491206	-0.0417265		7.633	0.424768	0.531929	0.421539	-0.877926	-0.523831	-0.241487	0.984619	-0.418063	-0.411776	-0.230776	-0.485824	-0.188315	-0.419788	-0.427047	0.817916		7.632	-0.788293	0.720329	0.545566	0.828061	0.434952	-0.71631	-0.587363	-0.738808	-0.733265	0.925162	0.966796	0.374926	0.862844	0.314463	0.397171
7.674	-0.375837	-0.689198	-0.0450154	0.883175	0.661525	0.787295	0.174421	-0.725508	0.143768	0.25981	-0.835968	-0.247049	-0.0746184	0.310799	0.488615		7.674	0.609321	0.676082	0.552607	-0.908177	-0.583051	-0.147544	0.725795	-0.51482	-0.347375	-0.0972833	-0.615681	-0.333867	-0.492057	-0.391215	0.820425		7.674	-0.811334	0.769478	0.407313	0.736676	0.397259	-0.694972	-0.377871	-0.651211	-0.702114	0.776194	0.956547	0.326081	0.898706	0.170111	0.309821
7.716	-0.221521	-0.782866	0.364204	0.900337	0.903483	0.610364	0.354373	-0.588854	-0.161018	-0.0824571	-0.838443	-0.692117	0.185403	0.640907	0.818954		7.716	0.534189	0.806044	0.737281	-0.929445	-0.641882	-0.0483146	0.940925	-0.453089	-0.267951	0.230605	-0.723753	-0.4461	-0.65812	-0.37287	0.824647		7.716	-0.823233	0.815547	0.448743	0.612209	0.35293	-0.685543	-0.363734	-0.514538	-0.738455	0.801275	0.887641	0.289869	0.978459	0.146761	0.214938
7.758	0.223024	-0.888547	0.615551	0.825445	0.972526	0.0890869	-0.0372531	-0.215828	0.0824847	-0.596718	-0.832558	-0.904613	0.706421	0.725254	0.88421		7.758	0.834551	0.961845	0.828996	-0.91274	-0.717449	0.818109	0.98871	-0.785391	-0.495572	0.823088	-0.805149	-0.520047	-0.788359	-0.455107	0.779996		7.757	-0.856663	0.835296	0.519455	0.497169	0.701501	-0.715387	-0.41877	-0.409672	-0.962569	0.820482	0.798374	0.533932	0.721036	0.273826	0.259559
7.799	0.828852	-0.825458	0.0306631	0.548507	0.882968	-0.659689	-0.0650334	0.285862	0.686564	-0.347505	-0.774025	-0.952479	0.608708	0.390715	0.819596		7.799	0.844033	0.922329	0.870173	-0.823396	-0.797117	0.835666	0.948611	-0.647747	-0.607566	0.871922	-0.677168	-0.539399	-0.781601	-0.64301	0.843583		7.799	-0.836756	0.734428	0.550077	0.502638	0.585978	-0.631515	-0.443613	-0.402862	-0.901213	0.758818	0.906962	0.282994	0.706077	0.178559	0.0683768
7.841	0.956116	-0.88154	-0.0606036	0.507965	0.933159	-0.888272	-0.0567066	0.44983	0.905487	-0.196468	-0.697191	-0.959379	0.552169	0.216273	0.724305		7.841	0.874109	0.870051	0.957583	-0.757176	-0.806504	0.846892	0.800505	-0.41985	-0.558595	0.931554	-0.560142	-0.485276	-0.795028	-0.74147	0.865685		7.841	-0.803178	0.574592	0.547989	0.474719	0.176655	-0.498922	-0.450535	-0.382452	-0.46292	0.68793	0.931421	-0.532235	0.718537	-0.244479	-0.571705
7.883	0.939277	-0.887501	0.265202	0.429679	0.917949	-0.916298	0.531357	0.407101	0.971765	-0.437997	-0.614474	-0.95126	0.228136	0.57138	0.544134		7.883	0.569595	0.758094	0.878303	-0.737325	-0.891912	0.168945	0.205481	-0.0211228	-0.371385	0.890205	-0.800783	-0.67511	-0.912465	-0.895419	0.866797		7.882	-0.823879	0.416969	0.517078	0.435324	-0.175453	-0.37288	-0.431863	-0.357526	0.058465	0.611996	0.856716	-0.937982	0.75316	-0.546885	-0.847862
7.925	0.912147	-0.88634	0.232834	0.372352	0.779878	-0.902652	0.314408	0.411288	0.951125	-0.3292	-0.662656	-0.831695	0.109721	0.208864	0.442255		7.925	-0.133406	0.619181	0.856525	-0.705149	-0.851164	-0.624921	-0.487036	0.589445	0.220576	0.848024	-0.77155	-0.540332	-0.894025	-0.855695	0.847257		7.924	-0.934422	0.234709	0.453328	0.383758	-0.256786	-0.219539	-0.381009	-0.326584	0.228152	0.448307	0.609067	-0.897368	0.792832	-0.634946	-0.843105
7.966	0.8835	-0.870196	0.167888	0.33473	0.728981	-0.886547	0.089179	0.509907	0.955497	-0.185927	-0.699987	-0.780275	-0.0820304	-0.0430917	0.544874		7.966	-0.18988	0.677983	0.782668	-0.65853	-0.784202	-0.456996	-0.659508	0.581018	0.368294	0.892339	-0.790368	-0.605144	-0.874176	-0.786346	0.854231		7.966	-0.772877	0.419657	0.662199	0.601064	-0.451445	-0.032761	-0.128536	-0.130291	-0.0567539	0.531355	0.649222	-0.871761	0.821761	-0.603286	-0.712932
8.008	0.860918	-0.841644	0.160752	0.330987	0.781015	-0.873824	0.0162735	0.665323	0.952786	-0.135206	-0.688961	-0.807115	-0.165908	-0.0850659	0.656808		8.008	-0.138368	0.759919	0.709552	-0.635924	-0.472383	-0.283713	-0.626103	0.42351	0.552077	0.892062	-0.779821	-0.462365	-0.846528	-0.644012	0.740956		8.008	-0.0227904	0.485985	0.695738	0.66761	-0.551435	0.608172	0.389476	0.353958	-0.52127	0.57434	0.665891	-0.913323	0.828045	-0.653804	-0.745842
8.05	0.833195	-0.815281	0.165742	0.359226	0.799532	-0.879808	-0.0148716	0.769687	0.960771	-0.112758	-0.638758	-0.845961	-0.180676	-0.100423	0.747218		8.05	0.163864	0.697807	0.526234	-0.812764	-0.0610192	-0.100511	-0.571117	0.221154	0.654454	0.817199	-0.749995	-0.153924	-0.807783	-0.473001	0.490609		8.049	0.255837	0.49824	0.700272	0.697034	-0.613233	0.79542	0.460326	0.484701	-0.497168	0.57472	0.671367	-0.876967	0.81314	-0.66783	-0.757536
8.091	0.803477	-0.77229	0.115377	0.398089	0.433097	-0.869444	-0.112271	0.821616	0.709986	0.0135463	-0.619963	-0.496598	-0.262409	-0.0985032	0.724477		8.091	0.295868	0.803133	0.491375	-0.725904	0.114784	0.0470525	-0.530511	0.247665	0.750026	0.692552	-0.74558	-0.000890796	-0.79235	-0.40903	0.482216		8.091	0.437345	0.596752	0.895557	0.774092	-0.79443	0.831629	0.459943	0.073636	-0.587037	0.551493	0.366119	-0.878524	0.684556	-0.665237	-0.530249
8.133	0.763924	-0.732667	0.159291	0.426049	0.419329	-0.866834	-0.0212687	0.837245	0.770748	0.00443215	-0.642603	-0.521323	-0.189304	0.101557	0.688706		8.133	0.403571	0.888316	0.357756	-0.55443	0.115067	0.280136	-0.266632	0.348119	0.685024	0.603438	-0.635482	-0.0573721	-0.492018	-0.435213	0.555237		8.133	0.35728	0.549527	0.908354	0.769457	-0.232547	0.760322	0.373302	0.239355	-0.766088	0.507127	0.41977	-0.390334	0.649655	-0.188164	-0.31212
8.175	0.728727	-0.722575	0.125366	0.425425	0.423979	-0.879775	-0.0908277	0.806318	0.803226	0.221413	-0.673967	-0.565623	-0.255234	0.0894501	0.654306		8.175	0.496883	0.90726	0.0296409	-0.211012	0.213763	0.58031	-0.105989	0.549955	0.568278	0.28011	-0.169389	0.0415024	0.0677433	-0.476253	0.411841		8.174	0.250662	0.44831	0.832327	0.749162	-0.21221	0.746856	0.269931	0.316656	-0.737411	0.434724	0.451659	-0.444417	0.602146	-0.156376	-0.354809
8.217	0.699577	-0.773817	0.233201	0.419823	0.410782	-0.918148	0.00110691	0.782548	0.824181	0.00888648	-0.81493	-0.610306	-0.215261	0.128237	0.587011		8.217	0.806117	0.594241	-0.555716	0.436264	0.705153	0.918203	-0.0451532	0.726355	0.457103	0.107504	0.585333	0.194648	0.373975	-0.499649	0.133958		8.216	-0.0595836	0.16774	0.466183	0.535128	-0.0621761	0.755525	-0.465153	0.406274	-0.755377	-0.174161	0.498203	-0.497937	-0.117994	0.219967	-0.405103
8.258	0.644935	-0.702919	0.263482	0.443318	0.374538	-0.809594	-0.00233126	0.791001	0.839314	-0.0229417	-0.91816	-0.480978	-0.209418	0.110994	0.484287		8.258	0.834863	0.777346	-0.546057	0.368928	0.425319	0.982969	-0.0658629	0.786854	0.114094	0.0426177	0.821144	0.0285885	0.341427	-0.361723	-0.427718		8.258	-0.575605	-0.332019	0.716529	-0.444744	0.319368	0.76355	-0.612722	0.606879	-0.813968	-0.347085	0.708014	-0.56246	-0.46316	0.406721	-0.590862
8.3	0.694413	-0.650197	0.00696733	0.588963	0.433782	-0.729967	-0.15623	0.778563	0.792199	0.164558	-0.918933	-0.281751	-0.304124	0.0538094	0.380464		8.3	0.775079	0.653897	-0.499399	0.314963	0.35933	0.982274	-0.0848192	0.793479	-0.0756659	0.0228612	0.862883	-0.184842	0.0238536	0.0182581	-0.620419		8.299	-0.58403	-0.375409	0.541332	-0.403342	0.422894	0.762454	-0.677838	0.671097	-0.888107	-0.437221	0.774687	-0.633614	-0.51995	0.59742	-0.654397
8.342	0.736734	-0.430007	-0.771024	0.689427	0.605207	-0.628329	-0.302986	0.704834	0.663176	0.321343	-0.8799	-0.0113204	-0.460676	-0.0560654	0.219828		8.342	0.501583	0.313918	-0.147717	-0.0255614	0.47279	0.975142	-0.0502884	0.793348	-0.289078	-0.00805433	0.873415	-0.41178	-0.217204	0.475301	-0.771983		8.341	-0.387941	-0.287921	0.436615	-0.318795	0.400534	0.754289	-0.730354	0.693156	-0.925817	-0.507733	0.799708	-0.669861	-0.56404	0.784908	-0.6493
8.383	0.455105	0.224724	0.244688	0.211945	0.818348	-0.541839	0.660612	0.538122	0.423583	-0.474734	-0.813766	0.3357	0.508288	0.437263	-0.0973242		8.383	-0.177295	-0.381418	0.388953	-0.609263	0.824606	0.968198	-0.0572129	0.806037	-0.45707	-0.0925722	0.886221	-0.581956	-0.394741	0.694613	-0.854238		8.383	-0.522581	-0.329482	0.582295	-0.368964	0.507356	0.720254	-0.774981	0.671279	-0.85585	-0.544427	0.807913	-0.620116	-0.595081	0.859821	-0.547589
8.425	-0.0102824	0.721399	0.0595467	-0.374031	0.8327	-0.585134	0.594314	0.567845	0.126697	-0.400497	-0.849048	0.588675	0.395117	0.294008	-0.43326		8.425	-0.408923	-0.507636	0.649028	-0.697129	0.956178	0.989942	-0.0765284	0.81814	-0.465643	-0.174602	0.875101	-0.564564	-0.524617	0.781367	-0.815991		8.425	-0.632461	-0.465327	0.688032	-0.35189	0.520835	0.696198	-0.787565	0.505956	-0.720309	-0.759333	0.553811	-0.74	-0.585889	0.792122	-0.381029
8.467	-0.351844	0.793622	-0.238194	-0.617845	0.777491	-0.781516	0.427618	0.732081	-0.025827	-0.374543	-0.930694	0.502634	0.270628	0.111653	-0.454232		8.467	-0.313483	-0.473552	0.648385	-0.688612	0.978764	0.976349	-0.197364	0.818961	-0.395251	-0.348039	0.90921	-0.554761	-0.646494	0.757198	-0.791589		8.466	-0.686917	-0.469919	0.734189	0.185557	0.485616	0.665348	-0.703383	-0.483138	-0.539228	-0.687649	0.160298	-0.630958	0.0576409	0.650061	0.053139
8.509	-0.489129	0.815722	-0.308127	-0.654439	0.683758	-0.858277	0.145772	0.824758	0.0223761	-0.173778	-0.945468	0.347426	0.00724304	-0.0213622	-0.282413		8.509	-0.199749	-0.45616	0.694203	-0.689939	0.919591	0.94518	-0.242688	0.781014	-0.342199	-0.47442	0.925001	-0.59436	-0.741093	0.805499	-0.823666		8.508	-0.646073	-0.430613	0.718189	0.315801	0.439893	0.446444	-0.526393	-0.826884	-0.358414	-0.54959	-0.000529778	-0.521548	0.208893	0.508698	0.122289
8.55	-0.503412	0.704427	-0.477903	-0.536369	0.503439	-0.921511	0.227629	0.876158	0.263279	-0.305691	-0.955091	-0.0622566	0.145664	0.0274438	0.121884		8.55	-0.00942733	-0.428713	0.768936	-0.702527	0.934092	0.837119	-0.258965	0.612862	-0.165297	-0.642136	0.916908	-0.60068	-0.863659	0.861148	-0.845755		8.55	-0.617016	-0.34672	0.656481	0.390581	0.391525	0.303236	-0.418402	-0.670686	-0.268888	-0.404506	0.112117	-0.469121	0.225679	0.397927	0.128075
8.592	-0.18527	0.296562	-0.712672	-0.000182167	0.427175	-0.943421	0.131609	0.892697	0.697778	-0.245437	-0.941729	-0.662905	0.0282119	-0.285664	0.810933		8.592	0.227847	-0.118885	0.837672	-0.604045	0.981618	0.683711	-0.0613337	0.33245	0.157484	-0.556347	0.843495	-0.179337	-0.882608	0.860524	-0.637666		8.591	-0.611908	-0.245036	0.57387	0.54053	0.339506	0.340335	-0.366441	-0.646082	-0.229516	-0.408456	-0.196107	-0.890152	0.312656	0.315377	0.184391
8.634	0.261863	-0.554538	-0.0219222	0.539303	0.608587	-0.890724	-0.0393568	0.875618	0.787733	-0.0662777	-0.943248	-0.85649	-0.127502	-0.158763	0.932649		8.634	0.43744	0.239326	0.833049	-0.652824	0.630644	0.461242	0.237428	-0.0672567	0.232565	0.0860227	0.466271	0.52302	-0.802217	0.824353	-0.403699		8.633	-0.588605	-0.00260538	0.48068	0.595565	0.532006	0.425124	-0.317773	-0.61903	-0.363196	-0.341749	-0.205774	-0.696174	0.315286	0.624694	0.35544
8.675	0.328172	-0.820455	-0.820028	0.626859	0.653692	-0.764783	-0.286712	0.848275	0.753683	0.645201	-0.924068	-0.866581	-0.50414	-0.477577	0.93721		8.675	0.682522	0.667526	0.885593	-0.678471	0.732606	0.500425	0.605152	-0.512905	0.516463	0.695793	-0.0561731	0.859844	-0.707419	0.888908	-0.380456		8.675	-0.435997	0.291533	0.382819	0.642218	0.593867	0.302025	-0.207745	-0.503288	-0.328038	-0.204539	-0.223875	-0.0876469	0.31137	0.930779	0.497567
8.717	0.143111	-0.805154	-0.437391	0.506968	0.514707	-0.570498	-0.262545	0.798989	0.644174	0.638988	-0.879792	-0.837519	-0.539736	-0.5538	0.914411		8.717	0.877829	0.88193	0.897202	-0.649869	0.76501	0.702483	0.825703	-0.843863	0.666667	0.906205	-0.378303	0.909464	-0.660688	0.91624	-0.413404		8.717	-0.237911	0.361905	0.493088	0.654229	0.647632	-0.0549184	-0.176344	-0.331818	-0.204027	0.161412	-0.283168	0.243998	0.466776	0.948881	0.615958
8.759	0.0107485	-0.872269	-0.165538	0.592588	0.613047	-0.35267	-0.221549	0.735757	0.447915	0.277833	-0.866789	-0.815201	-0.338263	-0.399975	0.866737		8.759	0.931256	0.875609	0.623395	-0.428691	0.577197	0.880634	0.725994	-0.649187	0.668796	0.889529	-0.450866	0.857704	-0.594622	0.937532	-0.42261		8.758	-0.251604	0.351236	0.802352	0.587352	0.736868	-0.0905072	-0.365468	-0.412365	-0.251266	0.314886	-0.318462	0.331257	0.734865	0.976626	0.655667
8.8	-0.248825	-0.911854	-0.0446134	0.669849	0.663324	-0.00775868	-0.356851	0.429745	0.117437	0.187383	-0.880484	-0.798216	-0.311854	-0.358	0.819951		8.8	0.866024	0.880762	0.586231	-0.492842	0.645432	0.908867	0.556005	-0.626822	0.670574	0.823528	-0.570475	0.862678	-0.533925	0.921916	-0.455284		8.8	-0.263307	0.262432	0.875409	0.450881	0.872562	-0.142169	-0.467036	-0.447477	-0.306844	0.125101	-0.282904	-0.0177936	0.70775	0.948049	0.608802
8.842	-0.591911	-0.944738	-0.299309	0.727615	0.674902	0.427688	0.192678	-0.00185673	-0.257699	0.420776	-0.875923	-0.781728	-0.355262	-0.379447	0.79679		8.842	0.848524	0.886034	0.546981	-0.586284	0.706981	0.912831	0.487832	-0.736384	0.706658	0.782717	-0.690671	0.879542	-0.462327	0.881721	-0.510387		8.842	-0.4474	-0.132623	0.959277	0.49987	0.934495	-0.110972	-0.57351	-0.464858	-0.29618	-0.175184	-0.371614	-0.334706	0.642129	0.878317	0.433811
8.884	-0.865328	-0.952717	-0.187379	0.820973	0.651968	0.788699	0.206613	-0.568374	-0.537301	0.292988	-0.916355	-0.768821	-0.244238	-0.296458	0.841343		8.884	0.849569	0.893763	0.514767	-0.689766	0.755038	0.917167	0.493136	-0.898677	0.734976	0.764571	-0.775994	0.887122	-0.393551	0.826874	-0.565991		8.883	-0.650397	-0.267863	0.986766	0.544932	0.671363	-0.0763014	-0.706708	-0.485292	-0.161308	-0.27876	-0.35623	-0.42764	0.628725	0.654763	0.28179
8.926	-0.957539	-0.927722	-0.0543988	0.819309	0.596129	0.966487	0.115628	-0.817351	-0.656103	0.134981	-0.891614	-0.742515	-0.137906	-0.209804	0.84389		8.926	0.795954	0.872877	0.471089	-0.750069	0.779111	0.933709	0.463455	-0.949282	0.671482	0.709003	-0.836045	0.834206	-0.320162	0.754863	-0.57257		8.925	-0.848712	-0.0869906	0.983469	0.65356	-0.173074	-0.11882	-0.841823	-0.485996	0.381234	-0.12648	-0.313176	-0.0785201	0.709297	-0.0672115	0.0362825
8.967	-0.878549	-0.870181	0.0295944	0.72305	0.509051	0.895169	0.0105051	-0.620576	-0.590515	0.0657711	-0.845352	-0.713215	-0.0795074	-0.158309	0.797634		8.967	0.815543	0.835915	0.449086	-0.808187	0.770887	0.957783	0.567417	-0.955696	0.633193	0.741869	-0.870018	0.725186	-0.418372	0.655779	-0.576131		8.967	-0.751741	0.150804	0.985074	0.63509	-0.424149	-0.293222	-0.722202	-0.399061	0.685657	0.160104	-0.214742	0.0105017	0.709193	-0.343042	-0.139864
9.009	-0.79976	-0.803529	0.0640722	0.591338	0.397957	0.883097	-0.0261297	-0.386511	-0.488652	0.0404426	-0.703168	-0.632788	-0.0886345	-0.16585	0.704035		9.009	0.80355	0.791962	0.400969	-0.852423	0.732677	0.97496	0.628152	-0.92346	0.5497	0.743995	-0.849757	0.595794	-0.44429	0.533811	-0.556211		9.009	-0.549528	0.304926	0.986244	0.940453	-0.38923	-0.378593	-0.514121	-0.444433	0.637389	0.382798	0.227094	-0.487473	0.899573	-0.36639	-0.373119
9.051	-0.707699	-0.727852	0.102251	0.440419	0.633688	0.89466	-0.0279537	-0.0710267	-0.671173	-0.00863372	-0.427765	-0.8873	0.0344248	-0.0142576	0.567694		9.051	0.740421	0.696932	0.289365	-0.875609	0.588387	0.983886	0.66708	-0.853468	0.227557	0.734575	-0.774067	0.217296	-0.424072	0.245049	-0.43001		9.05	-0.38202	0.131159	0.960592	0.918225	-0.164262	-0.310656	-0.332162	-0.405599	0.485981	0.326336	0.336534	-0.835995	0.88575	-0.27708	-0.405718
9.092	-0.646371	-0.557004	0.118949	0.323148	0.762839	0.886209	-0.0561682	0.0692508	-0.713705	-0.0500191	-0.18273	-0.688162	0.0565282	0.0414183	0.451643		9.092	0.558382	0.510233	0.0743624	-0.891448	0.384472	0.991004	0.703711	-0.572127	-0.259297	0.74475	-0.517945	-0.282512	-0.29923	-0.237946	-0.361905		9.092	-0.257191	-0.229077	0.899167	0.647307	0.209717	-0.266961	-0.133215	-0.599328	0.143373	-0.0404721	0.409889	-0.749479	0.635139	0.265068	-0.197508
9.134	-0.574705	-0.421131	0.199779	0.207504	0.826936	0.881946	-0.204895	0.188576	-0.646811	-0.206115	-0.0760558	-0.494921	0.177896	0.336793	0.221536		9.134	0.0781651	0.0760953	-0.357184	-0.880684	0.292767	0.991676	0.829226	-0.146671	-0.785751	0.827988	-0.135879	-0.809912	0.14992	-0.765089	-0.202055		9.134	-0.233473	-0.307064	0.548812	0.0570757	0.518949	0.205708	-0.172862	-0.623086	-0.00385535	-0.893783	0.265598	-0.551891	-0.230248	0.725757	-0.284331
9.176	-0.503084	-0.30587	0.0773487	0.138034	0.979629	0.820124	-0.103629	0.099108	-0.581292	-0.139215	-0.338699	-0.318937	0.119903	0.0850424	-0.000729439		9.176	-0.258859	-0.25946	-0.476468	-0.847819	0.355243	0.99542	0.921731	0.322022	-0.878275	0.921349	0.327577	-0.893287	0.387713	-0.822299	-0.338537		9.175	-0.207552	-0.379996	0.474772	-0.323533	0.550918	0.268395	-0.22763	-0.606173	-0.00560731	-0.977962	0.342159	-0.142004	-0.416084	0.243437	-0.226343
9.218	-0.708905	-0.360501	-0.0720197	-0.308106	0.908657	0.75273	-0.0912572	0.0685715	-0.601328	-0.145356	-0.49388	-0.125161	0.129645	-0.0115961	-0.565705		9.218	-0.448795	-0.5358	-0.709835	-0.74493	0.671745	0.976943	0.844914	0.679712	-0.819439	0.913353	0.677703	-0.891439	0.586941	-0.864793	-0.633776		9.217	-0.503378	-0.441452	0.651297	-0.608536	0.418822	0.862719	-0.751128	0.366315	-0.301965	-0.750124	0.421957	-0.11278	-0.493704	0.032357	-0.15097
9.259	-0.752156	0.0387815	0.258147	-0.607786	0.90486	0.417777	-0.212593	0.0843396	-0.482591	-0.145423	-0.721593	0.222933	0.11168	0.188715	-0.717163		9.259	-0.1008	-0.379221	-0.807346	-0.487408	0.712299	0.916126	-0.0538763	0.828755	-0.608542	0.328618	0.911867	-0.830789	0.292224	-0.618602	-0.833761		9.259	-0.59209	-0.492588	0.767801	-0.730281	0.256102	0.917528	-0.774542	0.568023	-0.196459	-0.710061	0.536464	-0.0729215	-0.598347	-0.0856699	-0.0303951
9.301	-0.715556	0.558464	0.441539	-0.682251	0.878735	0.0417473	-0.324287	0.102243	-0.407057	-0.0937057	-0.848952	0.666473	0.0272691	0.397712	-0.794303		9.301	0.12605	-0.199374	-0.823432	-0.210783	0.571328	0.869535	-0.227299	0.91443	-0.584235	0.124183	0.943033	-0.823805	0.0996573	-0.460707	-0.826084		9.301	-0.583628	-0.509596	0.839353	-0.704201	0.0190717	0.973222	-0.809522	0.742231	-0.0607124	-0.756889	0.726093	-0.0136288	-0.752265	-0.174618	0.172365
9.343	-0.747919	0.837268	0.404137	-0.784801	0.897402	-0.421998	-0.102917	0.263832	-0.472631	0.662789	-0.739778	0.859925	-0.239754	0.351087	-0.88184		9.343	0.270577	0.0142614	-0.826819	0.00632714	0.421464	0.915065	-0.371777	0.947822	-0.590657	-0.108008	0.967443	-0.779119	-0.0975191	-0.302361	-0.774092		9.342	-0.619707	-0.62521	0.858755	-0.692678	-0.103711	0.999274	-0.857504	0.821593	0.0855465	-0.858307	0.820219	0.073371	-0.81226	-0.247991	0.350274
9.384	-0.812481	0.835894	0.626875	-0.767355	0.936347	-0.701943	-0.462284	0.318239	-0.661445	0.716144	-0.560988	0.856642	-0.333959	0.543413	-0.827772		9.384	0.392639	0.208251	-0.811714	0.189891	0.277125	0.935739	-0.599752	0.963766	-0.557378	-0.409885	0.976895	-0.731083	-0.394802	-0.0975663	-0.715316		9.384	-0.661212	-0.33803	0.862384	-0.665268	-0.19903	0.819357	-0.900746	0.861423	0.24257	-0.646928	0.688045	0.0743201	-0.824213	-0.325004	0.516684
9.426	-0.917443	0.667497	0.771574	-0.594917	0.95965	-0.60348	-0.812996	0.321371	-0.832594	0.537193	-0.0320732	0.627734	-0.242907	0.668189	-0.665		9.426	0.234629	0.332619	-0.782815	0.360742	0.134535	0.914386	-0.0386117	0.577977	-0.224797	-0.241393	0.847589	-0.481641	-0.429161	-0.0187299	-0.664091		9.426	-0.684417	-0.484731	0.852442	-0.602245	-0.296078	0.745458	-0.929695	0.877378	0.405969	-0.720398	0.670607	0.175171	-0.810688	-0.411586	0.69093
9.468	-0.860239	0.609576	0.611885	0.0901958	0.92347	-0.664281	-0.849364	0.0786655	-0.904406	0.572935	0.164309	0.667798	0.0134588	0.653421	-0.185708		9.468	0.286072	0.329893	-0.80446	0.502364	0.0119442	0.621779	-0.0859963	0.597959	-0.225916	-0.352221	0.746527	-0.351903	-0.51639	0.0292649	-0.611389		9.467	-0.656044	-0.57574	0.781225	-0.449147	-0.368753	0.596118	-0.947004	0.850935	0.616951	-0.706648	0.542269	0.24798	-0.76834	-0.507517	0.802183
9.51	-0.658075	0.612457	0.428905	0.610208	0.778655	-0.747326	-0.856712	-0.239089	-0.932981	0.606548	0.480952	0.771594	0.265637	0.650231	0.306178		9.51	0.334235	0.374504	-0.804405	0.633192	-0.0841103	0.64144	-0.157415	0.637463	-0.218673	-0.463576	0.736543	-0.314162	-0.602331	0.0758334	-0.549495		9.509	-0.629241	-0.597676	0.800824	-0.317415	-0.437961	0.460778	-0.915075	0.798251	0.804956	-0.659234	0.389225	0.27982	-0.663114	-0.631965	0.890636
9.551	-0.625267	0.537604	0.482943	0.817928	0.761309	-0.775211	-0.940186	-0.506671	-0.936666	0.675495	0.639856	0.80232	0.374613	0.776029	0.640883		9.551	0.356299	0.390262	-0.768244	0.707324	-0.511935	0.739325	-0.274838	0.677461	-0.458566	-0.541146	0.718426	-0.564801	-0.6547	0.498962	-0.792096		9.551	-0.577742	-0.573853	0.846675	-0.23156	-0.479189	0.373637	-0.855916	0.792476	0.965482	-0.625393	0.296624	0.288087	-0.638954	-0.800721	0.900152
9.593	-0.653946	0.609831	0.477409	0.860716	0.799441	-0.805692	-0.937175	-0.642616	-0.944422	0.675023	0.725736	0.867719	0.417247	0.792704	0.797832		9.593	0.275569	0.293789	-0.623322	0.763141	-0.820289	0.869827	-0.423933	0.62741	-0.658208	-0.592131	0.619003	-0.715535	-0.596958	0.852681	-0.833711		9.592	-0.359482	-0.40223	0.737243	0.377808	-0.276016	0.329646	-0.746716	0.553344	0.985713	-0.639709	0.156869	0.195898	-0.101677	-0.651306	0.587468
9.635	-0.672638	0.690807	0.381232	0.894609	0.809487	-0.845996	-0.879792	-0.74161	-0.936427	0.602381	0.814883	0.926457	0.374944	0.698087	0.872077		9.635	-0.0374872	-0.136127	-0.332799	0.727781	-0.517861	0.442817	-0.559274	0.38973	-0.752218	-0.482184	-0.144637	-0.34882	-0.327531	0.836097	-0.714301		9.634	-0.259487	-0.180071	0.351914	0.664153	-0.120627	0.848917	-0.833504	-0.264798	-0.765677	-0.693837	-0.0207684	-0.624331	0.499955	0.321833	-0.230008
9.676	-0.659545	0.760865	0.0153206	0.918319	0.749457	-0.872922	-0.654063	-0.786212	-0.939755	0.310864	0.895665	0.956539	0.0933189	0.468417	0.872215		9.676	-0.572877	-0.447733	0.343226	0.646645	0.0945352	0.514364	-0.668126	0.00833258	-0.710093	-0.572711	-0.297267	-0.409217	0.0361033	0.740644	-0.520946		9.676	-0.273098	-0.334816	0.181979	0.759395	-0.228199	0.921143	-0.664094	-0.53793	-0.468183	-0.655926	-0.537385	-0.330364	0.447443	-0.243673	-0.181885
9.718	-0.649544	0.760159	-0.10999	0.801952	0.709296	-0.872899	-0.188245	-0.849484	-0.959611	-0.201286	0.94371	0.923993	-0.301954	0.112942	0.861192		9.718	-0.372814	-0.400763	0.457687	0.360673	0.327329	0.508927	-0.781728	-0.360346	-0.644133	-0.696256	-0.506078	-0.498866	0.662747	0.471318	-0.157119		9.718	-0.188262	-0.414791	-0.13258	0.80229	-0.210483	0.880559	-0.467291	-0.458393	-0.154922	-0.346428	-0.65346	-0.0631202	-0.016679	-0.637522	-0.139613
9.76	-0.591971	0.656862	-0.0414367	0.668836	0.67855	-0.826047	0.261361	-0.863328	-0.94516	-0.565227	0.936225	0.811834	-0.613475	-0.119552	0.799352		9.76	-0.371138	-0.629813	0.456167	0.504908	0.394301	0.440499	-0.801188	-0.582781	-0.531645	-0.554893	-0.674683	-0.489807	0.729761	0.616387	0.237991		9.759	0.113178	-0.554397	-0.388993	0.811004	-0.169222	0.58937	-0.559899	-0.0142408	0.365564	-0.0848152	-0.714984	0.371791	-0.413368	-0.785814	-0.0809679
9.801	-0.541295	0.527376	0.0802848	0.578775	0.685644	-0.779021	0.435491	-0.873874	-0.789127	-0.655574	0.898147	0.527931	-0.6733	0.0816262	0.609928		9.801	-0.356106	-0.577227	0.286746	0.594952	0.418656	0.350604	-0.702241	-0.633084	-0.470927	-0.544232	-0.65291	-0.471259	0.693006	0.525791	0.52638		9.801	0.498285	-0.608685	-0.515578	0.651407	-0.106884	0.0782818	-0.815772	0.679185	0.557892	0.0353223	-0.537148	0.521322	-0.60228	-0.75968	0.0671761
9.843	-0.521769	0.417924	0.230653	0.519748	0.638422	-0.738142	0.364878	-0.855581	-0.51295	-0.625522	0.858569	0.173099	-0.59494	0.485078	0.331042		9.843	-0.33992	-0.448172	-0.036065	0.633453	0.406943	0.274298	-0.547622	-0.615608	-0.506722	-0.541229	-0.549848	-0.487789	0.460701	0.367894	0.71888		9.843	0.458192	-0.603883	-0.519955	0.343161	-0.0344415	-0.223527	-0.797721	0.918298	0.341285	0.0894982	-0.407884	0.49953	-0.572504	-0.733522	0.0361055
9.885	-0.597377	0.382012	0.390911	0.488645	0.595853	-0.824805	0.021131	-0.822909	-0.550039	-0.428244	0.855804	0.145695	-0.391138	0.743293	0.24469		9.885	-0.310783	-0.25467	-0.322623	0.631008	0.229928	0.213883	-0.418068	-0.603223	-0.729376	-0.580459	-0.417239	-0.66155	0.261444	0.786682	0.757841		9.884	0.217	-0.572719	-0.464162	-0.00217555	0.131493	-0.550045	-0.762519	0.947439	0.188716	0.315079	-0.536313	0.356516	-0.559738	-0.708594	-0.0370771
9.927	-0.594029	0.390701	0.578504	0.486221	0.614717	-0.67309	-0.619528	-0.762384	-0.810194	0.0732692	0.840722	0.347566	0.0769131	0.887196	0.433785		9.927	-0.540821	-0.0372239	-0.645069	0.601371	-0.227092	0.202973	0.0615551	-0.889505	-0.434725	-0.526055	-0.277597	-0.756121	-0.210561	0.790736	0.376785		9.926	0.031748	-0.541419	-0.400326	-0.224084	0.397732	-0.667664	-0.784937	0.914131	-0.0538732	0.574718	-0.457437	-0.0267427	-0.574151	-0.483173	-0.372532
9.968	-0.53915	0.438977	0.72895	0.492333	0.696094	-0.707484	-0.730126	-0.815341	-0.840068	0.284112	0.910882	0.507105	0.413597	0.913154	0.672822		9.968	-0.485546	0.157154	-0.746046	0.584051	-0.561205	0.151361	0.0171309	-0.580661	-0.241354	-0.547757	-0.0806742	-0.753562	-0.515473	0.89511	-0.146329		9.968	-0.0063856	-0.228172	-0.392955	0.267928	0.523085	-0.316822	-0.836694	0.549356	0.0172151	0.567894	0.407665	-0.428761	-0.346113	-0.462322	-0.108589
10.01	-0.577706	0.478498	0.874989	0.526851	0.7969	-0.869135	-0.770053	-0.891969	-0.843386	0.661904	0.942915	0.818139	0.649472	0.920685	0.837707		10.01	0.239821	0.308123	-0.751398	0.575741	-0.70417	0.220517	-0.552725	0.479944	-0.509801	-0.586684	0.172757	-0.735357	-0.767171	0.952963	-0.597988		10.01	-0.118371	0.155422	-0.319394	0.314461	0.299319	0.0379888	-0.818007	0.575059	-0.0815077	0.00207593	0.612733	-0.676218	-0.430367	-0.208175	-0.279766
10.052	-0.587461	0.567755	0.833103	0.68293	0.787918	-0.907185	-0.789505	-0.909224	-0.80625	0.779572	0.962191	0.853548	0.829951	0.922812	0.934704		10.052	0.305731	0.415509	-0.696416	0.576249	-0.725906	0.313184	-0.726421	0.664993	-0.595246	-0.645996	0.472978	-0.756488	-0.898432	0.958924	-0.862352		10.051	-0.275058	0.327819	-0.242595	0.343464	0.0816472	0.132984	-0.73184	0.559758	-0.167166	-0.39247	0.660975	-0.75199	-0.507931	0.0822925	-0.429018
10.093	-0.574426	0.562761	0.805485	0.70979	0.768423	-0.934337	-0.832259	-0.905888	-0.747927	0.842393	0.94779	0.79912	0.910006	0.893384	0.942225		10.093	0.310852	0.498468	-0.567853	0.535293	-0.694368	0.3803	-0.689451	0.672713	-0.628977	-0.649123	0.58371	-0.806577	-0.713817	0.895863	-0.849246		10.093	-0.48825	0.394214	-0.169036	0.377703	-0.0804795	0.0686613	-0.514715	0.471808	-0.237642	-0.67529	0.732525	-0.78892	-0.635061	0.418387	-0.603166
10.135	-0.560637	0.501436	0.522911	0.695741	0.729166	-0.928417	-0.455532	-0.895778	-0.685498	0.46497	0.891639	0.660271	0.619654	0.69024	0.922238		10.135	0.308508	0.350335	-0.423537	0.471145	-0.642767	0.371006	-0.645352	0.557595	-0.669085	-0.476367	0.482022	-0.725593	-0.254246	0.806622	-0.690813		10.135	-0.525042	0.399727	-0.398395	0.477915	-0.0942885	-0.0926139	-0.133082	0.269588	-0.341377	-0.837396	0.729513	-0.565685	-0.822418	0.697051	-0.740332
10.177	-0.685109	0.577438	0.347848	0.775501	0.698183	-0.894823	-0.325515	-0.889354	-0.599642	0.29706	0.821425	0.480571	0.496381	0.606375	0.875017		10.177	0.295988	0.242597	-0.317579	0.364016	-0.594825	0.358475	-0.669518	0.320207	-0.745729	-0.362422	0.353031	-0.684244	0.147599	0.775082	-0.446466		10.176	-0.550095	0.462197	-0.593606	0.577992	0.196949	-0.353039	0.269035	-0.124413	-0.323428	-0.867573	0.809925	0.594565	-0.936379	-0.310295	0.317903
10.219	-0.916369	0.79933	0.16204	0.799326	0.326909	-0.848797	-0.266125	-0.887357	-0.481395	0.242793	0.770856	0.278066	0.434251	0.440379	0.764292		10.219	0.6158	0.798052	-0.379978	0.441643	-0.839967	0.34305	-0.765265	-0.0333807	-0.811131	-0.315889	0.254315	-0.695239	0.424806	0.776699	-0.162196		10.218	-0.568336	0.53784	-0.716857	0.618374	0.189839	-0.574169	0.56965	-0.526022	-0.357403	-0.883368	0.839484	0.484956	-0.956019	-0.245176	0.294855
10.26	-0.844313	0.811411	0.0919422	0.707783	-0.292324	-0.802637	-0.177855	-0.791049	-0.175988	0.193803	0.754165	-0.0153238	0.428073	0.35764	0.384852		10.26	0.587429	0.63114	-0.374728	0.26688	-0.736123	0.476396	-0.858389	-0.409136	-0.856035	-0.426759	0.264353	-0.757539	0.607093	0.822409	0.0939509		10.26	-0.580968	0.613765	-0.786097	0.593354	0.180774	-0.781003	0.768361	-0.816603	-0.409142	-0.860408	0.803472	0.448127	-0.896274	-0.164954	0.250677
10.302	-0.782137	0.791848	-0.173472	0.700343	-0.641331	-0.746524	-0.161642	-0.606615	0.111726	-0.0790245	0.763417	-0.314998	-0.0100785	0.634095	-0.157356		10.302	0.413613	0.697406	-0.300421	0.0792025	-0.533322	0.552037	-0.878092	-0.716028	-0.744972	-0.575629	-0.0492499	-0.752465	0.748493	0.759013	0.553708		10.302	-0.517779	0.519359	-0.812269	0.551955	0.179424	-0.31163	0.620805	-0.825614	-0.438193	-0.810535	0.572247	0.173036	-0.805362	-0.0902592	0.205962
10.344	-0.561085	0.756125	-0.156324	0.460292	-0.747008	-0.6433	-0.155711	-0.346719	-0.0475913	-0.0763842	0.717928	-0.354069	-0.0525451	0.427297	-0.0431808		10.344	0.252363	0.696452	-0.199266	-0.0845951	-0.38679	0.574567	-0.841111	-0.7704	-0.654555	-0.685735	-0.404003	-0.693414	0.749869	0.671919	0.844041		10.343	-0.384453	0.281813	-0.795659	0.513844	0.165371	0.556228	0.14772	-0.513289	-0.388562	-0.612666	0.284597	-0.0456975	-0.72834	-0.013262	0.167874
10.385	-0.151713	0.944071	-0.128293	-0.164086	-0.757448	-0.23995	-0.165755	-0.0501856	-0.417076	-0.205752	-0.0581359	-0.661966	-0.106385	0.254314	0.478655		10.385	0.110341	0.23884	0.0569344	-0.215724	-0.261159	0.71914	-0.801917	-0.691685	-0.585286	-0.847057	-0.735491	-0.769732	0.675536	0.579401	0.936827		10.385	-0.179002	0.171578	-0.701955	0.461743	0.136016	0.763865	-0.227337	-0.276522	-0.342309	-0.508999	0.170883	-0.105946	-0.694641	0.0716668	0.13668
10.427	0.388983	0.951902	-0.0812656	-0.351731	-0.757564	0.557683	-0.270457	-0.208745	-0.721616	-0.254428	-0.334044	-0.846456	-0.0217569	0.24287	0.692237		10.427	0.0183188	0.0327321	0.196107	-0.0176046	-0.0717147	0.772655	-0.780634	-0.563065	-0.53107	-0.867635	-0.77688	-0.786815	0.549238	0.49809	0.949627		10.427	-0.104522	0.281219	-0.635495	0.927348	0.173824	0.894785	-0.413611	-0.138092	-0.315552	-0.585405	0.188714	-0.15382	-0.710318	0.170794	0.110073
10.469	0.574482	0.798055	0.120354	-0.147428	-0.429172	0.667811	-0.0248733	-0.0302738	-0.438397	-0.373879	-0.383161	-0.808982	0.380082	0.570581	0.801484		10.469	0.0026045	-0.0432777	0.284135	-0.0511385	-0.083844	0.839504	-0.794067	-0.477995	-0.481652	-0.830265	-0.744767	-0.785959	0.431245	0.408447	0.960445		10.468	-0.0407376	0.237785	-0.137975	0.571274	0.230263	0.943519	-0.559734	0.0555537	-0.313857	-0.597542	0.195246	-0.191284	-0.517103	0.29179	0.171565
10.511	0.719004	0.362399	0.577811	0.248742	0.194194	0.579892	0.304887	0.16597	-0.0492083	-0.434326	-0.381749	-0.756293	0.532512	0.780224	0.820679		10.511	0.0935703	0.0586	0.281854	-0.132809	-0.155681	0.741856	-0.668197	-0.356568	-0.387373	-0.656716	-0.726605	-0.797646	0.13921	0.15259	0.970175		10.51	-0.207583	-0.18986	-0.500666	0.477386	0.194254	0.956816	-0.278708	-0.178797	-0.332985	-0.146102	-0.184151	-0.238579	-0.459657	0.210838	0.319465
10.552	0.583299	0.0574632	-0.102956	0.291941	0.204986	0.419982	0.289275	0.244914	0.192928	-0.342408	-0.462852	-0.744329	0.284995	0.721865	0.767757		10.552	-0.169026	-0.25606	-0.487096	0.600064	0.498933	0.884188	-0.481817	-0.505683	-0.581618	-0.193571	-0.725414	-0.819288	-0.361362	-0.32244	0.969632		10.552	-0.185832	0.159039	-0.799665	0.973434	0.133908	0.8945	-0.0690468	-0.285929	-0.368234	-0.225434	0.0263965	-0.247628	-0.798295	0.0973633	0.199179
10.594	0.297597	-0.238635	0.20338	0.227918	0.625936	0.29515	0.270838	0.314096	0.140464	-0.363739	-0.473379	-0.643961	0.227948	0.751729	0.526283		10.594	-0.195716	-0.236493	-0.403922	0.396987	0.360741	0.968054	0.182917	-0.568487	-0.673893	0.312126	-0.66219	-0.77701	-0.815773	-0.785073	0.973205		10.593	-0.128475	0.309784	-0.888368	0.688984	0.155354	0.847547	-0.0211298	-0.299769	-0.421808	-0.326766	0.0672124	-0.253552	-0.696823	0.0181893	0.21142
10.636	0.363846	-0.298825	0.170585	0.270643	0.39901	0.12915	0.11755	0.427887	-0.0541655	-0.368196	-0.549196	-0.544517	0.0801559	0.802441	0.234417		10.636	-0.191178	-0.236965	-0.288191	0.27966	0.219546	0.961832	0.568473	-0.618808	-0.6829	0.49497	-0.58354	-0.636559	-0.93601	-0.943192	0.976213		10.635	-0.0699734	0.408245	-0.72837	0.46103	0.186945	0.816065	-0.0238577	-0.0457756	-0.485403	-0.351595	0.21913	-0.264867	-0.911363	-0.0686401	0.124641
10.677	0.372423	-0.319972	0.189457	0.236058	0.33459	-0.184674	-0.0665077	0.570082	-0.197952	-0.264143	-0.695839	-0.368224	-0.127477	0.86557	-0.0335679		10.677	-0.188151	-0.26417	-0.193219	0.186057	0.10082	0.866766	0.707948	-0.681329	-0.695268	0.353735	-0.396004	-0.358376	-0.951318	-0.954508	0.970341		10.677	0.0130443	0.430333	-0.818104	0.622593	-0.655479	0.794939	-0.0232167	-0.00703434	0.626772	-0.292692	0.232159	0.28057	-0.929898	0.665527	-0.529696
10.719	0.410543	-0.354266	0.159403	0.22477	0.218508	-0.737319	-0.302708	0.725504	-0.339508	0.13139	-0.944716	0.0717447	-0.400441	0.922857	-0.313064		10.719	-0.226936	-0.321409	-0.117528	0.081502	-0.0082444	0.493648	0.761997	-0.726766	-0.657316	-0.147484	0.122618	0.248385	-0.943288	-0.917695	0.972302		10.719	0.234053	0.417348	-0.817171	0.722034	-0.686156	0.632053	-0.23258	0.172866	0.309215	-0.109062	0.228203	0.197363	-0.897182	0.775419	-0.629609
10.761	0.508801	-0.434368	0.015528	0.26392	-0.0980038	-0.928218	-0.530623	0.856537	-0.505937	0.590762	-0.912606	0.64408	-0.732249	0.904088	-0.656727		10.761	-0.280114	-0.313156	-0.0415872	-0.0484892	-0.102571	0.339835	0.461561	-0.0240798	0.0190836	-0.617662	0.681011	0.763106	-0.80511	-0.810166	0.988311		10.76	0.557437	0.355011	-0.789854	0.794468	-0.736566	0.285834	-0.600958	0.476901	-0.303397	0.0695613	0.18793	0.0861835	-0.862534	0.859654	-0.754569
10.802	0.501521	-0.465648	0.0277375	0.317113	-0.0750692	-0.948694	-0.705954	0.753667	-0.595426	0.769687	-0.821909	0.762961	-0.863937	0.885164	-0.810807		10.802	-0.254874	-0.309206	0.0183797	-0.115711	-0.0960589	0.553176	-0.0187033	0.709244	-0.0974323	-0.741869	0.735162	0.528225	-0.63422	-0.593167	0.127257		10.802	0.744519	0.243756	-0.459073	0.833665	-0.757902	-0.110455	-0.735551	0.699378	-0.764276	0.277124	0.0986079	0.0304875	-0.510608	0.582532	-0.850064
10.844	0.499135	-0.467865	-0.0762698	0.339965	-0.235655	-0.962882	-0.781288	0.602196	-0.579328	0.813218	-0.653586	0.726699	-0.806875	0.797308	-0.86058		10.844	-0.241843	-0.28913	0.07736	-0.152163	-0.115489	0.761553	-0.255794	0.874035	-0.0895165	-0.745165	0.871185	0.341936	-0.558689	-0.510955	-0.0224754		10.844	0.721522	-0.0100833	-0.410888	0.825599	-0.763034	-0.286405	-0.776886	0.720508	-0.844528	0.363481	-0.175376	0.299118	-0.466571	0.531492	-0.925582
10.886	0.227835	-0.156941	-0.00190737	0.411545	-0.255244	-0.970883	-0.786628	0.455803	-0.633004	0.762174	-0.437221	0.707361	-0.689362	0.735997	-0.838075		10.886	-0.240784	-0.274819	0.145298	-0.168735	-0.141963	0.862837	-0.391077	0.902012	-0.0704744	-0.699486	0.931338	0.215425	-0.494649	-0.443367	-0.0571321		10.885	0.685599	-0.163536	-0.465329	0.766857	-0.757573	-0.403167	-0.797367	0.705883	-0.819017	0.417975	-0.327206	0.384182	-0.528748	0.575116	-0.958888
10.928	-0.125097	0.416742	0.120597	0.417046	-0.244933	-0.916253	-0.764634	0.369519	-0.636979	0.643349	-0.21096	0.542817	-0.586945	0.682086	-0.817952		10.928	-0.244545	-0.230675	0.243911	-0.197549	-0.170204	0.900132	-0.45985	0.950079	-0.0578582	-0.531934	0.94565	0.0937541	-0.473735	-0.37383	-0.0705085		10.927	0.66301	-0.257986	-0.498136	0.68047	-0.733988	-0.488405	-0.852151	0.683918	-0.709154	0.450186	-0.408332	0.398335	-0.555488	0.561812	-0.941111
10.969	-0.127367	0.215074	0.143573	0.447531	-0.266714	-0.750058	-0.726489	0.20101	-0.594817	0.455071	0.00129767	0.510091	-0.502222	0.639636	-0.705683		10.969	-0.246398	-0.266623	0.464644	-0.2364	-0.203463	0.677615	-0.496733	0.935792	-1.03906e-05	-0.53338	0.844977	0.0461954	-0.502451	-0.325056	-0.059762		10.969	0.640698	-0.419583	-0.514091	0.589333	-0.705808	-0.659047	-0.893174	0.653387	-0.582145	0.534123	-0.555018	0.57203	-0.556799	0.514121	-0.913338
11.011	-0.335845	0.784672	0.191133	0.0767742	0.231971	-0.626265	-0.696972	-0.0982982	-0.465977	0.326218	0.041524	0.518101	-0.413593	0.578174	-0.590802		11.011	-0.250837	-0.22109	0.882912	-0.280589	-0.234736	0.857016	-0.501767	0.781649	0.0178097	-0.396774	0.572635	0.0528885	-0.539039	-0.264178	-0.10103		11.011	0.623153	-0.54611	-0.507436	0.498407	-0.550748	-0.734101	-0.920876	0.625626	-0.301408	0.584774	-0.628804	0.554987	-0.537902	0.269583	-0.734221
11.053	-0.289024	0.52442	0.12394	0.16335	0.148695	-0.482495	-0.882635	-0.465713	-0.199523	0.328458	-0.131419	0.554799	0.142436	0.366137	-0.537749		11.053	0.307289	0.294481	-0.566005	0.65312	-0.197165	0.714158	-0.521959	0.557836	-0.00831125	-0.458006	0.54553	0.00700425	-0.643812	-0.129962	-0.17726		11.052	0.696512	-0.592053	-0.583516	0.393772	-0.282312	-0.673079	-0.937826	0.58192	0.059928	0.505627	-0.530013	0.283336	-0.490026	-0.101079	-0.431525
11.094	-0.0385645	0.836737	-0.169737	-0.283177	0.181599	-0.0308322	-0.881484	-0.773532	0.0629169	-0.246685	-0.426926	0.372215	0.72188	0.0433167	-0.489795		11.094	0.408851	0.404931	-0.421744	0.60492	-0.2758	0.931658	-0.300554	0.364117	-0.0124272	-0.225281	0.323613	0.00236584	-0.686373	0.0253163	-0.247456		11.094	0.871043	-0.86428	-0.689864	0.384369	0.174583	-0.634417	-0.928443	0.558158	0.346976	0.420521	-0.471435	0.0832531	-0.435167	-0.420018	-0.179412
11.136	0.261738	0.790432	-0.482339	-0.421618	0.106597	0.509377	-0.909083	-0.925284	0.168265	-0.767311	-0.687734	0.197439	0.931557	-0.0943598	-0.378008		11.136	0.0670183	0.21214	-0.381119	0.373383	-0.30975	0.89732	0.0746919	0.622323	-0.00296348	0.0191456	0.525299	-0.00112973	-0.429388	0.153711	-0.237998		11.136	0.882412	-0.858658	-0.612688	0.755671	0.255011	-0.575299	-0.89089	0.580012	0.524626	0.300052	-0.711397	0.00188011	-0.335607	-0.612214	0.108069
11.178	0.68819	0.803381	-0.748502	-0.737891	0.149022	0.754963	-0.954551	-0.97073	0.282086	-0.8795	-0.815576	0.201311	0.958431	-0.183241	-0.395896		11.178	0.202008	0.275433	-0.169008	0.362338	-0.300508	0.956939	0.547096	0.613667	0.0340113	0.50809	0.591167	0.0317673	0.0137497	0.221768	-0.218937		11.177	0.898437	0.0135092	-0.596236	0.562615	0.400766	0.316308	-0.867926	0.425194	0.625349	-0.46802	-0.166102	0.707771	-0.218689	-0.675085	0.193486
11.22	0.826078	0.833721	-0.841395	-0.845972	0.305749	0.88145	-0.97221	-0.975006	0.435677	-0.947941	-0.917542	0.343754	0.969976	-0.350219	-0.512246		11.22	-0.191735	0.156922	-0.119452	0.307836	-0.256308	0.49978	0.74616	-0.0135781	0.0639499	0.852605	0.495458	0.0919465	0.299546	0.104303	-0.135507		11.219	0.893343	0.23853	-0.564302	0.342934	0.358856	0.513269	-0.851896	0.211777	0.616377	-0.548862	-0.0961566	0.77155	-0.0806821	-0.653374	0.105515
11.261	0.888581	0.816303	-0.524933	-0.8894	0.424932	0.942459	-0.636289	-0.97755	0.351868	-0.756967	-0.941057	0.384554	0.573786	0.0352191	-0.481618		11.261	-0.380275	-0.362229	-0.278623	0.312679	-0.0173466	0.476867	0.771979	-0.284461	0.370489	0.432872	-0.432986	0.289961	0.0672881	0.405004	0.338594		11.261	0.76683	0.270967	-0.62965	0.258328	0.354896	0.586553	-0.931188	0.0215057	0.65069	-0.538247	-0.117914	0.785845	0.00790793	-0.628055	0.0586373
11.303	0.88455	0.683344	-0.373271	-0.874952	0.1458	0.644796	-0.226882	-0.978129	0.192515	-0.877354	-0.654916	-0.245501	0.242059	0.470764	-0.29622		11.303	-0.414966	-0.359259	-0.279576	0.321236	-0.127297	0.668154	0.641393	-0.560855	0.513614	0.294766	-0.655205	0.441053	0.0493232	0.499156	-0.111453		11.302	0.558852	0.465597	-0.275637	0.295986	-0.0428708	0.609127	-0.875342	-0.00648639	0.527044	-0.303086	-0.0356471	0.185507	0.0467531	-0.511953	0.0283217
11.345	0.836282	0.448359	-0.431803	-0.821773	-0.249083	0.198281	-0.21737	-0.978274	-0.0114952	-0.348901	-0.212845	-0.744162	0.233752	0.554095	-0.0431295		11.345	-0.527073	-0.443308	-0.310704	0.331176	-0.509554	0.800204	0.432568	-0.741612	0.632077	0.164136	-0.751869	0.559751	0.0951802	0.372772	-0.491506		11.344	0.70296	0.572351	0.205115	0.291694	-0.385741	0.715303	-0.113935	0.0181365	-0.0103362	0.39376	-0.000285465	-0.337735	0.157811	-0.835076	0.0101787
11.386	0.73945	0.536006	-0.493284	-0.718371	-0.43941	0.0965035	-0.175509	-0.980384	-0.00806014	-0.413971	-0.0890595	-0.86022	0.186182	0.567494	-0.043751		11.386	-0.573298	-0.498526	-0.0587543	0.448186	-0.189823	0.902148	0.169885	-0.821403	0.74225	0.0163336	-0.783851	0.66037	0.20518	0.0852387	-0.663787		11.386	0.758255	0.631008	0.493208	0.310001	-0.58189	0.731864	0.330911	0.0890645	-0.339919	0.720876	0.0404197	-0.656612	0.10697	-0.890913	0.00312178
11.428	0.576	0.588548	-0.566692	-0.613615	-0.574697	-0.0639773	-0.0690252	-0.964679	0.0679239	-0.522927	0.0164157	-0.904215	0.110407	0.648402	0.0200621		11.428	-0.63181	-0.576576	-0.105025	0.541927	-0.462842	0.973612	-0.113935	-0.848843	0.864599	-0.168387	-0.815215	0.808462	0.380501	-0.279153	-0.70574		11.428	0.693311	0.628994	0.464928	0.347597	-0.169686	0.478096	0.0131903	0.182327	0.424926	0.797435	0.0840436	-0.429202	0.0979399	-0.730492	-0.0311963
11.47	0.421387	0.601896	-0.642066	-0.522164	-0.596302	-0.268832	0.124888	-0.927647	0.245592	-0.682118	0.138976	-0.934193	-0.0255472	0.775978	-0.0639193		11.47	-0.196279	-0.195519	0.0314339	0.171746	0.0271029	0.999999	-0.338681	-0.841581	0.869456	-0.339519	-0.841284	0.869839	0.508663	-0.327904	-0.712996		11.469	0.578345	0.56259	-0.0642175	0.348855	-0.162006	0.0615379	-0.704551	0.105219	0.311955	0.457717	0.131293	-0.418439	0.0612615	-0.123004	-0.0425477
11.512	0.149088	0.589027	-0.692916	-0.290009	-0.606716	-0.5159	0.44595	-0.880903	0.485266	-0.855957	0.296641	-0.947742	-0.277603	0.919978	-0.24658		11.512	-0.202595	-0.219764	0.122547	0.23459	0.0831148	0.974816	-0.598994	-0.816984	0.799708	-0.599436	-0.858039	0.863418	0.634215	-0.49365	-0.67189		11.511	0.590916	0.442976	-0.14032	0.34903	-0.139186	-0.147566	-0.694425	0.00546436	0.255236	0.492907	0.204023	-0.400344	0.10386	-0.10058	-0.0560966
11.553	-0.0587305	0.518885	-0.590703	-0.118612	-0.576111	-0.733993	0.753258	-0.7994	0.780175	-0.915889	0.37635	-0.933918	-0.464453	0.946036	-0.43365		11.553	-0.206159	-0.239079	0.116571	0.258346	-0.0319756	0.902525	-0.786264	-0.78429	0.680058	-0.826186	-0.850631	0.803153	0.714612	-0.651684	-0.632277		11.553	0.570616	0.339967	-0.188152	0.406225	-0.106659	-0.293967	-0.764095	-0.0261421	0.226358	0.501203	0.277764	-0.38064	0.122995	-0.0488821	-0.073449
11.595	-0.456845	0.473237	-0.439961	0.286007	-0.610776	-0.840304	0.788689	-0.65602	0.927508	-0.82208	0.342443	-0.896319	-0.403495	0.823815	-0.434962		11.595	-0.0301904	0.00953052	0.0326422	0.160478	0.231185	0.791983	-0.797508	-0.728658	0.484034	-0.87638	-0.778864	0.628234	0.719152	-0.721601	-0.463078		11.594	0.684778	-0.211652	-0.343792	0.036366	0.04218	-0.429044	-0.760146	-0.081628	0.213625	0.525608	0.391591	-0.36184	0.165853	-0.0263947	-0.098407
11.637	-0.580788	0.36626	-0.285434	0.512419	-0.660936	-0.793397	0.650381	-0.60252	0.928149	-0.695867	0.225747	-0.844945	-0.241524	0.692355	-0.360546		11.637	0.0259805	0.0783339	-0.135702	0.227626	0.387674	0.673136	-0.719983	-0.718259	0.387795	-0.770359	-0.683235	0.489055	0.674708	-0.78999	-0.347727		11.636	0.652013	-0.325451	-0.437781	-0.223734	0.0933026	-0.545127	-0.775018	-0.261031	0.421412	0.549162	-0.436128	-0.39524	-0.173533	-0.122975	0.113211
11.678	-0.503856	0.175834	-0.162069	0.319054	-0.58223	-0.70239	0.545917	-0.499522	0.906915	-0.592239	0.004687	-0.786043	-0.0838169	0.617544	-0.162933		11.678	0.171685	0.249444	-0.237835	-0.210308	0.262396	0.510115	-0.641727	-0.985999	0.342313	-0.663661	-0.637821	0.451871	0.707621	-0.83776	-0.391448		11.678	0.352293	-0.338663	-0.477244	-0.218285	0.0230731	-0.500187	-0.678321	-0.629629	0.62139	0.55595	-0.11136	-0.400405	0.130404	-0.214629	-0.24156
11.72	0.00142218	-0.300141	0.044912	0.0673529	0.097987	-0.588817	0.521872	-0.375272	0.811276	-0.51281	-0.177331	-0.782223	0.00242795	0.678035	0.142319		11.72	0.19345	0.169174	-0.110176	-0.222431	0.0126081	0.849622	-0.57169	-0.917069	0.600195	-0.601795	-0.971239	0.405267	0.663843	-0.827447	-0.534535		11.72	0.197708	-0.329483	-0.490624	-0.203318	-0.0398995	-0.471003	-0.683229	-0.799146	0.660264	0.544811	0.139899	-0.384625	0.40581	-0.303886	-0.437935
11.762	-0.0597863	-0.360633	0.0614218	0.00950798	0.167864	-0.353391	0.537926	0.017643	0.395411	-0.441337	-0.216607	-0.790325	0.0216499	0.792736	0.434606		11.762	0.0270828	-0.127976	0.0833979	0.0588222	-0.188355	0.919079	-0.43052	-0.982014	0.493232	-0.29325	-0.900681	0.34272	0.442848	-0.58459	-0.621437		11.761	0.130406	-0.381562	-0.481852	-0.199426	-0.10043	-0.624875	-0.715946	-0.868964	0.691285	0.699751	0.519668	-0.446473	0.595956	-0.393136	-0.547848
11.803	-0.154597	-0.396177	0.375989	-0.0555365	0.212091	0.0563764	-0.165854	0.468148	-0.0518092	-0.879775	-0.119275	-0.812779	0.381972	0.936125	0.558306		11.803	0.0730737	-0.221314	0.0784113	0.0594195	-0.200707	0.810601	-0.399052	-0.963711	0.52502	-0.189202	-0.817346	0.391058	0.404873	-0.417145	-0.635567		11.803	0.26372	-0.474314	-0.505699	-0.27807	-0.0668045	-0.78207	-0.708221	-0.860304	0.697479	0.907268	0.827541	-0.502023	0.692287	-0.466422	-0.596273
11.845	-0.632835	-0.310823	0.299594	-0.247685	-0.224029	0.249114	-0.390663	0.479326	0.115256	-0.399956	0.15339	-0.304179	0.403759	0.730755	0.71511		11.845	0.0958639	-0.497862	0.0783131	0.106545	-0.123361	0.391116	-0.520395	-0.921637	0.503907	-0.187363	-0.520412	0.330411	0.490479	-0.390057	-0.577074		11.845	0.526927	-0.516132	-0.509884	-0.388285	0.0895812	-0.7769	-0.687346	-0.839592	0.712989	0.911828	0.847761	-0.475012	0.726751	-0.509399	-0.613409
11.887	-0.804896	0.728779	0.217953	-0.589053	-0.768924	-0.604888	-0.46972	0.707062	0.585148	0.142266	-0.382058	-0.58303	0.038522	0.186451	0.751513		11.887	-0.184631	-0.467209	0.000874738	0.322335	0.0946314	0.282923	-0.747675	-0.0922154	0.426143	-0.288664	0.271571	0.457947	-0.289924	-0.535608	0.726852		11.886	0.651533	-0.379035	-0.27847	-0.342004	0.282534	-0.776066	-0.648248	-0.808844	0.721084	0.897603	0.83491	-0.442501	0.736146	-0.517735	-0.615281
11.929	-0.691138	0.740051	0.237958	-0.550015	-0.733187	-0.607093	-0.496732	0.900134	0.798461	0.164266	-0.466961	-0.625597	-0.307281	0.0495576	0.850337		11.929	-0.877862	0.00366508	-0.479032	-0.154201	0.977787	0.0794835	0.0907473	0.123544	-0.830014	-0.285787	0.24798	0.147975	-0.151465	-0.549002	-0.096812		11.928	0.768106	-0.43956	-0.312573	-0.395364	0.40769	-0.761636	-0.603051	-0.773557	0.816723	0.912876	0.785294	-0.734184	0.746001	-0.656417	-0.847064
11.97	-0.635993	0.769252	0.376459	-0.532449	-0.693112	-0.611688	-0.222016	0.960094	0.939206	0.0829682	-0.535413	-0.692672	-0.188352	-0.04506	0.932225		11.97	-0.283702	0.0479774	-0.589044	-0.183465	0.986058	-0.127743	0.561585	0.162384	-0.373447	-0.0614498	0.292843	0.124063	-0.0734542	-0.621969	-0.146722		11.97	0.768304	-0.457863	-0.30522	-0.416185	0.450973	-0.677421	-0.498893	-0.688573	0.739806	0.86989	0.708122	-0.661627	0.726095	-0.548531	-0.843009
12.012	-0.836974	0.676741	0.391357	-0.752931	-0.829958	-0.636988	-0.288547	0.972635	0.963287	0.126157	-0.619093	-0.741116	-0.307356	-0.229112	0.960718		12.012	-0.347384	-0.0653114	-0.633619	-0.20916	0.980178	-0.0215235	0.691014	0.195821	-0.489678	0.243168	0.32964	0.0148591	-0.028968	-0.707109	-0.192881		12.012	0.811097	-0.507076	-0.26482	-0.420396	0.478952	-0.669461	-0.388687	-0.623755	0.683311	0.816379	0.92445	-0.629794	0.800275	-0.413987	-0.815477
12.054	-0.896722	0.466338	0.232224	-0.712569	-0.717875	-0.654719	-0.194475	0.939802	0.931874	0.0818326	-0.723062	-0.809741	-0.223858	-0.227476	0.975862		12.054	-0.367582	0.0247082	-0.67293	-0.221811	0.95196	-0.142005	0.778704	0.217808	-0.610464	0.0369209	0.295847	0.146612	-0.0145333	-0.791068	-0.237872		12.053	0.824692	-0.487545	-0.343728	-0.380399	0.480134	-0.541748	-0.4657	-0.510547	0.593089	0.800573	0.829839	-0.587536	0.905523	-0.605449	-0.85669
12.095	-0.607515	0.543707	-0.249942	-0.729343	-0.723813	-0.544883	0.865723	0.75795	0.815575	-0.304306	-0.838804	-0.869669	0.445294	0.524686	0.975399		12.095	-0.387761	0.283818	0.0971146	-0.11401	0.542784	-0.246368	0.614814	0.228725	-0.739451	0.0683423	0.275391	0.260345	-0.0260233	-0.655635	-0.276633		12.095	0.727783	-0.463736	-0.482302	-0.307105	0.45434	-0.494867	-0.4134	-0.333279	0.430796	0.629352	0.63156	-0.522508	0.965192	-0.982705	-0.959326
12.137	-0.430387	0.604839	-0.286226	-0.75894	-0.733908	-0.407246	0.0550905	0.580207	0.748316	-0.356847	-0.912395	-0.856169	0.408447	0.390361	0.95728		12.137	-0.523085	0.345642	0.33368	-0.0915873	0.587257	-0.183576	0.34443	0.222563	-0.862142	0.190831	0.484607	0.132943	-0.0251276	-0.445477	-0.302213		12.137	0.383193	-0.359568	-0.453202	-0.133035	0.598244	-0.235758	-0.0413356	-0.334949	0.227888	0.823836	0.832831	-0.806452	0.784499	-0.945457	-0.801634
12.179	-0.549879	0.614131	-0.241431	-0.779628	-0.758343	-0.45716	-0.120924	0.54343	0.861693	-0.275226	-0.907665	-0.769809	0.338458	0.15673	0.853223		12.179	-0.633661	0.356735	0.440968	-0.0848563	0.623431	-0.198385	0.051959	0.199258	-0.918902	0.246215	0.488582	0.140213	-0.022109	-0.238021	-0.316446		12.178	0.433609	-0.172524	-0.237402	0.0490448	0.660368	-0.226202	0.194185	-0.514015	0.248996	0.687249	0.665526	-0.731643	0.15581	-0.767225	-0.310269
12.221	-0.655842	0.590561	-0.226397	-0.793195	-0.780602	-0.450601	-0.176804	0.527973	0.880793	-0.219739	-0.862238	-0.647283	0.300607	0.0418436	0.742918		12.221	-0.701167	0.371928	0.568452	-0.0824691	0.637696	-0.232031	-0.274939	0.160435	-0.859365	0.290791	0.480989	0.18094	-0.00986909	0.00903881	-0.321899		12.22	0.461124	0.332518	0.139378	0.151857	0.567862	-0.184008	0.60024	-0.613897	0.0927683	-0.0489997	0.365881	-0.0641727	-0.641242	-0.460387	0.33241
12.262	-0.737557	0.552653	-0.204308	-0.781818	-0.719263	-0.419007	-0.229421	0.506384	0.779667	-0.172145	-0.814765	-0.480605	0.251288	-0.0615009	0.611312		12.262	-0.717747	0.310048	0.659029	-0.110259	0.636431	-0.189267	-0.491245	0.145654	-0.720121	0.0706846	0.476308	0.170466	0.010698	0.264593	-0.359743		12.262	0.429993	0.446743	0.31709	0.168751	-0.106461	-0.146504	0.657563	-0.600828	-0.068354	-0.0617104	0.329024	-0.0681415	-0.713306	-0.485733	0.24605
12.304	-0.782671	0.503165	-0.16706	-0.753139	-0.705904	-0.372992	-0.290418	0.495248	0.783282	-0.12979	-0.751513	-0.387824	0.167515	-0.150867	0.64022		12.304	-0.699386	-0.142836	0.73819	-0.124198	0.618487	0.116096	-0.551455	0.109356	-0.568984	-0.59829	0.25731	-0.0684035	-0.0217808	0.362271	-0.357701		12.304	0.400802	0.534682	0.245201	0.192896	-0.208384	-0.0880053	0.604352	-0.549867	-0.111809	-0.130389	0.41138	-0.274217	-0.745351	-0.116183	-0.109373
12.346	-0.779204	0.437689	-0.155674	-0.701906	-0.687864	-0.311641	-0.311905	0.485507	0.79159	-0.108169	-0.688899	-0.31454	0.119756	-0.148365	0.733546		12.346	-0.664739	-0.332413	0.754927	-0.148351	0.584621	0.199744	-0.511898	0.0869108	-0.442058	-0.70182	0.271669	-0.14383	-0.0988435	0.350373	-0.355176		12.345	0.368443	0.517613	0.261322	0.177119	-0.239709	-0.0311495	0.572674	-0.232784	-0.139055	0.165147	0.632828	-0.463277	0.0698811	-0.286875	-0.464865
12.387	-0.720165	0.690447	-0.159069	-0.585505	-0.669664	-0.576734	-0.281677	0.482729	0.818292	-0.0322768	-0.732482	-0.583535	0.124498	-0.0951431	0.829156		12.387	-0.620718	-0.397521	0.729423	0.856793	0.530483	0.202286	-0.445889	-0.646026	-0.342181	-0.85601	-0.0822812	-0.0825624	0.382518	0.27156	0.640539		12.387	0.199367	0.0172137	0.350029	0.0866466	-0.421254	0.567137	0.396281	0.65165	-0.416345	0.21189	0.818658	-0.61012	0.203502	-0.317189	-0.615145
12.429	-0.616365	0.809418	-0.179927	-0.463444	-0.645159	-0.6615	-0.205566	0.476553	0.836534	0.0229854	-0.619643	-0.725653	0.197021	-0.0551501	0.792607		12.429	-0.54926	-0.463135	0.67336	0.611738	0.330994	0.19784	-0.354635	-0.573978	-0.816725	-0.943222	0.238303	0.244248	-0.0454866	-0.0666693	0.745844		12.429	-0.242655	-0.387314	0.201834	-0.424769	-0.127218	0.665401	0.381225	0.713466	-0.516798	0.243288	0.894585	-0.710588	0.216447	-0.289314	-0.724411
12.471	-0.5133	0.90096	-0.240766	-0.394251	-0.573421	-0.686276	-0.137491	0.406281	0.811484	-0.123193	-0.607748	-0.757188	0.270688	-0.0290275	0.599883		12.471	-0.785474	-0.496918	0.642997	0.234059	-0.248211	0.354331	-0.538284	-0.353573	-0.143165	-0.941259	0.523005	0.693512	-0.477031	-0.676496	0.771999		12.47	-0.37743	-0.853137	-0.31402	-0.621416	0.317915	0.649492	0.423545	0.768593	-0.600882	0.407032	0.885144	-0.668059	0.356285	-0.319811	-0.796688
12.513	-0.375296	0.837325	-0.14701	-0.310627	-0.447337	-0.687409	-0.110837	0.390583	0.736744	0.0253571	-0.653956	-0.724774	0.287826	-0.160023	0.459679		12.513	-0.778089	-0.510268	0.607164	-0.085242	-0.454097	0.4923	-0.602286	0.0312689	0.344717	-0.955812	0.713869	0.72318	-0.748751	-0.818596	0.793289		12.512	-0.550957	-0.843117	-0.429066	-0.693831	0.430789	0.725052	0.415339	0.796732	-0.676396	0.441226	0.943336	-0.672092	0.444742	-0.236612	-0.784296
12.554	-0.702852	0.982609	0.270277	-0.76768	-0.633386	-0.738459	-0.0798899	0.374015	0.649949	0.223481	-0.777122	-0.666602	0.296386	-0.280133	0.319466		12.554	-0.929926	-0.461643	0.556061	-0.249186	-0.262001	0.650721	-0.764181	0.501903	0.367846	-0.957747	0.844365	0.494568	-0.895291	-0.599591	0.634436		12.554	-0.714138	-0.850709	-0.512953	-0.73741	0.513301	0.814084	0.431339	0.806741	-0.720658	0.547794	0.970887	-0.678882	0.521087	-0.214249	-0.727334
12.596	-0.669767	0.965657	-0.754143	-0.82194	-0.508462	-0.709268	0.447092	0.330506	0.570978	-0.713628	-0.7684	-0.571533	0.909581	0.00786527	0.133588		12.596	0.00577198	0.214796	-0.559696	0.302353	0.453034	0.666991	-0.721112	0.696272	0.428067	-0.880926	0.900189	0.588622	-0.904836	-0.723322	0.707864		12.595	-0.820693	-0.8502	-0.590785	-0.716856	0.560986	0.831362	0.498657	0.781793	-0.712711	0.701526	0.733766	-0.640511	0.396703	-0.265337	-0.704475
12.638	-0.0728429	0.922022	-0.754596	-0.821198	-0.379796	-0.344871	0.0710617	-0.289607	0.331113	-0.662185	-0.644791	-0.465678	0.855524	-0.118029	0.0560843		12.638	0.135602	0.255524	-0.371701	0.293914	0.481792	0.669847	-0.646285	0.781886	0.463175	-0.802593	0.914384	0.657746	-0.825234	-0.768299	0.73058		12.637	-0.856344	-0.352901	-0.551545	-0.747551	0.574891	0.344067	0.488821	0.763655	-0.660202	0.87553	0.531475	-0.246233	0.585293	-0.301977	-0.680191
12.679	0.158694	0.863978	-0.661548	-0.560586	-0.241699	-0.234704	-0.138921	-0.710463	0.0663016	-0.487785	-0.221447	-0.278746	0.58099	-0.35699	0.0857785		12.679	0.148649	0.243397	-0.140601	0.27136	0.468147	0.655116	-0.483234	0.831966	0.460516	-0.673769	0.910776	0.703232	-0.632174	-0.749133	0.718031		12.679	-0.665771	-0.440338	-0.580386	-0.778177	0.563983	0.221224	0.0344738	0.4808	-0.537352	0.725671	0.575869	-0.267739	0.679138	-0.319796	-0.643065
12.721	0.0920476	0.759247	-0.492948	-0.168659	0.0212488	-0.430845	-0.227676	-0.817988	-0.082093	-0.22967	0.25351	0.0191825	0.516224	-0.454785	0.169113		12.721	0.145028	0.218321	0.0370709	0.255704	0.427903	0.688362	-0.293848	0.877776	0.460429	-0.479535	0.905481	0.718174	-0.343949	-0.617694	0.668107		12.721	-0.439473	-0.533746	-0.6521	-0.668707	0.526567	0.0646731	-0.190699	0.447682	-0.417378	0.746625	0.509284	-0.280169	0.404768	-0.334339	-0.544475
12.763	-0.335426	0.535188	0.327444	0.684857	0.150888	-0.613032	-0.351247	-0.6526	-0.177681	0.0637246	0.281972	0.0500121	0.722442	-0.30527	0.203894		12.763	0.19856	0.207948	0.0943868	0.297922	0.3745	0.769369	-0.0181398	0.810098	0.33283	-0.241732	0.83196	0.668579	0.277124	-0.466813	0.393276		12.762	-0.174065	-0.632548	-0.7214	-0.655621	0.721663	-0.151228	-0.356428	0.139485	-0.368377	0.832821	0.537187	-0.457279	0.516638	-0.607731	-0.602612
12.804	-0.577879	0.0647482	0.924885	0.904004	0.0757086	-0.505685	-0.466642	-0.462201	-0.270454	-0.101455	-0.192705	0.021706	0.89596	-0.13812	0.0619244		12.804	0.224347	0.174189	0.136787	0.301941	0.293008	0.592484	0.319842	0.742208	-0.018834	-0.275126	0.754814	0.600918	0.298247	-0.495285	0.150643		12.804	0.114201	-0.715749	-0.740602	-0.62842	0.875052	-0.441207	-0.570824	-0.0592684	-0.136677	0.937507	0.546277	-0.639426	0.463375	-0.649313	-0.593717
12.846	-0.665426	0.0589735	0.928804	0.896183	0.0491802	-0.414817	-0.491985	-0.48494	-0.424619	-0.0362795	-0.0508872	0.0568449	0.987066	-0.0490782	-0.00835708		12.846	0.233157	0.145375	0.158447	0.301065	0.214564	0.195744	0.770014	0.80058	-0.461665	-0.281725	0.598079	0.50556	0.481697	-0.489896	-0.121661		12.846	0.393868	-0.732574	-0.706853	-0.565888	0.897956	-0.769789	-0.643522	-0.196437	0.188132	0.90488	0.465385	-0.684474	0.41561	-0.707527	-0.537795
12.888	-0.700523	0.207196	0.812625	0.876211	0.00162447	-0.354556	-0.429299	-0.54763	-0.554657	0.28012	0.0590115	0.103505	0.635037	-0.194923	-0.0345647		12.888	0.215107	0.120645	0.189592	0.297933	0.140257	-0.382803	0.908452	0.851423	-0.625309	-0.346142	0.0739811	0.474836	0.758895	-0.490665	-0.454699		12.887	0.64931	-0.650381	-0.600166	-0.49382	0.90665	-0.999996	-0.709543	-0.324651	0.628661	0.710657	0.325633	-0.629841	0.330562	-0.692881	-0.472209
12.93	-0.677116	0.497152	0.902302	0.828178	-0.24681	-0.310769	-0.480531	-0.573539	-0.44738	0.603705	0.212321	-0.0837657	0.669692	-0.435883	-0.143962		12.93	0.18862	0.0641119	0.202481	0.230985	0.0841251	-0.529785	0.844161	0.948538	-0.56074	-0.491919	-0.283178	0.50907	0.779474	-0.473045	-0.521424		12.929	0.612576	-0.519861	-0.430657	-0.391362	0.911882	-0.983043	-0.517391	-0.24989	0.660875	0.453441	0.187067	-0.560852	0.186012	-0.691731	-0.343246
12.971	-0.419714	0.79802	0.716851	0.547503	-0.560711	-0.22983	-0.494781	-0.573737	-0.143828	0.73568	0.365574	-0.490378	0.729809	-0.628958	-0.354757		12.971	0.213285	0.0123446	0.228474	0.2438	0.0294679	-0.531416	0.837718	0.963473	-0.524526	-0.517214	-0.311832	0.436345	0.763536	-0.441313	-0.489674		12.971	0.792248	-0.601143	-0.297134	-0.142371	0.698957	-0.960752	-0.316347	-0.0875466	0.544936	0.241772	0.0182753	-0.395723	0.11818	-0.764819	-0.142532
13.013	-0.250468	0.771352	0.507804	0.394617	-0.550588	-0.230103	-0.483542	-0.552174	0.0668157	0.796003	0.514412	-0.716589	0.794222	-0.776255	-0.575455		13.013	0.235395	-0.0425438	0.237248	0.247475	-0.0240497	-0.485375	0.863847	0.969376	-0.463639	-0.548573	-0.283097	0.332416	0.780522	-0.38645	-0.436961		13.013	0.74153	-0.473898	-0.102378	-0.119994	0.414686	-0.862436	-0.108043	-0.0524392	0.245237	0.203563	-0.0222507	-0.388503	0.0762711	-0.791297	-0.0680689
13.055	-0.281444	0.843296	0.621667	0.50559	-0.666226	-0.236072	-0.453782	-0.512586	0.204303	0.821093	0.62145	-0.81723	0.836427	-0.888943	-0.765545		13.055	0.147817	-0.0603568	0.150844	0.15773	-0.800437	-0.40764	0.892961	0.971905	-0.632994	-0.565212	-0.209904	0.16638	0.806054	-0.586547	-0.651737		13.054	0.715016	-0.414991	0.213348	-0.424098	-0.124554	-0.876278	0.0880474	-0.157087	-0.137977	0.0642206	0.0256913	-0.0820903	0.172284	-0.673003	-0.157265
13.096	-0.282945	0.8214	0.687508	0.560528	-0.725599	-0.24866	-0.40733	-0.455443	0.289305	0.83874	0.682466	-0.840312	0.8416	-0.949994	-0.885484		13.096	-0.761436	0.161075	0.0946388	-0.716833	0.410828	-0.372414	0.341297	0.96968	-0.734476	-0.418758	-0.19307	0.14983	0.351474	-0.549611	-0.787165		13.096	0.694503	-0.424821	0.721404	-0.00383014	-0.52914	-0.903063	0.276468	0.0995762	-0.353466	-0.0245788	-0.110807	0.0800065	0.0187506	-0.561129	0.0233616
13.138	-0.485504	0.837526	0.738706	0.57535	-0.750324	-0.478629	-0.603562	-0.647854	0.721169	0.84194	0.667471	-0.82106	0.799023	-0.936432	-0.902543		13.138	-0.829711	0.152455	0.350095	-0.779213	0.467168	-0.306854	-0.0307512	0.943742	-0.714171	-0.377944	-0.183396	0.156624	0.0721158	-0.448807	-0.812485		13.138	0.936162	-0.31123	0.768816	-0.0850609	-0.476788	-0.348964	0.624497	-0.0745174	-0.686361	0.00542654	0.0875103	0.235212	0.000940646	-0.427229	0.132629
13.18	-0.651353	0.883222	0.762202	0.477648	-0.750252	-0.690955	-0.731846	-0.710162	0.917555	0.836256	0.522595	-0.814054	0.667827	-0.898692	-0.834205		13.18	-0.812086	0.183164	0.553775	-0.805615	0.521701	-0.3079	-0.309522	0.947551	-0.684765	-0.397274	-0.257439	0.421303	-0.224644	-0.282189	-0.792692		13.179	0.771131	-0.111382	0.812029	-0.497453	-0.503475	-0.260758	0.506006	-0.482239	-0.866885	0.139916	0.240627	0.262082	-0.13254	-0.380491	0.263503
13.222	-0.791182	0.905248	0.736078	-0.134586	-0.723923	-0.875604	-0.868121	-0.0657464	0.989751	0.808505	-0.274848	-0.824897	-0.00842368	-0.885182	-0.0860554		13.222	-0.821608	0.19441	0.759582	-0.819419	0.591671	-0.302398	-0.535582	0.967633	-0.66852	-0.393705	-0.287247	0.787809	-0.516138	0.0117935	-0.736185		13.221	0.493299	0.0260992	0.654928	0.677083	-0.392109	-0.28833	0.291331	-0.163514	-0.9195	0.225923	0.27621	0.292092	0.486497	-0.338445	0.228186
13.263	-0.747416	0.802109	0.652749	-0.294241	-0.642913	-0.778965	-0.872961	0.0915761	0.984942	0.679354	-0.37665	-0.736139	-0.127657	-0.883455	0.0659249		13.263	-0.811648	-0.413855	0.96543	-0.782906	0.606501	0.466343	-0.718473	0.979284	-0.611218	-0.405361	0.414141	0.12994	-0.67932	0.469685	-0.70846		13.263	-0.168295	0.1569	-0.319972	0.688539	0.163373	-0.357453	0.0739669	-0.678159	-0.921037	0.232377	0.329027	0.339407	-0.255906	-0.275835	0.678164
13.305	-0.671027	0.638859	0.535119	-0.423346	-0.522982	-0.594081	-0.897597	0.323631	0.9748	0.506012	-0.432765	-0.564733	-0.250063	-0.902637	0.28997		13.305	-0.805255	-0.433541	0.995825	-0.764729	0.524522	0.371563	-0.829979	0.988472	-0.402953	-0.446253	0.346699	-0.0593356	-0.781574	0.500531	-0.437439		13.305	-0.380084	0.157062	-0.777979	0.77202	0.476236	-0.406344	0.0999987	-0.689635	-0.929013	0.110884	0.284764	0.422293	-0.667266	-0.261826	0.777438
13.347	-0.609776	0.52061	0.412126	-0.46016	-0.394843	-0.454337	-0.934548	0.394426	0.947438	0.370577	-0.459787	-0.377505	-0.271177	-0.979379	0.359196		13.347	-0.813219	-0.392192	0.901436	-0.767873	0.280159	0.24257	-0.88273	0.991476	-0.0253053	-0.402094	0.238242	-0.716502	-0.828188	0.309443	-0.0109991		13.346	-0.43022	-0.0363311	-0.812675	0.804554	0.567725	-0.220411	0.189378	-0.650292	-0.913905	0.329903	-0.075618	0.169133	-0.794841	-0.40105	0.792113
13.388	-0.643591	0.445614	0.565387	-0.493951	-0.229656	-0.345092	-0.978244	0.463234	0.767746	0.383596	-0.557827	0.0723642	-0.426211	-0.769513	0.393377		13.388	-0.813958	-0.347105	0.69222	-0.774644	-0.101859	0.411144	-0.805122	0.990943	0.492871	-0.317373	0.354385	0.0942627	-0.757672	-0.0930351	0.526445		13.388	-0.525991	0.10104	-0.855306	0.884326	0.732074	-0.286131	0.312884	-0.655665	-0.872688	0.19586	0.0365775	0.239456	-0.865724	-0.586072	0.848262
13.43	-0.737622	0.360906	0.685564	-0.506377	0.0924795	-0.0994938	-0.947626	0.395083	0.311655	0.031329	-0.638806	0.781718	-0.391377	-0.39371	-0.0950788		13.43	-0.804126	-0.259575	0.520722	-0.770844	-0.295616	0.323177	-0.691125	0.971369	0.679545	-0.206899	0.282246	0.126319	-0.65672	-0.221855	0.655433		13.43	-0.62648	0.190773	-0.842783	0.846768	0.838357	-0.347546	0.523268	-0.787641	-0.844678	0.108444	0.0776302	0.272014	-0.905732	-0.750394	0.900254
13.472	-0.735216	0.340581	0.542641	-0.424299	0.19168	0.23918	-0.847124	0.0061245	0.395642	-0.49441	-0.735356	0.849151	0.0558225	-0.695946	-0.403137		13.472	-0.675778	-0.26092	0.432377	-0.753224	-0.356629	0.471676	-0.528655	0.710766	0.825406	-0.19526	0.234879	0.332972	-0.586417	-0.244844	0.568982		13.471	-0.589599	0.233964	-0.751116	0.750678	0.820362	-0.463217	0.693369	-0.775648	-0.821021	0.0541336	0.110154	0.318703	-0.97385	-0.837968	0.889948
13.514	-0.302628	0.429346	-0.0734779	-0.413725	0.225972	0.692022	-0.838095	-0.450527	0.769507	-0.852994	-0.686473	0.870057	0.390795	-0.965249	-0.436491		13.514	-0.636804	-0.202134	0.389905	-0.69318	-0.364821	0.513343	-0.496865	0.561574	0.845244	-0.187939	-0.00168958	0.587456	-0.529294	-0.247325	0.36936		13.513	-0.544942	0.139003	-0.660335	0.494991	0.82077	0.286046	0.836669	-0.7999	-0.788169	0.307337	-0.322423	-0.0393598	-0.963954	-0.866923	0.801375
13.555	0.64003	0.803521	-0.588242	-0.640477	0.549029	0.903035	-0.940162	-0.599433	0.925458	-0.848637	-0.620955	0.777542	0.410007	-0.97948	-0.397698		13.555	-0.741759	-0.361218	0.752491	-0.643834	-0.59859	0.683283	-0.46422	0.169464	0.904002	-0.189549	-0.297337	0.738232	-0.460888	-0.241245	0.0514596		13.555	-0.541784	0.216063	-0.621783	0.38614	0.81991	0.201665	0.896289	-0.814785	-0.753202	0.217976	-0.263545	0.0937551	-0.944618	-0.853666	0.731136
13.597	0.822012	0.878112	-0.606902	-0.67671	0.405715	0.939549	-0.906959	-0.549859	0.702868	-0.848772	-0.552062	0.657584	0.342474	-0.91177	-0.238682		13.597	-0.641071	-0.384499	0.938801	-0.382132	-0.653685	0.773117	-0.598461	-0.2891	0.934452	-0.35628	-0.548376	0.793068	-0.408353	-0.604965	-0.251258		13.596	-0.58081	0.312118	-0.612654	0.454044	0.865148	0.00621303	0.93392	-0.825447	-0.676573	0.0792156	-0.117864	0.284037	-0.930215	-0.806988	0.70262
13.639	0.77343	0.794481	-0.600382	-0.699837	0.382574	0.959373	-0.923991	-0.484067	0.802744	-0.885768	-0.488477	0.774161	0.326782	-0.923001	-0.24042		13.639	-0.558977	-0.427429	0.709425	-0.0229264	-0.671322	0.611735	-0.540604	-0.703545	0.91555	-0.417765	-0.595066	0.728079	-0.0592039	-0.642446	-0.602998		13.638	-0.538827	0.300497	-0.508563	0.682259	0.794957	-0.146032	0.948424	-0.723037	-0.880766	-0.000708939	0.012787	0.328393	-0.814041	-0.872105	0.769835
13.68	0.580027	0.217762	-0.339668	-0.7239	0.0126186	0.77781	-0.917915	-0.446815	0.689847	-0.892085	-0.285632	0.961351	0.280733	-0.87978	-0.168238		13.68	-0.382913	-0.330334	0.776374	0.0771782	-0.542064	0.693065	-0.527755	-0.892557	0.911151	-0.541132	-0.751454	0.76989	0.325792	-0.778347	-0.803731		13.68	-0.176518	0.201114	-0.13711	0.925382	0.752269	-0.369035	0.900707	-0.346411	-0.715382	-0.100421	0.171448	0.432644	-0.39107	-0.653866	0.82745
13.722	0.288538	-0.28194	0.199947	-0.704269	-0.343407	0.593253	-0.668244	-0.797377	0.653446	-0.976168	-0.410606	0.966073	0.459519	-0.94262	-0.390555		13.722	-0.312934	-0.295811	0.0940489	0.272768	-0.315569	0.718379	-0.3655	-0.956535	0.926524	-0.526392	-0.810989	0.799249	0.474414	-0.639014	-0.943122		13.722	-0.148811	0.223376	-0.0586133	0.821473	0.7767	-0.579433	0.757582	-0.188465	-0.588589	-0.175933	0.20168	0.446402	-0.153884	-0.453825	0.878534
13.764	-0.0350894	-0.606455	0.55524	-0.371693	-0.661696	0.538944	-0.438636	-0.775649	0.592566	-0.826541	-0.401608	0.946951	0.37081	-0.905259	-0.410529		13.764	0.316559	0.388776	0.0208475	-0.0646659	0.195307	0.90392	-0.0137198	-0.862925	0.931093	-0.105301	-0.709956	0.845733	0.316013	-0.296246	-0.970991		13.763	-0.0351728	0.214543	0.268167	0.726287	0.791232	-0.67373	0.657861	0.0539155	-0.318906	-0.285947	0.13997	0.392201	0.363001	0.0200932	0.901838
13.805	-0.230576	-0.827139	0.760855	0.068709	-0.705191	0.392039	-0.25927	-0.755296	0.579064	-0.83432	-0.422968	0.806197	0.408357	-0.671193	-0.396696		13.805	0.354077	0.283423	0.0919701	-0.132684	0.256721	0.314063	0.214136	-0.858147	0.273149	0.127172	-0.421409	0.998046	0.0556305	0.118034	-0.4031		13.805	0.0927638	0.0852987	0.658563	0.628908	0.827435	-0.689894	0.655171	0.230003	-0.0818525	-0.382164	-0.210883	0.134238	0.709081	0.577704	0.861513
13.847	0.321211	-0.898043	0.830539	0.50117	-0.581584	-0.240633	0.333983	-0.00840805	0.358516	-0.849059	-0.513975	0.6317	0.515449	-0.461119	-0.401516		13.847	0.44412	0.357919	0.212356	-0.312664	0.253011	0.278083	0.158875	-0.811357	0.248645	0.347817	-0.464662	0.916708	-0.364367	-0.04013	-0.348305		13.847	0.43475	-0.384209	0.782026	0.696513	0.879999	-0.853659	0.819294	0.747459	0.568921	-0.699682	-0.829936	-0.659771	0.862181	0.819439	0.908805
13.889	0.14492	-0.874793	0.821751	0.749059	-0.334075	-0.247892	0.318489	0.0520671	0.290182	-0.865041	-0.589409	0.429264	0.606295	-0.243675	-0.310206		13.889	0.463487	0.399246	0.210446	-0.415295	0.231608	0.22177	0.177749	-0.749994	0.22647	0.393885	-0.510623	0.843157	-0.437579	-0.0393388	-0.313997		13.888	0.59506	-0.372023	0.52531	0.784856	0.939696	-0.873448	0.898427	0.872701	0.738911	-0.980715	-0.674909	-0.509133	0.747697	0.624478	0.922929
13.931	0.183078	-0.649504	0.639445	0.613907	0.0599873	-0.341863	0.397903	0.159037	0.298809	-0.879692	-0.600998	0.212159	0.633384	-0.0219999	-0.146033		13.931	0.360967	0.424895	0.196513	-0.343317	0.177553	0.12553	0.155056	-0.666142	0.200371	0.435858	-0.553473	0.733395	-0.479538	-0.0519234	-0.286003		13.93	0.648974	-0.470526	0.528801	0.860417	0.963614	-0.798011	0.573653	0.84861	0.787156	-0.908653	-0.707557	-0.567704	0.663354	0.554358	0.93855
13.972	0.0387331	-0.392807	0.411938	0.436855	-0.314123	-0.387517	0.425402	0.172329	0.283253	-0.891745	-0.583833	0.142283	0.630101	0.0262451	-0.1748		13.972	0.128464	0.491626	0.186714	-0.348405	0.107012	-0.0564609	0.0898837	-0.574457	0.188175	0.477142	-0.594007	0.567478	-0.508249	-0.0742909	-0.2664		13.972	0.67484	-0.532651	0.506943	0.736151	0.938652	-0.801591	0.459451	0.504336	0.830146	-0.847765	-0.572992	-0.612905	0.636043	0.497379	0.690178
14.014	-0.0516259	-0.442731	0.473112	0.663462	-0.49905	-0.360707	0.376999	0.169159	0.325306	-0.899909	-0.654616	0.103267	0.7874	0.0263013	-0.156433		14.014	0.0977012	0.675264	0.16776	-0.733501	0.0994083	-0.335007	0.0073878	-0.367821	0.168793	0.392058	-0.60728	0.321065	-0.354385	-0.103079	-0.251771		14.014	0.672025	-0.560753	0.357295	0.705994	0.872043	-0.848865	0.261343	0.508664	0.855252	-0.646344	-0.547662	-0.660699	0.508764	0.278737	0.672464
14.056	-0.12058	-0.469259	0.513151	0.720212	-0.697709	-0.324662	0.323514	0.0964455	0.361516	-0.901376	-0.65084	0.137714	0.81815	-0.0599126	-0.280314		14.056	-0.125621	0.682087	0.0488356	-0.620309	0.0292196	-0.569598	-0.05624	-0.191467	0.152316	0.34628	-0.549021	0.0264321	-0.27516	-0.127161	-0.229591		14.055	0.633259	-0.555824	0.328197	0.651117	0.774201	-0.900958	0.262979	0.477087	0.821648	-0.551713	-0.50051	-0.716995	0.515843	0.320335	0.63675
14.097	-0.30216	-0.476881	0.54058	0.786354	-0.514872	-0.155815	0.118631	-0.132773	0.140655	-0.893278	-0.638575	-0.0508801	0.855402	0.138755	-0.0442029		14.097	-0.209876	0.588129	-0.0381446	-0.523274	-0.0220981	-0.53834	-0.085728	-0.191896	0.105284	0.289936	-0.507129	-0.289001	-0.223875	-0.150084	-0.241663		14.097	0.5833	-0.518641	0.264924	0.589981	0.652173	-0.917368	0.210954	0.419375	0.718754	-0.374694	-0.432023	-0.757936	0.474084	0.244074	0.613209
14.139	-0.476956	-0.460822	0.555501	0.79908	-0.317221	-0.0022526	-0.0842751	-0.311816	-0.0645008	-0.877936	-0.676249	-0.236223	0.897524	0.330725	0.119738		14.139	-0.301833	0.411315	-0.0617018	-0.173933	-0.0544077	-0.14667	-0.214853	-0.641507	0.0227875	0.17315	-0.386545	-0.544503	0.0282668	-0.157238	-0.148266		14.139	0.508284	-0.435641	0.187618	0.49154	0.371323	-0.873245	0.133746	0.304155	0.388069	-0.131491	-0.353992	-0.628147	0.395367	0.111728	0.622455
14.181	-0.574413	-0.436311	0.552013	0.797094	-0.121016	0.0450027	-0.228916	-0.441255	-0.24403	-0.965069	-0.831607	-0.39608	0.925111	0.480655	0.287859		14.181	-0.359897	0.25122	-0.117785	0.121159	-0.0703362	0.113134	-0.0244153	-0.852513	-0.0363961	0.14154	-0.285193	-0.732872	0.0333938	-0.17664	-0.0431504		14.18	0.757609	-0.638486	0.171276	0.202581	0.329804	-0.767329	0.074129	0.0906532	0.190247	0.131356	-0.29128	-0.488253	-0.0159114	-0.0211029	0.936671
14.223	-0.609836	-0.0545408	0.61278	0.854987	0.0142963	-0.604053	-0.375762	-0.610304	-0.307228	-0.419686	-0.159153	-0.140084	0.882192	0.608982	0.310924		14.223	-0.554395	0.0295119	-0.270014	0.607883	-0.193694	0.201983	-0.0342207	-0.911919	-0.0672239	0.0992765	-0.249309	-0.854456	0.080204	-0.190981	0.02948		14.222	0.771405	-0.715089	0.0173579	0.214445	0.28858	-0.658059	-0.0307789	0.129299	0.271283	0.365733	-0.335323	-0.446808	-0.0572602	-0.0661408	0.807228
14.264	-0.451189	0.352216	0.784431	0.854255	-0.0996556	-0.933442	-0.446636	-0.541127	-0.317885	0.361223	0.458716	0.414777	0.957098	0.0572621	-0.0573407		14.264	-0.365578	0.102627	-0.235774	0.594565	-0.170588	0.106835	-0.105743	-0.757202	-0.0551605	0.0618569	-0.196822	-0.972163	0.133134	-0.199679	0.0561656		14.264	0.632192	-0.882398	-0.202202	0.199331	0.244128	-0.545159	-0.0967943	0.241626	0.549781	0.518438	-0.357069	-0.380994	-0.0677492	-0.0208063	0.698723
14.306	-0.373668	0.456259	0.855962	0.828562	0.0817682	-0.665169	-0.43431	-0.332166	-0.280207	0.561555	0.563765	0.447094	0.940502	0.205268	0.00577309		14.306	-0.43454	-0.205366	-0.187975	0.668489	-0.352003	-0.156951	-0.159363	-0.765368	0.69674	-0.403177	-0.254286	0.142792	0.200222	-0.527178	-0.806351		14.305	0.443023	-0.866693	-0.295628	0.198196	0.293211	-0.420193	-0.0447655	0.378135	0.793126	0.598262	-0.364941	-0.319722	-0.0111008	0.18415	0.637965
14.348	-0.397332	0.504457	0.866377	0.721851	0.268826	-0.696089	-0.50495	-0.122788	-0.328893	0.665915	0.525574	0.483775	0.82645	0.407986	0.0794312		14.348	-0.577201	-0.423556	-0.00403592	0.748732	-0.617665	-0.137431	-0.10177	-0.75068	0.793492	0.417103	-0.191295	0.0126045	-0.0618017	-0.276007	-0.754736		14.347	0.358109	-0.848189	-0.467211	0.176981	0.395532	-0.274559	0.0403833	0.488815	0.878905	0.711971	-0.339784	-0.276139	0.0325978	0.250575	0.670641
14.389	-0.411316	0.514696	0.856077	0.509596	0.454033	-0.748182	-0.484111	0.13949	-0.388743	0.693674	0.341853	0.525378	0.65827	0.658855	0.147356		14.389	-0.653321	-0.475946	0.110996	0.793265	-0.782194	0.144694	-0.270277	-0.409886	0.8415	0.336061	-0.210712	0.147658	-0.0305707	-0.38763	-0.611366		14.389	0.329634	-0.662333	0.465116	0.149984	0.534987	-0.138891	0.447802	0.587784	0.866846	-0.478358	-0.557382	-0.436572	0.481035	0.709794	0.72446
14.431	-0.400906	0.485334	0.803156	0.0793678	0.720643	-0.788676	-0.460925	0.478241	-0.456705	0.643575	-0.0125415	0.579833	0.370609	0.88639	0.230012		14.431	-0.683456	-0.491324	0.183761	0.689056	-0.764483	0.199874	-0.31653	-0.25616	0.744104	0.293038	-0.236992	0.209115	-0.112158	-0.408112	-0.179183		14.431	0.341372	-0.108194	0.500446	0.179984	0.666683	-0.286519	0.408509	0.666322	0.791303	-0.570373	-0.717398	-0.564673	0.547502	0.730781	0.776908
14.473	-0.605591	0.688598	0.8869	-0.16014	0.806622	-0.796154	-0.451359	0.672513	-0.435067	0.583341	-0.328736	0.524114	0.0233888	0.838996	-0.00421499		14.473	-0.711967	-0.690875	0.117271	0.235762	-0.740053	0.318421	-0.326869	0.08697	0.71227	0.185924	-0.111999	0.385031	-0.3782	-0.392992	0.399506		14.472	0.223608	-0.128926	0.62647	0.363661	0.746325	-0.432923	0.213531	0.675481	0.678216	-0.649739	-0.806234	-0.64128	0.598627	0.720131	0.804801
14.515	-0.655789	0.810325	0.834885	-0.348038	0.80639	-0.70633	-0.308675	0.229917	-0.343215	0.497175	-0.45709	0.442844	-0.19809	0.779991	-0.114449		14.515	-0.770564	-0.496057	0.532542	-0.248501	-0.728341	0.229625	-0.531664	0.437034	0.715427	0.0138935	0.0547837	0.153958	-0.397746	-0.580541	0.790421		14.514	0.126636	-0.243906	0.820149	0.542628	0.850084	-0.472771	-0.00615038	0.578307	0.473998	-0.36796	-0.759994	-0.622903	0.607927	0.774251	0.802791
14.556	-0.59931	0.848268	-0.184982	-0.511007	0.929365	-0.599904	-0.250735	0.0817312	-0.477562	-0.207823	-0.555439	0.792956	0.462745	-0.233048	-0.559853		14.556	-0.852606	-0.266077	0.612871	-0.489722	-0.635539	0.156309	-0.580627	0.652394	0.740284	0.0845135	0.132236	0.0279163	-0.538168	-0.620458	0.952328		14.556	0.0379909	-0.278515	0.723784	0.64547	0.914551	-0.472394	-0.226067	0.422395	0.224604	-0.326234	-0.648792	-0.532317	0.625296	0.769637	0.769608
14.598	-0.603432	0.710331	-0.224277	-0.192167	0.694823	-0.490455	-0.237222	-0.122279	-0.30358	-0.203618	-0.561347	0.803566	0.283368	-0.249875	-0.710166		14.598	-0.552159	-0.317512	0.238684	-0.0010009	0.41546	0.222074	-0.597372	0.736963	0.438521	0.0479427	0.103975	0.0219398	-0.639057	-0.461825	0.812712		14.597	-0.0271695	-0.236784	0.581493	0.692689	0.944151	-0.488595	-0.360269	0.290144	-0.0126387	0.0976482	-0.440987	-0.291199	0.509487	0.698638	0.712272
14.64	-0.485669	0.664756	-0.201274	-0.26263	0.565269	-0.380055	-0.223814	-0.2932	-0.110521	-0.179457	-0.522704	0.779437	0.123847	-0.215818	-0.731672		14.64	-0.192791	-0.407178	0.0228337	0.353621	0.719109	0.232743	-0.709454	0.787626	0.443661	0.13965	0.00881027	-0.166118	-0.722557	-0.477393	0.773363		14.639	-0.0879044	-0.0806846	0.314939	0.541716	0.936971	-0.378403	-0.263886	0.205828	-0.229219	0.646643	-0.509733	0.0962304	-0.316735	0.519565	0.381143
14.681	-0.443841	0.536059	-0.204774	-0.0738494	0.288851	-0.26391	-0.23762	-0.439883	0.103032	-0.16561	-0.475791	0.720735	0.0746434	-0.195702	-0.738405		14.681	0.0481228	-0.685219	-0.151517	0.521803	0.755726	0.010595	-0.745811	0.817062	0.483237	0.14045	-0.264321	-0.35051	-0.81387	-0.561105	0.784266		14.681	-0.256334	0.00186561	0.113558	0.290136	0.88081	-0.288178	-0.228971	0.0238402	-0.474449	0.876711	-0.696874	0.333598	-0.740952	0.444791	-0.0334256
14.723	-0.287099	0.3887	-0.135106	-0.132878	0.110991	-0.0718792	-0.239628	-0.572284	0.384047	-0.141437	-0.49958	0.514722	-0.033978	-0.117416	-0.739837		14.723	0.223451	-0.543684	-0.406711	0.653842	0.820499	-0.216168	-0.80494	0.824335	0.499023	0.200668	-0.349331	-0.324044	-0.909083	-0.65226	0.791716		14.723	-0.365308	-0.207495	-0.293815	0.367449	0.693342	-0.302267	-0.22259	0.0649633	-0.676593	0.874435	-0.760102	0.452857	-0.669562	0.37722	-0.214074
14.765	-0.328277	-0.140372	-0.139779	0.410292	-0.188349	0.506061	-0.234688	-0.676361	0.51118	-0.148524	-0.694909	0.9708	-0.114388	-0.0623447	-0.711306		14.765	0.406692	-0.572765	-0.695711	0.760631	0.871401	-0.254571	-0.721855	0.807735	0.497026	0.269023	-0.392206	-0.424526	-0.963393	-0.708081	0.79342		14.764	-0.112013	-0.701242	-0.803694	0.64888	-0.038728	-0.303058	-0.178158	0.11801	-0.89805	0.732556	-0.826368	0.596897	-0.512955	0.320128	-0.429567
14.806	-0.281991	-0.212249	-0.121238	0.288734	-0.287717	0.834626	-0.211906	-0.714563	0.711919	-0.0820726	-0.732597	0.921781	-0.179698	0.00775256	-0.585299		14.806	0.437391	-0.609051	-0.734982	0.805285	0.912833	-0.264373	-0.658162	0.771967	0.456899	0.323773	-0.412178	-0.53301	-0.907087	-0.677069	0.757957		14.806	0.15526	-0.917279	-0.848211	0.670935	-0.3372	-0.226386	-0.205777	0.143604	-0.899166	0.828457	-0.871928	0.501375	-0.640238	0.375678	-0.531579
14.848	-0.25076	-0.214063	-0.113705	0.143474	-0.423689	0.825673	-0.157654	-0.649696	0.534213	0.0232715	-0.769778	0.656001	-0.232276	0.119765	-0.248024		14.848	0.421886	-0.652616	-0.759353	0.820173	0.917781	-0.24644	-0.569156	0.682499	0.369683	0.390568	-0.416016	-0.648103	-0.848795	-0.632846	0.677975		14.848	-0.021326	-0.939391	-0.785591	0.623323	-0.386042	0.00812607	-0.0650684	-0.0794687	-0.692607	0.852427	-0.834881	0.521434	-0.739819	0.431745	-0.575368
14.89	-0.269578	-0.30263	-0.143179	0.264203	-0.238377	0.745079	-0.118456	-0.502486	0.113155	0.151274	-0.772228	-0.0149152	-0.27064	0.114202	0.45421		14.89	0.646377	-0.695148	-0.757304	0.765824	0.858085	-0.469687	-0.795432	0.815547	0.562408	0.487317	-0.408841	-0.760606	-0.794568	-0.567704	0.565722		14.889	-0.684559	-0.975599	-0.784465	0.625634	-0.445371	0.748401	0.365121	-0.465248	0.054734	0.790104	-0.721765	0.49331	-0.777038	0.498399	-0.585305
14.932	-0.241498	-0.257994	-0.1849	0.35829	-0.0452694	0.734521	-0.077665	-0.336136	0.074492	0.294952	-0.520207	0.0106168	-0.259144	0.0297592	0.673203		14.932	0.332134	-0.506287	-0.428371	0.489539	0.478605	-0.751984	-0.883719	0.656314	0.73981	0.608391	-0.369703	-0.826503	-0.694973	-0.470588	0.428319		14.931	-0.867162	-0.937678	-0.810186	0.598066	-0.575526	0.952274	0.519376	-0.457367	0.449745	0.670557	-0.538892	0.529747	-0.745725	0.66715	-0.662916
14.973	-0.160671	-0.177247	-0.195685	0.23589	-0.136743	0.884898	0.242775	-0.525287	-0.160614	0.462459	-0.393602	0.0447245	-0.313871	-0.032249	0.734044		14.973	0.0159974	-0.457865	-0.216247	0.538832	0.317529	-0.756962	-0.770312	0.230621	0.722932	0.724606	-0.277842	-0.764492	-0.420757	-0.338455	0.256639		14.973	-0.947651	-0.846612	-0.766425	0.507513	-0.534289	0.913348	0.559193	-0.386804	0.459386	0.418093	-0.279215	0.269663	-0.665576	0.706099	-0.618909
15.015	0.0271745	-0.00298038	-0.232675	0.169266	-0.0533492	0.596093	0.769618	-0.509715	-0.406082	0.659133	0.255882	0.320243	-0.243713	-0.0792964	0.82983		15.015	-0.258061	-0.481471	-0.183229	0.67864	0.292433	-0.440906	-0.571805	-0.319367	0.551417	0.791291	-0.119108	-0.582388	0.0020121	-0.198768	0.000605247		15.015	-0.946254	-0.874011	-0.801338	0.483211	-0.594409	0.949122	0.614551	-0.360119	0.476568	0.511645	-0.301118	0.33082	-0.562893	0.738781	-0.608238
15.057	0.069255	0.560167	0.0986854	0.310511	0.384948	-0.00606636	0.0793691	-0.557137	-0.565376	0.150975	0.619075	0.688076	-0.0211288	-0.0144992	0.828391		15.057	-0.548641	-0.457334	-0.192596	0.282022	0.248313	0.00725157	-0.112563	0.0776986	0.211828	0.797024	0.151134	-0.39523	0.354594	-0.115021	-0.27504		15.056	-0.962754	-0.893016	-0.717876	0.416334	-0.55889	0.960265	0.600808	-0.327608	0.439717	0.526621	-0.298217	0.350705	-0.466778	0.756679	-0.623899
15.098	-0.566565	0.767814	0.429789	0.463684	0.726021	-0.565506	-0.230205	-0.75132	-0.779493	0.466472	0.664801	0.882382	0.139707	0.356725	0.766569		15.098	-0.439838	-0.426008	-0.254872	-0.0412251	0.109686	0.177131	0.143484	0.677081	0.0616806	0.815412	0.181923	-0.23571	0.384249	-0.268023	-0.128881		15.098	-0.909776	-0.688969	-0.283456	0.249606	-0.185947	0.907264	0.420526	-0.282506	0.256744	0.441239	-0.281063	0.270924	-0.38888	0.827943	-0.691395
15.14	-0.570209	0.834707	0.495869	0.558464	0.77801	-0.724777	-0.0665679	-0.770905	-0.790547	0.595758	0.764559	0.926347	0.254469	0.468379	0.823103		15.14	-0.559567	-0.395331	-0.290888	-0.235875	-0.649276	0.206879	0.236166	0.760526	0.73464	0.782315	0.191957	-0.00449506	0.429973	-0.143653	0.49081		15.14	-0.870149	-0.743469	0.192497	0.482018	0.333828	0.758341	-0.419445	-0.4562	-0.526163	0.0183822	-0.53087	-0.152928	-0.350695	0.933841	-0.402554
15.182	-0.639197	0.883847	0.822644	0.727199	0.847129	-0.823065	-0.623702	-0.721398	-0.802044	0.860688	0.838114	0.956424	0.786186	0.85819	0.862028		15.182	-0.633697	-0.3596	-0.144687	-0.36386	-0.80627	0.214874	0.159218	0.808398	0.855585	0.801965	0.196679	0.132269	0.344075	-0.00899051	0.67897		15.181	-0.814292	-0.77162	0.317807	0.656037	0.617046	0.671848	-0.210282	-0.56814	-0.901546	-0.103435	-0.708582	-0.432793	-0.22942	0.379491	0.167552
15.224	-0.590154	0.88385	0.916582	0.891161	0.839989	-0.837092	-0.612255	-0.61989	-0.785003	0.881889	0.828984	0.972597	0.900542	0.868221	0.81903		15.224	-0.60279	-0.600564	0.155502	-0.35432	-0.556887	0.428034	-0.183212	0.840185	0.788448	0.25109	0.26915	0.45051	0.0434679	-0.513397	0.67317		15.223	-0.800329	-0.778335	0.398767	0.749226	0.715782	0.629551	-0.0673993	-0.616846	-0.981272	-0.198514	-0.797167	-0.525313	-0.0507113	0.0839137	0.459565
15.265	-0.549449	0.760347	0.981576	0.989089	0.619186	-0.853845	-0.607229	-0.585569	-0.796621	0.83355	0.793799	0.970211	0.987271	0.71622	0.663697		15.265	-0.48639	-0.617506	0.236645	-0.299551	-0.372619	0.515827	-0.443531	0.847392	0.755337	-0.302064	0.213464	0.460572	-0.347716	-0.887107	0.650053		15.265	-0.803551	-0.764805	0.497292	0.807682	0.661889	0.620847	-0.0274413	-0.663455	-0.960362	-0.320668	-0.859283	-0.498771	0.306334	-0.0486859	0.526876
15.307	-0.597375	0.793902	0.443125	0.989169	0.621386	-0.849323	-0.390731	-0.630144	-0.7598	0.547086	0.830152	0.919147	0.524602	0.242399	0.644723		15.307	-0.288812	-0.640519	0.208088	-0.289596	-0.254002	0.64787	-0.542705	0.844476	0.770201	-0.429023	0.460888	0.571121	-0.47096	-0.890783	0.682601		15.307	-0.537854	-0.736443	0.444379	0.787917	0.450109	0.426041	-0.0226792	-0.443766	-0.993578	-0.297815	-0.850682	-0.357362	0.313804	0.00958866	0.368837
15.349	-0.618352	0.820973	0.525371	0.991632	0.552162	-0.820016	-0.423259	-0.642283	-0.676642	0.588743	0.854178	0.772695	0.595232	0.204232	0.550977		15.349	0.0415037	-0.418729	-0.157217	-0.0909308	0.03834	0.733762	-0.599408	0.795546	0.751072	-0.515118	0.746584	0.653344	-0.564705	-0.919893	0.700089		15.348	-0.576983	-0.700162	0.456059	0.749213	0.505386	0.465328	-0.172103	-0.482047	-0.99133	-0.328384	-0.83422	-0.408415	0.375145	0.12754	0.418157
15.39	-0.813667	0.847807	0.615636	0.995682	0.340986	-0.803596	-0.570937	-0.819483	-0.495186	0.6324	0.864697	0.386805	0.665268	0.0609608	0.32671		15.39	0.337441	-0.0318272	-0.414686	0.134574	0.293922	0.773472	-0.608948	0.705857	0.707132	-0.58325	0.922815	0.699958	-0.612248	-0.922231	0.68612		15.39	-0.58677	-0.66039	0.436779	0.681884	0.53283	0.484788	-0.269618	-0.489371	-0.981189	-0.328798	-0.793899	-0.439939	0.383235	0.19978	0.435731
15.432	-0.437958	0.788255	0.718719	0.998736	-0.00879256	0.0218735	-0.297629	-0.434363	-0.558056	0.625227	0.794662	-0.252302	0.744019	-0.187478	-0.0217815		15.432	0.659391	0.588763	-0.706027	0.567986	0.610171	0.747756	-0.518731	0.605513	0.652658	-0.513295	0.945921	0.687351	-0.580248	-0.794854	0.657725		15.432	-0.574984	-0.618278	0.426002	0.749627	0.544496	0.486986	-0.371764	-0.592354	-0.989718	-0.330781	-0.943929	-0.460957	0.450793	0.312647	0.553445
15.474	-0.352589	0.685658	0.831364	1	-0.346504	-0.0677915	-0.218124	-0.352605	-0.285899	0.606934	0.68563	-0.644512	0.831313	-0.462875	-0.346438		15.474	0.587542	0.53758	-0.851913	0.508788	0.608861	0.725062	-0.458872	0.511113	0.596718	-0.395301	0.903349	0.648036	-0.454005	-0.733932	0.619204		15.473	-0.545678	-0.813817	0.42184	0.769592	0.534524	0.717091	-0.510513	-0.685578	-0.996837	-0.400614	-0.960751	-0.704543	0.533169	0.474401	0.666401
15.516	-0.233349	0.654412	0.918538	0.997668	-0.59595	0.0668911	-0.0756956	-0.245206	-0.314384	0.661543	0.627807	-0.789532	0.893742	-0.723041	-0.566723		15.516	0.513947	0.346935	-0.833741	0.215348	0.592102	0.706723	-0.368014	0.409907	0.539097	-0.14781	0.795068	0.557107	-0.00140378	-0.630592	0.566664		15.515	-0.49733	-0.798261	0.424645	0.773983	0.497135	0.688203	-0.675504	-0.765812	-1	-0.420711	-0.911113	-0.688008	0.653132	0.67507	0.765449
15.557	0.0299679	0.625019	0.932157	0.984206	-0.773972	0.353059	0.210624	-0.0398701	-0.398733	0.667237	0.537159	-0.782744	0.879093	-0.89748	-0.698729		15.557	0.37395	-0.22261	-0.904356	-0.596227	0.539473	0.678343	-0.284743	0.0349102	0.474282	0.32647	0.623202	0.351582	0.759784	-0.539993	0.0313684		15.557	-0.418793	-0.754289	0.404285	0.715646	0.417022	0.583556	-0.82388	-0.838314	-0.995957	-0.373316	-0.678066	-0.574518	0.798409	0.860133	0.847615
15.599	0.208443	0.558149	0.841831	0.507228	-0.858352	0.701207	0.389835	-0.561541	-0.448624	0.616039	-0.284927	-0.680918	0.31209	-0.928216	-0.309493		15.599	0.544966	-0.672564	-0.481229	0.170561	0.520815	0.0828272	-0.291112	0.208363	0.776261	0.707102	-0.441811	-0.0450237	-0.913061	-0.290608	0.206463		15.598	-0.609311	-0.440982	0.53069	0.714229	0.578632	0.0610221	-0.909806	-0.903364	-0.984238	-0.000460784	-0.0424445	-0.0461326	0.915997	0.960744	0.90569
15.641	0.367523	0.552152	0.702062	0.298706	-0.876633	0.789067	0.475179	-0.579444	-0.405178	0.596402	-0.470297	-0.636585	0.055379	-0.860878	-0.202957		15.641	0.615116	-0.828042	-0.362107	-0.185887	0.500215	-0.380034	-0.297139	-0.108479	0.889427	0.647512	0.315704	-0.270059	0.817503	-0.204933	-0.0613202		15.64	-0.743656	-0.0208985	0.621803	0.720286	0.655312	-0.29006	-0.902388	-0.901209	-0.968778	0.300541	0.0963668	0.275087	0.905181	0.95615	0.885596
15.682	0.400187	0.507587	0.569074	0.0829474	-0.858371	0.874748	0.450863	-0.625166	-0.346688	0.537169	-0.642031	-0.536323	-0.140591	-0.777471	-0.06678		15.682	0.705691	-0.860572	-0.469035	-0.284737	0.480869	-0.643368	-0.458584	-0.249234	0.913383	0.756669	0.447384	-0.354871	0.840348	-0.243305	-0.118078		15.682	-0.693044	-0.00448335	0.439368	0.473583	0.566508	-0.388821	-0.862628	-0.664718	-0.955532	0.387856	-0.0245044	0.340018	0.646019	0.917616	0.661279
15.724	0.376496	0.368125	0.463431	-0.182172	-0.803785	0.9367	0.396868	-0.683243	-0.27673	0.393212	-0.673288	-0.328688	-0.28782	-0.730684	0.149806		15.724	0.766649	-0.852301	-0.474099	-0.330481	0.621535	-0.802218	-0.525826	-0.357137	0.920234	0.646849	0.471679	-0.562304	0.836636	-0.343448	-0.220617		15.724	-0.498941	-0.118953	0.254593	0.10139	0.391685	-0.40884	-0.843098	-0.289524	-0.950007	0.383829	-0.0826149	0.329903	0.303943	0.875389	0.33512
15.766	0.560529	0.467984	0.759684	-0.486683	-0.681426	0.951404	0.287725	-0.666669	-0.204502	0.218047	-0.50591	-0.219144	-0.307751	-0.770276	0.132767		15.766	0.794896	-0.773289	-0.514536	-0.32367	0.821977	-0.860461	-0.632343	-0.385911	0.973118	0.677746	0.349171	-0.769319	0.77506	-0.527976	-0.32795		15.765	-0.0919907	-0.342382	0.0507109	-0.162479	0.0418859	-0.386086	-0.85973	-0.02778	-0.939387	0.349161	-0.0926034	0.278425	0.0896333	0.845188	0.116931
15.807	0.560595	0.558112	0.735851	-0.585717	-0.403567	0.908046	0.484771	-0.684901	-0.29054	0.466972	-0.633092	-0.284391	-0.698848	-0.642901	0.00093764		15.807	0.827767	-0.667583	-0.537996	-0.298746	0.902343	-0.843426	-0.723818	-0.374139	0.955588	0.722578	0.206717	-0.725931	0.664337	-0.601992	-0.341767		15.807	-0.0786814	0.106436	0.0417377	-0.226524	0.00681873	0.151338	-0.585454	0.0896013	-0.653778	0.157191	-0.566947	0.259159	-0.100392	0.940264	-0.288622
15.849	0.502661	0.568967	0.657162	-0.599712	-0.138533	0.87505	0.381955	-0.641289	-0.348334	0.475406	-0.682257	-0.340859	-0.707413	-0.155248	-0.217508		15.849	0.780886	-0.508634	-0.551559	-0.257273	0.874909	-0.711638	-0.762102	-0.329731	0.93646	0.582851	0.0540086	-0.581251	0.614301	-0.646711	-0.322899		15.849	0.065595	0.118872	0.13181	-0.227164	-0.0194129	0.230491	-0.00410294	-0.619045	0.067412	0.304824	-0.535097	0.368989	-0.403137	0.837131	-0.547863
15.891	0.42716	0.541221	0.559861	-0.560903	0.0841816	0.837451	0.170292	-0.532555	-0.249078	0.383983	-0.638348	-0.337154	-0.659464	0.546472	-0.307796		15.891	0.70242	-0.452918	-0.537223	-0.183559	0.81101	-0.673684	-0.780414	-0.258225	0.915438	0.536213	0.0157037	-0.560034	0.509924	-0.690558	-0.277494		15.89	0.10434	0.101389	0.0568427	-0.209014	-0.088201	0.242379	0.326755	-0.687749	0.200633	0.37748	-0.380934	0.339883	-0.633825	0.97953	-0.513663
15.933	0.144909	0.428515	0.379026	-0.494439	0.0987317	0.657123	-0.495567	-0.344902	0.0906733	-0.0646738	-0.560913	-0.276349	-0.323309	0.481371	-0.258779		15.933	0.677716	-0.44275	-0.501895	-0.0699391	0.610769	-0.64011	-0.706534	-0.19207	0.95044	0.55891	-0.0653481	-0.568956	0.349691	-0.672002	-0.201646		15.932	0.120677	0.123168	-0.113668	-0.198293	-0.405986	0.377086	0.511956	-0.724569	0.240179	0.532548	-0.432529	0.396652	-0.85267	0.914776	-0.612537
15.974	0.165704	0.371851	0.154419	-0.463798	0.0606974	0.680756	-0.677451	-0.323671	0.247625	-0.341802	-0.483019	-0.206347	-0.136247	0.224711	-0.192711		15.974	0.622952	-0.42132	-0.415854	-0.0159477	0.629702	-0.526408	-0.510395	-0.146221	0.945529	0.56983	-0.13731	-0.584712	0.155325	-0.612075	-0.129522		15.974	0.497063	0.550861	0.808987	-0.791494	0.52251	0.479317	0.581221	-0.754072	0.147055	0.581295	-0.492286	0.342412	-0.85924	0.824716	-0.474894
16.016	-0.370667	-0.0643903	-0.230906	-0.269742	-0.551357	0.67312	-0.620913	-0.296848	0.382914	-0.473428	-0.416215	-0.139175	-0.064689	0.14904	-0.152711		16.016	0.725632	-0.398449	-0.367571	-0.00534729	0.915425	-0.15029	-0.207037	-0.101612	0.844064	0.556155	-0.170527	-0.495181	-0.0149302	-0.50855	-0.0559247		16.016	0.494917	0.551166	0.898055	-0.691079	0.542264	0.605032	0.635726	-0.796171	-0.163036	0.618467	-0.575112	0.0109806	-0.825245	0.474126	0.0449658
16.058	-0.290369	0.0778711	-0.110658	-0.431531	-0.384648	0.629559	-0.74078	-0.268599	0.318801	-0.593395	-0.356066	-0.0805232	-0.0101	0.0515812	-0.129568		16.058	0.143985	-0.492991	-0.359698	0.160078	0.689781	0.0387897	0.171462	-0.0971125	0.561494	0.478852	-0.190356	-0.485393	-0.121796	-0.452667	-0.0380162		16.057	0.362694	0.396594	0.815451	-0.534951	0.444792	0.721677	0.669292	-0.843986	-0.50595	0.643145	-0.648961	-0.408681	-0.812095	0.00712291	0.411844
16.099	-0.444074	-0.0787108	-0.10053	-0.180228	-0.460408	0.534784	-0.00673956	-0.4201	0.247345	-0.328827	-0.558613	-0.0129259	0.230692	-0.240054	0.19088		16.099	-0.141702	-0.458263	-0.202123	0.47002	0.676599	0.434576	0.0786791	0.198252	0.298519	0.220501	-0.364477	-0.3979	-0.382065	-0.335805	0.896656		16.099	0.0496871	0.0576836	0.412581	0.228342	0.539286	0.772601	0.733698	-0.626923	-0.710675	0.703056	-0.558227	-0.656413	-0.606832	-0.416171	0.783109
16.141	-0.26018	-0.269755	0.571604	0.155838	-0.439852	0.408803	0.243763	-0.427597	0.255782	-0.28699	-0.649131	0.12314	0.25525	-0.242001	0.0437262		16.141	-0.229884	-0.176881	-0.0953551	0.477504	0.725085	0.740583	-0.140585	0.562002	0.333419	-0.271665	0.514457	0.116431	-0.563499	-0.285487	0.755359		16.141	-0.376801	-0.402477	-0.305288	0.573254	0.817994	0.723367	0.69675	-0.580898	-0.764809	0.645565	-0.517728	-0.71947	-0.576276	-0.642619	0.680627
16.183	0.0213103	-0.307736	0.573985	0.335369	-0.305111	0.290753	0.34579	-0.373086	0.301348	-0.309171	-0.737931	0.227217	0.346486	-0.278002	-0.234389		16.183	-0.696813	-0.364691	-0.0982806	-0.312834	-0.215064	0.661226	-0.346961	0.84672	0.644164	-0.360912	0.60355	0.349326	-0.679167	-0.486111	0.670197		16.182	-0.459113	-0.476912	-0.61405	0.331816	0.88475	0.618888	0.619667	-0.46558	-0.740883	0.567978	-0.412883	-0.685222	-0.457939	-0.774376	0.485722
16.225	0.104131	-0.303574	0.606133	0.482489	-0.327853	0.164718	0.46101	-0.28087	0.314283	-0.310538	-0.836382	0.325902	0.491003	-0.313565	-0.697922		16.225	-0.618424	-0.344535	0.13327	-0.424289	-0.479307	0.478441	-0.494468	0.950955	0.881169	-0.402467	0.406995	0.312711	-0.611301	-0.463622	0.825586		16.224	-0.44393	-0.453504	-0.747662	0.0799441	0.889477	0.519338	0.536605	-0.336306	-0.696121	0.53887	-0.31046	-0.642109	-0.299583	-0.869102	0.293684
16.266	0.27171	0.528643	0.631971	0.49151	-0.276943	0.207547	0.585957	-0.131142	0.26143	0.194455	0.0606697	0.0446235	0.566602	-0.295848	-0.865524		16.266	-0.672585	-0.458602	0.346685	-0.489319	-0.569103	0.634053	-0.68521	0.850073	0.925546	-0.567564	0.59616	0.516324	-0.528888	-0.613555	0.800161		16.266	-0.354482	-0.361157	-0.687335	-0.190481	0.777048	0.440649	0.459324	-0.218326	-0.648029	0.582312	-0.226972	-0.617679	-0.118005	-0.93548	0.108163
16.308	0.296376	0.409505	0.401126	0.0366845	-0.364394	0.283682	0.709348	0.000578039	0.0953098	0.355264	0.0478883	-0.0545162	0.547769	-0.269373	-0.75472		16.308	-0.537354	-0.437933	0.592179	-0.0834172	-0.478018	0.755102	-0.807847	0.638327	0.958988	-0.679615	0.495485	0.68106	-0.314461	-0.688525	0.682624		16.307	-0.275325	-0.411433	-0.230789	-0.381937	0.693859	0.0267509	0.268109	-0.093109	-0.562138	0.476898	-0.0622481	-0.641798	-0.0948648	-0.78522	-0.0697621
16.35	0.381492	0.478167	0.511627	-0.274506	-0.451141	0.359567	0.778744	0.0594949	-0.0524897	0.504932	-0.152585	-0.104999	0.282983	-0.187204	-0.365907		16.35	-0.548497	-0.480952	0.54034	-0.116823	-0.496642	0.818247	-0.783069	0.651748	0.966295	-0.687078	0.581117	0.758131	-0.350194	-0.656014	0.676595		16.349	-0.460714	-0.459332	0.0666181	-0.472041	0.605641	0.909873	0.372689	0.0521532	-0.775499	0.413258	-0.0262748	-0.791674	-0.160336	-0.706965	-0.149502
16.391	0.434441	0.513811	0.569506	-0.721943	-0.519689	0.413399	0.73609	-0.0682608	-0.134849	0.5914	-0.499359	-0.0982117	-0.295314	-0.043095	0.461654		16.391	-0.601483	-0.528882	0.507348	-0.18315	-0.558842	0.87192	-0.753083	0.68559	0.969851	-0.658098	0.665768	0.830051	-0.378055	-0.619909	0.708273		16.391	-0.636949	-0.439599	0.23632	-0.51026	0.542528	0.926298	0.417097	0.101643	-0.893979	0.337017	-0.0354064	-0.711052	-0.221033	-0.670054	-0.162197
16.433	0.447704	0.550821	0.568529	-0.773375	-0.56801	0.460973	0.57245	-0.19724	0.116305	0.606151	-0.593854	-0.230712	-0.429923	-0.104143	0.750681		16.433	-0.513354	-0.491162	0.400048	-0.208209	-0.432629	0.901606	-0.704037	0.738684	0.970597	-0.59489	0.748631	0.872821	-0.402132	-0.545544	0.755192		16.433	-0.770127	-0.87831	0.441442	-0.605116	0.46738	0.967192	0.196681	0.448906	-0.895688	0.00850069	0.618665	-0.803335	-0.23381	-0.574715	-0.323307
16.475	0.413269	0.600427	0.543042	-0.82432	-0.205618	0.42856	0.387071	-0.241818	0.214465	0.569617	-0.698399	0.0127441	-0.477795	0.0489823	0.0289049		16.475	-0.525339	-0.489346	0.382595	-0.30821	-0.41755	0.910841	-0.659369	0.829264	0.956498	-0.504701	0.827623	0.868653	-0.420915	-0.483818	0.817357		16.474	-0.796178	-0.881786	0.726462	-0.614559	0.331838	0.972475	-0.182405	0.598382	-0.788137	-0.351944	0.726129	-0.667684	-0.315759	-0.373522	-0.380968
16.517	0.463298	0.670003	0.51633	-0.833715	-0.264487	0.456806	0.291375	-0.3477	0.153444	0.51087	-0.758596	-0.0630693	-0.454238	-0.0316998	0.113359		16.517	-0.447871	-0.515759	0.0462925	-0.445919	-0.413871	0.889551	-0.572547	0.894698	0.967231	-0.390473	0.852513	0.866782	-0.389257	-0.423304	0.905491		16.516	-0.795405	-0.855465	0.893812	-0.562311	0.325544	0.978	-0.467353	0.673189	-0.628334	-0.579235	0.769052	-0.520702	-0.355731	-0.0538298	-0.379916
16.558	0.437062	0.754727	0.489508	-0.842529	-0.118075	0.397964	0.185567	-0.327975	0.0263061	0.437474	-0.775542	0.0403486	-0.414755	0.00140369	-0.197972		16.558	-0.425066	-0.520163	0.416558	-0.599971	-0.276963	0.839122	-0.733479	0.826111	0.945959	-0.640947	0.749532	0.701979	-0.537208	-0.561628	0.747349		16.558	-0.718744	-0.760516	0.955653	-0.434281	0.39206	0.990285	-0.636513	0.892606	-0.382352	-0.694648	0.879721	-0.324368	-0.312898	0.180268	-0.399537
16.6	0.399953	0.835984	0.513525	-0.887464	-0.196392	0.259981	0.880761	-0.183201	-0.253703	0.406983	-0.791649	-0.0652283	-0.457532	-0.0461295	-0.0721202		16.6	0.502314	-0.116739	0.0427311	-0.151247	-0.018823	0.665623	-0.674101	0.604355	0.682513	-0.981583	0.57644	0.683381	-0.528291	-0.665047	0.631214		16.599	-0.645136	-0.77183	0.978916	-0.053673	0.330024	0.966084	-0.633471	0.762903	-0.0558108	-0.778632	0.642016	0.0104003	-0.050873	0.199311	0.269294
16.642	0.0253218	0.9038	0.757975	-0.81966	-0.297742	-0.0743167	0.306453	0.149398	-0.360092	0.557797	-0.701072	-0.191869	-0.65675	-0.250243	0.442412		16.642	0.00207762	-0.0692809	0.00303928	-0.199195	-0.0851507	0.524616	-0.616764	0.414061	0.587899	-0.979997	0.595291	0.739935	-0.497226	-0.739657	0.53668		16.641	-0.54724	-0.794046	0.901998	0.571385	0.230395	0.894158	-0.379296	0.293457	0.0781218	-0.70942	-0.0333471	0.169888	0.642332	0.0292214	0.402107
16.683	-0.220567	0.954678	0.664182	-0.775535	-0.302269	-0.191684	0.0789227	0.312598	-0.374694	0.509209	-0.655985	-0.225606	-0.637903	-0.252767	0.337733		16.683	-0.0403276	-0.222647	0.17274	-0.228004	-0.158432	0.421125	-0.624773	0.320979	0.593546	-0.917567	0.690804	0.729758	-0.489059	-0.745659	0.478398		16.683	-0.260878	-0.783042	0.723241	0.773525	0.255067	0.655072	0.211122	0.314111	-0.10029	-0.538975	-0.373389	0.126972	0.882353	-0.0866876	0.20014
16.725	-0.343701	0.967931	0.701001	-0.577591	-0.272142	-0.225143	-0.397414	0.600306	-0.468955	0.632237	-0.51552	-0.215548	-0.50963	-0.291116	-0.273978		16.725	0.243779	0.0811835	-0.247611	-0.143841	0.0805325	0.447707	-0.789604	0.288892	0.62988	-0.833834	0.799721	0.718592	-0.590541	-0.819952	0.447441		16.725	-0.00809223	-0.76373	0.520804	0.771948	0.405685	0.38122	0.53207	0.468963	-0.205369	-0.430414	-0.532271	-0.085297	0.907171	0.110613	0.267312
16.767	-0.291079	0.967598	0.604921	-0.389309	-0.190578	-0.207664	-0.309675	0.720354	-0.567634	0.503457	-0.327623	-0.159269	-0.284436	-0.253606	-0.432076		16.767	0.508818	0.118319	-0.358653	-0.107801	0.241609	0.451792	-0.79841	0.235334	0.680667	-0.784347	0.918762	0.665425	-0.580442	-0.805238	0.413067		16.766	0.062126	-0.840994	0.244265	0.655388	0.335964	0.135105	0.798353	0.656633	0.0288344	-0.230957	-0.605895	-0.351166	0.876724	0.469661	0.436688
16.808	-0.221486	0.964793	0.545601	-0.261466	-0.213664	-0.121015	-0.155033	0.750827	-0.585117	0.418415	-0.177624	-0.232133	-0.132921	-0.2471	-0.508142		16.808	0.518859	0.500973	-0.47501	-0.00362842	0.295643	0.592534	-0.84877	-0.260846	0.705998	-0.801301	0.279076	0.787352	-0.0899986	-0.799104	-0.0474726		16.808	-0.171117	-0.943889	-0.0225826	0.473289	-0.103567	0.360019	0.872303	0.706624	0.50765	0.13973	-0.339978	0.0725457	0.858096	0.625753	0.452698
16.85	-0.157001	0.949944	0.58375	-0.161444	-0.189295	0.0635743	-0.0679245	0.785078	-0.598432	0.46031	0.044352	-0.314281	-0.0492559	-0.229042	-0.558088		16.85	0.544229	0.372359	-0.455747	-0.466693	0.46473	0.638903	-0.885485	-0.597603	0.742252	-0.737982	-0.268322	0.798173	0.383627	-0.792259	-0.461599		16.85	-0.432359	-0.898553	-0.170908	0.405101	-0.413502	0.765841	0.678035	0.385315	0.838631	0.351579	-0.174572	0.720438	0.820875	0.306266	0.011169
16.892	-0.16138	0.77664	0.85052	-0.220654	-0.0980821	0.4262	-0.029966	0.784696	-0.613404	0.798447	0.302257	-0.47537	-0.0290283	-0.208631	-0.586657		16.892	0.360783	0.434937	-0.573706	-0.593504	0.656403	0.588274	-0.854996	-0.633695	0.62608	-0.624896	-0.493903	0.741423	0.632218	-0.770937	-0.667301		16.891	-0.58799	-0.840971	-0.281875	0.357299	-0.574394	0.901241	0.524777	0.175156	0.882105	0.328902	-0.175892	0.837125	0.782235	0.237712	-0.132486
16.934	-0.211183	0.466052	0.694685	-0.331795	0.0696832	0.682075	-0.137158	0.698445	-0.663891	0.429428	0.433813	-0.545235	-0.0710324	-0.054583	-0.562071		16.934	0.260017	0.436484	-0.610514	-0.66675	0.764483	0.539707	-0.802057	-0.572351	0.50031	-0.607225	-0.494666	0.710784	0.692754	-0.743803	-0.729116		16.933	-0.701705	-0.835674	-0.370404	0.325609	-0.5973	0.950972	0.357359	-0.0311228	0.688331	0.234783	-0.257841	0.634814	0.733487	0.18814	-0.246032
16.975	-0.685518	-0.504634	0.65829	-0.643204	0.530757	0.87046	-0.385557	0.73332	-0.694022	0.0119757	0.681018	-0.603104	-0.222385	0.279197	-0.615753		16.975	0.0305153	0.101933	-0.645394	-0.734018	0.811926	0.547734	-0.618566	-0.344546	0.178301	-0.358034	-0.215042	0.26051	0.742082	-0.712021	-0.757924		16.975	-0.783839	-0.780192	-0.373858	0.283654	-0.563821	0.948744	0.124302	-0.158318	0.510216	0.00382935	-0.210569	0.349663	0.641764	0.143444	-0.405622
17.017	-0.80569	-0.68812	0.78211	-0.708518	0.596827	0.854762	-0.779348	0.737676	-0.681112	-0.462718	0.702405	-0.584457	-0.479435	0.535862	-0.610239		17.017	-0.243552	-0.0212665	-0.65229	-0.772056	0.847235	0.356571	-0.414744	-0.0346741	-0.185693	-0.047241	-0.0707819	0.100775	0.782116	-0.600413	-0.774121		17.017	-0.835002	-0.775762	-0.292444	0.0207572	-0.495845	0.967676	-0.173617	0.0991698	0.349887	-0.225492	0.248271	0.176113	0.200501	0.107219	-0.502558
17.059	-0.877062	-0.636671	0.8202	-0.624412	0.712635	0.814717	-0.818801	0.635714	-0.599386	-0.403065	0.639499	-0.396024	-0.387466	0.61176	-0.357944		17.059	-0.525983	-0.0751662	-0.511603	-0.774504	0.888166	0.493043	-0.255065	0.307219	-0.336303	-0.265344	-0.0255879	0.0334064	0.69262	-0.669725	-0.819488		17.058	-0.823894	-0.775767	-0.0620591	-0.190281	-0.270888	0.978044	-0.463998	0.431244	0.0191199	-0.460998	0.550199	-0.132888	-0.143628	0.125229	-0.658843
17.1	-0.835408	-0.381257	0.808358	-0.578807	0.714611	0.594414	-0.873944	0.668099	-0.562731	-0.251023	0.811342	-0.160563	-0.362726	0.60822	-0.328607		17.1	-0.747268	-0.320507	-0.0330107	-0.739338	0.91999	0.565632	-0.305437	0.555602	-0.701971	-0.455827	0.19812	-0.276096	0.303423	-0.0474569	-0.818478		17.1	-0.816695	-0.791216	0.301708	-0.337069	-0.186209	0.970452	-0.700341	0.659655	-0.0939662	-0.705055	0.653294	-0.221326	-0.304593	0.101444	-0.531263
17.142	-0.624379	0.758543	0.737787	-0.0340791	0.630759	-0.0968524	-0.875724	0.225247	-0.462421	0.401168	0.0822602	0.466852	0.00972124	0.554203	-0.0053157		17.142	-0.867352	-0.469977	0.320677	-0.66799	0.905909	0.62096	-0.453347	0.682216	-0.881462	-0.544403	0.305528	-0.407358	0.00388606	0.29253	-0.796748		17.142	-0.742396	-0.675091	0.642227	-0.465493	-0.0815404	0.983023	-0.72958	0.889185	-0.161708	-0.674433	0.909044	-0.223193	-0.414847	0.0908188	-0.357302
17.184	-0.475555	0.819289	0.693322	0.270155	0.618501	0.000246902	-0.834062	-0.272764	-0.186734	0.444426	0.237216	0.565693	0.400434	0.462165	0.34512		17.184	-0.883316	-0.392909	0.511455	-0.58094	0.846782	0.431436	-0.543703	0.705207	-0.907547	-0.638265	0.258993	-0.657025	-0.13012	0.570726	-0.727139		17.183	-0.748336	-0.523799	0.785625	-0.623114	0.0663698	0.910245	-0.660535	0.945497	-0.185138	-0.444372	0.839919	-0.132429	-0.470097	0.129716	-0.316639
17.226	0.0794031	0.907403	0.543533	0.22354	0.506022	0.274531	-0.608038	-0.120573	0.21846	0.521543	0.286395	0.492358	0.388541	0.298016	0.291745		17.226	-0.865393	-0.360159	0.618609	-0.489389	0.765042	0.370394	-0.598603	0.695646	-0.845209	-0.573653	0.213557	-0.774275	-0.186794	0.705389	-0.628336		17.225	-0.702081	-0.31205	0.802093	-0.716077	0.2613	0.815984	-0.624367	0.967277	-0.194935	-0.359949	0.721231	-0.0604309	-0.527038	0.21184	-0.291671
17.267	0.625551	0.893086	0.507297	0.159634	0.554154	0.777647	0.154833	0.079494	-0.069099	0.659062	0.229632	0.358424	0.297213	0.400194	0.348979		17.267	-0.861315	-0.385279	0.679137	-0.530714	0.70628	0.367767	-0.668724	0.686032	-0.740246	-0.597736	0.25825	-0.811637	-0.363016	0.755563	-0.63257		17.267	-0.605686	-0.333295	0.648198	-0.695555	0.492473	0.732975	-0.637029	0.982763	-0.199467	-0.415564	0.672635	-0.0818428	-0.598908	0.378788	-0.266242
17.309	0.779161	0.928485	0.685474	0.385035	0.429376	0.872372	0.527455	0.334389	0.0209192	0.791252	0.466959	0.215273	0.441381	0.233778	0.276852		17.309	-0.797251	-0.399182	0.697678	-0.902557	0.646616	0.241577	-0.569692	0.871353	-0.403105	-0.610601	0.386791	-0.834021	-0.614022	0.755685	-0.658217		17.308	-0.32413	-0.28551	0.451443	-0.260039	0.590678	0.625268	-0.77708	0.967844	-0.177852	-0.550624	0.475125	-0.100311	-0.713537	0.665108	-0.161882
17.351	0.820006	0.932856	0.827651	0.681472	0.732714	0.779448	0.674515	0.530025	0.420314	0.908013	0.810023	0.851713	0.707529	0.720174	0.788808		17.351	-0.213686	-0.394717	0.69664	-0.987588	0.518818	-0.212037	0.0546829	0.0850366	0.536305	-0.617634	0.480559	-0.816422	-0.730117	0.738439	-0.626662		17.35	0.518359	0.172007	-0.395859	0.947917	0.218995	0.676085	-0.909255	0.661886	0.0619721	-0.693765	0.283827	0.079365	-0.535975	0.191155	0.0819641
17.392	0.803547	0.93183	0.768162	0.852316	0.82019	0.812091	0.43797	0.624545	0.533529	0.58651	0.865709	0.894856	0.74307	0.588107	0.855342		17.392	0.154018	-0.482075	0.788626	-0.90863	0.541233	-0.368525	0.494364	-0.405679	0.706017	-0.627586	0.722637	-0.830289	-0.895841	0.775425	-0.830894		17.392	0.373411	0.224327	-0.352715	0.883051	0.257115	0.771092	-0.955032	0.666085	0.560221	-0.809275	0.401713	0.520715	-0.596412	-0.554199	0.343209
17.434	0.625514	0.942096	0.117666	0.54186	0.599247	0.779912	0.361595	0.775585	0.635984	0.260378	0.757226	0.792863	0.690366	0.584595	0.935607		17.434	0.298685	-0.556551	0.863029	-0.859784	0.510788	-0.489064	0.604361	-0.584458	0.69294	-0.632126	0.827841	-0.763734	-0.908759	0.792984	-0.829566		17.434	0.223169	0.279058	-0.310842	0.81269	0.166282	0.836959	-0.942568	0.656788	0.710789	-0.909952	0.537111	0.661921	-0.638035	-0.73976	0.434415
17.476	0.619203	0.489941	-0.0630151	0.793171	0.525429	0.807415	0.252974	0.824588	0.737533	0.198657	0.73101	0.848134	0.400257	0.533506	0.894326		17.476	0.363576	-0.544042	0.769768	-0.776463	0.469215	-0.572274	0.689123	-0.685199	0.686848	-0.618684	0.886687	-0.721941	-0.853488	0.872539	-0.809016		17.475	-0.017119	0.321121	-0.260499	0.721888	0.111097	0.584978	-0.692526	0.471557	0.603555	-0.944682	0.655014	0.69499	-0.686407	-0.786513	0.512608
17.517	0.674449	0.533895	-0.0692902	0.805075	0.604712	0.860436	0.207947	0.761457	0.798873	0.154758	0.65832	0.870114	0.387638	0.515307	0.869719		17.517	0.490821	-0.588308	0.685593	-0.775503	0.483205	-0.625421	0.778818	-0.738973	0.729641	-0.602792	0.903248	-0.701342	-0.765771	0.928543	-0.755947		17.517	-0.150076	0.285254	-0.1801	0.535295	0.0380874	0.510281	-0.668738	0.501717	0.619582	-0.887266	0.713575	0.652811	-0.748798	-0.821621	0.605624
17.559	0.735738	0.490528	-0.10238	0.719132	0.66614	0.818017	0.110204	0.599852	0.851547	-0.00357886	0.20022	0.725069	0.383078	0.447567	0.722428		17.559	0.177916	-0.236717	-0.104538	-0.504508	-0.308164	-0.645318	0.856745	-0.724652	0.748444	-0.586365	0.873275	-0.642095	-0.616567	0.947414	-0.574411		17.559	-0.202795	0.223542	-0.12452	0.234168	-0.0796581	0.483419	-0.675754	0.628399	0.832175	-0.800846	0.704262	0.673329	-0.807171	-0.919502	0.840521
17.601	0.794162	0.351357	-0.147247	0.589732	0.720581	0.716472	-0.0120394	0.346618	0.836794	-0.0930006	-0.102	0.409984	0.372974	0.377484	0.576926		17.601	-0.10409	-0.0316859	-0.386096	-0.400208	-0.510582	-0.626646	0.913276	-0.620807	0.569686	-0.574685	0.808028	-0.424448	-0.451956	0.727516	-0.136509		17.6	-0.233383	0.17534	-0.067952	-0.142285	-0.154074	0.442675	-0.665982	0.712587	0.859874	-0.77331	0.620743	0.597585	-0.814716	-0.829397	0.898583
17.643	0.723552	0.368537	-0.2037	0.350917	0.575124	0.880371	-0.115869	0.0421746	0.196621	-0.110273	-0.155825	-0.235104	0.362709	0.368867	0.5504		17.643	-0.349049	0.0985875	-0.56798	-0.469519	-0.618375	-0.57342	0.935508	-0.39126	0.359424	-0.568636	0.729079	-0.22673	-0.247077	0.539305	0.200759		17.642	-0.181611	0.160076	0.00766878	-0.427553	-0.0954896	0.395013	-0.586619	0.711704	0.864756	-0.747226	0.47934	0.519296	-0.697131	-0.642601	0.851655
17.684	0.769068	0.504566	-0.258028	-0.0479298	0.317583	0.921775	-0.190271	-0.172397	-0.113038	-0.155174	-0.281309	-0.414517	0.35574	0.362406	0.538909		17.684	-0.503956	0.170283	-0.623813	-0.626041	-0.683206	-0.47364	0.93321	-0.0610547	0.435671	-0.568788	0.491459	-0.247942	-0.0380595	0.576593	0.393712		17.684	-0.117649	0.127879	0.157714	-0.599878	-0.0209003	0.323692	-0.508227	0.651966	0.858735	-0.729799	0.321696	0.420534	-0.598477	-0.486707	0.758349
17.726	0.696717	0.571762	-0.195095	-0.452156	-0.000541567	0.755302	-0.0303531	-0.264778	-0.365203	-0.136704	-0.353035	-0.521302	0.311045	0.272824	0.503202		17.726	-0.297152	0.250032	-0.112472	-0.321685	-0.364729	-0.626547	0.874527	0.287108	0.479055	-0.862297	-0.123022	-0.484616	0.220616	0.558949	0.604237		17.726	-0.0466874	0.0500283	0.272422	-0.681766	0.0563647	0.611187	-0.40079	0.576141	0.844692	-0.778534	0.50545	0.688609	-0.535062	-0.380915	0.663097
17.768	0.542549	0.582119	-0.189408	-0.681595	-0.260987	0.612419	-0.139031	-0.0225809	-0.50533	-0.172752	-0.376239	-0.656397	0.245801	0.266805	0.345859		17.768	-0.299737	0.26776	-0.040905	-0.411836	-0.442633	-0.569675	0.711426	0.556861	0.501085	-0.70535	-0.679188	-0.543855	0.512246	0.393497	0.785164		17.767	0.0209129	-0.0794058	0.357913	-0.722922	0.0940585	0.873368	-0.272777	0.500382	0.841519	-0.517348	0.685416	0.939047	-0.516998	-0.306447	0.60219
17.809	0.299139	0.569706	-0.176999	-0.845818	-0.43038	0.408012	-0.17499	-0.264273	-0.424094	-0.220958	-0.449293	-0.823656	0.247283	0.266643	0.350224		17.809	-0.330126	0.294832	0.280167	-0.313501	-0.589733	-0.477605	0.452242	0.570123	0.496395	-0.391616	-0.831137	-0.54745	0.544047	0.0284724	0.714786		17.809	0.0975805	-0.065028	0.420153	-0.738307	0.119007	0.845863	-0.0942454	0.410832	0.839828	-0.395141	0.641767	0.929877	-0.460372	-0.156548	0.543902
17.851	0.265915	0.532698	-0.162175	-0.863447	-0.534214	0.493419	-0.219593	-0.300337	-0.488117	-0.26627	-0.414482	-0.980616	0.282459	0.271132	0.42969		17.851	-0.245853	0.226748	0.573346	-0.0721673	-0.544381	-0.442839	0.159385	0.510356	0.436215	-0.224833	-0.806983	-0.488861	0.449892	-0.401024	0.541184		17.851	0.642128	0.714686	0.223051	0.141556	0.907804	0.82367	0.176116	0.547427	0.795787	-0.126681	0.730974	0.872847	-0.222829	0.173734	0.458215
17.893	0.262747	0.447032	0.0934881	-0.784562	-0.493797	0.601279	-0.321238	-0.100706	-0.525704	0.089676	-0.128934	-0.8789	-0.099107	-0.0204571	0.244072		17.893	-0.550645	0.205303	0.659332	-0.0331549	-0.564938	-0.745869	-0.466135	0.602636	0.846837	-0.103935	-0.778696	-0.369245	0.3552	-0.682955	0.307149		17.892	0.629761	0.707797	0.566091	-0.346721	0.953009	0.807464	0.365214	0.289417	0.731936	0.118397	0.338236	0.77879	-0.360933	0.579407	-0.158873
17.935	0.239416	0.312411	0.0891336	-0.782602	-0.435881	0.624523	-0.360779	-0.0346877	-0.545752	0.0838209	0.0353666	-0.703688	-0.114355	0.00796115	0.17925		17.935	-0.615602	0.0636972	0.708672	-0.00827221	-0.565651	-0.348126	-0.747447	0.374657	0.842976	-0.110506	-0.665401	-0.120417	0.214713	-0.807667	0.0788966		17.934	0.524096	0.575156	0.845743	-0.89187	0.940541	0.832852	0.396713	-0.162199	0.665827	0.188628	-0.268191	0.701603	-0.804765	0.769324	-0.755542
17.976	0.374268	0.372332	-0.231554	-0.112409	-0.653329	0.596205	-0.433742	0.181094	-0.552522	0.0304996	0.388083	-0.546182	-0.00814181	0.0972514	-0.189751		17.976	-0.601714	-0.00257391	0.726194	-0.141047	-0.53869	-0.071042	-0.777858	0.155636	0.765122	-0.108493	-0.508801	0.0473281	-0.0447595	-0.805799	-0.00146941		17.976	0.270976	-0.102768	0.915607	-0.992843	0.68333	0.662236	0.408276	-0.202566	0.65976	-0.109012	0.168421	0.394805	-0.873784	0.819816	-0.597077
18.018	0.382601	0.342133	0.031561	0.353403	-0.747547	0.551932	-0.424805	0.225223	-0.539634	0.0597131	0.422751	-0.440893	-0.0530065	0.0282663	-0.307663		18.018	-0.506991	-0.0183962	0.739091	-0.251479	-0.497646	0.552983	-0.718498	-0.100836	0.689396	-0.0821311	-0.459342	0.181938	-0.102459	-0.771827	-0.0744267		18.018	0.433026	-0.144419	0.926355	-0.77215	0.851197	0.575394	0.507517	-0.3208	0.752273	-0.245227	0.25246	0.165692	-0.808465	0.870138	-0.537209
18.06	0.301787	0.421164	0.0404234	0.380685	-0.898225	0.502693	-0.461657	0.126825	-0.503238	0.0284598	0.354409	-0.382078	-0.030692	0.0836285	-0.188874		18.06	-0.154166	-0.117212	0.744403	-0.423411	-0.440812	-0.00193065	-0.338932	-0.44078	0.556338	-0.278463	-0.197325	0.172048	-0.16233	-0.726869	-0.0869609		18.059	0.493625	-0.170314	0.918897	-0.745222	0.878292	0.575387	0.521724	-0.385439	0.709233	-0.284703	0.290983	0.0535924	-0.785315	0.905291	-0.547711
18.101	-0.0675963	0.459734	0.0816756	0.512822	-0.403432	0.205299	-0.47986	0.0335944	-0.788289	0.0953335	0.37942	-0.36228	-0.00293678	0.366209	-0.0781995		18.101	0.323462	0.0168216	0.723316	-0.599181	-0.364402	0.104537	0.426772	-0.480218	0.0191028	-0.129004	-0.245653	0.111074	-0.293466	-0.672025	-0.0572817		18.101	0.54015	-0.34259	0.898733	-0.750706	0.849048	0.269211	0.592448	-0.453439	0.672653	-0.486934	0.457682	-0.249443	-0.788434	0.929259	-0.567258
18.143	-0.541791	0.528748	0.148067	0.615382	0.278361	0.0464296	-0.476781	-0.0731284	-0.854944	0.120138	0.405402	-0.329536	0.0307347	0.578561	0.0963468		18.143	0.450459	0.00307347	0.718764	-0.718528	-0.498107	-0.158353	0.670416	-0.744112	-0.220843	-0.206601	-0.00277404	0.227775	-0.586033	-0.795296	0.165051		18.143	0.58828	-0.558542	0.833304	-0.808387	0.612281	-0.41433	0.674623	-0.553793	0.531626	-0.877521	0.587599	-0.905254	-0.787649	0.889023	-0.481576
18.185	-0.739076	0.50904	0.180248	0.646664	0.604636	-0.369599	-0.46427	-0.208429	-0.848697	0.160587	0.387037	0.301397	0.0594771	0.765812	0.36118		18.185	0.50788	-0.0623535	0.731405	-0.7134	-0.649555	-0.381837	0.802129	-0.803797	-0.382816	-0.274278	0.392225	-0.00396212	-0.755656	-0.806266	0.383664		18.184	0.603492	-0.477994	0.808715	-0.917723	0.578796	-0.454422	0.710193	-0.633821	0.504026	-0.817132	0.494087	-0.969868	-0.844621	0.883525	-0.554726
18.227	-0.706151	0.785727	0.603097	0.676677	0.626635	-0.428395	-0.810539	-0.256116	-0.851431	0.293326	0.542246	0.312776	0.549184	0.990242	0.507229		18.227	0.523431	-0.210171	0.701251	-0.660961	-0.765794	-0.5602	0.876325	-0.808213	-0.491361	-0.481136	0.684736	0.032653	-0.790546	-0.781078	0.426234		18.226	0.645944	-0.458478	0.803832	-0.995735	0.474894	-0.449642	0.795091	-0.666695	0.443031	-0.734718	0.464597	-0.994248	-0.827653	0.723398	-0.478157
18.268	-0.535994	0.325453	0.293732	0.637492	0.277784	-0.363513	-0.877471	-0.114757	-0.924635	0.236333	0.425177	0.274303	0.164341	0.972877	0.0744384		18.268	0.51001	-0.239802	0.672149	-0.561619	-0.328746	-0.645863	0.809269	-0.777387	0.0351658	-0.473273	0.656686	-0.250622	-0.534661	-0.442244	-0.430205		18.268	0.655207	-0.410818	0.789756	-0.986426	0.423405	-0.323038	0.820757	-0.582523	0.329123	-0.608969	0.365357	-0.999237	-0.698627	0.613568	-0.378858
18.31	-0.227121	-0.126531	-0.0911654	0.518416	-0.785773	-0.324914	-0.737438	-0.287478	-0.371055	0.156141	0.327189	0.266338	0.196462	0.648557	-0.222873		18.31	0.467924	-0.188789	0.64327	-0.46269	0.0468184	-0.590838	0.718584	-0.754528	0.372434	-0.443795	0.331195	0.0291866	-0.388305	-0.0680674	-0.822617		18.31	0.218006	-0.449499	0.752537	-0.956461	0.45236	0.0856581	0.116469	-0.167829	0.00130277	-0.655193	0.34395	-0.994151	-0.565382	0.632836	-0.349677
18.352	-0.1397	-0.253822	-0.420979	0.555015	-0.965901	-0.420085	-0.461517	-0.860547	-0.0386208	0.0912483	0.238	0.282062	0.102051	0.609857	-0.411239		18.352	0.438517	-0.175273	0.56072	-0.407064	0.150273	-0.609337	0.499522	-0.756968	0.353298	-0.393334	0.3189	-0.12422	-0.0910181	-0.221204	-0.722349		18.351	-0.0883914	-0.465933	0.674086	-0.937645	0.469278	0.381358	-0.506014	0.0607158	-0.303151	-0.691296	0.321176	-0.994534	-0.457283	0.660946	-0.326874
18.393	0.159537	-0.3496	-0.708762	0.702668	-0.928036	-0.60032	-0.0698994	-0.493882	-0.211082	0.0865805	0.0467277	0.328431	-0.624682	0.815382	-0.68113		18.393	0.586529	0.00859689	0.224772	-0.460712	0.254399	-0.559449	0.193996	-0.763814	0.447739	-0.351745	0.203631	-0.0659956	0.254145	-0.432931	-0.808889		18.393	-0.204332	-0.464559	0.579345	-0.927883	0.470271	0.492993	-0.794663	0.13254	-0.44646	-0.708529	0.302341	-0.996355	-0.375165	0.68197	-0.308776
18.435	0.389531	0.155833	-0.845867	0.519893	-0.828243	-0.544688	-0.238349	0.122172	-0.51404	-0.141817	-0.0829776	0.0987442	-0.850055	0.910768	-0.805762		18.435	0.515429	-0.0216644	-0.0716413	-0.432784	0.260753	-0.590299	-0.202853	-0.761402	0.498961	-0.120312	0.27891	-0.119115	0.649585	-0.625611	-0.83694		18.435	-0.207804	-0.444053	0.48728	-0.92405	0.45022	0.480745	-0.854957	0.132053	-0.461583	-0.719766	0.283893	-0.998714	-0.314302	0.704714	-0.289441
18.477	0.694314	0.347261	-0.898136	0.490391	-0.893314	-0.172202	-0.67863	0.389141	-0.838368	-0.312184	-0.140435	-0.143975	-0.64468	0.953678	-0.659144		18.477	0.460656	-0.0135446	-0.151244	-0.416788	0.256285	-0.550264	-0.396984	-0.763493	0.52807	0.294119	0.341818	-0.204532	0.772223	-0.739047	-0.873244		18.476	-0.238545	-0.496309	0.513215	-0.975728	0.496809	0.496295	-0.876926	0.346469	-0.496989	-0.734716	0.611123	-0.999996	-0.638356	0.735709	-0.611764
18.518	0.796154	0.502917	-0.885068	0.435483	-0.88978	0.123304	-0.789282	0.516332	-0.903111	-0.451179	-0.235837	-0.345373	-0.476676	0.970592	-0.527255		18.518	0.426016	-0.0480414	-0.179407	-0.428125	0.256511	-0.445308	-0.445394	-0.752326	0.525222	0.706725	0.340607	-0.327988	0.774307	-0.781737	-0.894108		18.518	-0.325591	-0.579901	0.584288	-0.948853	0.564979	0.568205	-0.8992	0.493596	-0.581932	-0.767542	0.714803	-0.998107	-0.740184	0.778003	-0.708207
18.56	0.820032	0.601911	-0.883903	0.29985	-0.636428	0.288351	-0.730358	0.575807	-0.748222	-0.524083	-0.364288	-0.230436	-0.241842	0.383594	-0.454703		18.56	0.0618888	-0.385757	-0.426998	-0.20319	0.0324711	-0.479521	-0.395333	-0.724645	0.477674	0.814425	0.453185	-0.500542	0.705844	-0.750376	-0.876762		18.56	-0.330851	-0.511547	0.538582	-0.836424	0.476959	0.606292	-0.894682	0.660421	-0.620052	-0.784229	0.823832	-0.993966	-0.831353	0.790939	-0.809009
18.602	0.735531	0.667544	-0.855496	0.0561537	-0.38984	0.332381	-0.483207	0.524861	-0.691331	-0.5772	-0.380396	-0.148027	0.0466168	-0.0288352	-0.419922		18.602	0.216537	0.0711239	0.096918	-0.0887828	-0.0779084	-0.309431	-0.38137	-0.791082	0.515502	0.948428	0.495466	-0.514657	0.663034	-0.61578	-0.819624		18.601	-0.220579	-0.395637	0.481843	-0.478928	0.35264	0.610709	-0.799342	0.774819	-0.615898	-0.735891	0.900964	-0.991033	-0.78362	0.735916	-0.881303
18.644	0.530845	0.767212	-0.874543	-0.316833	-0.129799	0.382171	-0.233603	0.44554	-0.691057	-0.68664	-0.34524	-0.103272	0.362858	-0.258695	-0.429898		18.644	0.143758	-0.11272	-0.0741353	-0.129787	-0.084838	-0.334472	-0.471426	-0.832915	0.573022	0.974143	0.717317	-0.509288	0.812087	-0.578666	-0.704097		18.643	0.326797	0.142751	0.475052	0.267612	-0.154912	0.585333	-0.52435	0.788974	-0.583324	-0.576632	0.895038	-0.989136	-0.560624	0.56953	-0.864872
18.685	0.261354	0.821173	-0.801967	-0.67991	0.110921	0.425603	0.0953372	0.389788	-0.709615	-0.718392	-0.339845	-0.0636862	0.692833	-0.438993	-0.474823		18.685	-0.0714726	0.375774	0.261328	0.346559	-0.198567	-0.280804	-0.538005	-0.494598	0.574429	0.778487	0.964499	-0.244556	0.8814	-0.517011	-0.389193		18.685	0.340199	0.187486	0.46831	0.256762	-0.179525	0.530693	-0.197125	0.792544	-0.525443	-0.396546	0.876875	-0.993602	-0.343028	0.395368	-0.856037
18.727	-0.0177385	0.820177	-0.691677	-0.849767	0.30583	0.142127	0.367749	0.394083	-0.739816	-0.659064	-0.741101	0.154909	0.907426	-0.531896	-0.519802		18.727	-0.146736	0.372512	0.0320892	0.351989	-0.168912	-0.370661	-0.63689	-0.542357	0.626977	0.470819	0.975337	-0.230552	0.567197	-0.422974	-0.342974		18.727	0.44477	0.212768	0.625092	0.322169	-0.189462	0.448554	0.115201	0.79989	-0.42764	-0.215791	0.793374	-0.997241	-0.116569	0.222179	-0.76483
18.769	-0.281469	0.809124	-0.432312	-0.7827	0.44179	-0.243437	0.263851	0.418111	-0.803104	-0.419857	-0.778848	0.342129	0.851433	-0.432373	-0.557792		18.769	0.134424	0.349477	-0.247734	0.270933	-0.0676473	-0.405855	-0.583573	-0.5723	0.652275	0.115392	0.974456	-0.207181	0.266984	-0.254575	-0.30984		18.768	0.510394	0.48679	0.732998	0.351816	-0.419802	0.827423	0.382344	0.835484	-0.891829	0.195225	0.88589	-0.913391	0.134399	-0.166842	-0.81059
18.81	-0.43262	0.785395	-0.223162	-0.670701	0.510711	-0.445065	0.339047	0.578341	-0.834873	-0.219839	-0.690644	0.435502	0.716537	-0.253443	-0.568797		18.81	-0.0814737	0.497788	-0.0539633	0.294826	-0.13072	-0.594383	-0.71052	-0.551046	0.629991	0.337806	0.739437	-0.220288	0.225988	-0.249369	-0.270278		18.81	0.545584	0.550957	0.798885	0.334142	-0.398733	0.866999	0.577965	0.875467	-0.83343	0.476111	0.767418	-0.962775	0.348455	-0.28318	-0.809132
18.852	-0.451193	0.762843	-0.246631	-0.585437	0.542743	-0.50652	0.31698	0.479987	-0.818641	-0.250425	-0.616929	0.497701	0.75226	-0.292851	-0.566711		18.852	-0.0874176	0.5477	0.0510603	0.374735	0.363711	-0.671784	-0.764414	-0.61858	0.685639	0.458335	0.739586	-0.351038	0.323125	-0.38179	-0.372755		18.852	0.554874	0.599026	0.824769	0.342184	-0.368787	0.925704	0.684508	0.853616	-0.855412	0.684181	0.910981	-0.920987	0.399255	-0.41682	-0.98384
18.894	-0.309112	0.992821	-0.251551	-0.53105	0.53697	-0.360827	0.151134	0.117675	-0.652262	-0.29667	-0.586516	0.617274	0.786611	-0.305596	-0.541486		18.894	-0.442463	0.756503	0.256827	0.578694	-0.439406	-0.711725	-0.792533	-0.569659	0.847795	0.571621	0.652665	-0.562823	0.2789	-0.602648	-0.503565		18.893	0.532077	0.550065	0.81258	0.331555	-0.260637	0.936163	0.734446	0.905909	-0.926855	0.744077	0.784357	-0.870472	0.508234	-0.474217	-0.89874
18.936	-0.149658	0.991241	-0.367343	-0.551907	0.780388	-0.11467	-0.18083	-0.436448	-0.18159	-0.418677	-0.603046	0.824941	0.828045	-0.301032	-0.463968		18.936	-0.389207	0.725728	0.385511	0.281369	-0.346321	-0.709825	-0.777384	-0.490866	0.945535	0.696181	0.459053	-0.628363	0.171888	-0.663686	-0.456139		18.935	0.524319	-0.111744	0.768335	0.344946	0.0918143	0.149866	0.824038	0.674223	-0.754536	0.00768907	-0.410577	-0.382442	0.484462	-0.362469	-0.445941
18.977	0.154271	0.947769	-0.499884	-0.65338	0.694898	0.259761	-0.396044	-0.513705	0.0352773	-0.621461	-0.76347	0.801082	0.90573	-0.247837	-0.350132		18.977	-0.19161	0.562599	0.427622	-0.15271	-0.357387	-0.656441	-0.735362	-0.408026	0.962103	0.816009	0.169327	-0.681314	0.0179031	-0.720978	-0.337207		18.977	0.645754	-0.105234	0.71946	0.380582	0.513426	0.0336646	0.982655	0.241432	0.231746	-0.01339	-0.347334	0.1402	0.297363	0.340494	0.670634
19.019	0.166809	0.897771	-0.467567	-0.606376	-0.698933	0.376217	-0.452843	-0.427306	-0.632406	-0.756587	-0.87076	-0.878778	0.940616	0.739914	0.792699		19.019	-0.13406	0.49495	0.425437	-0.174011	-0.35369	-0.5608	-0.651999	-0.33422	0.906985	0.901616	-0.107294	-0.72665	-0.151142	-0.775962	-0.145378		19.019	0.656724	-0.134633	0.696036	0.474164	0.457102	-0.0637881	0.991961	0.284757	0.389841	-0.0928354	-0.253915	0.128616	0.366915	0.457899	0.763243
19.061	0.175559	0.813873	-0.471543	-0.748792	-0.551902	0.464903	-0.507952	-0.325192	-0.790914	-0.774662	-0.946042	-0.821434	0.837732	0.703007	0.679812		19.061	0.128546	0.482016	0.476683	-0.319394	-0.329075	-0.377052	-0.483499	-0.293673	0.714883	0.948319	-0.372444	-0.74883	-0.316974	-0.806919	0.0974145		19.06	0.701618	-0.15542	0.709791	0.549052	0.367654	-0.182932	0.993619	0.432072	0.39645	-0.192816	-0.229259	0.0536482	0.522336	0.455542	0.641088
19.102	0.125796	0.718101	-0.27683	-0.661833	-0.256594	0.517685	-0.521126	-0.326316	-0.817501	-0.652746	-0.948176	-0.629411	0.668733	0.583127	0.504221		19.102	0.533605	0.444532	0.4724	-0.415938	-0.341992	-0.0435127	-0.105911	-0.343517	0.319477	0.952324	-0.575222	-0.835797	-0.453487	-0.87062	0.406258		19.102	0.804211	-0.125758	0.799511	0.604058	0.279538	-0.116123	0.981448	0.698322	0.359707	-0.130832	-0.221229	-0.00683507	0.814962	0.44692	0.419594
19.144	-0.271005	0.398629	-0.00142249	-0.582894	0.185439	0.543366	-0.49325	-0.259171	-0.723225	-0.543107	-0.920622	-0.46649	0.504517	0.44068	0.270587		19.144	0.872586	0.401696	0.457528	-0.386653	-0.132109	0.217967	0.252435	-0.341083	0.072314	0.921814	-0.674753	-0.929273	-0.510492	-0.866987	0.650456		19.144	0.89737	-0.146256	0.825284	0.614408	0.294397	-0.175568	0.98241	0.854671	0.433431	-0.179532	-0.236702	-0.0321217	0.918711	0.517162	0.429785
19.186	-0.50146	0.00835356	0.193507	-0.305816	0.470233	0.544081	-0.455625	-0.170175	-0.747095	-0.494144	-0.853357	-0.393766	0.412214	0.390533	0.219973		19.186	0.79582	0.437653	0.48465	-0.480146	0.0800177	0.366089	0.375437	-0.666472	0.239701	0.871475	-0.321733	-0.699496	-0.315479	-0.754356	0.0218924		19.185	0.929013	-0.177282	0.862856	0.637752	0.406289	-0.186836	0.975991	0.846416	0.477869	-0.206005	-0.216962	-0.0817367	0.881337	0.574191	0.388874
19.228	-0.678606	-0.484808	0.301947	0.266694	0.724628	0.518985	-0.415155	-0.138691	-0.793008	-0.573046	-0.477925	-0.296266	0.386571	0.364119	0.39011		19.228	0.870865	-0.223223	0.449498	-0.531538	0.547856	-0.36323	0.391399	-0.638024	0.626314	0.454799	-0.00727284	-0.672184	-0.369948	-0.374379	-0.192215		19.227	0.958774	-0.160143	0.953976	0.682971	0.614873	-0.143479	0.960253	0.853093	0.505568	-0.214192	-0.13938	-0.146256	0.798245	0.630702	0.281408
19.269	-0.662346	-0.152916	0.275722	0.441739	0.76253	0.262903	-0.365165	-0.269246	-0.765946	-0.610603	0.296684	0.125201	0.229559	0.30875	0.734276		19.269	0.911058	-0.659024	0.581752	-0.540106	0.872691	-0.690793	0.497246	-0.595107	0.86602	0.0831212	0.217535	-0.691419	-0.669481	0.365439	-0.415195		19.269	0.853417	-0.111399	0.960378	0.510306	0.783494	0.00576867	0.907194	0.856631	0.479354	-0.204924	-0.0200886	-0.236584	0.667844	0.689704	0.110444
19.311	-0.627758	0.202246	0.0545975	0.721048	0.798722	-0.108382	-0.324361	-0.374241	-0.800566	-0.57058	0.532817	0.433217	-0.186969	0.218689	0.703983		19.311	0.934661	-0.913601	0.140741	-0.399588	0.899685	-0.902418	-0.0095145	-0.386726	0.869265	0.170069	0.210616	-0.792312	-0.713486	0.187867	-0.359586		19.31	0.6135	-0.155996	0.979457	0.252319	0.787452	0.313171	0.684863	0.770542	0.197739	-0.182631	0.252	-0.354023	0.35682	0.712394	-0.248114
19.353	-0.609322	0.488978	-0.1742	0.810316	0.853431	-0.446911	-0.094131	-0.443912	-0.783496	-0.341543	0.716697	0.720307	-0.331809	0.0226828	0.809416		19.353	0.922865	-0.967382	-0.42578	-0.284301	0.881689	-0.886099	-0.635689	-0.226027	0.844889	0.436305	0.245474	-0.821287	-0.33952	-0.271579	-0.338129		19.352	0.134495	-0.100978	0.976038	-0.171317	0.755692	0.649094	0.279441	0.750996	-0.27402	-0.046772	0.582548	-0.44973	-0.0610313	0.673002	-0.670125
19.394	-0.593547	0.659149	-0.182442	0.849459	0.885282	-0.597216	0.0316051	-0.479615	-0.764184	-0.16934	0.842964	0.862376	-0.238888	-0.0295397	0.861096		19.394	0.869482	-0.980721	-0.443124	-0.0762004	0.86096	-0.876272	-0.751673	0.0592362	0.827527	0.466517	0.0869602	-0.833121	-0.189429	-0.418401	-0.200877		19.394	-0.142864	-0.00873672	0.936155	-0.436834	0.698388	0.782856	0.145052	0.844665	-0.520422	0.179082	0.71581	-0.524139	-0.211173	0.558283	-0.785083
19.436	-0.508618	0.929449	-0.209546	0.974593	0.94614	-0.653771	0.0826478	-0.493968	-0.59392	-0.106439	0.917461	0.944637	-0.185529	-0.0222376	0.907268		19.436	0.713617	-0.943958	-0.475437	-0.0269403	0.830525	-0.781263	-0.667408	-0.0256804	0.74494	0.578518	0.0550441	-0.818283	-0.177357	-0.478811	-0.123224		19.436	-0.384456	-0.793232	0.717435	-0.478402	0.739778	0.755525	0.270654	0.885285	-0.615725	-0.363003	0.648351	-0.781303	0.113242	0.375488	-0.679931
19.478	-0.448278	0.954122	-0.0981898	0.971701	0.91903	-0.614058	0.0876945	-0.482571	-0.400378	-0.0291302	0.939476	0.885014	-0.108073	0.0745778	0.832436		19.478	0.445069	-0.856439	-0.491173	0.00998401	0.762099	-0.556981	-0.491258	0.0214416	0.722522	0.662381	0.0286814	-0.772275	-0.1828	-0.544136	-0.0416399		19.477	-0.394198	-0.443233	0.428393	-0.332167	0.731473	0.816796	0.566666	0.884807	-0.6115	0.310051	0.848361	-0.589444	0.523916	0.099394	-0.565488
19.52	-0.459106	0.967757	-0.0240782	0.976511	0.717208	-0.593234	0.0893746	-0.500913	-0.220076	0.0289164	0.956332	0.649699	-0.0421452	0.0954813	0.645781		19.52	0.284305	-0.710371	-0.489445	0.0376726	0.701876	-0.420661	-0.416442	0.147225	0.677103	0.715698	-0.0137987	-0.70964	-0.202871	-0.633279	0.0786012		19.519	-0.12639	-0.0227564	0.413266	-0.028057	0.7294	0.830201	0.728333	0.93025	-0.517038	0.486225	0.849421	-0.329055	0.699203	-0.050843	-0.470618
19.561	-0.819298	0.980157	0.0205936	0.976493	0.782978	-0.867076	0.120689	-0.872488	-0.461805	0.0802938	0.959816	0.747325	0.000431782	0.120029	0.708195		19.561	0.233766	-0.618056	-0.436636	0.0323316	0.565186	-0.132375	-0.546818	0.278295	0.823899	0.545695	0.075394	-0.364303	-0.242126	-0.724988	0.231336		19.561	0.313224	0.341787	0.590573	0.40293	0.50906	0.696009	0.809374	0.953633	-0.403616	0.442952	0.69802	-0.148218	0.783448	-0.124752	-0.36613
19.603	-0.817457	0.989714	0.0473632	0.922462	0.803755	-0.828734	0.0785124	-0.909327	-0.512062	0.123606	0.92842	0.800382	0.034189	0.1288	0.71739		19.603	-0.134096	-0.152014	-0.0250824	-0.250949	-0.11499	-0.164924	-0.654703	0.377553	0.892843	0.537482	0.00660921	-0.349977	-0.287482	-0.808674	0.37392		19.602	0.546241	0.542174	0.80488	0.795514	-0.399981	0.293352	0.501759	0.62025	-0.302997	0.508265	0.70565	-0.397408	0.855861	-0.712115	-0.715453
19.645	-0.767018	0.988595	-0.53169	0.794915	0.828625	-0.752107	0.20801	-0.911716	-0.547493	-0.584613	0.760878	0.811311	-0.0632166	-0.29784	0.684063		19.645	-0.418816	0.0860449	0.270585	-0.288151	-0.492221	-0.184669	-0.733257	0.587734	0.886913	0.498063	-0.170841	-0.361527	-0.464435	-0.822286	0.691972		19.644	0.359529	0.603319	0.889772	0.900876	-0.499892	0.323061	0.304685	0.379838	-0.284705	0.565091	0.700715	-0.450381	0.931866	-0.745876	-0.642966
19.686	-0.694033	0.92877	-0.514431	0.427271	0.818804	-0.520875	0.214898	-0.83615	-0.577635	-0.428996	0.155287	0.659902	0.027917	-0.395225	0.504662		19.686	-0.700612	0.272792	0.519617	-0.682946	-0.0639832	-0.190782	-0.755872	0.665003	0.192161	0.433487	-0.0787589	-0.0100069	-0.392845	-0.225311	0.000432098		19.686	0.214971	0.703346	0.933938	0.929736	-0.572755	0.351822	0.174028	0.160402	-0.282775	0.67359	0.716321	-0.544107	0.936821	-0.771498	-0.596193
19.728	-0.743316	0.888442	-0.598158	-0.00863053	0.833338	-0.573621	0.268912	-0.545133	-0.631031	-0.430838	-0.0906302	0.692186	0.291175	-0.51971	0.110737		19.728	-0.796767	0.232585	0.535201	-0.728352	-0.013267	-0.136092	-0.710188	0.72544	0.114983	0.327678	0.147357	0.0297837	-0.334635	-0.203002	-0.0267727		19.728	0.127837	0.818676	0.96491	0.902381	-0.663613	0.365091	0.0810566	0.0235369	-0.276138	0.798261	0.759569	-0.632067	0.915683	-0.764462	-0.587368
19.77	-0.639219	0.901285	-0.625555	-0.436977	0.824649	-0.503774	0.224534	-0.256013	-0.5153	-0.444313	-0.433548	0.707352	0.491022	-0.58688	-0.334752		19.77	-0.852401	0.303874	0.525929	-0.762188	-0.0314129	-0.17558	-0.610679	0.749021	0.101476	0.325812	0.000913231	-0.0243699	-0.256596	-0.21241	0.0989644		19.769	0.0571076	0.874732	0.98962	0.879688	-0.875066	0.353449	-0.00674182	-0.0633189	-0.302225	0.866735	0.755259	-0.764998	0.915635	-0.808011	-0.662032
19.811	-0.564225	0.646981	-0.686355	-0.613483	0.785415	-0.284093	0.277047	-0.0626072	-0.386454	-0.430839	-0.718399	0.537808	0.583337	-0.640401	-0.564864		19.811	-0.864229	0.235634	0.493749	-0.82018	-0.0656063	0.141631	-0.485358	0.778576	0.10227	-0.0202469	-0.279832	0.179954	-0.329492	-0.213054	0.275818		19.811	-0.0276668	0.908319	0.951953	0.70058	-0.836268	0.312797	-0.0952016	-0.107384	-0.305624	0.840031	0.564814	-0.799563	0.877178	-0.754459	-0.550389
19.853	-0.538914	0.712098	-0.712293	-0.783644	0.726572	-0.281188	0.242283	0.112796	-0.338414	-0.522611	-0.817114	0.530401	0.718532	-0.638488	-0.653802		19.853	-0.838739	0.410938	0.416268	-0.817095	-0.0898579	0.0431812	-0.349361	0.713153	0.0973002	0.0252687	-0.374111	0.0865651	-0.277742	-0.179634	0.385262		19.853	-0.0971648	0.638049	0.806159	0.871959	-0.633228	0.254721	-0.153078	-0.139898	-0.290459	0.803844	0.536626	-0.744997	0.855301	-0.766313	-0.563202
19.895	-0.542894	0.755991	-0.716192	-0.879742	0.647155	-0.342249	0.207055	0.299466	-0.271145	-0.612417	-0.858053	0.515845	0.825137	-0.606972	-0.672278		19.895	-0.785399	0.578317	0.860195	-0.830925	-0.0946911	-0.0246426	-0.772659	0.664452	0.0824475	0.218537	-0.442878	0.0232573	-0.858613	-0.224255	0.432645		19.894	-0.130289	0.523102	0.831317	0.929588	-0.508913	0.197837	-0.201011	-0.124265	-0.278995	0.729656	0.39361	-0.667288	0.77349	-0.720316	-0.37146
19.937	-0.648964	0.49871	-0.650222	-0.811475	0.500875	-0.285977	0.267615	0.390883	-0.270434	-0.627809	-0.802716	0.476867	0.882702	-0.538269	-0.658901		19.937	-0.706963	0.751931	0.862722	-0.691019	-0.094403	-0.0852034	-0.819237	0.495178	0.0648747	0.395769	-0.481797	-0.0365074	-0.775028	-0.217365	0.430922		19.936	-0.163014	0.467234	0.709518	0.567978	-0.448844	0.151437	-0.237526	-0.123397	-0.281819	0.643968	0.336136	-0.612334	0.826219	-0.56082	-0.174385
19.978	-0.800783	0.292647	-0.585022	-0.71482	0.37747	-0.213051	0.354205	0.469907	-0.267403	-0.599381	-0.747483	0.42898	0.888289	-0.433375	-0.630805		19.978	-0.581122	0.85272	0.831003	-0.667609	-0.157779	-0.0899668	-0.778649	0.392594	0.0521985	0.499335	-0.500565	-0.0849568	-0.823831	-0.345631	0.532107		19.978	-0.190218	0.423317	0.651568	0.553935	-0.216019	0.11609	-0.214925	-0.142385	-0.281493	0.49388	0.325794	-0.51884	0.743637	-0.054642	0.0366281
20.02	-0.83309	0.0962719	-0.527447	-0.646347	-0.0346054	-0.10074	0.387681	0.498678	-0.00758386	-0.526597	-0.665434	0.492573	0.880498	-0.326568	-0.536656		20.02	-0.599213	0.991535	0.778756	-0.539142	-0.20009	-0.687713	-0.473802	0.030516	-0.14295	0.771878	-0.498416	-0.145469	-0.823747	-0.488789	0.583647		20.02	-0.123887	0.276979	0.836684	0.480463	0.376118	0.084598	-0.170625	-0.157454	-0.241494	0.358853	0.306459	-0.331794	0.671744	0.489725	0.339699
20.062	-0.745586	-0.124217	-0.359976	-0.503036	-0.028032	0.0418032	0.376187	0.510711	0.133869	-0.447822	-0.541903	0.444146	0.893536	-0.309527	-0.3669		20.062	-0.0636687	0.993968	0.636787	-0.435373	-0.243734	-0.132581	0.590212	-0.734119	-0.5658	0.58162	-0.395393	-0.182184	-0.860623	-0.674733	0.647127		20.061	-0.137966	0.643713	0.878534	0.501869	0.648471	-0.314328	-0.169779	-0.177864	-0.203067	0.69062	0.762006	0.569643	0.672456	0.789861	0.608356
20.103	-0.306351	-0.243604	-0.223498	-0.285629	-0.168565	0.145471	0.37889	0.557901	0.217634	-0.349512	-0.353832	0.381205	0.955245	-0.215886	-0.171978		20.103	0.40244	0.925969	0.892412	-0.338549	-0.612772	0.17642	0.677378	-0.071998	-0.512387	0.722127	-0.305368	-0.431921	-0.494531	-0.752003	0.505564		20.103	0.665701	0.63632	0.878848	0.50987	0.665134	0.837449	0.782915	0.88995	0.737252	0.656365	0.752583	0.585561	0.697478	0.808696	0.702771
20.145	-0.269069	-0.350533	-0.228257	-0.316527	-0.276878	0.270624	0.241846	0.505552	0.283482	-0.161586	-0.108655	0.392979	0.930883	-0.0118169	0.0692869		20.145	0.466849	0.835495	0.922182	-0.399443	-0.865508	0.159746	0.651726	0.0930485	-0.317704	0.705155	-0.437835	-0.802523	-0.512571	-0.823701	0.670221		20.145	0.453604	0.438172	0.807485	0.350602	0.0321077	0.847087	0.73723	0.911135	0.790278	0.620903	0.726843	0.595575	0.706174	0.516136	0.78784
20.187	-0.218932	-0.399997	-0.237089	-0.350582	-0.345207	0.268476	0.0420167	0.494519	0.223743	-0.323928	-0.125801	0.413107	0.851796	0.15168	0.251388		20.187	0.395895	0.680569	0.925102	-0.396327	-0.646671	-0.0297782	0.581526	0.28586	-0.000185019	0.592638	-0.475964	-0.534767	-0.460244	-0.676281	0.897597		20.186	0.357444	0.412707	0.775312	0.308228	0.165469	0.826203	0.697852	0.905266	0.824007	0.615112	0.673064	0.658825	0.736486	0.57487	0.823907
20.229	-0.203017	-0.541395	-0.279672	-0.413174	-0.261238	0.310047	-0.0184582	0.90071	0.16903	-0.0581734	0.324183	0.32708	0.110841	0.146546	0.17972		20.229	0.440223	0.494254	0.954803	-0.389649	-0.469519	-0.200618	0.580085	0.421315	0.258507	0.400849	-0.488725	-0.469455	-0.380481	-0.450103	0.892479		20.228	0.299638	0.480672	0.760318	0.260453	0.183062	0.887306	0.633398	0.884633	0.771023	0.724705	0.756131	0.763422	0.743038	0.630015	0.803758
20.27	-0.0771225	-0.652575	-0.275093	-0.42128	-0.340471	0.675039	-0.168189	0.775863	0.187519	0.000931803	0.866937	0.392569	-0.0376581	0.161832	0.164173		20.27	0.4173	0.509369	0.933747	-0.218021	-0.072965	-0.274696	0.574086	0.584292	0.469925	0.354839	-0.456374	-0.332857	-0.187229	-0.0699946	0.770168		20.27	0.260044	0.448406	0.72576	0.178655	0.186913	0.865764	0.648535	0.879422	0.759455	0.769114	0.835066	0.740741	0.730341	0.672681	0.764731
20.312	0.0142553	-0.667029	-0.364913	-0.422606	-0.428611	0.411131	0.0328101	0.590055	0.257721	0.170123	0.795879	0.407553	0.287538	0.252082	0.122573		20.312	0.56728	-0.0498315	0.811436	0.220094	0.541679	-0.493971	0.612519	0.704278	0.567713	-0.0768377	-0.385197	-0.247451	0.0758672	0.137576	0.719387		20.312	0.327239	0.25424	0.660937	0.00950211	0.176949	0.272186	0.705996	0.320123	0.599536	0.666728	0.879998	0.626131	0.592397	0.701675	0.666641
20.354	0.0317163	-0.555643	-0.315165	-0.358301	-0.505103	0.0652099	-0.0524589	0.493007	0.387135	-0.0926713	0.5238	0.32273	0.0558879	0.281255	0.0820234		20.354	0.636514	-0.143303	0.615005	0.585988	0.924249	-0.501048	0.71568	0.782309	0.618972	-0.308386	-0.277401	-0.0973138	0.448234	0.37415	0.69114		20.353	0.353031	-0.0482381	0.585131	-0.141122	0.140216	0.0212236	0.705295	0.206541	0.413667	0.470486	0.865522	0.446748	0.506637	0.675707	0.591375
20.395	-0.0236736	-0.255087	-0.327999	-0.268261	-0.528402	-0.616234	0.0276287	0.55898	0.57258	-0.210856	-0.544227	-0.121787	0.184257	0.377072	0.235385		20.395	0.627609	-0.255201	0.522983	0.650532	0.985951	-0.536547	0.805203	0.815185	0.589415	-0.262804	-0.355022	-0.282303	0.786085	0.434073	0.592015		20.395	0.484095	0.194298	0.818918	0.237897	0.411981	-0.0290003	0.756382	0.193085	0.466908	0.334473	0.836737	0.236454	0.372404	0.651375	0.384846
20.437	-0.0507665	0.136215	-0.348327	-0.289375	-0.461168	-0.711177	0.134509	0.601891	0.721448	-0.29975	-0.846075	-0.481224	0.303282	0.471704	0.468839		20.437	0.597567	-0.322554	0.644694	0.560922	0.836494	-0.561033	0.833613	0.8158	0.322993	-0.299747	-0.378786	-0.215929	0.910091	0.430163	0.267705		20.437	0.532307	-0.278974	0.745424	-0.206117	0.415479	-0.333606	0.759732	0.0974038	0.475523	-0.0645419	0.445873	-0.280902	-0.171165	0.572817	-0.204215
20.479	-0.123419	0.271926	-0.353309	-0.262703	-0.337228	-0.503046	0.146162	0.463255	0.79525	-0.384251	-0.9746	-0.569996	0.415561	0.496747	0.516287		20.479	0.602908	-0.282715	0.680955	0.545333	0.818749	-0.342871	0.84712	0.757269	0.34735	-0.147051	-0.190969	-0.326664	0.88997	0.463393	0.276817		20.478	0.547135	-0.435059	0.553849	-0.103473	0.418359	-0.482991	0.601565	0.228864	0.45145	0.0993323	-0.279675	-0.323961	-0.353998	0.440813	-0.180915
20.52	-0.170451	0.287281	-0.349016	-0.255108	-0.476019	-0.294439	0.114605	0.348158	0.751189	-0.446047	-0.972088	-0.596427	0.4926	0.528108	0.617296		20.52	0.598541	-0.271849	0.737405	0.511273	0.827279	-0.183223	0.792901	0.691453	0.369001	-0.0782553	-0.0693511	-0.319566	0.807296	0.508404	0.273766		20.52	0.540846	-0.324222	0.317246	-0.208145	0.460721	-0.454609	0.297919	-0.0816281	0.482939	0.471967	0.695815	-0.454819	0.160786	0.153472	-0.399389
20.562	-0.24677	0.244728	0.0607729	-0.21993	-0.313379	-0.139373	0.561727	0.281555	0.727819	-0.765254	-0.938038	-0.532503	0.84033	0.69398	0.615374		20.562	0.801581	-0.214408	0.772065	0.457757	0.856942	-0.068557	0.808155	0.86237	0.560258	0.00188848	-0.0064712	-0.278799	0.647617	0.560089	0.257908		20.562	0.515974	-0.210815	0.126028	-0.243027	0.49476	-0.38079	-0.0464344	-0.249821	0.537933	0.559547	0.629172	-0.523553	0.45232	-0.119188	-0.544217
20.604	-0.774964	0.258651	-0.78917	-0.467751	-0.548482	0.0329646	0.553145	0.210122	0.630772	-0.5415	-0.66168	-0.327054	0.893804	0.713004	0.594695		20.604	0.6072	-0.0141329	0.885476	-0.426572	0.793309	-0.113036	0.366934	0.428674	0.645659	0.166247	-0.203627	-0.188079	-0.59247	0.550394	-0.108667		20.603	0.472139	-0.218095	0.00828993	-0.254797	0.505378	-0.466433	-0.34347	-0.396932	0.583912	0.651138	0.706868	-0.583343	0.638622	-0.314373	-0.636419
20.646	-0.789889	-0.108227	-0.617038	-0.382817	-0.539541	0.180504	0.366654	0.0769577	0.550327	-0.507165	-0.589383	-0.298676	0.932419	0.698812	0.56849		20.646	-0.115781	0.801763	0.961035	-0.935305	0.586358	-0.424492	-0.186265	0.436507	0.520345	0.782703	-0.850386	0.201218	-0.938674	0.57337	-0.386376		20.645	0.423485	-0.220633	-0.0383331	-0.258694	0.541429	-0.532702	-0.54946	-0.520286	0.585305	0.698265	0.763042	-0.743346	0.742297	-0.618797	-0.818326
20.687	-0.682197	-0.707767	-0.176074	-0.123852	-0.360207	0.433044	0.0440675	-0.143271	0.453665	-0.430317	-0.423854	-0.246668	0.951368	0.690459	0.533742		20.687	-0.78829	0.180048	0.834766	-0.573022	0.41208	-0.318199	-0.716664	0.604659	-0.0085279	0.576278	-0.790294	0.310445	-0.905058	0.638355	-0.539957		20.687	0.574266	-0.38276	-0.256251	-0.44821	0.457127	-0.580844	-0.706083	-0.620021	0.558054	0.751384	0.815058	-0.786585	0.82697	-0.736263	-0.842167
20.729	-0.558746	-0.851368	0.100896	0.0704399	0.188449	0.449791	-0.4294	-0.412987	-0.29162	-0.346144	-0.368436	-0.449153	0.935551	0.925257	0.868281		20.729	-0.688872	0.200493	0.798698	-0.64256	0.452489	-0.387579	-0.889937	0.596669	-0.316146	0.54046	-0.790555	0.355317	-0.847488	0.628975	-0.580167		20.729	0.638629	-0.528542	-0.523396	-0.608435	0.456246	-0.603494	-0.795246	-0.685796	0.528124	0.792384	0.854851	-0.790502	0.885366	-0.732244	-0.79953
20.771	-0.53929	-0.605208	0.220484	0.0906735	0.416347	0.723455	-0.738174	-0.396358	-0.677844	-0.396045	-0.0437914	-0.428567	0.813018	0.864974	0.781267		20.771	-0.434111	0.297149	0.749522	-0.711038	0.448997	-0.515803	-0.831233	0.452256	-0.295683	0.667884	-0.810337	0.458701	-0.814493	0.569434	-0.563887		20.77	0.788001	-0.780978	-0.978261	-0.933277	0.671581	-0.59351	-0.834062	-0.716346	0.484354	0.803819	0.867377	-0.772293	0.913478	-0.670179	-0.727159
20.812	-0.460721	-0.519531	0.21811	-0.00427645	0.526345	0.807274	-0.797423	-0.108	-0.674687	-0.524143	0.161452	-0.456966	0.56547	0.781789	0.644903		20.812	-0.539778	0.32427	0.708188	-0.78665	0.430443	-0.519464	-0.789355	0.555148	-0.310869	0.539602	-0.782532	0.458066	-0.757201	0.462624	-0.519991		20.812	0.739407	-0.720024	-0.977303	-0.932966	0.576206	-0.535675	-0.827815	-0.63072	0.411244	0.76388	0.875009	-0.724061	0.918931	-0.587752	-0.660642
20.854	-0.505626	-0.503554	0.260308	-0.240365	0.569511	0.829011	-0.816375	0.241912	-0.626547	-0.589275	0.425404	-0.459489	0.275643	0.796221	0.346821		20.854	-0.647065	0.448435	0.786672	-0.858318	0.40223	-0.564185	-0.829509	0.640636	-0.302929	0.611867	-0.669209	0.390583	-0.813065	0.429832	-0.461602		20.854	0.935794	-0.581272	-0.964378	-0.91316	0.372813	-0.747533	-0.986376	-0.926574	0.521722	0.705462	0.831968	-0.64402	0.943492	-0.516925	-0.561754
20.896	-0.610567	-0.474358	0.401076	-0.547639	0.347301	0.861451	-0.887606	0.621923	-0.594749	-0.723401	0.692074	-0.480411	-0.293535	0.447134	-0.187896		20.896	-0.748376	0.519939	0.853313	-0.908863	0.356676	-0.6085	-0.863804	0.701212	-0.277489	0.649208	-0.612056	0.307003	-0.843204	0.382748	-0.386803		20.895	0.768662	-0.306883	-0.796259	-0.749672	-0.0519143	-0.786798	-0.9679	-0.989272	0.493403	0.676312	0.784551	-0.572534	0.972373	-0.510007	-0.492929
20.938	-0.714995	-0.516061	0.479394	-0.712376	0.10108	0.888449	-0.873456	0.84375	-0.378403	-0.79319	0.800349	-0.446326	-0.535137	0.0342765	-0.628341		20.938	-0.828518	0.44625	0.868091	-0.920578	0.672147	-0.487755	-0.866639	0.730179	-0.586088	0.693223	-0.416183	0.351632	-0.815363	0.699104	-0.673059		20.937	0.0504785	0.123409	0.151409	0.126227	-0.840083	-0.860877	-0.921831	-0.919767	0.390915	0.786508	0.890546	-0.437713	0.831222	-0.590073	-0.457537
20.979	-0.674026	-0.393718	0.326401	-0.713951	-0.413923	0.888463	-0.85013	0.883382	0.0817396	-0.861865	0.772662	-0.144144	-0.556412	-0.157504	-0.157032		20.979	-0.86796	0.412126	0.778836	-0.884534	0.73846	-0.453549	-0.79843	0.722879	-0.692089	0.842693	-0.335233	0.366926	-0.690884	0.697549	-0.703661		20.979	0.0111508	0.237852	0.450778	0.205313	-0.972971	-0.826969	-0.822106	-0.930796	0.0269602	0.845569	0.826858	-0.24733	0.911213	-0.431655	-0.212641
21.021	-0.632234	-0.468767	0.395614	-0.771659	-0.663491	0.630056	-0.624139	0.759207	0.601628	-0.93363	0.776725	0.223367	-0.639186	-0.320989	0.312485		21.021	-0.858004	0.40879	0.716549	-0.812336	0.802067	-0.475379	-0.774466	0.68139	-0.797749	0.878301	-0.307021	0.452386	-0.606675	0.745565	-0.737748		21.021	0.221789	0.247239	0.596151	0.0492366	-0.898187	-0.717966	-0.524696	-0.888691	-0.197096	0.785382	0.841735	-0.218134	0.72251	-0.502737	0.0581328
21.063	-0.674182	-0.517812	0.428842	-0.822355	-0.741708	0.659993	-0.643895	0.78176	0.692268	-0.967614	0.789043	0.461377	-0.704624	-0.445618	0.653754		21.063	-0.808516	0.418559	0.680212	-0.727482	0.913912	-0.522992	-0.777279	0.615258	-0.921781	0.878731	-0.301378	0.572452	-0.56024	0.821157	-0.832986		21.062	0.622743	0.44663	0.708994	-0.0233146	-0.894113	-0.228848	0.100945	-0.513426	-0.522301	0.775507	0.59864	-0.464925	0.430908	-0.610191	0.180569
21.104	-0.724805	-0.562001	0.437676	-0.849099	-0.812187	0.674686	-0.632433	0.828757	0.805871	-0.968218	0.736489	0.625807	-0.649263	-0.536553	0.911846		21.104	-0.729545	0.410767	0.635472	-0.69772	0.88282	-0.55045	-0.758889	0.532143	-0.859798	0.877459	-0.275996	0.536423	-0.482326	0.790103	-0.771434		21.104	0.804007	0.545284	0.803685	-0.308042	-0.891957	0.405273	0.604388	-0.0842092	-0.682774	0.576072	-0.226286	-0.589138	-0.31234	-0.691187	0.553413
21.146	-0.758054	-0.597287	0.398768	-0.894867	-0.765728	0.633385	-0.489804	0.752797	0.882877	-0.928348	0.712049	0.609098	-0.546134	-0.416399	0.772484		21.146	-0.613416	0.377309	0.519445	-0.983067	0.636793	-0.554584	-0.663859	0.732165	-0.576995	0.767944	-0.397764	0.260458	-0.530227	0.731234	-0.642102		21.146	0.99949	0.242559	0.288965	-0.117354	-0.343961	0.235859	0.276582	-0.10239	-0.33032	0.500846	-0.29033	-0.590853	-0.392571	-0.694553	0.534252
21.188	-0.802298	-0.689684	0.246397	-0.901495	-0.743376	0.633094	-0.213753	0.675237	0.904572	-0.679865	0.759511	0.609731	-0.395661	-0.103155	0.618762		21.188	-0.803287	0.624607	0.536191	-0.942988	0.159576	-0.520498	-0.505208	0.893654	-0.165154	0.521893	-0.504866	-0.183897	-0.357278	0.662009	-0.0783864		21.187	0.986568	0.24398	0.286804	-0.147772	-0.412874	0.267242	0.284299	-0.185935	-0.439922	0.404178	-0.319524	-0.579996	-0.402609	-0.667206	0.508624
21.23	-0.830027	-0.604537	-0.0989285	-0.871525	-0.391015	0.534578	0.257866	0.635722	0.232806	-0.477004	0.711253	0.362211	-0.0657524	-0.0750359	0.289988		21.23	-0.470651	0.498844	0.583523	-0.397122	0.181865	-0.443365	-0.30002	0.874153	0.139537	0.17851	-0.642462	-0.501442	0.0565268	0.665162	0.552856		21.229	0.932442	0.215039	0.267249	-0.117528	-0.438728	0.281652	0.274145	-0.297153	-0.553841	0.297639	-0.336027	-0.544186	-0.42626	-0.613431	0.495233
21.271	-0.823169	-0.51656	-0.487769	-0.801125	-0.318883	0.407881	0.700015	0.651091	0.122239	0.227387	0.724223	0.345594	0.316032	0.0873361	0.204955		21.271	-0.619563	0.388707	0.385137	-0.282391	-0.0587673	-0.661096	-0.0680661	0.738146	0.41317	-0.171104	-0.79057	-0.586039	0.561017	0.716482	0.821464		21.271	0.896283	0.229376	0.264648	-0.247406	-0.532225	0.295459	0.231359	-0.416691	-0.665667	0.245134	-0.297991	-0.493922	-0.14022	-0.539264	0.4416
21.313	-0.809737	-0.254731	-0.396327	-0.699379	-0.279396	0.0444779	0.597341	0.674115	0.105632	0.316735	0.274414	0.278311	0.187572	0.0500747	0.169532		21.313	-0.480796	0.21888	0.376424	-0.0839066	-0.0133682	-0.686792	0.0145632	0.668649	0.471438	-0.38609	-0.832536	-0.594022	0.71258	0.710691	0.865579		21.313	0.830791	0.236464	0.195595	-0.376578	-0.594063	0.305826	0.0813335	-0.593645	-0.746612	0.262242	-0.283985	-0.43669	-0.2075	-0.363336	0.467996
21.355	-0.783731	0.157552	-0.262754	-0.588964	-0.262997	-0.422184	0.492185	0.632659	0.107017	0.0738757	-0.525326	-0.0148854	-0.0617815	-0.039277	0.214989		21.355	-0.26405	0.0612951	0.307818	0.0497874	-0.0102351	-0.717469	0.284868	0.680142	0.405732	-0.57968	-0.847341	-0.46564	0.853328	0.614096	0.743389		21.354	0.741491	0.247236	0.0492926	-0.504453	-0.639506	0.300763	-0.167394	-0.716592	-0.75375	0.346386	-0.251365	-0.382409	-0.165413	-0.09915	0.452136
21.396	-0.712358	0.344022	-0.212903	-0.45659	-0.23544	-0.503713	0.426381	0.445531	0.031179	-0.180197	-0.843499	-0.214819	0.0334662	0.0217966	0.276349		21.396	0.045639	-0.0340908	0.214089	0.0918389	-0.146513	-0.86811	0.670671	0.794785	0.358128	-0.69168	-0.848295	-0.363442	0.93728	0.550206	0.647885		21.396	0.669805	0.243717	-0.20163	-0.626292	-0.651326	0.25893	-0.460651	-0.767099	-0.664958	0.44252	-0.225059	-0.326371	0.00398033	0.217108	0.426129
21.438	-0.62276	0.350351	-0.130917	-0.306577	-0.203436	-0.525224	0.381457	0.314425	-0.00767868	-0.257472	-0.899026	-0.328185	0.107406	0.0751849	0.391496		21.438	0.215788	-0.128671	0.283931	0.202292	0.148392	-0.929259	0.884394	0.892113	0.285032	-0.740695	-0.84195	-0.2968	0.95647	0.526162	0.602128		21.438	0.667388	-0.530323	-0.517418	-0.715221	-0.610944	-0.384303	-0.64285	-0.750799	-0.526343	0.390863	0.74053	0.229209	0.353835	0.488593	0.387997
21.48	-0.244818	0.377489	-0.425026	-0.348043	-0.196556	-0.41811	0.444975	-0.0125242	-0.267515	-0.260867	-0.775396	-0.304243	0.071179	0.0511389	0.547809		21.48	0.288312	-0.174986	0.289101	0.217784	0.139372	-0.849755	0.903832	0.836073	0.209299	-0.724149	-0.781412	-0.259667	0.961861	0.539978	0.626986		21.479	0.725212	-0.561465	-0.544762	-0.745291	-0.51641	-0.388458	-0.5193	-0.708451	-0.402461	0.717579	0.708869	0.339206	0.407961	0.530505	0.252601
21.521	-0.646683	0.605273	-0.563669	-0.40914	-0.197311	-0.364537	0.460729	-0.254279	-0.423841	-0.18131	-0.644488	-0.248098	-0.111286	-0.0826901	0.643847		21.521	0.309045	-0.44061	0.285603	0.202353	0.14172	-0.817137	0.768525	0.597496	-0.00765576	-0.941792	-0.887671	-0.371265	0.942053	0.563441	0.671319		21.521	0.794077	-0.516331	-0.499949	-0.746122	-0.579964	-0.350009	-0.426223	-0.674681	-0.478484	0.850977	0.52633	0.487261	0.325073	0.522847	0.782937
21.563	-0.421731	0.660903	-0.3368	-0.260874	-0.103929	-0.17893	0.507599	-0.64001	-0.675372	-0.00537978	-0.521401	-0.199098	-0.505552	-0.359385	0.704175		21.563	-0.623816	-0.191604	0.344325	0.0976906	0.372208	-0.317916	0.018849	0.0155954	-0.508384	-0.855505	-0.782807	-0.302475	0.884165	0.668663	0.656404		21.563	0.845881	-0.468931	-0.473532	-0.63636	-0.569851	-0.318957	-0.388463	-0.608626	-0.51919	0.869064	0.275532	0.530026	0.0824061	0.46084	0.722635
21.605	-0.611655	-0.00895422	-0.54487	0.0183656	0.34936	0.183058	0.630094	-0.717025	-0.797511	0.406604	-0.536957	-0.251255	-0.589775	-0.544544	0.709983		21.605	-0.354231	-0.164024	0.32855	0.0398964	0.333213	-0.10661	-0.617877	-0.112191	-0.665421	-0.539836	-0.616812	-0.102555	0.706082	0.802421	0.526467		21.604	0.879308	-0.416181	-0.461021	-0.52226	-0.807258	-0.283932	-0.367681	-0.541404	-0.811133	0.846375	-0.0578977	0.679492	-0.15696	0.597041	0.594928
21.647	-0.390289	0.0975372	-0.38622	-0.035146	0.261009	0.500785	0.720243	-0.844239	-0.812627	0.591921	-0.681817	-0.400284	-0.70876	-0.60344	0.764171		21.647	-0.126485	-0.0868792	0.282681	0.0065837	0.301263	0.171309	-0.726718	0.334888	-0.617767	-0.280407	-0.192188	0.0180956	0.255784	0.87427	0.187616		21.646	0.27409	-0.485669	-0.465327	-0.0328652	-0.459014	-0.640058	-0.421793	-0.3209	-0.968768	0.802745	-0.405283	0.735409	-0.480997	0.586573	0.237584
21.688	-0.320759	0.120237	-0.425271	-0.0616207	0.193441	0.484057	0.737918	-0.878202	-0.86032	0.295242	-0.72014	-0.402379	-0.631351	-0.710057	0.85958		21.688	-0.0446795	0.0506833	0.228974	-0.0273984	0.272658	0.443045	-0.762461	0.717098	-0.620416	0.121354	0.656042	0.16455	-0.262655	0.917379	-0.198835		21.688	0.973845	-0.59395	-0.524733	-0.053579	-0.937791	-0.711178	-0.668349	0.0861306	-0.986975	0.868434	-0.6705	0.691498	-0.639249	0.712598	-0.104196
21.73	-0.164249	0.214535	-0.575602	-0.265158	0.0652058	0.531316	0.430647	-0.860585	-0.957021	0.0946212	-0.737944	-0.520871	-0.0980743	-0.247138	0.903581		21.73	-0.0395671	0.0523664	0.268198	-0.0211542	0.291125	0.0925025	-0.76571	0.904552	-0.61488	0.135089	0.259334	0.148209	-0.609299	0.941577	-0.462171		21.73	0.942302	-0.540974	-0.593592	0.256233	-0.87723	-0.679224	-0.762627	0.435006	-0.966336	0.901108	-0.790638	0.539279	-0.764079	0.709309	-0.368208
21.772	-0.00887845	0.31782	-0.599707	-0.446461	-0.164813	0.577756	0.0281933	-0.825545	-0.933011	-0.170931	-0.754256	-0.593499	0.416202	0.270213	0.925338		21.772	-0.168993	-0.041564	0.29469	-0.14177	0.308319	0.2761	-0.735904	0.95569	-0.600154	0.000933985	0.333554	0.00646041	-0.735736	0.937018	-0.607224		21.771	0.95054	-0.626385	-0.880411	0.902268	-0.817234	-0.594433	-0.847836	0.786671	-0.909438	0.857522	-0.78334	0.272674	-0.863124	0.617617	-0.527725
21.813	-0.182011	0.0321322	0.204905	0.275838	0.391073	0.632761	-0.125721	-0.740875	-0.825263	-0.354825	-0.746528	-0.647318	0.693309	0.606101	0.960988		21.813	-0.45319	-0.0625652	0.380061	-0.300229	0.317045	0.294828	-0.749791	0.939053	-0.586796	-0.0820081	0.355257	-0.0755797	-0.803582	0.943349	-0.649941		21.813	0.99541	-0.276209	-0.775594	0.922316	-0.75189	-0.264754	-0.763766	0.898958	-0.774013	0.716266	-0.288763	-0.135841	-0.785551	0.284696	-0.503799
21.855	-0.0972738	0.0878806	-0.000892761	0.054306	0.262342	0.685399	-0.202443	-0.676136	-0.783888	-0.522746	-0.785615	-0.747353	0.825982	0.692098	0.932842		21.855	-0.488611	0.0917485	0.408163	-0.308427	0.30977	-0.019391	-0.776248	0.900798	-0.558522	-0.0973529	0.227313	-0.138982	-0.849623	0.937048	-0.663295		21.855	0.99731	-0.291867	-0.70271	0.933642	-0.504452	-0.276822	-0.681136	0.925242	-0.527744	0.752667	-0.314789	-0.328066	-0.759003	-0.120631	-0.240216
21.897	-0.115031	-0.0753605	0.298098	0.322788	0.458956	0.668913	-0.247973	-0.562172	-0.66079	-0.694229	-0.828016	-0.826949	0.919453	0.852721	0.954496		21.897	-0.534719	0.309643	0.448972	-0.269688	0.31223	-0.373016	-0.838235	0.79347	-0.60718	0.161652	0.0906235	0.00365883	-0.899477	0.909444	-0.791211		21.896	0.98205	-0.297079	-0.545837	0.916776	-0.00944024	-0.237045	-0.430514	0.872513	-0.100073	0.787751	-0.3445	-0.597597	-0.695415	-0.723892	0.286497
21.939	0.12865	-0.306306	0.715723	0.780651	0.663254	0.619447	-0.151828	-0.266637	-0.374834	-0.776201	-0.767045	-0.852595	0.969868	0.949134	0.959129		21.939	-0.556424	0.451531	0.47886	-0.181343	0.296046	-0.512546	-0.803928	0.572712	-0.621624	0.310788	0.074232	0.0808759	-0.847188	0.941754	-0.895441		21.938	0.79297	-0.296243	-0.361643	0.882742	0.388721	0.015939	0.162497	0.508482	-0.134175	0.814513	-0.387667	-0.712247	-0.64091	-0.965787	0.659743
21.98	0.315601	-0.34784	0.6948	0.64006	0.599662	0.163469	0.260097	0.40542	0.289584	-0.827141	-0.689502	-0.79588	0.928937	0.947664	0.972895		21.98	-0.561988	0.519714	0.501284	-0.0430705	0.16475	-0.279573	-0.676366	0.354361	-0.44116	0.393677	0.101802	0.128847	-0.753364	0.909793	-0.927391		21.98	0.478034	-0.155019	-0.0410278	0.613442	0.201427	0.414401	0.797569	-0.154932	-0.699	0.715764	-0.464228	-0.725661	-0.562501	-0.966452	0.70601
22.022	0.73734	-0.357606	0.817906	0.83178	0.811008	-0.212299	0.673487	0.801688	0.738818	-0.752606	-0.609806	-0.693495	0.957228	0.969697	0.985072		22.022	-0.584525	0.650328	0.504157	0.127892	-0.0515169	-0.508405	-0.517323	0.30113	-0.19285	0.497873	0.0589144	0.111106	-0.574306	0.812312	-0.852569		22.022	0.642704	-0.0200626	0.454465	0.101895	-0.313408	0.0586982	0.952919	-0.205102	-0.811076	0.198439	-0.404229	-0.46762	-0.329553	-0.898289	0.591492
22.064	0.846166	-0.366707	0.857719	0.833317	0.807486	-0.362187	0.863025	0.905628	0.868289	-0.630721	-0.472738	-0.495297	0.964695	0.958354	0.993359		22.064	-0.664289	0.730328	0.870752	-0.0781774	0.105984	-0.603808	-0.303836	0.347715	0.302172	0.529062	0.0460437	-0.124287	-0.0880726	0.511027	-0.511752		22.063	0.788748	0.416691	0.857778	-0.0628287	-0.747926	0.21131	0.763456	-0.102804	-0.863267	0.355245	-0.323783	-0.551221	0.0958673	-0.796114	0.318178
22.105	0.868837	-0.353462	0.688937	0.49533	0.665643	-0.397873	0.838619	0.682842	0.829699	-0.381274	-0.215062	-0.321771	0.955503	0.992331	0.960195		22.105	-0.596054	0.309784	0.677497	0.17114	-0.382901	-0.833096	0.0789561	0.450855	0.846723	-0.214044	-0.394755	-0.668044	0.511759	0.385563	0.315189		22.105	0.89854	0.562156	0.953731	0.256454	-0.840813	0.369235	0.866656	0.275678	-0.881162	0.410327	-0.159822	-0.5839	0.479279	-0.773102	-0.0746494
22.147	0.847327	-0.309839	0.482636	0.599285	0.71371	-0.344283	0.775094	0.750298	0.901841	-0.18541	-0.214151	-0.277593	0.619017	0.819951	0.934393		22.147	-0.611565	0.351017	0.528742	0.323765	-0.567317	-0.833139	0.172305	0.348917	0.942887	-0.277946	-0.372089	-0.72777	0.825913	0.30964	0.381809		22.147	0.942176	0.514305	0.988234	0.535278	-0.786107	0.451193	0.931576	0.536269	-0.883231	0.420059	-0.0397207	-0.588908	0.629286	-0.764932	-0.375166
22.189	0.839788	-0.544383	0.46905	0.687562	0.421669	-0.598145	0.781989	0.815719	0.705413	-0.304406	-0.435995	-0.272122	0.605268	0.970691	0.535568		22.189	-0.594613	0.373247	0.379837	0.317182	-0.641132	-0.846984	0.258893	0.205644	0.972167	-0.357466	-0.292252	-0.779016	0.879642	0.293136	0.253856		22.188	0.964773	0.519311	0.984503	0.512995	-0.792223	0.485635	0.954983	0.513721	-0.869328	0.428972	-0.0146284	-0.570449	0.509184	-0.752778	-0.518072
22.231	0.834471	-0.772999	0.542131	0.752364	0.517688	-0.814121	0.739927	0.823972	0.601785	-0.505748	-0.685845	-0.48386	0.728546	0.946652	0.681609		22.231	-0.573275	0.391527	0.216012	0.265656	-0.639528	-0.892844	0.438941	0.139726	0.97465	-0.438771	-0.115614	-0.819283	0.749786	0.424544	0.133564		22.23	0.965724	0.494406	0.932716	0.376209	-0.77784	0.486601	0.861928	0.438176	-0.865026	0.371553	-0.0641261	-0.537486	0.204425	-0.638279	-0.547174
22.272	0.84139	-0.874895	0.591996	0.782527	0.566785	-0.894642	0.737697	0.844255	0.59778	-0.62	-0.8027	-0.592379	0.811546	0.950658	0.760754		22.272	-0.511296	0.37191	-0.159142	0.213457	-0.54462	-0.900965	0.739854	0.0867598	0.948317	-0.563347	0.158392	-0.766842	0.53535	0.751432	0.23285		22.272	0.978726	0.442023	0.688474	0.0496034	-0.764358	0.431074	0.719267	0.0629726	-0.812115	0.199012	-0.371114	-0.479297	-0.253564	-0.356439	-0.283938
22.314	0.837094	-0.899833	0.628309	0.770891	0.6088	-0.905439	0.727732	0.835965	0.589832	-0.682887	-0.819954	-0.656199	0.866015	0.953819	0.819587		22.314	-0.658745	0.572892	-0.608392	0.11287	-0.655368	-0.695697	0.654962	0.262572	0.938804	-0.467077	0.412672	-0.500325	0.273725	0.625485	0.448726		22.313	0.885112	0.396461	0.57963	-0.043003	-0.658441	0.419971	0.729605	0.0747704	-0.80397	0.279826	-0.39945	-0.18477	-0.261721	-0.383652	-0.418034
22.356	0.828456	-0.925359	0.640203	0.712367	0.631217	-0.87762	0.681187	0.780939	0.540995	-0.721833	-0.790936	-0.709599	0.87672	0.95509	0.839901		22.356	-0.495414	0.495307	-0.55369	0.064125	-0.477502	-0.33233	0.351719	0.433114	0.931368	-0.318821	0.599866	-0.147539	0.0863532	0.347006	0.627436		22.355	0.876408	0.412313	0.617297	-0.102294	-0.646635	0.46641	0.764915	-0.00152893	-0.760217	0.319637	-0.408951	-0.202713	-0.300944	-0.371443	-0.379021
22.397	0.797876	-0.958757	0.628849	0.62445	0.616773	-0.773205	0.559181	0.674074	0.391203	-0.756335	-0.745791	-0.751626	0.845149	0.942587	0.806478		22.397	-0.2196	0.708037	-0.546733	0.355658	-0.201908	0.0378304	-0.068475	0.482773	0.853007	-0.191011	0.710069	0.12843	-0.03601	0.155067	0.673074		22.397	0.852898	0.475085	0.677062	-0.074003	-0.566012	0.553153	0.798202	-0.100186	-0.71272	0.38242	-0.34759	-0.332969	-0.308053	-0.332769	-0.172798
22.439	0.532245	-0.954064	0.675407	0.611022	0.633853	-0.419663	0.226747	0.430889	0.0234197	-0.779019	-0.700323	-0.762177	0.784914	0.911221	0.720711		22.439	-0.0162788	0.616056	-0.400883	0.389262	0.0156872	0.314402	-0.452841	0.342142	0.81848	-0.116533	0.656391	0.394324	0.103127	-0.165402	0.634486		22.439	0.841748	0.549534	0.756821	0.00644903	-0.390145	0.667617	0.815855	-0.178669	-0.5778	0.462659	-0.214631	-0.522733	-0.230886	-0.163171	0.274557
22.481	0.238386	-0.91494	0.635943	0.543948	0.557412	-0.03557	-0.143782	0.186777	-0.308814	-0.797671	-0.672347	-0.755554	0.709362	0.875845	0.611111		22.481	-0.0745153	0.331169	0.262624	0.50288	0.0754946	0.460916	-0.684849	0.267226	0.793249	-0.0901951	0.591907	0.489603	0.201604	-0.274755	0.615468		22.48	0.350907	0.316924	0.456449	0.44782	0.0665246	0.818609	0.768509	-0.276913	-0.565258	0.545642	-0.069364	-0.48845	-0.0724366	0.00587099	0.358512
22.523	-0.150801	-0.950158	0.730172	0.6305	0.624555	0.301856	-0.440231	0.000514944	-0.508777	-0.809811	-0.663963	-0.754668	0.628577	0.852844	0.510323		22.523	0.0860675	0.306048	0.266979	-0.0200566	0.106249	0.516578	-0.758707	-0.0398356	0.754045	-0.060603	0.264154	0.521185	0.368954	-0.300112	0.435631		22.522	0.560558	0.226283	0.41703	0.444323	0.182225	0.762843	0.642861	-0.115804	-0.335244	0.490507	-0.0456646	-0.393169	0.154759	0.304786	0.458606
22.564	-0.599778	-0.969286	0.876923	0.751644	0.760813	0.546868	-0.606122	-0.121664	-0.585676	-0.835289	-0.664637	-0.78864	0.547946	0.841107	0.427903		22.564	0.10857	0.314911	0.227548	-0.0939073	0.132763	0.529138	-0.779807	-0.244666	0.774788	-0.0710836	0.0514441	0.520688	0.480926	-0.369164	-0.0382828		22.564	0.688868	0.488703	0.476118	0.494375	0.306391	0.820489	0.474409	0.00285728	0.0040465	0.741477	0.0929804	0.285436	0.37772	0.627395	0.50804
22.606	-0.689652	-0.955894	0.885246	0.949647	0.768861	0.517534	-0.634451	-0.589783	-0.56323	-0.807852	-0.910232	-0.77052	0.900726	0.834433	0.8314		22.606	-0.120557	-0.0572506	0.304073	0.158969	-0.00501463	0.671898	-0.88539	-0.384321	0.664353	-0.569359	-0.177625	0.580183	0.486506	-0.372868	0.0104966		22.605	0.751398	0.597715	0.473666	0.499132	0.38436	0.714966	0.314947	0.103506	0.256036	0.714745	0.334224	0.745229	0.511252	0.750236	0.476713
22.648	-0.60333	-0.951318	0.80891	0.905832	0.791662	0.385966	-0.600078	-0.536722	-0.52791	-0.750761	-0.872007	-0.755799	0.829466	0.965858	0.900608		22.648	-0.148895	0.0620084	0.419915	0.386409	0.348399	0.562237	-0.851695	-0.422978	0.113195	-0.507577	-0.158063	0.162969	0.67916	0.314467	0.682057		22.647	0.745709	0.668461	0.449287	0.47261	0.392246	0.65449	0.221466	0.0630991	0.269407	0.657558	0.603496	0.715489	0.582534	0.706894	0.572321
22.689	-0.271317	-0.923396	0.882504	0.786521	0.676231	0.0481494	-0.308837	-0.290917	-0.159409	-0.787044	-0.775046	-0.687561	0.750629	0.702128	0.965945		22.689	-0.362956	-0.0225831	0.334538	0.195596	0.0598087	0.306215	-0.7817	-0.47781	-0.234128	-0.459915	-0.291904	-0.25204	0.834671	0.743944	0.884888		22.689	0.667822	0.751482	0.392085	0.338576	0.400359	0.593146	0.0926779	-0.092337	0.312333	0.621689	0.634459	0.725895	0.559029	0.651472	0.510521
22.731	-0.0211167	-0.90328	0.75269	0.522537	0.737373	-0.182501	-0.238471	-0.580426	-0.504284	-0.626395	-0.485868	-0.682143	0.442134	0.582754	0.904444		22.731	-0.318482	-0.242877	0.738186	0.642191	0.748457	0.197005	-0.661422	-0.508104	-0.407244	-0.448924	-0.35313	-0.373937	0.913904	0.932466	0.937995		22.731	0.662836	0.805311	0.194015	0.180574	0.411555	0.580621	-0.245064	-0.0988986	0.387232	0.420766	0.582901	0.69745	0.481472	0.440306	0.431842
22.773	0.337058	-0.946349	0.651475	0.696611	0.828173	-0.508168	-0.145173	-0.163941	-0.132649	-0.52133	-0.622889	-0.693744	0.679881	0.87012	0.734572		22.773	-0.464654	-0.226524	0.76341	0.775706	0.935236	0.359017	-0.842515	-0.819153	-0.659695	-0.455286	-0.357456	-0.319034	0.948561	0.90672	0.924497		22.772	0.700108	0.796027	-0.346594	0.0212583	0.389763	0.541389	-0.829363	0.142941	0.45748	-0.264368	0.457622	0.552954	-0.0129686	-0.458891	0.262144
22.814	0.575431	-0.97298	0.90561	0.858816	0.948905	-0.664574	0.529843	0.325369	0.434819	-0.87551	-0.845395	-0.868575	0.81351	0.815684	0.759899		22.814	-0.337341	-0.359983	0.748826	0.734557	0.982383	0.489004	-0.809495	-0.856689	-0.458093	-0.545869	-0.442746	-0.410663	0.959634	0.824106	0.816481		22.814	0.74562	0.58719	-0.517583	0.198843	0.419792	0.208084	-0.856149	0.611215	0.700722	-0.116101	-0.261208	-0.218645	-0.371769	-0.780861	0.312727
22.856	0.683721	-0.982101	0.951551	0.929579	0.881394	-0.74551	0.625637	0.504175	0.697005	-0.925742	-0.904449	-0.868741	0.911189	0.796336	0.692901		22.856	0.0738202	-0.020059	0.357916	0.400151	0.902315	0.155181	-0.713597	-0.764218	-0.125096	-0.433034	-0.305646	-0.195634	0.959295	0.653721	0.680759		22.856	0.581371	-0.061991	-0.632513	0.310154	0.678712	-0.784564	-0.698274	0.907541	0.44206	0.295497	-0.90442	-0.0154652	-0.496973	-0.837586	0.245417
22.898	0.709514	-0.957117	0.878127	0.961427	0.617538	-0.806063	0.454698	0.623511	0.756577	-0.721694	-0.93671	-0.746346	0.812625	0.237977	0.547858		22.898	0.210189	-0.043745	0.391391	0.425552	0.725331	-0.082519	-0.611998	-0.659423	0.168843	-0.348409	-0.167495	-0.126894	0.957717	0.279691	0.282543		22.897	0.452921	-0.27837	-0.670512	0.288339	0.71776	-0.971018	-0.586875	0.39969	0.357574	0.41728	-0.278428	-0.20634	-0.511582	-0.818348	0.225038
22.94	0.422495	-0.825402	0.610681	0.997372	0.0859586	-0.74558	0.516748	0.403442	0.698089	-0.772111	-0.826287	-0.490657	0.600778	0.162594	0.0727725		22.94	0.290055	-0.0839816	0.380448	0.414399	0.73033	-0.0646954	-0.563849	-0.589732	0.227381	-0.390305	-0.217464	-0.165603	0.960725	0.273742	0.272419		22.939	0.455409	-0.232938	-0.654559	0.25088	0.687914	-0.711132	-0.636774	0.240862	0.236206	0.347305	0.0632087	0.00176024	-0.494665	-0.721296	0.204272
22.981	0.401885	-0.787727	0.686931	0.901152	-0.149881	-0.730301	0.548822	0.428647	0.582797	-0.840015	-0.855103	-0.277183	0.722759	-0.00872893	-0.0995182		22.981	0.344787	-0.119577	0.393853	0.386736	0.743587	-0.0385576	-0.506757	-0.515069	0.266207	-0.427983	-0.292568	-0.193665	0.939867	0.296245	0.243425		22.981	0.430277	-0.242974	-0.583015	0.207995	0.626098	-0.782664	-0.663929	0.0912634	0.0493259	0.398519	0.115477	0.0821072	-0.449958	-0.520976	0.224776
23.023	0.373084	-0.806891	0.804012	0.898925	-0.373747	-0.685812	0.526899	0.422199	0.377255	-0.895696	-0.871941	0.0184128	0.839579	-0.282931	-0.314027		23.023	0.35377	-0.179713	0.416704	0.319688	0.773661	0.0370006	-0.436612	-0.355489	0.266547	-0.546182	-0.43093	-0.238911	0.880787	0.325037	0.183834		23.023	0.395631	-0.249318	-0.503689	0.174065	0.607002	-0.84829	-0.658313	-0.0843187	-0.0168996	0.438594	0.188414	0.112196	-0.378078	-0.393833	0.164713
23.065	0.229282	-0.798837	0.882604	0.897301	-0.591638	-0.429443	0.370492	0.2966	0.1412	-0.894039	-0.844368	0.351714	0.928741	-0.571484	-0.549553		23.065	0.211764	-0.194572	0.447778	0.201156	0.83385	0.0373063	-0.359827	-0.158672	0.15658	-0.675695	-0.674061	-0.240375	0.827274	0.365642	0.088479		23.064	0.55112	-0.410176	-0.77488	0.335027	0.53315	-0.913899	-0.619055	-0.249733	-0.118661	0.470418	0.27973	0.17745	-0.308605	-0.242533	0.0858207
23.106	0.0700276	-0.734099	0.912626	0.896056	-0.767323	-0.0279086	0.178845	0.150566	0.320186	-0.796733	-0.757141	0.605378	0.982771	-0.788906	-0.75265		23.106	-0.145787	0.0339515	0.416645	-0.00262094	0.921651	-0.195104	-0.224413	-0.128033	-0.133659	-0.281115	-0.296942	-0.0531622	0.648364	0.363639	-0.0701192		23.106	0.467271	-0.412677	-0.927002	0.413725	-0.0290103	-0.972019	-0.557001	-0.399664	-0.422254	0.490273	0.397134	0.431499	-0.240859	0.0103242	0.0193556
23.148	-0.35808	-0.60061	0.894983	0.894955	-0.87221	0.72172	-0.278145	-0.27835	0.402305	-0.59594	-0.595856	0.606101	0.999999	-0.889543	-0.889268		23.148	-0.481746	0.420744	0.304638	-0.198272	0.988243	-0.576353	-0.201258	-0.312346	-0.457798	0.233296	0.372617	0.395606	0.325088	0.286188	-0.219583		23.148	-0.122414	0.122674	-0.314246	0.519658	0.700046	-0.999999	-0.476558	-0.569201	-0.485234	0.476327	0.569289	0.485205	-0.118424	0.169537	0.329201
23.19	-0.574214	-0.487229	0.839937	0.897348	-0.87522	0.854274	-0.473864	-0.525147	0.485489	-0.429782	-0.475817	0.460126	0.985114	-0.865095	-0.929912		23.19	-0.632931	0.377104	0.232719	-0.241581	0.993898	-0.679794	-0.165175	-0.431094	-0.632271	0.0817651	0.373617	0.422428	0.0877752	0.225138	-0.224252		23.189	-0.296782	0.339001	0.142224	0.261298	0.749881	-0.960006	-0.468875	-0.667948	-0.523117	0.490619	0.675516	0.551963	0.010612	0.379753	0.373065
23.232	-0.690451	-0.337821	0.762696	0.899485	-0.834315	0.657464	-0.545266	-0.662048	0.603433	-0.266103	-0.319928	0.363422	0.947122	-0.795275	-0.920717		23.232	-0.674938	0.311425	0.347198	-0.158648	0.962817	-0.678408	-0.270601	-0.504646	-0.678496	0.134862	0.371666	0.389583	0.168561	0.357372	-0.102996		23.231	-0.346067	0.407991	0.320151	0.30425	0.779624	-0.851803	-0.63116	-0.728863	-0.510813	0.639087	0.690838	0.537497	0.354019	0.501781	0.437919
23.273	-0.317106	-0.38845	0.676993	0.903905	-0.791106	0.359431	-0.234927	-0.298473	0.344003	-0.282573	-0.367842	0.411288	0.896736	-0.742836	-0.903832		23.273	-0.672081	0.317759	0.427207	0.0679783	0.925062	-0.747933	-0.344476	-0.697302	-0.664947	0.238337	0.610891	0.398629	0.227013	0.445188	0.164483		23.273	-0.371749	0.426746	0.523593	0.321373	0.750928	-0.727246	-0.796219	-0.746261	-0.467352	0.781011	0.623628	0.478428	0.819176	0.646632	0.396416
23.315	-0.296614	-0.431356	0.582947	0.912089	-0.795482	0.400697	-0.202362	-0.2789	0.356887	-0.291526	-0.407588	0.487507	0.828406	-0.73302	-0.924657		23.315	-0.649449	0.27109	0.430888	0.174792	0.890189	-0.746494	-0.312307	-0.732737	-0.619997	0.15618	0.892971	0.328471	0.0628473	0.449832	0.240683		23.315	-0.380265	0.420159	0.614952	0.249119	0.496157	-0.623358	-0.839851	-0.664192	-0.290705	0.796062	0.47423	0.29448	0.789217	0.425088	0.0453793
23.357	-0.274175	-0.457879	0.483973	0.938614	-0.865658	0.446424	-0.169363	-0.254751	0.413984	-0.288521	-0.432844	0.597466	0.7421	-0.789201	-0.945514		23.357	-0.552489	0.189667	0.316664	0.227395	0.999636	-0.543684	-0.0695209	-0.744559	-0.570505	-0.380185	0.897613	0.198235	-0.295353	0.323688	0.240396		23.356	-0.36663	0.403676	0.681171	-0.107292	0.441515	-0.545995	-0.804948	-0.431178	-0.213173	0.817022	0.368253	0.212898	0.369993	0.358481	-0.579555
23.398	-0.249294	-0.449165	0.774986	0.990161	-0.777182	0.486101	-0.343998	-0.222415	0.428671	-0.824862	-0.421556	0.420053	0.757555	-0.511398	-0.748035		23.398	-0.922584	0.449386	-0.0287346	0.569136	0.992471	-0.559506	0.269842	-0.692967	-0.880293	-0.464267	0.713804	0.406296	-0.687377	0.0392208	0.513081		23.398	-0.577218	0.357011	0.721652	-0.44607	0.484409	-0.945305	-0.953111	0.050342	-0.347143	0.828124	0.112354	0.179222	-0.0532138	0.359238	-0.841458
23.44	-0.280167	-0.48774	0.633258	0.942096	-0.399684	0.505489	-0.313731	-0.216828	0.394782	-0.920836	-0.447768	0.0718264	0.604856	0.0576282	-0.288018		23.44	-0.931502	0.414662	-0.460158	0.348101	0.99466	-0.521062	0.575938	-0.428405	-0.904654	-0.790873	0.845064	0.380127	-0.830116	-0.442004	0.325858		23.44	-0.809962	0.720997	0.80091	-0.529517	0.40434	-0.945088	-0.951391	0.43326	-0.418421	0.971233	-0.346318	0.398648	-0.356714	0.411941	-0.923219
23.482	-0.352805	-0.509934	0.651402	0.819241	0.0352369	0.492568	-0.288281	-0.159758	0.0884148	-0.909112	-0.377567	-0.339768	0.507592	0.487645	0.210583		23.482	-0.971549	0.289169	-0.57208	0.408065	0.980539	-0.284254	0.578506	-0.432201	-0.927377	-0.697182	0.605638	0.308123	-0.854529	-0.577623	0.392147		23.481	-0.833308	0.775139	0.78385	-0.502083	0.309639	-0.945257	-0.918032	0.509561	-0.33136	0.984325	-0.472165	0.294923	-0.446293	0.311709	-0.888204
23.524	-0.412098	-0.409796	0.513152	0.38661	-0.101446	0.458029	-0.26907	-0.0508601	-0.0703998	-0.861215	-0.274429	-0.412979	0.298366	0.572986	0.293808		23.523	-0.982859	0.238757	-0.558246	0.429353	0.936008	-0.164726	0.495766	-0.389223	-0.889997	-0.602115	0.61682	0.338118	-0.871147	-0.617792	0.454388		23.523	-0.824792	0.691345	0.718291	-0.452885	0.357895	-0.906183	-0.859659	0.474087	-0.390978	0.970427	-0.419724	0.34154	-0.419249	0.372937	-0.766101
23.565	-0.305712	-0.0828795	0.0713209	-0.542308	-0.5914	0.418144	-0.247946	0.095225	-0.177463	-0.801477	-0.188102	-0.423038	0.0525835	0.613677	0.314992		23.565	-0.972923	0.21211	-0.418791	0.460308	0.712043	-0.0449681	0.271942	-0.319539	-0.677819	-0.623821	0.631737	0.55077	-0.883219	-0.671913	0.663331		23.565	-0.790114	0.516608	0.598706	-0.469788	0.396093	-0.815145	-0.759271	0.53226	-0.448808	0.934411	-0.32159	0.332439	-0.3834	0.415477	-0.782844
23.607	0.197368	0.160532	-0.204012	-0.610996	-0.847373	0.398141	-0.301623	0.116429	-0.502991	-0.742275	-0.172667	-0.353454	-0.0382111	0.528155	0.241095		23.607	-0.947698	-0.00983033	-0.362702	-0.166177	0.245715	0.304746	0.128266	0.235143	0.00959403	-0.50716	0.482328	0.588196	-0.00544147	-0.871686	-0.0226573		23.606	-0.781695	-0.24161	0.332983	-0.445203	0.4247	0.299606	-0.282432	0.563252	-0.519017	0.39245	0.797804	-0.315838	0.0538698	0.335203	-0.742148
23.649	0.678893	0.296586	-0.506159	-0.601215	-0.713873	0.171031	-0.2237	-0.184213	-0.99832	-0.749491	-0.641628	-0.176061	0.94036	0.248751	0.218394		23.649	-0.932403	-0.443615	-0.295397	-0.402632	0.193028	0.711846	0.0118157	0.443344	0.107568	-0.393823	0.567589	0.464878	0.0165962	-0.870237	-0.0350998		23.648	-0.715188	-0.207439	-0.243221	-0.242431	0.43614	0.284909	0.139259	0.112175	-0.499582	0.442623	-0.0718282	-0.338661	0.677327	-0.145973	-0.350445
23.69	0.658309	0.315555	-0.604243	-0.589338	-0.680714	0.170154	-0.232826	-0.167224	-0.998241	-0.790283	-0.606879	-0.174792	0.952731	0.264463	0.204865		23.69	-0.948755	-0.784329	-0.113408	-0.605404	-0.0120234	0.907337	-0.0978126	0.583849	0.235516	-0.264313	0.657126	0.280228	0.0333639	-0.862934	-0.0785167		23.69	-0.31325	-0.213578	-0.580847	-0.286697	0.485499	0.303727	-0.0513917	0.0680742	-0.253702	0.308586	-0.0796058	-0.336778	0.543029	-0.459797	-0.375913
23.732	0.682807	0.91226	-0.647833	-0.533182	-0.710139	0.526222	-0.232489	-0.123966	-0.9984	-0.825705	-0.758257	-0.560977	0.970075	0.277343	0.166617		23.732	-0.912428	-0.82612	0.0351404	-0.650883	-0.0323931	0.93859	-0.155212	0.655357	0.223135	-0.0709226	0.719605	0.0871516	0.10333	-0.88447	-0.11518		23.732	0.0137483	-0.183094	-0.606915	-0.303793	0.52015	0.24797	-0.399313	-0.130288	0.245471	0.246336	-0.100702	-0.306417	0.54898	-0.642897	-0.412746
23.774	0.726507	0.887604	-0.570084	-0.312723	-0.763023	0.603027	-0.248146	-0.038762	-0.998326	-0.786769	-0.605767	-0.636005	0.946725	0.272168	0.0540576		23.774	-0.76838	-0.663508	-0.381643	-0.602102	-0.00390079	0.89487	0.166467	0.719432	0.149125	0.33725	0.763138	-0.125261	0.364796	-0.855105	-0.170911		23.773	0.155761	-0.160815	-0.612958	-0.341417	0.531909	0.233323	-0.362772	-0.25967	0.394407	0.229701	-0.130073	-0.2561	0.560058	-0.699076	-0.431213
23.815	0.69667	0.699169	-0.407926	0.000299614	-0.742601	0.668643	-0.188569	0.213153	-0.995396	-0.725432	-0.391197	-0.701775	0.864557	0.20956	-0.211599		23.815	-0.289852	-0.407823	-0.760079	-0.496594	0.114846	0.820013	0.409981	0.742391	-0.183792	0.63217	0.772904	-0.57126	0.633869	-0.635819	-0.449538		23.815	0.262214	-0.151898	-0.616356	-0.423774	0.548635	0.265447	-0.362221	-0.393136	0.409738	0.223918	-0.171344	-0.205324	0.585605	-0.736692	-0.449026
23.857	0.678811	0.455573	-0.378123	0.0926166	-0.706323	0.669695	-0.0576164	0.46119	-0.99058	-0.642945	-0.189906	-0.671085	0.815688	0.0690098	-0.458877		23.857	-0.345805	-0.242568	-0.804733	-0.362604	-0.189276	0.763416	0.591051	0.751887	-0.331887	0.605583	0.718566	-0.717378	0.6693	-0.233495	-0.397447		23.857	0.295583	-0.136357	-0.649698	-0.513083	0.52431	0.306434	-0.353028	-0.555447	0.38021	0.172238	-0.227433	-0.161391	0.612578	-0.730805	-0.472327
23.899	0.603197	0.161615	-0.539863	0.0450646	-0.590144	0.605626	0.0784784	0.649693	-0.991986	0.0122014	0.471003	-0.561829	0.725003	-0.0671546	-0.615864		23.899	-0.37834	-0.243452	-0.635079	-0.412546	-0.216772	0.73692	0.548732	0.701528	-0.458971	0.458601	0.595595	-0.749133	0.595764	0.0561325	-0.192414		23.898	0.247608	-0.0973241	-0.611441	-0.517961	0.448833	0.347167	-0.30857	-0.743955	0.353971	0.0872717	-0.281422	-0.12442	0.610003	-0.659996	-0.46791
23.941	0.451297	-0.357206	-0.73197	-0.09556	-0.425666	0.200031	-0.0173327	0.53673	-0.997046	0.628334	0.798394	-0.178362	0.657812	0.0130332	-0.506113		23.941	-0.433455	-0.245483	-0.486859	-0.431194	-0.322796	0.674228	0.76308	0.632464	0.0914227	0.3395	0.460744	-0.493813	0.463975	0.544913	0.171778		23.94	0.596612	0.0118605	-0.760087	-0.690453	0.640805	0.362279	-0.327885	-0.862925	0.365584	-0.00724453	-0.283616	-0.0913112	0.523258	-0.550976	-0.377887
23.982	0.390319	-0.693389	-0.852956	-0.240859	-0.365297	-0.155031	-0.17886	0.285439	-0.998873	0.892065	0.767297	0.140218	0.669596	0.15503	-0.287215		23.982	-0.416711	-0.211628	-0.543161	-0.442598	-0.525996	0.313243	0.873491	0.443778	0.648363	0.223673	0.317581	-0.271598	0.427911	0.821904	0.436612		23.982	0.47547	0.0961998	-0.58553	-0.526723	0.989585	0.299256	-0.70316	-0.648595	0.527439	-0.0993812	-0.238172	0.112513	0.403772	-0.586144	-0.586341
24.024	0.366278	-0.843588	-0.904858	-0.399583	-0.34243	-0.317487	-0.258872	0.10516	-0.998997	0.921347	0.715489	0.288882	0.689888	0.227823	-0.129862		24.024	-0.473975	0.162073	-0.638213	-0.4554	-0.7387	-0.641652	0.921196	0.34299	0.827697	-0.567593	0.171966	-0.421885	0.384142	0.954918	0.540216		24.024	0.395256	0.393672	-0.593179	-0.538777	0.972111	0.189664	-0.683351	-0.350557	0.394386	-0.175618	-0.192974	0.37414	0.343431	-0.557335	-0.613245
24.066	0.342922	-0.920134	-0.902717	-0.475226	-0.318376	-0.378451	-0.289979	0.0230035	-0.998846	0.939327	0.628375	0.347652	0.6002	0.257016	-0.0540404		24.066	-0.554528	0.429661	-0.729863	-0.452926	-0.865116	-0.882782	0.952847	0.277205	0.842002	-0.830968	-0.00267405	-0.664992	0.33406	0.953641	0.51052		24.065	0.373452	0.493842	-0.538852	-0.545433	0.938242	-0.35967	-0.804973	-0.272243	0.372865	0.170645	-0.050371	0.53105	0.304224	-0.499362	-0.716958
24.107	0.315077	-0.655243	-0.875589	-0.641496	-0.287085	-0.310457	-0.301497	-0.0386301	-0.998808	0.862908	0.147167	0.282656	0.430569	0.267365	0.014744		24.107	-0.668702	0.611994	-0.546601	-0.210539	-0.91117	-0.928857	0.752655	-0.0427692	0.882927	-0.832725	0.195817	-0.810858	-0.308971	0.745563	0.129644		24.107	0.371175	-0.27316	-0.486168	-0.609521	0.862563	-0.796998	-0.816423	-0.257364	0.395334	0.44784	0.16361	-0.258718	0.272729	-0.481222	-0.918363
24.149	0.559823	-0.0751173	-0.757699	-0.603639	0.196505	-0.32497	-0.70691	-0.292758	0.346745	0.599363	-0.605243	-0.794592	0.101928	-0.613422	0.537685		24.149	-0.618809	0.631951	-0.287184	0.244932	-0.831186	-0.895722	0.759846	-0.53704	0.894563	-0.518497	0.697491	-0.861868	-0.42473	0.550003	-0.456979		24.149	0.31065	-0.243383	-0.323205	-0.721715	0.966024	-0.745768	-0.747603	-0.26173	0.421746	0.284431	0.16222	-0.274436	0.252096	-0.445562	-0.82621
24.191	0.70996	0.264131	-0.644049	-0.61944	-0.0750187	0.177708	-0.738695	-0.42866	-0.00312832	0.256216	-0.664364	-0.689234	-0.0700879	-0.546178	0.755648		24.191	-0.340262	0.57152	-0.284434	0.349042	-0.734459	-0.612374	0.372038	-0.44686	0.597867	-0.588498	0.847955	-0.878156	-0.501986	0.572668	-0.621182		24.19	0.217208	-0.210122	-0.194528	-0.949268	0.960173	-0.711571	-0.691791	-0.373031	0.384157	0.275529	0.238078	-0.270185	0.34917	-0.323631	-0.957752
24.233	0.748457	0.375914	-0.534966	-0.662953	-0.262216	0.527384	-0.302308	-0.764726	-0.539538	0.238472	-0.695698	-0.696847	-0.174204	-0.527473	0.843431		24.233	-0.33553	0.490512	-0.280476	0.365335	-0.658503	-0.686221	0.447614	-0.569584	0.655825	-0.663093	0.943653	-0.8676	-0.611766	0.609064	-0.717443		24.232	0.0189161	-0.142142	-0.0270904	-0.844658	0.892874	-0.684747	-0.695443	-0.369273	0.262616	0.416389	0.221469	-0.202332	0.26787	-0.128096	-0.933684
24.274	0.474366	0.498842	-0.447751	-0.710011	-0.374114	0.399731	-0.0578305	-0.682564	-0.53432	0.170748	-0.730223	-0.732627	-0.213291	-0.571947	0.873238		24.274	-0.28283	0.417762	-0.284098	0.364172	-0.60132	-0.65613	0.4749	-0.626891	0.725508	-0.738304	0.99188	-0.847784	-0.760655	0.66337	-0.798259		24.274	-0.611566	0.0779719	0.449144	-0.194358	0.52144	-0.639048	-0.716137	-0.0885898	-0.159661	0.487135	-0.0764228	0.101524	-0.256348	0.439608	-0.792609
24.316	0.543292	0.63064	-0.438104	-0.752817	-0.674084	0.498113	-0.29743	-0.835597	-0.667668	-0.0278985	-0.726451	-0.81405	0.0656343	-0.178534	0.932575		24.316	-0.266188	0.344509	-0.284742	0.332838	-0.535379	-0.683811	0.625932	-0.743022	0.761528	-0.815045	0.969098	-0.829343	-0.920481	0.748122	-0.851192		24.316	-0.840812	0.362729	0.762114	-0.515459	0.618418	-0.56903	-0.632579	0.305669	-0.573727	0.573537	-0.490922	0.466007	-0.868834	0.901758	-0.828713
24.358	0.611939	0.75365	-0.489733	-0.775598	-0.838809	0.628	-0.608235	-0.849162	-0.737504	-0.375925	-0.741642	-0.855754	0.503683	0.331891	0.941366		24.358	-0.599459	0.704219	-0.67594	0.676016	-0.824959	-0.691557	0.791977	-0.790845	0.767404	-0.85625	0.856637	-0.793914	-0.999995	0.829881	-0.829583		24.357	-0.6985	0.745657	0.898378	-0.789766	0.849186	-0.335135	-0.589519	0.256579	-0.655604	0.757967	-0.928318	0.681624	-0.769398	0.972191	-0.696064
24.399	0.6402	0.816575	-0.575312	-0.77396	-0.892598	0.747209	-0.856277	-0.858485	-0.773796	-0.727039	-0.777717	-0.87236	0.83638	0.750584	0.955319		24.399	-0.73585	0.822906	-0.813631	0.732671	-0.84474	-0.675185	0.874656	-0.75849	0.728154	-0.785758	0.695045	-0.746194	-0.905233	0.841925	-0.756464		24.399	-0.505034	0.574791	0.979703	-0.507219	0.837582	-0.307732	-0.4417	0.276375	-0.677288	0.546678	-0.898145	0.663265	-0.449684	0.850132	-0.646764
24.441	0.60634	0.760884	-0.638899	-0.699764	-0.867091	0.815786	-0.896931	-0.859324	-0.800094	-0.837309	-0.783244	-0.869952	0.970995	0.901047	0.938563		24.441	-0.525841	0.896652	-0.733391	0.679177	-0.841358	-0.446933	0.583097	-0.479405	0.690794	-0.618937	0.551159	-0.710716	-0.699187	0.752646	-0.671697		24.441	-0.459358	0.576205	0.88072	-0.468641	0.860311	-0.259442	-0.284435	0.296298	-0.662007	0.390043	-0.861714	0.657107	-0.260224	0.675724	-0.642197
24.483	0.576059	0.67533	-0.68688	-0.647231	-0.763563	0.803842	-0.911117	-0.863412	-0.779496	-0.837602	-0.747321	-0.758415	0.96073	0.89949	0.955477		24.483	-0.23892	0.931515	-0.604655	0.632012	-0.786167	-0.230142	0.287779	-0.235384	0.530259	-0.450194	0.443306	-0.663416	-0.517755	0.648721	-0.611876		24.482	-0.342949	0.525871	0.642871	-0.416216	0.749977	-0.171369	-0.292268	0.319742	-0.629955	0.487394	-0.818714	0.663651	-0.357882	0.698486	-0.697968
24.525	0.533325	0.583815	-0.715136	-0.614026	-0.667674	0.729494	-0.905921	-0.870984	-0.747654	-0.788473	-0.693164	-0.63518	0.937619	0.831835	0.948974		24.524	-0.217329	0.91423	-0.534153	0.65848	-0.70922	-0.220104	0.272853	-0.229587	0.563209	-0.325248	0.378553	-0.567845	-0.396394	0.576323	-0.577659		24.524	-0.359085	0.623296	0.681255	-0.563745	0.773837	0.116812	-0.326257	0.389517	-0.614025	0.596497	-0.785758	0.660789	-0.521508	0.733823	-0.812404
24.566	0.492174	0.52111	-0.692174	-0.60928	-0.58227	0.633183	-0.891456	-0.87329	-0.611574	-0.736212	-0.640053	-0.450804	0.917083	0.626132	0.824019		24.566	-0.143471	0.928556	-0.593812	0.877008	-0.654607	-0.386166	0.261612	-0.224163	0.593237	-0.568543	0.919088	-0.806691	-0.31845	0.534617	-0.561576		24.566	-0.553869	0.768294	0.761332	-0.774874	0.787632	-0.655487	-0.525047	0.65581	-0.814821	0.735574	-0.999725	0.92065	-0.743284	0.766826	-0.922165
24.608	0.590774	0.632089	-0.705575	-0.772966	-0.599	0.531897	-0.834449	-0.869166	-0.436321	-0.637096	-0.586133	-0.277931	0.903122	0.711135	0.626566		24.608	0.116329	0.658505	-0.707487	0.731409	-0.415317	-0.506397	0.246704	-0.407888	0.630157	-0.788694	0.947429	-0.893813	-0.925541	0.503686	-0.764234		24.607	-0.767673	0.851332	0.84055	-0.858475	0.778328	-0.850144	-0.730569	0.804544	-0.973913	0.837676	-0.964139	0.908778	-0.859928	0.783041	-0.851024
24.65	0.546665	0.528411	-0.664182	-0.779436	-0.59223	0.419125	-0.744723	-0.859583	-0.360157	-0.496764	-0.515135	-0.194944	0.854497	0.804955	0.533013		24.65	0.530788	0.0276472	-0.310887	0.0943986	0.0414027	-0.579491	0.453692	-0.551469	0.652452	-0.881973	0.94479	-0.941415	-0.937066	0.851728	-0.919515		24.649	-0.702026	0.729973	0.775308	-0.649012	0.672302	-0.842036	-0.784646	0.661476	-0.987078	0.867171	-0.915697	0.849535	-0.791923	0.779694	-0.65182
24.691	0.48812	0.544909	-0.629611	-0.742531	-0.577467	0.694085	-0.631114	-0.849071	-0.321024	-0.631867	-0.79246	-0.333734	0.764518	0.889243	0.485015		24.691	0.762215	-0.48905	-0.421203	-0.434622	0.394825	-0.634538	0.143917	-0.685682	0.664258	-0.318933	0.897249	-0.905109	-0.447314	0.507658	-0.943284		24.691	-0.327545	0.321038	0.393168	-0.253809	0.669263	-0.793877	-0.791392	0.537223	-0.90258	0.821539	-0.908898	0.734989	-0.674605	0.733021	-0.489863
24.733	0.435043	0.683673	-0.580859	-0.732691	-0.549805	0.914929	-0.477772	-0.799459	-0.283848	-0.666754	-0.958645	-0.487463	0.753116	0.961328	0.609931		24.733	0.80934	-0.63905	-0.390084	-0.749567	0.533273	-0.62555	-0.310744	-0.816774	0.627058	0.287294	0.800569	-0.812447	0.189579	0.0173921	-0.905348		24.733	-0.386757	0.339166	0.461458	-0.255416	0.804352	-0.749222	-0.786262	0.498765	-0.462473	0.72209	-0.931511	0.374159	-0.566009	0.447384	-0.259105
24.775	0.488763	0.758281	-0.451126	-0.683721	-0.540486	0.876254	-0.367793	-0.800616	-0.355027	-0.545217	-0.903221	-0.573713	0.276175	0.811073	0.527292		24.775	0.48965	-0.545824	-0.905411	-0.463751	0.2417	-0.519589	-0.422263	-0.707903	0.471719	0.487043	0.724837	-0.722525	0.316675	-0.05765	-0.864369		24.774	-0.360671	0.272253	0.405863	-0.206921	0.243048	-0.785293	-0.845489	0.593462	-0.345919	0.602042	-0.96008	0.244455	-0.473501	0.303046	-0.179243
24.816	0.709008	0.808412	-0.372278	-0.680378	-0.497474	0.969726	-0.476587	-0.816065	-0.510142	-0.509236	-0.833554	-0.599451	0.195776	0.793226	0.48451		24.816	0.460514	-0.617925	-0.827517	-0.4596	0.182209	-0.429199	-0.465798	-0.572278	0.271516	0.708573	0.531911	-0.424439	0.382744	-0.177122	-0.78384		24.816	-0.336671	0.209336	0.342776	-0.174333	-0.029347	-0.80514	-0.873921	0.746963	-0.227298	0.472864	-0.995364	0.182566	-0.394982	0.266578	-0.153381
24.858	0.762728	0.820426	-0.287852	-0.591264	-0.427621	0.973897	-0.535102	-0.699855	-0.600877	-0.430381	-0.688118	-0.596269	0.383878	0.755652	0.477509		24.858	0.424734	-0.617324	-0.477001	-0.450901	0.0380452	-0.364265	-0.30261	-0.479987	0.0232972	0.484813	0.460358	-0.330708	0.243924	-0.255436	-0.482486		24.858	-0.337062	0.333836	0.280993	-0.309232	-0.0286036	-0.900186	-0.881775	0.88744	-0.198274	0.859775	-0.992618	0.274135	-0.814974	0.204921	-0.258939
24.9	0.681131	0.761317	-0.197825	-0.381705	-0.322357	0.899615	-0.653389	-0.544083	-0.756103	-0.278414	-0.38617	-0.571249	0.620176	0.681008	0.471567		24.9	0.157148	-0.21964	-0.422192	-0.0913533	0.187812	-0.366088	-0.295164	-0.430068	-0.168037	0.505417	0.719706	-0.494075	0.204491	-0.273179	-0.0339354		24.899	-0.36888	0.345036	0.224045	-0.32849	-0.0428861	-0.534664	-0.747054	0.482068	-0.157032	0.900325	-0.980517	0.29657	-0.864325	0.153563	-0.297256
24.942	0.416497	0.491697	-0.0967891	-0.125954	-0.161801	0.729375	-0.248558	-0.29426	-0.780555	0.180559	0.156905	-0.379073	0.977397	0.340718	0.382044		24.942	0.116046	-0.177674	-0.4033	-0.0375577	0.149417	-0.179557	-0.255966	-0.244467	-0.275231	0.51534	0.492691	-0.4668	0.0717849	-0.281357	0.183387		24.941	-0.372652	0.387033	0.238496	-0.295372	-0.0614497	0.300611	-0.751467	-0.369431	-0.0896749	-0.161861	-0.935186	0.392894	0.22801	0.0617554	-0.342864
24.983	0.0794063	0.107487	-0.0484747	-0.0429653	0.0388482	0.464456	-0.226344	-0.08091	-0.723819	0.408895	0.590565	0.0328969	0.486198	0.395949	0.359537		24.983	0.220589	-0.166399	-0.405532	-0.0043973	0.166273	-0.582616	-0.450646	-0.78554	-0.00801182	0.493531	0.470929	-0.520277	0.00187147	-0.331232	0.10594		24.983	-0.371616	0.348937	0.291702	-0.201552	-0.0862005	0.421766	-0.793121	-0.512022	-0.0505968	-0.245713	-0.903459	0.409183	0.343509	0.0555554	-0.321646
25.025	-0.500021	-0.134589	0.101673	0.166877	0.33801	0.354289	-0.0710176	0.208365	-0.547336	0.605977	0.832429	0.382697	0.559704	0.439945	0.428979		25.025	0.263606	-0.148853	-0.381719	0.167674	0.18406	-0.530638	-0.643367	-0.176319	0.660344	0.355179	0.24892	-0.669387	-0.253974	-0.457695	-0.306264		25.025	-0.372878	0.273851	0.350683	-0.0920935	-0.11965	0.393635	-0.771477	-0.507984	-0.00547707	-0.286445	-0.926732	0.388137	0.431855	0.0448715	-0.304723
25.067	0.110169	0.115674	-0.167145	-0.160963	0.132565	0.500246	0.228014	0.579966	-0.25765	0.73902	0.692527	0.553221	0.361144	0.481331	0.274261		25.067	0.224476	-0.105598	-0.345389	0.302828	0.139333	0.324731	-0.732123	0.29594	0.494619	-0.279282	-0.352798	0.0650363	-0.351586	-0.420196	-0.0268363		25.066	-0.392722	0.162442	0.414642	0.0508565	-0.155784	0.465621	-0.792005	-0.50806	0.00775909	-0.339144	-0.906068	0.353457	0.497646	0.0452681	-0.266821
25.108	0.481857	0.584033	0.213369	0.187424	0.460401	0.744655	0.49401	0.676114	0.0220078	0.799995	0.715687	0.570936	0.485257	0.508659	0.304337		25.108	0.167351	-0.136744	-0.345011	0.339592	0.134894	0.434527	-0.57858	0.301713	-0.0449249	-0.125296	-0.418588	-0.34859	-0.456747	-0.399642	0.254706		25.108	-0.430878	0.0305604	0.462387	0.314623	-0.189596	0.56271	-0.860521	-0.582444	-0.0173648	-0.392347	-0.83283	0.29071	0.587302	0.0610005	-0.194426
25.15	0.704742	0.795224	0.39564	0.382103	0.360197	0.867609	0.696649	0.753818	0.143539	0.824661	0.731465	0.495485	0.624576	0.500542	0.314571		25.15	0.0867513	-0.144382	-0.299733	0.313965	0.148225	0.403384	-0.620191	0.182117	-0.356286	-0.153162	-0.487636	-0.292469	-0.349124	-0.111351	0.0950725		25.15	-0.488704	-0.208755	0.496942	0.570446	-0.219178	0.754787	-0.884057	-0.365949	-0.0619704	-0.490764	-0.375128	0.219883	0.464146	0.0852932	-0.0656736
25.192	0.823313	0.878026	0.513455	0.544572	0.304007	0.931134	0.806962	0.819185	0.207999	0.820805	0.774454	0.448129	0.74075	0.503427	0.341212		25.192	0.017311	-0.163334	-0.241573	0.226482	0.191926	0.36658	-0.645849	0.10267	-0.39732	-0.162858	-0.533647	-0.246902	-0.289302	0.0210831	-0.0714197		25.191	-0.429771	-0.154693	0.420173	-0.0967963	-0.212304	0.674512	-0.830706	0.643267	-0.0727657	-0.517459	0.191899	0.166994	-0.283208	0.0841843	0.0288042
25.234	0.882456	0.901082	0.574478	0.716462	0.159967	0.956439	0.832263	0.892861	0.358116	0.741326	0.808864	0.397939	0.781205	0.600478	0.41324		25.234	-0.0798002	-0.18355	-0.184646	0.166781	0.142368	0.352772	-0.685528	-0.0518463	-0.334679	-0.177585	-0.568797	-0.107817	-0.222261	0.230949	-0.343668		25.233	-0.375064	-0.0444769	0.305239	-0.0480224	-0.288615	0.530288	-0.810075	0.500623	-0.00118073	-0.438975	0.242878	0.206461	-0.18278	-0.0198459	0.0192669
25.275	0.882158	0.867308	0.589855	0.85847	-0.062291	0.971786	0.728909	0.874648	0.192611	0.609593	0.786218	0.122271	0.717854	0.470395	0.224084		25.275	-0.188037	-0.205802	-0.12087	0.160082	0.168553	0.298596	-0.680269	-0.171389	-0.413459	-0.168447	-0.607029	-0.10385	-0.125006	0.359587	-0.227316		25.275	-0.329691	0.434894	0.186545	-0.132298	0.453068	0.143102	-0.757208	0.422913	-0.0981055	-0.261775	0.239477	0.119558	-0.158274	0.0269978	-0.00344575
25.317	0.908208	0.809133	0.580571	0.922078	-0.331353	0.854875	0.666684	0.855274	-0.114024	0.45626	0.668491	-0.177365	0.587382	0.292651	-0.170688		25.317	-0.356798	-0.0854156	-0.0343353	0.185811	0.199923	0.112049	-0.614002	-0.0870285	-0.402575	-0.212008	-0.161994	-0.472961	-0.142683	0.394216	-0.174676		25.316	-0.215959	0.478038	0.0561894	-0.124564	-0.216735	-0.100657	-0.635407	0.352771	0.93177	-0.215771	0.21243	-0.101004	-0.153373	-0.696124	0.171119
25.359	0.887726	0.868528	0.522615	0.868306	-0.585462	0.806962	0.612351	0.797353	-0.497098	0.393635	0.621933	-0.398853	0.447528	0.106792	-0.558008		25.359	-0.566627	-0.105287	0.127262	0.216495	0.237039	0.0503777	-0.380601	0.0814373	-0.312759	-0.226767	-0.154934	-0.477882	-0.301268	0.411385	-0.176278		25.358	-0.236506	0.504798	0.0215715	-0.112459	-0.203229	-0.182535	-0.52702	0.26423	0.973539	-0.191379	0.207262	-0.194316	-0.138578	-0.60762	0.132663
25.4	0.855058	0.92269	0.409738	0.742665	-0.532603	0.792944	0.548734	0.743785	-0.613527	0.308554	0.551456	-0.370292	0.326698	0.0668169	-0.611597		25.4	0.291021	0.453002	-0.306208	0.122324	-0.575307	-0.0136695	-0.312696	0.2575	-0.0989502	-0.20434	-0.1295	-0.420004	-0.326166	0.42464	-0.218767		25.4	-0.257231	0.493472	0.0229961	-0.107404	-0.239435	-0.0966852	-0.426383	0.179798	0.972262	-0.178848	0.199745	-0.169334	-0.11876	-0.526416	0.0868009
25.442	0.902157	0.932943	0.307277	0.579599	-0.391999	0.826196	0.535474	0.636472	-0.586788	0.0808513	0.351615	-0.14648	0.671088	-0.687829	-0.628446		25.442	-0.333603	0.900578	-0.294209	0.360152	-0.516315	-0.446578	-0.250282	0.335934	0.170917	-0.210867	0.187075	-0.435815	-0.359101	0.481999	-0.446337		25.442	-0.267458	0.469112	0.221613	-0.106314	-0.285212	0.0195521	-0.66145	0.0997656	0.944818	0.0457083	0.179881	-0.147433	-0.172491	-0.779797	0.0374454
25.484	0.941493	0.862751	-0.320193	0.473796	-0.268742	0.883434	-0.222769	0.482069	-0.387862	-0.552697	0.222968	-0.100006	0.523032	-0.461424	-0.566998		25.484	-0.410574	0.905314	-0.330918	0.393613	-0.543355	-0.508201	-0.17437	0.220199	0.305086	-0.196547	0.221688	-0.448696	-0.434739	0.372455	-0.472803		25.483	-0.117804	0.453029	0.396643	-0.111856	-0.331593	0.145968	-0.301329	0.00246115	0.614513	0.351953	0.154048	-0.165855	-0.134419	-0.765328	-0.00702284
25.526	0.852257	0.704094	-0.314238	0.432978	0.218396	0.945725	-0.0980419	0.346216	0.479746	-0.133709	0.171756	0.670698	0.504611	-0.184338	-0.271465		25.526	-0.463127	0.659535	-0.227298	0.305034	-0.470342	-0.572439	-0.151274	0.156687	0.420534	-0.210949	0.218598	-0.462473	-0.482709	0.425307	-0.381671		25.525	-0.16249	0.37346	0.587127	-0.120281	-0.372565	0.293307	-0.374514	-0.0145256	0.722369	0.42939	0.126186	0.0371174	-0.0696337	-0.744321	-0.048365
25.567	0.636398	0.679507	-0.582835	0.482993	0.409692	0.868316	-0.0271476	0.34854	0.700131	-0.0867216	0.252982	0.814942	0.153464	0.0251913	-0.143997		25.567	-0.589523	0.729078	-0.25227	0.180995	-0.483958	-0.646131	-0.0821485	0.188767	0.549543	-0.235965	0.144749	-0.483414	-0.585064	0.534726	-0.0921836		25.567	-0.135581	0.317989	0.85617	-0.128891	-0.380916	0.537735	-0.362629	-0.0127079	0.770166	0.267327	0.139452	0.336049	0.0288317	-0.726853	-0.08123
25.609	0.446737	0.632675	-0.584362	0.338329	0.581881	0.751803	0.188893	0.278795	0.465028	0.047679	0.218336	0.875018	0.259809	0.0322955	0.180699		25.609	-0.903274	0.484244	0.281784	-0.2844	-0.266155	-0.629199	0.0379461	0.331473	0.512327	0.0235998	-0.0481336	-0.470035	0.346359	0.521729	0.341736		25.608	0.190085	-0.0633163	0.312401	0.112394	-0.228665	0.683641	-0.483704	-0.0225236	0.805776	-0.120563	0.187177	0.620905	0.261167	-0.834018	-0.112498
25.651	0.407552	0.584205	-0.648113	0.0488998	0.336405	0.68997	0.147917	-0.148876	-0.269416	0.102318	-0.0082768	0.469243	0.212918	-0.0169368	0.369744		25.651	-0.912064	0.595391	0.568936	0.00587391	-0.248857	-0.565454	-0.487087	-0.116086	0.253526	0.443553	0.0515122	-0.40533	0.541528	0.201035	0.465412		25.65	0.183978	-0.0922032	0.3537	0.119205	-0.174702	0.791793	-0.536544	-0.00690519	0.754961	-0.432476	0.246809	0.754159	0.46033	-0.729032	-0.0356723
25.692	0.510764	0.545908	-0.801043	-0.274974	-0.326603	0.751791	-0.241971	-0.410251	-0.624416	-0.0528039	-0.236263	-0.185788	0.317068	0.536624	0.385053		25.692	-0.831842	0.653623	0.741107	0.457343	-0.235547	-0.536762	-0.673021	-0.732439	0.206928	0.725558	0.378513	-0.433306	0.646221	-0.251013	-0.0466927		25.692	0.195813	-0.0980178	0.300088	-0.166891	-0.107109	0.769281	-0.591014	0.583342	0.822516	-0.696129	0.321663	0.704415	-0.740342	-0.717058	0.817747
25.734	0.534961	0.510721	-0.67756	-0.734375	-0.687434	0.821517	-0.315617	-0.692036	-0.513716	-0.297191	-0.534495	-0.375154	0.480593	0.934759	0.576555		25.734	-0.605669	0.651251	0.811321	0.659576	-0.1664	-0.397401	-0.648327	-0.906873	0.100319	0.814276	0.501663	-0.340016	0.736317	-0.350148	-0.2394		25.734	0.324864	-0.391383	0.283615	0.315637	0.140373	0.362022	-0.571151	0.704222	0.8909	-0.70605	-0.236049	0.347192	-0.332958	-0.655586	0.78536
25.776	0.48256	0.476985	-0.731134	-0.886732	-0.778138	0.850662	-0.315266	-0.674038	-0.465761	-0.369058	-0.619161	-0.498094	0.542734	0.876812	0.723004		25.776	-0.696539	0.605357	0.828902	0.724761	-0.518498	-0.413793	-0.735519	-0.934337	0.345874	0.780169	0.461178	-0.718985	0.789929	-0.677436	-0.457825		25.775	0.419185	-0.0288273	-0.197625	0.422508	0.35575	-0.234232	-0.431997	0.796726	0.914102	-0.379033	-0.655164	-0.228414	-0.0284879	-0.53118	0.781644
25.817	0.413923	0.419174	-0.797548	-0.603576	-0.818737	0.862368	-0.308644	-0.337187	-0.409562	-0.425001	-0.410721	-0.550778	0.420896	0.821517	0.740332		25.817	-0.766114	0.502836	0.830129	0.778827	-0.151998	-0.377502	-0.777005	-0.91954	0.0208752	0.675659	0.36755	-0.23033	0.821565	-0.234566	0.083583		25.817	0.465045	-0.623261	-0.298193	0.586297	0.709658	-0.323558	-0.120356	0.846427	0.782818	-0.0353667	-0.454872	-0.743419	0.105206	-0.236119	0.799598
25.859	0.237244	0.288309	-0.797708	-0.524099	-0.693284	0.853885	-0.332407	-0.281058	-0.420018	-0.463979	-0.362033	-0.541521	0.474811	0.822933	0.733144		25.859	-0.793629	0.413329	0.806039	0.799308	-0.12784	-0.33458	-0.786705	-0.928442	0.0635793	0.609865	0.309713	-0.0914256	0.764149	-0.126419	-0.130148		25.859	0.193179	-0.420431	0.0677866	0.472883	0.20127	-0.389615	0.230345	0.818533	0.669084	-0.117184	-0.45114	-0.80162	0.374493	0.0043262	0.635196
25.901	-0.293539	0.123491	-0.456058	-0.124588	-0.249064	0.696344	-0.395129	-0.363591	-0.465047	-0.454397	-0.280992	-0.457038	0.56494	0.852879	0.750329		25.901	-0.781525	0.353278	0.442823	0.764337	0.212416	-0.303181	-0.522035	-0.898395	-0.312143	0.249834	0.271891	0.0930424	0.782576	0.643522	0.443761		25.9	0.233234	-0.445744	0.353207	0.170668	0.812443	-0.41669	0.553891	0.765091	0.493742	-0.304906	-0.399885	-0.709943	0.687914	0.359146	0.315985
25.943	-0.672965	0.0197253	-0.0778337	0.437911	0.100177	0.432603	-0.434372	-0.788682	-0.471256	-0.421397	-0.240956	-0.368551	0.545379	0.904745	0.619193		25.943	-0.728737	0.686356	0.385788	0.778856	0.171555	-0.638127	-0.478238	-0.912583	-0.288367	0.422721	0.710883	0.283243	0.716783	0.645565	0.39136		25.942	0.264222	-0.559036	0.583155	0.0428402	0.760466	-0.429669	0.633644	0.714549	0.257085	-0.464698	-0.281318	-0.470513	0.696334	0.553123	-0.03239
25.984	-0.723556	0.125997	0.177398	0.525449	0.28124	0.295629	-0.462228	-0.742239	-0.466587	-0.28152	-0.241266	-0.216373	0.636515	0.963582	0.644935		25.984	-0.645665	0.654455	0.326854	0.651794	0.1339	-0.654275	-0.40712	-0.793427	-0.252464	0.31773	0.758205	0.254619	0.419844	0.648347	0.205645		25.984	0.227382	-0.580163	0.775076	-0.121252	0.863567	-0.398791	0.584855	0.616254	0.252748	-0.560193	-0.0893589	-0.594668	0.471885	0.739109	-0.157018
26.026	-0.762497	0.255551	0.390555	0.571217	0.425994	0.225238	-0.483921	-0.727714	-0.484793	0.0825523	-0.193128	0.112687	0.660856	0.995553	0.644979		26.026	-0.548681	0.579775	0.301176	0.545467	0.0927071	-0.6375	-0.357801	-0.689487	-0.209718	0.265028	0.728064	0.200168	0.238537	0.647204	0.0740928		26.026	0.189255	-0.622563	0.897007	-0.17205	0.839526	-0.335655	0.436507	0.540518	0.229313	-0.601345	0.155474	-0.69601	0.2247	0.793916	-0.254384
26.068	-0.792743	0.29094	0.536046	0.619164	0.547116	0.112598	-0.469087	-0.730041	-0.494345	0.437752	-0.082859	0.436158	0.627124	0.996508	0.626057		26.068	-0.451434	0.500246	0.199293	0.422914	0.057916	-0.659763	-0.209404	-0.591645	-0.166453	0.0382118	0.726601	0.158428	-0.113139	0.638123	-0.0222374		26.067	0.141402	-0.353253	0.638567	-0.0404607	0.462921	-0.379426	0.48046	0.512936	0.285963	-0.632596	0.449143	-0.741936	0.0250521	0.852821	-0.373338
26.109	-0.748127	0.405922	0.606344	0.659574	0.637149	-0.622903	-0.403141	-0.691812	-0.458926	0.319852	0.257404	0.350244	0.570225	0.984948	0.59365		26.109	-0.582923	0.354352	0.200635	0.371669	-0.067549	-0.659448	-0.153623	-0.457978	-0.125726	-0.0415876	0.623891	0.106591	-0.123149	0.636359	-0.0901273		26.109	0.278484	-0.398859	0.693734	-0.144815	0.557052	-0.466777	0.477885	-0.00765129	0.405228	-0.639038	0.767314	-0.72532	-0.280797	0.912668	-0.549451
26.151	-0.779132	0.46821	0.618384	0.665458	0.683416	-0.554785	-0.385366	-0.748707	-0.468301	0.299573	0.361134	0.350726	0.506593	0.974974	0.545073		26.151	-0.558209	0.24309	0.165173	0.248468	-0.240449	-0.661196	-0.0944935	-0.349491	-0.0870355	-0.108469	0.53394	0.0619655	-0.171556	0.636326	-0.120559		26.151	0.286994	-0.417501	0.736163	-0.265772	0.630574	-0.28989	0.310921	-0.343534	0.337617	-0.629608	0.880488	-0.669216	-0.505261	0.946337	-0.639607
26.193	-0.769398	0.482622	0.589175	0.623492	0.68809	-0.520275	-0.342405	-0.776916	-0.439721	0.264609	0.421892	0.324311	0.42885	0.989091	0.458347		26.193	-0.416996	0.110563	0.146205	0.0999947	-0.529005	-0.668145	-0.037836	-0.261438	-0.0466121	-0.162362	0.445136	0.0257012	-0.209086	0.636426	-0.130426		26.192	0.170314	-0.434927	0.766091	-0.345787	0.70417	0.0735123	0.0134857	-0.0479486	0.0473328	-0.62048	0.813855	-0.595362	-0.518197	0.945273	-0.581631
26.235	-0.728515	0.475803	0.829676	0.527793	0.981744	-0.501143	-0.579728	-0.762403	-0.750819	0.47625	0.467241	0.533054	0.657184	0.746645	0.470174		26.235	-0.112461	-0.100811	0.129128	0.00698828	-0.612061	-0.956859	0.126579	-0.173785	0.12076	-0.240975	0.258302	-0.026908	-0.161197	0.637282	-0.0983414		26.234	-0.284753	-0.444787	0.785482	-0.446214	0.757246	0.329088	-0.407751	0.597867	-0.319136	-0.608855	0.765757	-0.519194	-0.571015	0.921378	-0.504362
26.276	-0.647787	0.464371	0.855662	0.37161	0.979993	-0.507089	-0.659457	-0.699572	-0.650331	0.671899	0.490338	0.496758	0.654249	0.789549	0.330549		26.276	-0.360435	-0.141287	0.149928	-0.0462164	-0.586126	-0.837088	0.398989	-0.199464	0.482043	-0.52842	0.344198	-0.189391	-0.197203	0.639753	-0.127385		26.276	-0.452093	-0.417295	0.745525	-0.562176	0.74216	0.253407	-0.484146	0.722918	-0.336457	-0.587962	0.744822	-0.444774	-0.578991	0.880115	-0.427049
26.318	-0.574083	0.496225	0.931795	0.811626	0.940932	-0.526697	-0.557141	-0.736423	-0.619061	0.698743	0.579662	0.528131	0.812775	0.868567	0.881936		26.318	0.560328	-0.680546	0.25969	-0.309874	-0.192697	-0.938174	0.581888	-0.175061	0.0746204	-0.56326	0.369652	-0.0104659	-0.233715	0.80255	-0.0491732		26.318	-0.418905	-0.639895	0.625186	-0.67337	0.636841	0.307829	-0.464328	0.745852	-0.28466	-0.894743	0.517083	-0.719536	-0.520282	0.838793	-0.348025
26.36	-0.0289928	0.634628	0.245987	0.856046	0.709685	-0.0046252	-0.835441	-0.274833	-0.450194	0.215036	0.567607	0.497196	0.276942	0.475923	0.931547		26.36	0.139362	-0.220266	0.316444	-0.113298	0.311672	-0.887612	0.832372	-0.114046	0.819704	-0.941024	0.414183	-0.935921	-0.28593	0.973266	-0.23631		26.359	-0.371877	-0.656297	0.382307	-0.704159	0.495615	0.353986	-0.0443587	0.680242	-0.262397	-0.853136	0.516683	-0.863914	-0.305956	0.783283	-0.321196
26.401	0.357807	0.726425	0.00906789	0.623603	0.0767878	0.134771	-0.705038	-0.104439	-0.471427	0.158794	0.510369	0.235094	0.0171949	0.207035	0.74452		26.401	-0.186155	0.109578	0.109406	-0.0999203	0.202655	-0.586132	0.280053	0.0516644	0.106484	-0.433768	0.64733	-0.403163	-0.337037	0.259676	-0.35047		26.401	-0.380147	-0.601291	0.0953603	-0.694177	0.367439	0.426443	0.173666	0.724333	-0.276082	-0.589899	0.565042	-0.928769	-0.0382096	0.664523	-0.309291
26.443	0.558907	0.698588	0.0549952	0.555153	-0.384547	0.263182	-0.704753	0.275105	-0.45748	0.175732	0.41824	-0.164364	0.122969	0.252057	0.449642		26.443	-0.0796738	-0.0547441	0.296813	-0.291474	0.541814	-0.41763	0.0803895	0.248652	0.0056757	-0.376165	0.629489	-0.183729	-0.364313	0.307931	-0.34707		26.443	-0.201471	-0.67534	-0.176925	-0.672043	0.491643	0.320619	0.553875	0.464095	-0.271761	0.00915425	0.772698	-0.916534	0.283212	0.115611	-0.583873
26.485	0.588101	0.655539	-0.0103287	0.418288	-0.661351	0.299691	-0.651918	0.25748	-0.672761	0.123565	0.272278	-0.426091	-0.0288476	0.178759	0.163768		26.485	0.210595	-0.0723225	0.427343	-0.374885	0.920332	-0.179368	0.026937	0.167653	0.165586	-0.243038	0.563645	-0.0786771	-0.390442	0.440927	-0.430361		26.484	-0.196043	-0.692229	-0.293841	-0.64686	0.638621	0.357237	0.635687	0.472645	-0.411132	0.368058	0.886479	-0.962673	0.435532	-0.453046	-0.937029
26.527	0.597836	0.618627	-0.0622149	0.230098	-0.749157	0.356701	-0.522466	0.136345	-0.822569	0.0874648	0.105265	-0.527272	-0.143593	0.128854	0.0179893		26.526	0.180584	0.279292	0.43494	-0.398232	0.727398	-0.00221195	-0.0555032	0.0281277	0.125302	0.193697	0.306843	0.412782	-0.370871	0.430193	-0.417706		26.526	-0.194383	-0.809479	-0.219386	-0.633424	0.640871	0.42515	0.541313	0.495765	-0.398195	0.272159	0.955869	-0.851065	0.312972	-0.493251	-0.896329
26.568	0.580272	0.589429	-0.0893112	0.147374	-0.763742	0.417712	-0.260206	0.0232235	-0.89268	0.068908	0.0339129	-0.524752	-0.159089	0.0401428	-0.059751		26.568	0.260598	0.812214	0.480389	-0.3212	0.910577	0.135497	-0.0637238	-0.191314	0.252975	0.178658	-0.0412628	0.831855	-0.667334	0.603787	-0.398173		26.568	-0.4581	-0.807432	-0.111152	-0.803938	0.625102	0.523254	0.357863	0.540304	-0.291986	0.0954258	0.88301	-0.691327	-0.0589759	-0.514894	-0.52275
26.61	0.437347	0.840808	-0.100319	0.193261	-0.608662	0.531044	0.151566	-0.0122968	-0.801326	-0.00725214	0.240486	-0.622136	-0.106888	-0.100222	-0.190983		26.61	0.397439	0.849932	0.523055	-0.341689	0.874684	0.276365	0.210318	-0.408144	0.372747	0.319898	-0.191055	0.970581	-0.664924	0.469491	-0.331911		26.609	-0.834092	-0.659656	0.0156669	-0.801721	-0.118068	0.544111	0.0633805	0.637167	0.1078	0.0701703	0.785921	-0.334685	-0.213276	-0.751089	0.00525182
26.652	0.182766	0.831303	-0.123031	0.0509656	-0.413316	0.549831	0.510915	-0.108057	-0.638146	-0.00800627	0.0439373	-0.660996	-0.0697746	-0.206212	-0.220931		26.652	0.590995	0.853554	0.295636	-0.33669	0.767929	0.482694	0.398476	-0.637615	0.508479	-0.0374342	-0.213399	0.965933	-0.560186	-0.0528628	-0.265883		26.651	-0.717536	-0.211683	0.0876113	-0.784305	-0.256013	0.544024	0.221845	0.577658	-0.205338	0.592024	0.316205	-0.865069	-0.178693	-0.704335	0.0927937
26.693	-0.138039	0.457717	-0.14532	0.00500901	-0.214559	0.561435	0.723147	-0.115475	-0.522087	0.0860295	0.015621	-0.755347	-0.032426	-0.281016	-0.288299		26.693	0.73051	0.907885	-0.0955748	-0.306861	0.715894	0.603582	0.334412	-0.815938	0.509334	-0.394675	-0.210268	0.896049	-0.3753	-0.511813	-0.203643		26.693	-0.760687	-0.134179	0.0628938	-0.696506	-0.213113	0.529465	-0.006203	0.498458	0.205241	0.545165	0.0772155	-0.123046	-0.040969	-0.545032	-0.189156
26.735	-0.328089	-0.117758	-0.0543151	0.269426	-0.149805	0.597805	0.839157	-0.0658097	-0.457398	0.293177	0.347503	-0.882491	-0.0163676	-0.35572	-0.433041		26.735	0.85404	0.935557	-0.420126	-0.659145	0.579008	0.757247	-0.0441143	-0.895181	0.449644	-0.636974	-0.566235	0.771747	-0.237306	-0.687629	-0.32193		26.735	-0.687043	-0.045023	0.0963251	-0.49654	-0.0759092	0.357508	-0.320747	0.182837	0.363812	0.554166	0.054386	-0.14416	0.0948553	-0.420505	-0.553618
26.777	-0.274756	-0.0743456	0.00146165	0.2989	-0.245252	0.583834	0.91324	-0.0910833	-0.414701	0.478451	0.346594	-0.907166	0.0258972	-0.445011	-0.432752		26.777	0.822236	0.901865	-0.648784	-0.585835	0.634121	0.698363	-0.254559	-0.846727	0.401272	-0.829099	-0.524723	0.873331	-0.0131874	-0.860377	-0.292928		26.776	-0.524087	0.00364703	0.132032	-0.421766	0.0473083	0.160608	-0.539258	-0.0831791	0.406204	0.566564	0.116462	-0.200511	0.265896	-0.500825	-0.671475
26.818	-0.132216	0.262028	0.0513254	0.342299	-0.272344	0.56759	0.963333	-0.107043	-0.365687	0.640282	0.353385	-0.836156	0.0527697	-0.505921	-0.412068		26.818	0.766736	0.79701	-0.776249	-0.453874	0.669421	0.696587	-0.4556	-0.752045	0.455588	-0.875212	-0.364041	0.86392	0.0689042	-0.910324	-0.225386		26.818	-0.282769	-0.269241	-0.0408422	-0.59703	0.315377	-0.124427	-0.592902	-0.20025	0.404219	0.777344	0.521629	-0.369882	0.536434	-0.592021	-0.739987
26.86	-0.0534784	0.444979	0.666244	0.337592	-0.250455	0.819639	0.0615944	0.201075	-0.472697	0.552871	0.490359	-0.672262	0.622063	-0.635135	-0.450234		26.86	0.700203	0.578741	-0.807604	-0.197942	0.671668	0.680313	-0.624074	-0.45233	0.514911	-0.825797	0.0877123	0.725219	-0.0863732	-0.917117	0.0101645		26.86	-0.0262565	-0.580677	-0.508688	-0.825037	0.691712	-0.19309	-0.472052	-0.239862	0.377244	0.860275	0.691285	-0.518061	0.743832	-0.629932	-0.80838
26.902	0.527843	0.780068	0.591053	0.288797	-0.0621694	0.878077	0.746582	0.953676	-0.432371	0.871249	0.718237	-0.466393	0.615279	-0.652726	-0.462697		26.902	0.6271	0.25613	-0.77563	0.305042	0.646278	0.525335	-0.731439	0.349678	0.561943	-0.608191	0.808389	0.394658	-0.693235	-0.894564	0.556239		26.901	0.0876623	-0.758928	-0.774722	-0.932771	0.889298	-0.200603	-0.406567	-0.239099	0.346688	0.916774	0.750468	-0.612477	0.81401	-0.710001	-0.882298
26.944	0.769588	0.764552	0.374492	0.449753	-0.0938808	0.990056	0.0942783	0.680703	-0.304173	0.067124	0.651095	-0.250748	0.423171	-0.591071	-0.794006		26.944	0.583298	0.269138	-0.626582	0.255794	0.601512	0.613413	-0.842695	0.637426	0.630001	-0.517488	0.287966	0.448049	-0.832871	-0.776322	0.410633		26.943	0.708591	-0.749856	-0.869749	-0.944904	0.914079	-0.444912	-0.633271	-0.65684	0.738607	0.816352	0.746895	-0.700881	0.823816	-0.758141	-0.911728
26.985	0.554911	0.568255	0.293712	0.350638	-0.140397	0.981464	0.00318139	0.208306	-0.110813	-0.0345402	0.191311	-0.0622223	0.355004	-0.504196	-0.93738		26.985	0.536712	0.281989	-0.523159	0.300644	0.534837	0.650284	-0.835843	0.722162	0.670497	-0.530931	0.395653	0.50936	-0.901049	-0.71818	0.510132		26.985	0.565155	-0.739082	-0.899813	-0.655304	0.59703	-0.527014	-0.622662	-0.770231	0.759895	0.85643	0.757986	-0.737757	0.767804	-0.723583	-0.871135
27.027	0.305551	0.424321	0.35958	0.630364	-0.281575	0.973638	-0.156067	0.0701292	0.0708909	-0.120897	0.170433	0.0404226	0.410796	-0.533587	-0.877656		27.027	0.455901	0.291408	-0.442473	0.282653	0.458134	0.767056	-0.81282	0.762722	0.704931	-0.605262	0.49453	0.57587	-0.749002	-0.680937	0.520407		27.027	0.409466	-0.862318	-0.777657	-0.399769	0.405183	-0.526164	-0.648832	-0.856113	0.712756	0.890885	0.642972	-0.648625	0.72613	-0.699925	-0.788307
27.069	0.469401	0.786191	0.486991	0.843749	-0.339173	0.875558	-0.085659	0.231849	0.153518	0.115458	0.555639	-0.00841951	0.531415	-0.573335	-0.758297		27.069	0.613619	0.492801	-0.471304	0.43729	0.68519	0.826349	-0.633758	0.718586	0.709807	-0.686326	0.648103	0.638165	-0.779009	-0.618903	0.545828		27.068	0.401169	-0.563276	-0.663768	-0.385781	0.373573	-0.561691	-0.6953	-0.886489	0.662455	0.896178	0.478052	-0.526097	0.67216	-0.650063	-0.76146
27.11	0.835909	0.934868	0.613167	0.941692	-0.350465	0.946568	0.329782	0.690182	-0.0448443	0.444782	0.830739	-0.179288	0.62856	-0.577547	-0.590759		27.11	0.613573	0.575255	-0.44463	0.492551	0.729219	0.793617	-0.151453	0.591108	0.68596	-0.530407	0.794268	0.667799	-0.601664	-0.386107	0.545968		27.11	0.293067	-0.889869	-0.810758	-0.308208	0.320479	-0.379411	-0.60598	-0.892286	0.619272	0.899024	0.347674	-0.392864	0.593589	-0.575889	-0.746626
27.152	0.833098	0.934379	0.500216	0.769226	-0.202249	0.963153	0.559064	0.897009	-0.227042	0.567271	0.897967	-0.24283	0.674837	-0.545854	-0.520894		27.152	0.565084	0.516122	-0.207661	0.438072	0.670933	0.590157	0.211037	0.367486	0.625913	-0.346491	0.855578	0.619949	-0.412524	-0.223789	0.521361		27.152	0.291354	-0.770441	-0.883994	-0.436985	0.308065	-0.189885	-0.467546	-0.825063	0.761983	0.927031	0.420506	-0.198164	0.587765	-0.388341	-0.748794
27.194	0.832275	0.938102	0.250026	0.833791	-0.144458	0.968315	0.498786	0.965819	-0.268746	0.410834	0.944911	-0.200011	0.535508	-0.502235	-0.397406		27.194	0.553717	0.383757	-0.190904	0.310717	0.56509	0.30616	0.295839	0.112061	0.533316	-0.376653	0.791498	0.495241	-0.48109	-0.238786	0.468108		27.193	0.219462	-0.815413	-0.921989	-0.725259	0.235126	-0.177171	-0.232199	-0.625394	0.734254	0.62922	0.58433	-0.194559	0.743755	-0.199456	-0.627596
27.236	0.913083	0.977465	0.603057	0.936238	-0.151191	0.970461	0.705028	0.984027	-0.257926	0.682878	0.979558	-0.182447	0.725304	-0.414556	-0.280822		27.236	0.491568	0.172421	-0.0582788	0.0660426	0.44641	0.0429754	0.419401	-0.164864	0.466776	-0.376639	0.666316	0.56167	-0.536141	-0.392968	0.594404		27.235	0.200229	-0.889148	-0.582674	-0.837818	0.4573	-0.157306	-0.216332	-0.428572	0.847653	0.406848	0.684719	-0.400062	0.683536	-0.23414	-0.631127
27.277	0.856309	0.587401	0.658263	0.595321	-0.0563078	0.856493	0.821378	0.870343	-0.12242	0.758187	0.998416	-0.0884575	0.772051	-0.287931	-0.0956232		27.277	0.208723	0.0546664	0.0733955	-0.126879	-0.103158	-0.225087	0.704375	-0.559936	-0.237434	-0.371027	0.544782	0.638888	-0.580323	-0.588491	0.701889		27.277	0.130345	-0.942157	-0.610431	-0.881089	0.544108	-0.0964826	-0.236286	-0.203999	0.686282	0.482035	0.763286	-0.494064	0.73956	-0.309095	-0.49988
27.319	0.733181	0.547206	0.698698	0.349992	0.103553	0.95411	0.894941	0.847122	0.0637404	0.852277	0.92462	-0.0135301	0.704346	-0.0668794	-0.0335589		27.319	0.646512	-0.116211	0.283286	-0.231689	-0.290725	-0.313387	0.785867	-0.690245	-0.633059	-0.364105	0.443012	0.646159	-0.613668	-0.706447	0.701883		27.319	0.0311949	-0.982597	-0.63772	-0.879124	0.586964	-0.0146853	-0.219334	0.0212156	0.457748	0.567976	0.816588	-0.559749	0.765972	-0.368753	-0.354697
27.361	0.662868	0.644641	0.758741	0.432791	0.304762	0.832767	0.89519	0.587149	0.400961	0.873569	0.905255	0.21118	0.65688	0.311317	0.0756351		27.361	0.682269	-0.105473	0.425967	-0.2657	-0.381109	-0.244335	0.760209	-0.624304	-0.748554	-0.325986	0.346513	0.684825	-0.613472	-0.828341	0.723438		27.36	-0.0722718	-0.999992	-0.675641	-0.685658	0.641713	0.0710414	-0.159057	0.073529	0.196143	0.676764	0.687	-0.64154	0.620225	-0.454817	-0.309943
27.402	0.515243	0.725475	0.683787	0.522526	0.367584	0.589699	0.95311	0.357914	0.640405	0.74144	0.909625	0.360094	0.508997	0.611879	0.164922		27.402	0.691029	0.367896	0.545585	-0.282032	-0.455969	0.748983	0.694472	-0.516409	-0.70463	0.226953	-0.121585	-0.17004	-0.546961	-0.858319	0.732705		27.402	-0.140229	-0.974813	-0.728621	-0.38335	0.656066	0.123452	-0.0694265	0.00478533	0.0121802	0.798646	0.411491	-0.669735	0.335788	-0.525064	-0.224703
27.444	0.553466	0.778791	0.388886	0.62053	0.373664	0.610768	0.862919	0.414171	0.772592	0.405943	0.931714	0.445724	0.273645	0.633763	0.257191		27.444	0.695864	0.484391	0.597476	-0.334095	-0.476502	0.801413	0.604936	-0.461863	-0.597011	0.324847	-0.156056	-0.217399	-0.501194	-0.743696	0.745621		27.444	-0.224831	-0.900657	-0.787249	-0.0508785	0.742929	0.198223	0.103733	-0.253153	-0.169135	0.890571	0.0673238	-0.739882	-0.0533651	-0.633744	-0.158026
27.486	0.595226	0.799105	0.434565	0.722275	0.374515	0.683113	0.889929	0.562559	0.774749	0.484203	0.970084	0.506074	0.398178	0.584952	0.390268		27.486	0.685429	0.615659	0.596959	-0.331163	-0.514956	0.808887	0.488007	-0.36108	-0.498471	0.378758	-0.184923	-0.282901	-0.369442	-0.652088	0.831915		27.485	-0.317608	-0.795696	-0.8167	0.217268	0.809187	0.297322	0.333057	-0.69757	-0.208061	0.890249	-0.206078	-0.774387	-0.38995	-0.648176	-0.131154
27.528	0.605275	0.784946	0.469313	0.785118	0.396519	0.741388	0.919773	0.742093	0.787741	0.567253	0.999998	0.577173	0.567791	0.598404	0.577894		27.527	0.740087	0.749573	0.567895	-0.617974	-0.549479	0.852779	0.422412	-0.537398	-0.490513	0.395429	-0.464727	-0.365208	-0.500852	-0.594985	0.972407		27.527	-0.390639	-0.683734	-0.808104	0.399336	0.660863	0.348394	0.441562	-0.759243	-0.179694	0.79032	-0.338216	-0.694858	-0.576824	-0.464701	-0.166709
27.569	0.588474	0.74181	0.495912	0.70946	0.420936	0.77552	0.953681	0.829024	0.799988	0.651063	0.942317	0.637993	0.695731	0.652432	0.701635		27.569	0.811653	0.85514	0.513238	-0.763059	-0.57693	0.899489	0.379474	-0.614194	-0.55746	0.383434	-0.640903	-0.469057	-0.522938	-0.644933	0.910464		27.569	-0.361872	-0.594086	-0.763433	0.509102	0.536519	0.297702	0.422303	-0.809328	0.310798	0.660131	-0.422329	-0.577984	-0.660389	-0.189271	-0.272944
27.611	0.550398	0.679021	0.50873	0.525157	0.41593	0.778534	0.984784	0.759285	0.793073	0.719688	0.818442	0.653556	0.701226	0.714099	0.657536		27.611	0.860838	0.878703	0.415448	-0.854874	-0.627094	0.930682	0.333101	-0.649542	-0.763497	0.333205	-0.727408	-0.643351	-0.489234	-0.711737	0.522519		27.61	-0.479266	-0.464316	-0.840493	0.71481	-0.282679	0.326595	0.428015	-0.76894	0.762969	0.548423	-0.46388	-0.285232	-0.673624	0.209264	-0.608662
27.653	0.483926	0.59237	0.484002	0.3566	0.336079	0.749795	1	0.643439	0.670532	0.749845	0.734029	0.542057	0.643462	0.67082	0.476473		27.653	0.858975	0.810163	0.564107	-0.59345	-0.569986	0.918441	0.566076	-0.464144	-0.791579	0.507071	-0.441057	-0.693917	-0.860701	-0.443084	0.0806278		27.652	-0.435204	-0.997358	-0.809275	0.72544	-0.399554	0.443783	0.348715	-0.633075	0.959236	0.821445	-0.754862	0.421106	-0.651596	0.373825	-0.735194
27.694	0.453494	0.562864	0.471185	0.28541	0.353229	0.695381	0.979144	0.544065	0.668525	0.715796	0.704875	0.519262	0.561807	0.717423	0.416883		27.694	0.811167	0.694155	-0.00278746	-0.297553	-0.445501	0.85876	0.113187	-0.258619	-0.73877	-0.0444803	-0.110189	-0.627093	-0.70444	-0.126014	-0.190879		27.694	-0.384928	-0.99576	-0.96575	0.512462	-0.490637	0.391401	0.241448	0.221502	0.962377	0.94708	-0.529018	0.502938	-0.443546	0.321373	-0.0277763
27.736	0.818503	0.939258	0.812711	0.587837	0.453575	0.622485	0.918507	0.466506	0.51226	0.614342	0.71533	0.361136	0.466283	0.566343	0.287772		27.736	0.745335	0.579336	-0.206314	0.0112352	-0.381371	0.779927	-0.0420456	-0.0111247	-0.716019	-0.258509	0.217197	-0.591012	-0.75256	0.0235224	-0.371852		27.736	-0.43705	-0.987523	-0.942223	0.469703	-0.67392	0.408051	0.259383	0.0341732	0.890371	0.967876	-0.469824	0.626387	-0.601506	0.481378	-0.00608626
27.778	0.884124	0.854613	0.792074	0.693771	0.114783	0.58263	0.838861	0.398	0.261756	0.502792	0.957825	0.125114	0.365107	0.292476	0.132164		27.778	0.709457	0.489695	-0.149653	0.116879	-0.328108	0.714356	0.0466775	0.0355864	-0.726496	-0.203442	0.337015	-0.53916	-0.565579	-0.0651724	-0.318963		27.777	-0.335728	-0.970549	-0.773473	0.261063	-0.776124	0.37816	0.0873121	-0.100965	0.695956	0.825888	-0.258535	0.795533	-0.546695	0.405595	0.0421002
27.819	0.850899	0.927979	0.657547	0.86503	-0.0668146	0.701378	0.760888	0.773539	0.278837	0.448574	0.924728	-0.0545859	0.607047	0.308276	0.264248		27.819	0.719842	0.823966	-0.216572	0.438833	-0.636643	0.571872	0.166954	-0.158491	-0.533471	-0.204657	0.381286	-0.529208	-0.554227	-0.0154212	-0.459312		27.819	-0.382934	-0.980834	-0.21979	0.0541494	-0.763669	0.488911	-0.217916	-0.0840263	0.723324	0.138783	0.0264359	0.861294	-0.247266	-0.228411	0.140837
27.861	0.671205	0.952844	0.441947	0.671634	-0.429523	0.572372	0.703069	0.981021	0.268866	0.207682	0.533199	-0.546311	0.739891	0.29781	0.290046		27.861	0.511	0.932533	-0.200267	0.420407	-0.482232	0.378867	0.348715	-0.470636	-0.00300683	-0.203699	0.35861	-0.427858	-0.572026	0.104489	-0.646683		27.861	-0.403528	-0.971028	0.222821	-0.113165	-0.699233	0.541078	-0.376414	-0.0426	0.73596	-0.335875	0.220038	0.834454	-0.0804847	-0.679551	0.233886
27.903	0.124556	0.721627	0.130861	0.333615	-0.749111	-0.0670578	0.989068	0.897949	0.276775	-0.0631733	-0.0531378	-0.852014	0.854963	0.26445	0.178007		27.903	0.382549	0.721113	-0.0963318	0.270234	-0.179393	-0.311951	0.555397	-0.73768	0.420678	-0.556966	0.829181	-0.594735	-0.618877	0.248228	-0.766427		27.902	-0.419734	-0.964046	0.258507	-0.271262	-0.587304	0.577044	-0.407216	0.248888	0.724655	-0.32546	0.33405	0.722928	-0.883918	-0.824111	0.725457
27.945	-0.263176	0.279914	-0.448135	0.675028	-0.712102	-0.163609	0.898731	0.421982	0.323529	-0.484108	-0.155667	-0.762469	0.3104	0.62247	-0.223929		27.945	0.366674	0.308601	0.205075	-0.114279	0.2475	-0.746616	0.765595	-0.856935	0.604314	-0.697523	0.843821	-0.551359	-0.68774	0.418118	-0.852952		27.944	-0.455851	-0.928434	0.294366	-0.302687	-0.47437	0.584039	-0.535958	0.201804	0.534255	-0.274492	0.390935	0.688735	-0.66067	-0.473505	0.753397
27.986	-0.0977381	0.486178	-0.442421	0.936495	-0.588275	-0.0204904	0.668268	0.0671384	0.188928	-0.614083	0.409633	-0.750046	-0.218594	0.720213	-0.350891		27.986	0.621479	-0.283123	0.697011	-0.561961	0.293895	-0.884212	0.878622	-0.786195	0.364773	-0.80354	0.825247	-0.196219	-0.786342	0.25314	-0.152227		27.986	-0.449598	-0.541384	0.263165	-0.235942	-0.471289	0.121924	-0.655422	0.256583	0.521105	0.131389	0.0828065	0.341995	-0.65646	-0.431098	0.747829
28.028	0.664093	0.754993	-0.201361	0.983462	-0.455657	0.651984	0.216823	0.675917	-0.246175	-0.477926	0.743651	-0.676314	-0.160416	0.694904	-0.411539		28.028	0.726211	-0.671249	0.952588	-0.783336	0.473593	-0.866222	0.81606	-0.552325	0.235171	-0.801039	0.784427	-0.30593	-0.808447	0.430869	-0.471955		28.028	-0.313359	-0.35164	0.0747238	-0.178753	-0.416669	-0.311393	-0.747587	0.268582	0.455229	0.420535	-0.0133471	0.00919932	-0.591062	-0.354142	0.738748
28.07	0.925981	0.721471	0.169818	0.973454	-0.514301	0.73875	0.143927	0.951284	-0.473925	-0.264801	0.638566	-0.653375	0.241781	0.605556	-0.453956		28.07	0.529055	-0.914572	0.906142	-0.85586	0.562453	-0.64397	0.546756	-0.106318	0.031825	-0.742722	0.776196	-0.374545	-0.724831	0.490781	-0.570272		28.069	0.137706	-0.78623	-0.393977	-0.0555703	-0.023163	-0.399022	-0.779901	0.259074	0.374842	0.470094	-0.0152425	-0.213266	-0.496826	-0.280802	0.718939
28.111	0.734001	0.720838	0.470286	0.980362	-0.589925	0.882829	0.854586	0.690791	-0.497415	0.625583	0.635929	-0.606612	0.435616	-0.110593	-0.532714		28.111	-0.401809	-0.733125	0.63559	-0.943026	0.525782	-0.146861	0.134	0.62272	-0.177711	-0.610625	0.630899	-0.43396	-0.529156	0.494422	-0.51693		28.111	0.328195	-0.885337	-0.57572	0.0118527	0.276951	-0.338937	-0.751212	0.239728	0.302053	0.425924	-0.03062	-0.34374	-0.382208	-0.210501	0.688675
28.153	0.48408	0.710517	0.571194	0.986521	-0.655624	0.290465	0.952909	0.430784	-0.4221	0.451524	0.642592	-0.555974	0.511375	-0.427715	-0.604589		28.153	-0.80188	-0.45727	0.341278	-0.991746	0.29203	0.203703	-0.0767791	0.857048	-0.232501	-0.56807	0.455334	-0.534648	-0.325924	0.470561	-0.304625		28.153	0.32369	-0.929608	-0.61486	0.12288	0.395643	-0.36861	-0.68366	0.245404	0.253002	0.52418	-0.137996	-0.465666	-0.288942	-0.1583	0.692647
28.195	0.372027	0.726659	0.509069	0.991955	-0.69894	0.520756	0.970642	0.324136	-0.331863	0.603734	0.670727	-0.542205	0.452432	-0.434768	-0.660342		28.195	-0.824421	-0.364829	0.230185	-0.964592	0.153571	0.411638	-0.149133	0.70494	-0.241367	-0.590173	0.267491	-0.504895	-0.162678	0.424826	-0.0983598		28.194	0.328747	-0.947538	-0.678793	0.222848	0.526146	-0.359798	-0.592291	0.307361	0.230705	0.583292	-0.239505	-0.560461	-0.263524	-0.157153	0.735164
28.237	0.468186	0.717134	0.611472	0.997488	-0.71787	0.570515	0.883627	0.439597	-0.389632	0.772135	0.687595	-0.490463	0.578193	-0.490135	-0.700298		28.237	-0.830724	-0.334154	0.187122	-0.814572	0.101258	0.577612	-0.168404	0.765435	-0.220976	-0.681847	0.331775	-0.467883	-0.168245	0.382238	-0.0832701		28.236	0.280384	-0.893911	-0.650137	0.428809	0.613999	-0.315804	-0.475447	0.251117	0.192032	0.6063	-0.325795	-0.63302	-0.166486	-0.155398	0.742687
28.278	0.579701	0.600587	0.680212	1	-0.779777	0.691511	0.94405	0.579747	-0.493611	0.813118	0.600634	-0.431604	0.680264	-0.569905	-0.779803		28.278	-0.892362	-0.298538	0.416099	-0.703795	0.0522436	0.590602	-0.657064	0.75304	-0.162334	-0.855042	0.337638	-0.318809	-0.416797	0.212326	-0.0376401		28.278	0.227983	-0.828966	-0.57479	0.625427	0.647755	-0.38627	-0.78811	-0.0889884	0.106576	0.590406	-0.391047	-0.690757	-0.0830027	-0.159828	0.713562
28.32	0.630363	0.594308	0.693419	0.996874	-0.746004	0.644117	0.892124	0.658154	-0.49344	0.900281	0.616944	-0.395114	0.722197	-0.519165	-0.754389		28.32	-0.879482	-0.231935	0.414787	-0.734936	-0.0243183	0.548459	-0.649738	0.812495	-0.0649345	-0.942016	0.29381	-0.173824	-0.436664	0.138597	0.0291743		28.319	-0.770215	-0.75298	-0.464275	0.744987	0.64876	0.32521	0.162582	-0.960678	-0.354256	0.535034	-0.307937	-0.721841	-0.0477148	-0.140681	0.456971
28.362	0.668674	0.536933	0.676924	0.988514	-0.873799	0.6681	0.878558	0.714512	-0.574846	0.855115	0.569988	-0.44337	0.721101	-0.555613	-0.891599		28.362	-0.87584	-0.0939505	0.465503	-0.816179	-0.0927164	0.41485	-0.695047	0.873508	0.0235493	-0.864014	0.146269	-0.108064	-0.497378	0.0148391	0.0971349		28.361	-0.613761	-0.693129	-0.39058	0.769715	0.6784	0.371287	0.172647	-0.848025	-0.374132	0.456292	-0.373772	-0.742275	0.101921	-0.150171	0.549457
28.403	0.588212	0.49692	0.628883	0.979245	-0.878478	0.824188	0.802408	0.623631	-0.495643	0.845669	0.524507	-0.429576	0.672645	-0.497174	-0.89548		28.403	-0.869493	0.193342	0.65644	-0.877498	-0.130923	0.0812856	-0.86285	0.895404	0.0709864	-0.501331	-0.207873	-0.204658	-0.687532	0.0198509	0.135647		28.403	-0.611127	-0.682004	-0.528149	0.86877	0.769232	0.412326	0.292571	-0.717691	-0.433194	0.579855	-0.492445	-0.7867	-0.365478	-0.920858	0.5791
28.445	0.548262	0.449516	0.557132	0.97197	-0.907864	0.699365	0.698922	0.589269	-0.476316	0.82733	0.476373	-0.46635	0.59951	-0.486107	-0.904628		28.445	-0.749427	0.621559	0.749366	-0.885585	-0.106167	-0.469445	-0.761847	0.744296	0.0322774	0.234635	-0.70433	-0.554484	-0.771902	0.270816	0.0982009		28.445	-0.671418	-0.665981	-0.771282	0.848256	0.891181	0.458115	0.513569	-0.820981	-0.568075	0.805184	-0.516022	-0.83796	-0.590831	-0.946165	0.699468
28.487	0.474839	0.399484	0.465125	0.95537	-0.957102	0.623124	0.592887	0.520021	-0.376808	0.805025	0.423725	-0.472357	0.503326	-0.405579	-0.920689		28.487	-0.578605	0.642776	0.819736	-0.848191	-0.636551	-0.147489	-0.562338	0.515732	0.464007	0.586556	-0.702591	-0.571859	-0.831693	-0.896477	0.571283		28.486	-0.798237	-0.646632	-0.819201	0.85089	0.898145	0.513101	0.644788	-0.922714	-0.68096	0.837621	-0.525824	-0.807487	-0.664842	-0.978688	0.728287
28.529	0.44015	0.436762	0.461757	0.994205	-0.818775	0.526787	0.474081	0.408655	-0.209473	0.777032	0.359976	-0.587792	0.397856	-0.344464	-0.796384		28.529	-0.349112	0.479599	0.848644	-0.794794	-0.634076	0.216562	-0.233959	0.265176	0.123076	0.636458	-0.529941	-0.756113	-0.879032	-0.807389	0.486416		28.528	-0.947723	-0.626496	-0.825901	0.854425	0.923488	0.545698	0.742855	-0.925914	-0.830846	0.858733	-0.515673	-0.801358	-0.686315	-0.955352	0.770331
28.57	0.530538	0.716463	0.726854	0.921735	-0.363096	0.424279	0.369032	0.565227	0.0109655	0.742681	0.507811	-0.7131	0.601375	-0.283739	-0.131005		28.57	-0.43047	0.391519	0.834304	-0.743546	-0.55943	0.115868	-0.205555	0.290175	-0.0440441	0.548024	-0.4465	-0.699996	-0.931649	-0.645841	0.371846		28.57	-0.945414	-0.579503	-0.839064	0.815372	0.945166	0.463082	0.737442	-0.674572	-0.856803	0.904114	-0.457355	-0.739583	-0.672175	-0.892359	0.774001
28.612	0.529747	0.769661	0.810111	0.690189	-0.454249	0.234492	0.207083	0.472654	0.133148	0.703298	0.487402	-0.785445	0.637952	-0.350625	-0.189381		28.612	-0.483617	0.279455	0.724898	-0.69657	-0.285256	0.109229	-0.0963412	0.295861	-0.356971	0.286806	-0.396996	-0.144888	-0.914649	-0.507777	0.160777		28.611	-0.598211	-0.613008	-0.58256	0.60123	0.89395	0.560195	0.650095	-0.343547	-0.735203	0.932099	-0.609689	-0.828572	-0.600166	-0.776535	0.726597
28.654	0.264006	0.739569	0.775271	0.579867	-0.633387	0.0507428	0.04661	0.275255	0.233212	0.660395	0.409339	-0.869069	0.591134	-0.446348	-0.371108		28.654	-0.524209	0.237438	0.587901	-0.642324	-0.183708	-0.147918	0.0452231	0.288882	-0.500537	-0.0101011	-0.303441	0.0715459	-0.859495	-0.493445	0.0873234		28.653	-0.249137	-0.370317	-0.202813	0.326548	0.841421	0.561371	0.520644	-0.153428	-0.53832	0.917414	-0.628256	-0.743848	-0.42403	-0.523777	0.594976
28.695	0.103939	0.658789	0.691882	0.529736	-0.642693	-0.164995	-0.315159	0.190903	0.350125	0.621472	0.332769	-0.922418	0.565857	-0.601823	-0.357336		28.695	-0.542506	0.22085	0.198374	-0.932327	-0.217574	-0.406271	0.594566	0.427933	-0.430622	-0.576815	-0.158748	-0.210568	-0.289867	-0.57788	0.170003		28.695	-0.23945	-0.433127	-0.2314	0.138589	0.801348	0.533472	0.45783	0.00294106	-0.410087	0.850787	-0.510185	-0.676571	-0.218983	-0.483894	0.108939
28.737	0.417776	0.0377802	0.0396008	-0.111535	-0.939039	-0.143696	-0.240765	0.129633	-0.253366	0.977021	0.181911	0.029793	0.206638	0.0208835	0.214044		28.737	-0.592065	0.302204	-0.296071	-0.888391	-0.179375	-0.558278	0.881173	0.688754	-0.23417	-0.570534	-0.351671	-0.539561	0.428943	-0.314783	0.0515155		28.737	-0.142634	-0.487167	-0.281258	-0.0471017	0.782696	0.541387	0.42453	0.00802076	-0.136046	0.700018	-0.366464	-0.600311	0.0910936	-0.504601	-0.1987
28.779	0.441938	-0.0943173	-0.055131	-0.1881	-0.860557	-0.491957	-0.510337	-0.0340515	-0.392363	0.981524	0.0505624	0.153301	0.0888393	0.113834	0.301166		28.779	-0.521806	0.252053	-0.433077	-0.748014	-0.0298109	-0.526492	0.909122	0.712294	-0.0375456	-0.338778	-0.346475	-0.716679	0.692125	-0.205281	-0.137851		28.778	-0.153562	-0.549426	-0.405546	-0.285448	0.835322	0.656874	0.509976	0.107466	-0.169746	0.30801	-0.164079	-0.543453	0.594561	-0.567501	-0.405959
28.82	0.459853	-0.366781	-0.173943	-0.185398	-0.74158	-0.798329	-0.660517	-0.34018	-0.503773	0.903916	0.439374	0.55698	0.397714	0.301928	0.356046		28.82	-0.471374	0.242575	-0.563969	-0.959802	0.00197784	-0.459682	0.823926	0.583265	0.195567	-0.153585	-0.322569	-0.861782	0.670434	-0.148393	0.0185759		28.82	0.229383	-0.550101	-0.309764	-0.291183	0.194579	0.343619	-0.426995	-0.635106	0.0167578	-0.179369	-0.273991	-0.245582	0.689542	-0.389192	-0.486266
28.862	0.462215	-0.457251	-0.266089	-0.212864	-0.66583	-0.887764	-0.871953	-0.575911	-0.536482	0.879276	0.661176	0.673548	0.847973	0.41257	0.40806		28.862	-0.454033	0.254721	-0.693801	-0.98607	-0.0897135	-0.404395	0.732254	0.505634	0.32649	-0.156157	-0.299401	-0.883991	0.700083	-0.045849	0.125085		28.862	0.477502	-0.453991	-0.357788	-0.288981	-0.15753	-0.0268658	-0.557885	-0.533054	-0.0941132	-0.328787	0.0283068	-0.356492	0.584835	0.111617	-0.487745
28.904	0.503364	-0.50328	-0.379177	-0.235226	-0.566393	-0.931729	-0.915376	-0.461321	-0.582372	0.940847	0.467729	0.721961	0.511796	0.571361	0.433866		28.904	-0.576049	0.253283	-0.778824	-0.897992	-0.306576	-0.311455	0.676354	0.522393	0.38697	-0.233043	0.00903551	-0.827193	0.616887	0.0909486	0.139909		28.903	0.565683	-0.370856	-0.427042	-0.271054	-0.259666	-0.137736	-0.5944	-0.421209	-0.241893	-0.428237	0.364087	-0.224618	0.435688	0.32752	-0.371773
28.946	0.55104	-0.546945	0.119464	-0.229017	-0.431691	-0.903868	0.152376	0.146773	-0.579692	-0.204223	-0.145741	0.740213	0.208778	-0.286154	0.337125		28.946	-0.705472	0.280988	-0.759979	-0.107773	-0.430944	-0.296124	0.618993	0.0743369	0.393292	-0.464991	0.772789	-0.871463	-0.279848	0.298292	-0.498603		28.945	0.598139	-0.313948	-0.501453	-0.0465618	-0.337127	-0.12517	-0.648926	-0.294295	-0.317611	-0.420594	0.186085	-0.169966	0.305911	0.375558	-0.448621
28.987	0.531837	-0.562959	0.100266	-0.280612	-0.245506	-0.892432	0.145457	0.0101921	-0.523219	-0.209065	0.0763481	0.753842	0.151113	-0.264784	0.247411		28.987	-0.735737	0.38965	-0.663783	0.398993	-0.557352	-0.278518	0.553303	-0.107788	0.357573	-0.646832	0.754741	-0.891199	-0.692494	0.515795	-0.749781		28.987	0.619109	-0.327223	-0.631719	0.202907	-0.418881	-0.197359	-0.768709	-0.10121	-0.413341	-0.0985991	-0.311793	0.0754795	0.274382	0.394322	-0.504155
29.029	0.442769	-0.486286	0.0806244	-0.264938	-0.00601703	-0.862391	0.12877	0.0536264	-0.434526	-0.21197	0.0706673	0.736463	0.0733321	-0.226854	0.0313559		29.029	-0.848073	0.428342	-0.563247	0.341999	-0.578673	-0.443298	0.359447	-0.205094	0.603633	-0.73413	0.500324	-0.893085	-0.500226	0.576503	-0.620481		29.029	0.644993	-0.364364	-0.63301	0.426459	-0.519693	-0.355971	-0.789346	0.0722578	-0.526779	0.330874	-0.4768	0.303453	-0.030231	0.493467	-0.54019
29.071	0.173587	-0.295333	0.0582926	-0.235595	0.263433	-0.772588	0.205243	0.316325	-0.448216	-0.231674	0.0113104	0.717497	0.00861649	-0.184295	-0.151571		29.071	-0.428545	0.438745	-0.465062	0.371494	-0.486425	-0.610617	0.0523991	-0.352488	0.810729	-0.75379	0.610892	-0.893146	-0.499861	0.520295	-0.720229		29.07	0.674359	-0.446303	-0.640683	0.601968	-0.635426	-0.491948	-0.82402	0.214158	-0.6614	0.525005	-0.488712	0.480333	-0.248243	0.646378	-0.553239
29.112	0.209682	-0.337141	0.0365975	-0.194957	0.386423	-0.37875	0.192396	0.693438	-0.42492	-0.237972	0.0197517	0.690578	-0.0635219	-0.125294	-0.263131		29.112	0.128435	0.0228324	-0.458169	-0.050716	0.167283	-0.604289	0.0068675	-0.402663	0.787575	-0.696789	0.685244	-0.894152	-0.406074	0.418772	-0.774612		29.112	0.714783	-0.535932	-0.643673	0.7112	-0.72542	-0.585048	-0.862028	0.292094	-0.772263	0.682848	-0.460056	0.650997	-0.399085	0.802921	-0.530392
29.154	0.113707	0.141242	0.018951	-0.254505	0.663398	-0.188499	0.208024	0.718976	-0.394943	-0.278794	0.201118	0.697289	-0.0398055	-0.125672	-0.312463		29.154	0.365816	-0.221339	-0.611728	-0.344146	0.476659	-0.588161	0.0503437	-0.45797	0.768662	-0.520362	0.746738	-0.892222	-0.193546	0.235992	-0.827986		29.154	0.828225	-0.431442	-0.791634	0.541867	-0.669642	-0.576169	-0.889296	0.345512	-0.820493	0.648185	-0.356413	0.709465	-0.488042	0.870629	-0.438214
29.196	0.109473	0.763973	-0.0544416	-0.0483793	0.804275	0.0545805	0.114912	0.907742	-0.38149	-0.355844	-0.106093	0.747638	-0.053218	-0.0837226	-0.495543		29.196	0.436697	-0.342431	-0.673918	-0.631387	0.646342	-0.57167	0.107803	-0.521495	0.750525	-0.347609	0.771741	-0.869878	0.116347	0.040615	-0.885335		29.195	0.836346	-0.337649	-0.745985	0.95115	-0.534759	-0.515065	-0.878721	0.940624	-0.770456	0.327676	-0.444916	0.636226	-0.813458	0.755317	-0.634621
29.238	0.758328	0.585033	-0.0878111	0.601357	-0.491109	0.478698	0.0377382	0.905517	-0.59263	-0.458491	0.327021	0.186253	-0.121944	-0.057922	-0.77083		29.238	0.583868	-0.409004	-0.733865	-0.766472	0.718995	-0.612306	0.0308431	-0.631787	0.797307	-0.166934	0.74361	-0.849083	0.370949	-0.145307	-0.88674		29.237	0.861685	-0.306971	-0.677697	0.972464	-0.387265	-0.56348	-0.826054	0.907932	-0.74258	0.173605	-0.418499	0.629062	-0.725637	0.602078	-0.523258
29.279	0.775233	0.714408	-0.13735	0.651137	-0.774107	0.588859	-0.00895259	0.945781	-0.907238	-0.391675	0.601474	-0.40627	-0.193228	0.00587407	-0.85972		29.279	0.602129	-0.425398	-0.840809	-0.775178	0.587806	-0.564934	-0.200295	-0.65212	0.277046	0.00750912	0.72238	-0.683276	0.517207	-0.318622	-0.718335		29.279	0.811979	-0.316847	-0.626217	0.62784	-0.431185	-0.62304	-0.683529	0.934708	-0.787148	-0.0132026	-0.633116	0.6042	-0.703405	0.470364	-0.862944
29.321	0.669192	0.611785	-0.229065	0.506553	-0.598228	0.581745	-0.0869663	0.926283	-0.868282	-0.357358	0.566498	-0.194579	-0.291347	0.0740384	-0.819316		29.321	0.628418	-0.3535	-0.926895	-0.607872	0.252844	-0.14135	-0.472534	-0.140568	-0.426546	0.121254	0.665873	-0.631109	0.548096	-0.210253	-0.673713		29.321	0.947333	-0.74386	-0.296483	0.822718	-0.668724	-0.656456	-0.491733	0.943568	-0.804555	0.0273779	-0.589413	0.543032	-0.600509	0.390796	-0.849778
29.363	0.66241	0.424434	-0.262707	0.399703	-0.448233	0.655692	-0.241292	0.873474	-0.384428	-0.366657	0.487049	0.371034	-0.443171	0.0631705	-0.472772		29.363	0.618121	-0.267939	-0.955277	-0.38381	-0.10277	0.129072	-0.447353	0.215998	-0.782581	0.218212	0.585025	-0.55083	0.496458	-0.0585212	-0.61701		29.362	0.877984	-0.543215	-0.0546698	0.788986	-0.656861	-0.416327	-0.296528	0.973912	-0.844555	0.430503	-0.300014	0.398083	-0.35813	0.299137	-0.815035
29.404	0.758904	0.268347	-0.286221	0.341	-0.302316	0.708748	-0.512251	0.578479	0.120593	-0.383208	0.239409	0.762453	-0.81597	-0.00799537	-0.269452		29.404	0.633594	-0.302766	-0.855682	-0.173645	-0.403071	0.260709	-0.162936	0.316432	-0.921644	0.609988	0.677183	-0.547546	0.463125	-0.0879942	-0.531644		29.404	0.836141	-0.216477	0.18011	0.665902	-0.732337	-0.0920204	-0.0447748	0.939759	-0.873427	0.648176	0.0885333	0.432519	-0.0740123	0.326638	-0.821677
29.446	0.736113	0.168564	-0.0389511	0.132583	-0.119437	0.504714	-0.341705	0.315153	0.13732	-0.318183	-0.423328	0.915032	-0.00687346	-0.277713	-0.637064		29.446	0.253809	-0.316484	-0.804728	-0.0449611	-0.332238	0.173209	0.121227	0.213743	-0.977634	0.674065	0.683133	-0.285216	0.370124	-0.126593	-0.312526		29.446	0.74285	0.113536	0.481317	0.3933	-0.597567	0.368959	0.380029	0.835148	-0.521568	0.768073	0.613442	0.551993	0.343223	0.356643	-0.17574
29.488	0.390095	0.280289	-0.0304527	-0.358371	0.0499935	0.0116938	-0.208819	0.385628	-0.0896063	-0.312368	-0.806983	0.942147	0.168046	-0.308661	-0.735823		29.488	0.298041	-0.141308	-0.789762	0.0936576	-0.149311	0.209743	0.102553	0.227406	-0.391774	0.534964	0.747817	-0.32131	0.228505	-0.105548	-0.231129		29.487	0.00113514	0.402107	0.644341	0.32271	-0.407629	-0.407358	-0.550507	0.09136	-0.245869	0.877833	0.796479	0.568653	0.547158	0.278686	0.460089
29.53	-0.496667	0.364592	-0.046464	-0.623101	0.265319	-0.441558	0.0282545	0.768746	-0.496899	-0.316167	-0.829925	0.960212	0.1918	-0.314916	-0.795285		29.529	0.285438	0.00166318	-0.745584	0.475258	-0.0867127	0.269	0.022971	0.260955	-0.447711	0.151428	0.261937	-0.473016	-0.415954	0.00718307	-0.265637		29.529	-0.107802	0.489742	0.629963	0.347491	-0.234314	-0.277671	-0.41711	0.0823212	-0.0120805	0.907402	0.650241	0.619539	0.375903	0.361537	0.660705
29.571	-0.811866	0.46262	-0.0536331	-0.703695	0.350709	-0.630332	0.0694449	0.801979	-0.557803	-0.306989	-0.856711	0.961001	0.190635	-0.312398	-0.809286		29.571	0.194247	0.28466	-0.519485	0.425246	0.0291202	0.2757	-0.123433	0.280917	-0.537371	-0.20838	0.218121	-0.533836	-0.526059	0.185201	-0.275731		29.571	-0.106089	0.558388	0.520274	0.552731	0.159893	-0.318172	-0.427295	0.152751	0.0241702	0.917785	0.345235	0.617364	0.026723	0.340096	0.660089
29.613	-0.811654	0.549864	-0.12652	-0.703762	0.3551	-0.810747	0.043902	0.656608	-0.540212	-0.300465	-0.798918	0.890279	0.23808	-0.365563	-0.80973		29.613	-0.0198766	0.112432	-0.0912587	0.330913	0.206573	0.347821	-0.301374	0.346517	-0.677499	-0.44366	0.370538	-0.590642	-0.485735	0.349808	-0.318618		29.612	-0.047318	0.432864	0.32858	0.618417	0.65466	-0.456992	-0.524618	0.321268	0.140589	0.958215	-0.229398	0.262163	-0.422217	0.0523343	0.771242
29.655	-0.660959	0.374542	0.236066	-0.695621	0.305613	-0.869025	-0.767775	0.52973	-0.330318	0.810551	-0.523408	0.401895	-0.0840584	-0.0153585	-0.780951		29.655	-0.371317	0.0010074	0.167767	0.154604	0.441088	0.396765	-0.399742	0.418289	-0.861281	-0.329164	0.476419	-0.54748	-0.566291	0.416328	-0.3685		29.654	-0.0270897	0.0716221	0.146294	0.559973	0.51157	-0.503695	-0.605958	0.459581	0.400393	0.936254	-0.586957	-0.764831	-0.674701	-0.67431	0.806455
29.696	-0.487379	0.0186761	0.0613888	-0.697834	0.33999	-0.705995	-0.804003	0.407337	-0.120814	0.879852	-0.184394	-0.073973	-0.0286031	-0.223581	-0.768384		29.696	-0.613414	0.0197421	0.305332	0.101622	0.622017	0.365785	-0.50578	0.349042	-0.989056	-0.114773	0.421396	-0.392218	-0.497471	0.515489	-0.329648		29.696	-0.0666262	0.136031	0.162798	0.295451	0.096579	-0.62988	-0.681287	0.62102	0.595858	0.980676	-0.823225	-0.954929	-0.867228	-0.941457	0.897479
29.738	-0.312852	-0.259367	-0.103329	-0.73258	0.445373	-0.378983	-0.817141	0.266119	0.10663	0.664413	0.0603831	-0.261967	0.0915957	-0.479562	-0.740701		29.738	-0.466419	0.446624	0.445261	-0.439206	-0.0732723	0.14215	-0.537256	0.775205	-0.817926	0.251065	-0.0311619	-0.402059	-0.617662	0.296198	-0.686888		29.738	-0.204623	0.291713	0.403023	-0.00607908	-0.289874	-0.689366	-0.684382	0.693022	0.650622	0.907244	-0.87575	-0.922812	-0.8941	-0.985819	0.916825
29.78	-0.211358	-0.263773	-0.0968231	-0.808453	0.501627	-0.429454	-0.781937	0.0551546	0.36722	0.552355	0.136991	-0.376967	0.178479	-0.518666	-0.681349		29.78	-0.444138	0.462242	0.417673	-0.538675	0.0035457	0.121377	-0.502174	0.708988	-0.777236	0.29783	-0.14009	-0.272652	-0.486672	0.442835	-0.740764		29.779	-0.353106	0.464625	0.726401	-0.33075	-0.676064	-0.715139	-0.640817	0.728591	0.64321	0.821684	-0.898539	-0.864199	-0.862045	-0.994231	0.895012
29.821	-0.0589159	-0.294993	-0.119092	-0.831775	0.466906	-0.491915	-0.786745	-0.217988	0.53978	0.552265	0.261193	-0.453827	0.339664	-0.496757	-0.616631		29.821	-0.392328	0.0811128	0.714312	-0.491633	0.200519	0.175875	-0.438127	0.663081	-0.72394	-0.100964	-0.148744	-0.251825	-0.4646	0.561151	-0.745795		29.821	-0.310899	0.449292	0.940681	-0.504287	-0.921618	-0.701875	-0.2552	0.724333	0.50356	0.350533	-0.898838	-0.692244	-0.485217	-0.885463	0.790049
29.863	0.198813	-0.403115	-0.288481	-0.797242	0.396361	-0.573075	-0.791998	-0.506738	0.638419	0.606682	0.417676	-0.49437	0.446372	-0.423237	-0.581587		29.863	-0.358071	0.00397612	0.802265	-0.41212	0.301172	0.189837	-0.353674	0.666775	-0.664872	-0.161473	-0.211994	-0.183645	-0.363492	0.559087	-0.725738		29.863	-0.380886	0.456458	0.922878	-0.598307	-0.863075	-0.682991	-0.328089	0.70299	0.394207	0.384981	-0.872877	-0.504675	-0.545092	-0.968661	0.605538
29.905	0.474001	-0.551794	-0.429148	-0.75086	0.355652	-0.673776	-0.78085	-0.723538	0.656438	0.708883	0.552363	-0.46979	0.466309	-0.308581	-0.575633		29.905	-0.334929	-0.105282	0.754837	-0.288688	0.336484	0.214075	-0.281985	0.735714	-0.602377	-0.323314	-0.279522	-0.157672	-0.174369	0.494381	-0.710014		29.904	-0.382649	0.371889	0.883874	-0.601126	-0.759263	-0.648032	-0.346703	0.643299	0.428895	0.399558	-0.83077	-0.562822	-0.575815	-0.946953	0.650559
29.947	0.652016	-0.573726	-0.0784555	-0.726143	0.670209	-0.757948	-0.544767	-0.847874	0.560488	0.612818	0.597815	-0.26946	0.191502	-0.0590855	-0.847091		29.947	-0.18464	-0.165256	0.904538	0.0523394	0.175725	-0.258699	-0.352125	0.748147	-0.899184	-0.273595	-0.640946	0.0327138	0.0561872	0.341021	-0.594283		29.946	-0.411297	0.389684	0.807146	-0.62227	-0.803082	-0.595673	-0.349132	0.517354	0.308099	0.423225	-0.757576	-0.495178	-0.594715	-0.628356	0.474752
29.988	0.550452	-0.221971	0.446769	-0.75005	0.542269	-0.733387	-0.233339	-0.773895	0.526538	0.318468	0.362072	-0.0587884	-0.06103	-0.165549	-0.823296		29.988	-0.236043	-0.184819	0.827355	0.251525	0.293483	-0.200891	-0.30621	0.494093	-0.748244	-0.199505	-0.671659	-0.162308	0.328824	0.38443	-0.249716		29.988	-0.350275	0.404559	0.722782	-0.540916	-0.883448	-0.658861	-0.443953	0.921434	0.314646	0.474536	-0.659062	-0.531578	-0.599665	-0.676789	0.419087
30.03	0.321174	0.167519	0.500568	-0.645598	0.222891	-0.622465	-0.264356	-0.629182	0.376546	0.332392	0.0540876	0.157299	-0.144546	-0.19063	-0.747292		30.03	-0.215468	-0.209367	0.689411	0.561552	0.318288	0.357568	-0.198408	-0.173503	-0.595254	-0.0310697	-0.396833	-0.678208	0.696654	0.325456	0.392868		30.03	0.0739983	0.399042	0.748581	-0.429814	-0.913679	-0.341482	-0.149155	0.764687	-0.0831135	0.561248	-0.512652	-0.541607	-0.508355	-0.75937	0.295298
30.072	-0.107607	0.406812	0.60113	-0.164541	-0.197268	-0.612577	-0.340657	-0.265009	0.146994	0.322626	-0.139153	0.226936	-0.176444	-0.23412	-0.752336		30.072	-0.109555	-0.082501	0.54528	0.645564	0.309538	-0.0361291	-0.0283234	-0.374178	-0.292906	0.124439	-0.303511	-0.542684	0.737787	0.229488	0.517512		30.071	0.399606	0.368686	0.751088	-0.267421	-0.925416	0.0533073	0.291848	0.50876	-0.49822	0.660815	-0.339568	-0.531348	-0.272319	-0.821992	0.0671748
30.113	-0.379453	0.435915	0.6369	0.485317	-0.616141	-0.545714	-0.374247	-0.0558691	-0.178299	0.320032	-0.116684	0.263587	-0.0334303	-0.308296	-0.765498		30.113	0.22632	0.0743851	0.609465	0.667247	0.28153	0.504031	0.362226	-0.0109074	-0.152478	0.44257	0.0840064	-0.490878	0.835643	0.19997	0.439559		30.113	0.706745	0.342097	0.694247	0.100513	-0.897538	0.212448	0.486526	0.53648	-0.670392	0.729882	-0.128668	-0.500977	0.0992457	-0.827695	-0.26227
30.155	-0.451701	0.336303	0.620593	0.811608	-0.665643	-0.622271	-0.452218	-0.110017	-0.0777865	0.32823	0.00545813	0.168747	0.238711	-0.500949	-0.772836		30.155	0.61025	0.300102	0.691325	0.69832	0.197276	0.77549	0.733379	0.550351	-0.0751952	0.630104	0.443122	-0.449608	0.882674	0.0980299	0.255315		30.155	0.927099	0.19935	0.410078	0.820402	-0.548477	0.244329	0.480573	0.918842	-0.655922	0.765091	0.352318	-0.435271	0.569193	-0.778708	-0.743584
30.197	-0.486582	0.245237	0.630423	0.864026	-0.664055	-0.907453	-0.591258	-0.260241	0.151213	0.323392	0.0589707	0.0986938	0.51534	-0.750819	-0.803309		30.197	0.769969	0.326831	0.744403	0.747591	0.228968	0.6616	0.900522	0.856275	0.0449892	0.539161	0.531772	0.162505	0.933767	0.160513	0.349794		30.196	0.886703	0.210921	0.401738	0.852272	-0.572454	0.24534	0.46207	0.975526	-0.662983	0.768179	0.346611	-0.393277	0.592266	-0.706447	-0.775152
30.239	-0.574551	0.451055	0.574515	0.831062	-0.615708	-0.967201	-0.814378	-0.569639	0.626657	0.856447	0.509505	-0.679771	0.723036	-0.918823	-0.82711		30.239	0.752506	0.426641	0.769774	0.786284	-0.331628	0.708095	0.88963	0.892772	-0.288272	0.624511	0.624791	0.302926	0.955564	-0.395544	-0.428703		30.238	0.872624	0.229291	0.389514	0.833807	-0.582461	0.25466	0.439288	0.985855	-0.661212	0.761749	0.324041	-0.360932	0.535247	-0.634624	-0.727117
30.28	-0.450499	0.50135	0.372526	0.702352	-0.444821	-0.93842	-0.846171	-0.795699	0.921834	0.795648	0.729565	-0.93666	0.754567	-0.874901	-0.828274		30.28	0.659589	0.436868	0.761928	0.809738	-0.374353	0.522955	0.804288	0.815625	-0.709199	0.607306	0.625248	0.130807	0.961818	-0.490023	-0.492978		30.28	0.84051	0.247824	0.376709	0.815484	-0.582756	0.253516	0.395159	0.992393	-0.616945	0.750618	0.306558	-0.330773	0.467449	-0.571161	-0.659124
30.322	-0.458607	0.550375	0.362155	0.810282	-0.491098	-0.912172	-0.793684	-0.733018	0.954711	0.673957	0.71222	-0.963268	0.615331	-0.747427	-0.76334		30.322	0.542666	0.436923	0.715069	0.790887	-0.37741	0.669967	0.742121	0.78798	-0.842211	0.635095	0.683775	-0.222496	0.939335	-0.561439	-0.59585		30.322	0.569287	0.77461	0.320958	0.784467	-0.574907	0.479541	0.197425	0.90289	-0.38099	0.731526	0.731802	-0.831458	0.341933	-0.506312	-0.576124
30.364	-0.427321	0.573702	0.339323	0.833059	-0.517385	-0.875697	-0.76629	-0.635703	0.934439	0.589326	0.677115	-0.955952	0.520965	-0.669162	-0.735135		30.364	0.510185	0.305459	0.667277	0.763575	-0.38189	0.705991	0.716415	0.82531	-0.892963	0.41357	0.624592	-0.624621	0.891105	-0.583091	-0.689249		30.363	0.46149	0.726914	0.188258	0.812384	-0.545555	-0.00076629	-0.463399	0.746843	-0.269748	0.760281	0.536823	-0.75359	-0.00938179	-0.469623	-0.53183
30.405	-0.365782	0.61309	0.317733	0.851727	-0.555205	-0.807986	-0.793432	-0.529792	0.886315	0.604421	0.649626	-0.924648	0.461206	-0.689696	-0.741539		30.405	0.483537	0.31046	0.6134	0.676819	-0.366534	0.718351	0.703828	0.850325	-0.912123	0.436276	0.629594	-0.635905	0.794035	-0.587459	-0.791603		30.405	0.514884	0.474182	-0.287823	0.823068	-0.502493	-0.285375	-0.618807	0.77088	-0.265196	0.606195	0.0900478	-0.559942	-0.61421	0.0426875	-0.473612
30.447	-0.249459	0.663788	0.296518	0.847675	-0.608798	-0.723293	-0.830533	-0.347426	0.818525	0.719743	0.564846	-0.823643	0.414278	-0.819052	-0.760095		30.447	0.407544	0.280066	0.522007	0.43468	-0.137911	0.74431	0.696318	0.778482	-0.568339	0.452192	0.598893	-0.401985	0.636916	-0.35187	-0.874975		30.447	0.548388	0.150392	-0.398059	0.806767	-0.684309	-0.54494	-0.700742	0.778954	-0.37408	0.743885	-0.36665	-0.271096	-0.727802	0.260358	-0.565905
30.489	-0.0879682	0.704693	0.522832	0.862583	-0.657422	-0.429987	-0.75298	-0.176615	0.515209	0.637854	0.525613	-0.618569	0.613932	-0.944245	-0.734621		30.489	0.304723	0.307918	0.679531	0.120375	0.11958	0.763259	0.674427	0.648239	-0.410289	0.461653	0.65232	-0.467015	0.548787	-0.327454	-0.915228		30.488	0.564294	-0.15701	-0.443211	0.745877	-0.847685	-0.680247	-0.760816	0.772978	-0.510941	0.77332	-0.734301	0.140921	-0.749377	0.413136	-0.668181
30.531	0.108215	0.684787	0.655534	0.874544	-0.648457	-0.26472	-0.375665	-0.0353337	-0.228139	0.479524	0.578456	-0.200194	0.682821	-0.785228	-0.565027		30.53	0.0927018	0.171035	0.546013	-0.0759976	0.0979037	0.744624	0.62177	0.545193	-0.277488	0.422224	0.748606	-0.541018	0.43422	-0.211045	-0.877316		30.53	0.552207	-0.267124	-0.457907	0.668805	-0.925353	-0.799308	-0.822069	0.782151	-0.608947	0.836023	-0.833114	0.335917	-0.771538	0.528102	-0.708313
30.572	0.140603	0.68767	0.855302	0.856427	-0.326592	-0.303844	-0.135471	-0.13621	-0.819529	0.484567	0.647094	0.286814	0.764405	-0.271641	0.0383122		30.572	-0.277974	-0.0201913	-0.263239	-0.268624	0.12965	0.669873	0.220885	0.436802	-0.194731	-0.0833837	0.852253	-0.654454	-0.263532	0.400881	-0.878638		30.572	0.499091	-0.321227	-0.433508	0.593025	-0.943309	-0.874789	-0.877115	0.809896	-0.640164	0.876519	-0.906018	0.462821	-0.81151	0.577477	-0.689736
30.614	0.182213	0.713265	0.844587	0.891357	0.013696	-0.327175	0.243576	-0.0553206	-0.906154	0.488199	0.657662	0.425325	0.747824	-0.208105	0.215257		30.614	-0.265565	-0.113819	-0.0569077	-0.201671	0.131259	0.553318	0.0872983	0.318935	-0.127841	-0.309497	0.830531	-0.726359	-0.156849	0.576796	-0.73857		30.613	0.40259	-0.285298	-0.362213	0.485898	-0.890186	-0.783775	-0.916191	0.83435	-0.736845	0.787183	-0.861533	0.503599	-0.853609	0.672566	-0.713496
30.656	0.0114271	0.704896	0.724046	0.742425	0.341929	-0.380393	0.256271	-0.264486	-0.78435	0.452424	0.489882	0.444247	0.377668	-0.112387	0.725816		30.656	-0.317671	-0.214285	0.0902465	-0.232128	0.144851	0.437469	-0.0217308	0.270275	-0.0824869	-0.428488	0.842729	-0.740923	-0.206482	0.693425	-0.676314		30.655	0.339911	0.0255872	-0.279062	0.478809	-0.791391	-0.322203	-0.932876	0.798782	-0.790693	0.359575	-0.065374	0.0594262	-0.829276	0.687851	-0.720508
30.697	-0.167207	0.685298	0.43043	0.76076	0.53312	-0.417865	0.232567	-0.332002	-0.622557	0.537397	0.435221	0.370734	0.0224621	-0.302972	0.842087		30.697	-0.397522	-0.329458	0.371452	-0.407095	0.26736	0.150783	-0.135993	0.188319	0.00892376	-0.509225	0.791327	-0.696724	-0.317255	0.790637	-0.613229		30.697	-0.218681	0.501063	0.303685	0.287056	-0.408465	-0.361096	-0.926129	0.685386	-0.691233	0.426935	0.0706461	-0.092757	-0.711834	0.517591	-0.651732
30.739	-0.421089	0.375104	-0.178288	0.75829	0.687112	-0.918045	0.0507518	-0.444392	-0.487404	0.0190564	0.289032	0.435979	-0.332566	-0.605712	0.774558		30.739	0.0028189	-0.339539	0.537154	-0.541564	0.340825	-0.255046	0.0162023	-0.254328	0.292206	-0.500537	0.694891	-0.609224	-0.401491	0.834727	-0.55072		30.739	-0.285409	0.471204	0.345161	0.405862	-0.398713	-0.378524	-0.900773	0.496175	-0.470511	0.471365	0.281164	-0.357901	-0.505453	0.207878	-0.595115
30.781	-0.595394	0.632274	-0.540708	0.737249	0.643341	-0.893294	-0.12639	-0.454832	-0.118463	0.0849411	0.380364	0.274564	-0.565439	-0.768819	0.68021		30.781	0.375669	-0.252497	0.499466	-0.742483	0.359224	-0.412594	0.140351	-0.573394	0.412009	-0.457686	0.581592	-0.522793	-0.450386	0.833505	-0.487506		30.78	-0.248676	0.478853	0.30456	0.55337	-0.456288	-0.379104	-0.863788	0.288487	-0.223212	0.498382	0.52184	-0.638762	-0.278167	-0.103781	-0.57782
30.822	-0.454863	0.617712	-0.342449	0.49159	0.553513	-0.789085	-0.186592	0.197881	0.273563	0.239921	0.206643	0.202662	-0.0718407	-0.290711	0.925153		30.822	0.430802	-0.197139	0.467545	-0.870374	0.371949	-0.406438	0.129823	-0.606114	0.3655	-0.372109	0.429186	-0.412457	-0.467579	0.7943	-0.43739		30.822	-0.24162	0.610019	0.319195	0.655064	-0.618279	-0.336581	-0.850392	0.131476	0.153891	0.495463	0.713532	-0.897742	-0.0990603	-0.400738	-0.6367
30.864	-0.258482	0.549841	-0.401366	0.489615	0.462918	-0.733749	-0.0634656	0.396783	0.468554	0.206527	0.119422	0.0627854	0.0541844	0.039462	0.868019		30.864	0.470591	-0.371738	0.525458	-0.902581	0.419456	-0.485414	0.040803	-0.566778	0.266151	-0.599794	0.447811	-0.80616	-0.470684	0.731625	-0.409689		30.864	-0.491176	0.711364	0.328832	0.738259	-0.649832	-0.499945	-0.94516	-0.200217	0.511188	0.465086	0.857425	-0.876795	0.0934824	-0.508746	-0.732489
30.906	-0.0458894	0.367445	-0.339278	0.536362	0.180613	-0.721794	-0.288904	0.459811	0.531741	0.376585	0.0282096	-0.218011	0.101117	-0.540075	0.349006		30.906	0.444236	-0.35686	0.550505	-0.905563	0.442984	-0.193816	-0.133615	-0.438698	0.109817	-0.517222	0.261818	-0.925015	-0.468444	0.65909	-0.3913		30.905	-0.732768	0.75706	0.574464	0.798197	-0.684957	-0.639503	-0.704067	-0.551744	0.5226	0.67847	0.896728	-0.808244	0.549383	-0.772994	-0.809643
30.948	0.254573	-0.0727196	-0.267561	0.504641	0.129758	-0.686661	-0.526918	0.652942	0.673704	0.865966	-0.267342	-0.827548	-0.0793618	-0.857871	0.323263		30.948	0.415463	-0.333608	0.553999	-0.895309	0.446712	0.0593512	-0.26616	-0.403277	-0.154012	-0.403366	0.267222	-0.875395	-0.472043	0.589402	-0.375855		30.947	-0.354398	0.743557	0.816433	0.829734	-0.726406	-0.328821	-0.102135	-0.220411	-0.121665	0.806612	0.846222	-0.720124	0.971838	-0.919856	-0.857977
30.989	-0.0892781	0.111413	0.235159	0.246902	-0.297672	-0.838511	-0.741225	0.699353	0.779004	0.9627	-0.469167	-0.933596	-0.28842	-0.917759	0.424631		30.989	0.0543824	-0.218735	0.52088	-0.846767	0.486643	0.0148367	-0.294003	0.216718	-0.262292	-0.295154	0.163185	-0.3317	-0.453056	0.677763	-0.425062		30.989	0.247911	0.688278	0.833334	0.826962	-0.757482	0.152039	0.313468	0.253166	-0.583621	0.713961	0.7563	-0.626375	0.988527	-0.887203	-0.835119
31.031	-0.117902	0.262269	0.206853	0.143376	-0.37724	-0.883558	-0.867383	0.711392	0.803586	0.938708	-0.528081	-0.954493	-0.425034	-0.88218	0.493207		31.031	-0.154646	-0.162254	0.433901	-0.785247	0.559624	0.0960331	-0.266253	0.461666	-0.21371	-0.236024	0.215249	-0.228526	-0.417633	0.975987	-0.558095		31.031	0.310168	0.611163	0.831082	0.802307	-0.773935	0.186598	0.325905	0.272961	-0.61095	0.641699	0.684353	-0.549629	0.985713	-0.845885	-0.77704
31.073	0.131549	0.210063	0.0102266	0.080736	-0.381829	-0.781596	-0.92688	0.354403	0.448519	0.938117	-0.51599	-0.891012	-0.415192	-0.70536	0.509577		31.073	-0.279015	-0.150341	0.767937	-0.661093	0.668772	0.186513	-0.251008	0.59181	-0.03411	-0.238183	0.337716	-0.130852	-0.84399	0.960618	-0.71987		31.072	0.368363	0.524784	0.852386	0.777928	-0.709275	0.197794	0.396939	0.315601	-0.622343	0.627102	0.664411	-0.444447	0.978144	-0.769239	-0.665875
31.114	0.135135	0.0700262	-0.036437	0.0980992	-0.317817	-0.396596	-0.266565	0.31184	0.442819	0.965634	-0.529894	-0.68461	-0.456699	-0.482113	0.526967		31.114	-0.328455	-0.165887	0.703199	-0.543896	0.528174	0.176025	-0.249018	0.459799	0.0358714	-0.224339	0.508498	0.0211693	-0.762043	0.90608	-0.48902		31.114	0.407114	0.433033	0.912257	0.857271	-0.692487	0.19997	0.49246	0.405558	-0.650532	0.654696	0.77882	-0.402385	0.96658	-0.798602	-0.703651
31.156	0.0645827	0.716898	0.28463	-0.364362	-0.379028	-0.151909	-0.220205	0.26118	0.437499	0.645886	-0.678414	-0.469857	-0.570201	-0.556016	0.569001		31.156	-0.402257	-0.0990993	0.650685	-0.468068	0.431743	0.112117	-0.408154	0.401165	-0.127495	-0.287552	0.0613686	-0.299303	-0.716478	0.84284	-0.299085		31.156	0.430126	0.765236	0.913445	0.894931	-0.677548	0.435029	0.548714	0.473528	-0.694213	0.898607	0.962134	-0.636243	0.969348	-0.800218	-0.717647
31.198	0.0622402	0.67913	0.41581	-0.312221	-0.409449	-0.118531	-0.172304	0.221625	0.427345	0.64309	-0.350824	-0.482094	-0.534886	-0.619146	0.539446		31.198	-0.418965	-0.00630867	0.617492	-0.391064	0.296404	0.169075	-0.54946	0.189083	-0.430235	-0.0943955	-0.0070289	0.00262899	-0.659452	0.652725	0.0819171		31.197	0.434711	0.929137	0.906224	0.896557	-0.633156	0.620962	0.610492	0.575006	-0.741495	0.976762	0.957042	-0.754731	0.952815	-0.804618	-0.780432
31.24	-0.0105047	0.671735	0.515343	-0.332446	-0.410621	-0.113315	-0.125855	0.179635	0.415516	0.708843	-0.357746	-0.539422	-0.561565	-0.669139	0.536977		31.24	-0.306355	0.0445347	0.69727	-0.307356	0.0619266	0.237585	-0.408776	-0.23867	-0.532124	0.0284131	-0.222601	-0.0638006	-0.644545	-0.0858646	0.72913		31.239	0.39294	0.850155	0.803383	0.789128	-0.561046	0.759989	0.686524	0.608233	-0.774799	0.967047	0.889007	-0.828095	0.865753	-0.846148	-0.72743
31.281	-0.141469	0.579839	0.51701	-0.897592	-0.383344	-0.11996	-0.0894829	0.193126	0.405761	0.759204	-0.395655	-0.573768	-0.457342	-0.700621	0.370461		31.281	-0.191194	0.119545	0.801323	-0.24469	-0.0216825	0.623911	-0.121801	-0.6356	-0.685564	0.192795	-0.819079	-0.595422	-0.501455	-0.342998	0.860943		31.281	0.624043	0.878968	0.962744	0.474223	-0.750063	0.86506	0.722987	0.374998	-0.766569	0.942004	0.501646	-0.83967	0.431668	-0.848329	-0.26739
31.323	-0.221681	0.665015	0.604535	-0.928434	-0.379117	-0.166248	-0.0883162	0.329519	0.375007	0.798297	-0.527929	-0.570191	-0.570308	-0.698597	0.43001		31.323	-0.0862591	0.118855	0.916746	-0.311537	-0.260788	0.783659	0.136094	-0.766839	-0.725654	0.280673	-0.861529	-0.643057	-0.536857	-0.541201	0.871424		31.322	0.716761	0.986308	0.945253	0.414922	-0.727507	0.805717	0.764021	0.312549	-0.708964	0.943067	0.422136	-0.752545	0.331172	-0.847069	-0.216195
31.365	-0.292084	0.746784	0.676882	-0.922572	-0.357881	-0.221028	-0.0852105	0.335456	0.316701	0.81933	-0.611451	-0.536136	-0.628888	-0.678695	0.450812		31.365	0.0086813	0.03998	0.893986	-0.30555	-0.417858	0.815526	0.424526	-0.844214	-0.737137	0.374357	-0.900054	-0.65656	-0.615914	-0.709006	0.834973		31.364	0.623868	0.981068	0.883711	0.295105	-0.566755	0.718031	0.733915	0.22371	-0.615999	0.891167	0.311709	-0.613375	0.191766	-0.796064	-0.127252
31.406	-0.505846	0.751212	0.679309	-0.669451	-0.375558	-0.274384	-0.0887913	0.171056	0.208369	0.815844	-0.609458	-0.563667	-0.603873	-0.800641	0.387118		31.406	-0.160343	0.120075	0.547673	-0.0533267	-0.533677	0.756695	0.696112	-0.886177	-0.682915	0.677925	-0.895603	-0.680568	-0.714883	-0.907829	0.724652		31.406	0.48619	0.946051	0.777823	0.0421462	-0.312389	0.640872	0.690349	0.113004	-0.558159	0.819786	0.0774296	-0.467984	-0.0483962	-0.725459	0.0420237
31.448	-0.616207	0.760925	0.683274	-0.380362	-0.332676	-0.29708	-0.0941812	-0.133821	0.151071	0.786504	-0.524351	-0.436164	-0.509345	-0.713897	0.245065		31.448	-0.4628	-0.416864	-0.218143	0.496448	-0.360077	0.808965	0.874067	-0.918155	-0.623236	0.722721	-0.890568	-0.515303	-0.715875	-0.76108	0.529409		31.448	0.430177	0.51929	0.520545	-0.0615677	-0.44417	0.625743	0.655068	0.0848576	-0.492076	0.744055	0.141331	-0.16727	-0.0641159	-0.561762	0.131833
31.49	-0.480784	0.75117	0.678942	-0.15604	-0.305503	-0.2243	-0.0963703	-0.259273	0.115939	0.735431	-0.435263	-0.257633	-0.415699	-0.59845	0.0762693		31.49	-0.487254	-0.490706	-0.549265	0.481554	-0.237432	0.832505	0.88005	-0.910739	-0.469056	0.800313	-0.882603	-0.408199	-0.705559	-0.527273	0.325731		31.489	0.376639	0.318402	0.449631	-0.168477	-0.474757	0.503469	0.600457	0.0248373	-0.38298	0.68732	0.208839	0.267459	-0.109273	-0.381498	0.316856
31.532	-0.563744	0.694383	0.617658	0.0990525	-0.175181	-0.240268	-0.0570234	-0.364039	-0.0140983	0.673055	-0.334855	0.0657912	-0.309828	-0.350434	-0.223776		31.532	-0.363252	-0.940953	-0.56999	0.385682	0.336958	0.538654	0.840454	-0.910263	-0.333561	0.693481	-0.566433	-0.501629	-0.693737	-0.414034	0.203666		31.531	0.392091	0.132378	0.366609	-0.231471	-0.367868	-0.121008	0.615039	-0.292518	-0.617746	0.387958	0.32501	0.566942	-0.288338	-0.433371	0.534177
31.573	-0.762115	0.608486	0.53742	0.355552	-0.0708738	-0.383169	-0.346611	-0.380242	0.195726	0.627595	-0.226576	0.401042	-0.160838	0.229654	-0.518566		31.573	-0.260525	-0.954443	-0.53039	0.329616	0.658562	0.406244	0.751119	-0.931558	-0.194248	0.673749	-0.472947	-0.713253	-0.674649	-0.408929	0.155836		31.573	0.14958	-0.0486967	0.170465	-0.223245	-0.261937	-0.720381	0.415487	-0.457205	-0.72175	0.00665916	0.483756	0.761064	-0.429669	-0.541817	0.63682
31.615	-0.813653	0.509844	0.763417	0.555767	-0.206752	-0.382395	-0.623269	-0.487342	0.246059	0.90432	-0.127378	0.378455	0.0894251	0.331518	-0.502931		31.615	-0.315819	-0.9588	-0.584965	0.35306	0.674537	0.474365	0.671934	-0.86607	-0.281779	0.695142	-0.463706	-0.739376	-0.635967	-0.443311	0.124864		31.614	-0.0419417	0.0162038	-0.0561466	-0.144113	-0.0552679	-0.820333	0.235011	-0.520945	-0.652719	-0.283423	0.593669	0.901193	-0.541687	-0.581919	0.693184
31.657	-0.848525	0.443376	0.739033	0.663524	-0.402521	-0.389146	-0.671309	-0.571696	0.380744	0.873033	-0.121195	0.269229	0.196243	0.167658	-0.546685		31.657	-0.313663	-0.965489	-0.60556	0.369183	0.699751	0.44712	0.549818	-0.828486	-0.121195	0.684617	-0.453573	-0.765297	-0.575338	-0.396536	0.0454262		31.656	-0.147	0.36742	-0.253705	0.0260312	0.353379	-0.617012	0.16606	-0.526423	-0.482762	-0.363268	0.572973	0.96866	-0.584543	-0.522525	0.595441
31.698	-0.857797	0.584363	0.770949	0.790785	-0.559956	-0.550082	-0.726052	-0.703458	0.528582	0.942852	0.277913	0.182318	0.51525	-0.0347976	-0.581912		31.698	-0.225495	-0.976166	-0.599216	0.370616	0.729964	0.28797	0.369303	-0.680302	0.0789861	0.631695	-0.409966	-0.771198	-0.500973	-0.374369	-0.0565458		31.698	-0.240427	0.68368	0.0370603	0.287349	0.728458	-0.535235	-0.078458	-0.24412	-0.367165	0.0261679	0.649464	0.944082	-0.34125	0.0763335	0.631929
31.74	-0.8217	0.801398	0.890518	0.859609	-0.750963	-0.747076	-0.786323	-0.767866	0.725701	0.894226	0.922933	-0.468829	0.950174	-0.556065	-0.639403		31.74	-0.312588	-0.991125	-0.565987	0.388353	0.743039	0.356357	0.274467	-0.351503	0.033233	0.56642	-0.386851	-0.750253	-0.464831	-0.393467	-0.130004		31.74	-0.223211	0.808145	0.305039	0.549393	0.760979	-0.508683	-0.232369	-0.17115	-0.180484	0.262724	0.751788	0.674774	-0.0478304	0.391062	0.601139
31.782	-0.738001	0.838033	0.883383	0.834325	-0.857359	-0.823691	-0.708517	-0.746053	0.761693	0.808163	0.880022	-0.888008	0.907582	-0.817553	-0.937162		31.782	0.0634401	-0.999975	-0.500624	0.532016	0.667994	-0.0635798	-0.0815697	-0.0128693	-0.215142	0.499902	-0.53073	-0.668645	-0.617314	-0.411558	0.1979		31.781	-0.164436	0.887589	0.376193	0.755501	0.703538	-0.485137	-0.0690576	-0.665587	-0.209012	0.320126	0.907937	0.664162	0.148891	0.417306	0.629759
31.823	-0.621564	0.801985	0.835546	0.837696	-0.813811	-0.741306	-0.592618	-0.737321	0.688347	0.75561	0.93153	-0.853771	0.834145	-0.762044	-0.931148		31.823	0.230121	-0.983887	-0.392993	0.530894	0.367478	-0.20966	-0.231576	0.0409407	-0.388141	0.40978	-0.539239	-0.441175	-0.641996	-0.277428	0.323242		31.823	0.227973	0.952297	0.357709	0.879426	0.647597	0.0470163	0.344603	-0.160324	-0.0640508	0.284372	0.938913	0.597229	0.121614	0.429263	0.641447
31.865	-0.497386	0.738406	0.218827	0.797087	-0.729487	-0.728092	-0.00425967	-0.758424	0.606826	0.136304	0.816965	-0.750821	-0.0527833	0.121327	-0.949027		31.865	0.328706	-0.94608	-0.288988	0.304475	0.10396	-0.303956	-0.282194	-0.180808	-0.467142	0.334595	-0.327921	-0.25564	-0.782919	-0.205338	0.494304		31.865	0.665657	0.969111	0.567157	0.951256	0.700098	0.659058	0.65849	0.55895	0.268176	0.551796	0.970127	0.617348	0.433604	0.499294	0.675972
31.907	-0.751237	0.706445	0.00450293	0.777059	-0.647996	-0.667111	0.0402046	-0.763735	0.529941	-0.0206219	0.643326	-0.5225	-0.196247	0.186277	-0.913173		31.907	0.362282	-0.90707	0.0398121	-0.176491	-0.123235	-0.350451	-0.392369	-0.569996	-0.528168	0.0411379	0.178348	-0.0734858	-0.0336652	0.0514833	0.369632		31.906	0.842609	0.950455	0.710032	0.992908	0.789384	0.855132	0.738409	0.861369	0.580154	0.699891	0.945991	0.627679	0.675981	0.656941	0.76765
31.949	-0.870321	0.604144	-0.125483	0.927788	-0.693922	-0.535404	0.0425099	-0.708319	0.443528	-0.136189	0.464718	-0.306952	-0.14566	0.0864852	-0.902282		31.949	0.373396	-0.886259	0.414955	-0.226404	-0.312385	-0.380024	-0.284157	-0.565649	-0.552502	-0.438997	0.254319	0.137895	-0.189012	0.5909	0.0347152		31.948	0.864571	0.955815	0.824536	0.926315	0.800241	0.752872	0.792895	0.944993	0.812281	0.720687	0.794711	0.609325	0.832304	0.793782	0.886042
31.99	-0.941721	0.365513	-0.148831	0.877048	-0.686081	-0.0990637	-0.00261924	-0.90229	0.731016	-0.178162	0.180806	-0.116091	0.00269514	-0.0943359	-0.935423		31.99	0.358042	-0.870629	0.331546	-0.172991	-0.386757	-0.376446	-0.376158	-0.38772	-0.476582	-0.362481	0.205982	0.252736	0.202336	0.432842	-0.377304		31.99	0.812838	0.987308	0.519165	0.696609	0.452552	0.839663	0.791815	0.959369	0.811272	0.573833	0.741578	0.488962	0.906983	0.795308	0.877365
32.032	-0.788888	0.774222	-0.251325	0.672814	-0.513177	-0.453152	-0.104493	-0.958403	0.891786	-0.213759	0.286609	-0.11967	0.101317	-0.199323	-0.963089		32.032	0.308694	-0.979148	0.132152	-0.164365	-0.342145	-0.354133	-0.562029	-0.439074	-0.296246	-0.174948	0.22325	0.332942	0.362257	0.204146	-0.454223		32.032	0.626595	0.684401	0.598514	0.469537	0.337868	0.862382	0.835902	0.959573	0.770694	0.649461	0.749652	0.485418	0.894437	0.653324	0.806934
32.074	-0.170275	0.583423	-0.494031	0.247231	0.0585419	0.325899	-0.195496	-0.935014	0.943385	-0.334325	-0.292942	0.468874	0.116326	-0.267696	-0.870506		32.074	0.783722	-0.645121	-0.608704	-0.405517	-0.233906	-0.465961	-0.715959	-0.491668	-0.0220855	0.0517135	0.360573	0.0685204	0.493322	-0.035744	-0.589979		32.073	0.394279	0.741241	0.670278	0.538413	0.339124	0.393628	0.502505	0.448374	0.203472	0.69579	0.76814	0.450219	0.90233	0.536754	0.714939
32.115	0.465728	0.771511	-0.0461878	-0.0505043	0.5913	0.873678	-0.111353	-0.835192	0.911419	-0.0430653	-0.503001	0.889141	0.102642	-0.168463	-0.710827		32.115	0.644816	-0.418856	-0.706496	-0.455604	-0.185699	-0.433933	-0.804783	-0.533077	0.102632	0.140151	0.353543	-0.0454475	0.58259	-0.102056	-0.65501		32.115	0.384022	0.787316	0.742421	0.586366	0.328533	0.367793	0.439483	0.279072	0.162457	0.748134	0.757936	0.412706	0.887954	0.472533	0.589887
32.157	0.706321	0.93662	-0.219655	-0.484496	0.637261	0.874043	-0.194197	-0.775408	0.853224	-0.184952	-0.564055	0.793977	0.181832	-0.231553	-0.523515		32.157	0.558604	-0.390236	-0.72449	-0.578766	0.119787	-0.456494	-0.650708	-0.549841	0.324874	0.100895	0.335064	-0.196618	0.675204	-0.301343	-0.794113		32.157	0.37258	0.826858	0.836601	0.404841	0.314438	0.339979	0.428761	-0.0253175	0.130954	0.813765	0.475159	0.376205	0.492796	0.449462	0.250632
32.199	0.345775	0.821291	-0.230697	-0.428496	0.388261	0.749786	-0.209131	-0.710518	0.78379	-0.257119	-0.56894	0.724117	0.214473	-0.266453	-0.374398		32.199	0.383322	-0.353294	-0.639583	-0.617941	0.394153	-0.405935	-0.354382	-0.608496	0.495543	-0.0221196	0.283877	-0.283405	0.700137	-0.389656	-0.889656		32.198	0.347872	0.865132	0.79602	0.350489	0.293326	0.306511	0.431718	-0.0927621	0.104249	0.751218	0.35859	0.333133	-0.0148073	0.396869	0.128971
32.241	0.402228	0.906036	-0.344837	-0.47879	0.415008	0.688442	-0.224923	-0.688659	0.732902	-0.348386	-0.555272	0.648554	0.247096	-0.282495	-0.307061		32.241	-0.235273	-0.27014	-0.630984	-0.468243	0.356688	-0.478747	0.146454	-0.630949	0.672047	-0.199689	0.268341	-0.388542	0.54158	-0.150114	-0.870376		32.24	0.305571	0.891856	0.633863	0.452392	0.51624	0.26704	0.434939	-0.12386	0.148579	0.601846	0.424424	0.562719	-0.120707	0.615782	0.261576
32.282	0.425507	0.89385	-0.325911	-0.505553	0.411675	0.626577	-0.193621	-0.680342	0.652481	-0.284723	-0.54026	0.540606	0.228349	-0.257726	-0.227114		32.282	-0.847648	0.128256	-0.774913	0.0626532	-0.408368	-0.222102	0.548089	-0.50271	0.784504	-0.334054	0.0420552	-0.218472	0.299757	0.261975	-0.737758		32.282	0.24034	0.894541	0.377842	0.567535	0.719184	0.221126	0.446222	-0.164723	0.152858	0.403409	0.4995	0.785669	-0.324522	0.537388	0.438031
32.324	0.344127	0.934713	-0.0444532	-0.532017	0.424412	0.496397	-0.225522	-0.675425	0.46723	0.0336333	-0.555855	0.536407	0.0768487	-0.170412	-0.201512		32.324	-0.822554	0.2347	-0.822265	0.286606	-0.845721	-0.187379	0.651466	-0.523777	0.802731	-0.328111	-0.158716	-0.0591904	0.146523	0.54395	-0.547189		32.324	0.156769	0.865878	0.0817428	0.635544	0.771469	0.169877	0.480195	-0.19895	0.106165	0.190764	0.543648	0.88012	-0.497437	0.143927	0.535306
32.366	0.219938	0.963785	0.220311	-0.540981	0.403845	0.365718	-0.00737027	-0.696539	0.332755	0.278788	-0.571006	0.514774	0.105095	0.333678	-0.262724		32.366	-0.93614	0.300872	-0.867987	0.340189	-0.950641	-0.26973	0.767862	-0.417173	0.900898	-0.378901	-0.113901	-0.188908	-0.00653213	0.735216	-0.444784		32.365	0.0699274	0.813713	0.0271641	0.628229	0.760979	0.115683	0.405098	-0.226011	0.0365646	0.182523	0.539101	0.932285	-0.485717	0.0825843	0.572683
32.407	0.101861	0.966754	0.345021	-0.352916	0.337703	0.283923	-0.0133301	-0.630077	0.137107	0.319143	-0.417347	0.45384	0.154364	0.427806	-0.0131275		32.407	-0.974362	0.25262	-0.939404	0.324915	-0.975251	-0.24833	0.905025	-0.364489	0.946887	-0.328175	-0.0870127	-0.213886	-0.151899	0.901629	-0.37226		32.407	-0.00682366	0.765447	0.0062572	0.534425	0.773707	0.0543497	0.330174	-0.214612	-0.0682818	0.165244	0.462107	0.969999	-0.007774	0.000776242	0.521448
32.449	0.0823736	0.924507	0.48495	-0.258338	-0.325256	0.318604	0.0701656	-0.645126	-0.0723885	0.417691	-0.390943	-0.298133	0.0249382	-0.831727	0.0963471		32.449	-0.560414	0.11294	-0.977377	0.180504	-0.916134	-0.263386	0.690743	-0.319253	0.812727	-0.181377	-0.0418413	-0.193147	-0.188603	0.967482	-0.266426		32.449	-0.0692087	0.825392	-0.0413678	0.510977	0.900216	-0.0464413	0.303108	-0.241526	-0.258991	0.10224	0.478236	0.922713	0.0328587	-0.167489	0.589867
32.491	-0.0177826	0.814742	0.45589	-0.153771	-0.447366	0.27066	-0.00189922	-0.666075	-0.0446077	0.174314	-0.462065	-0.272157	0.129175	-0.831182	-0.0108611		32.491	-0.644742	0.0763881	-0.946108	0.379195	-0.856044	-0.225577	0.763172	-0.548836	0.807814	-0.0894355	0.871856	-0.074478	-0.47393	0.970831	-0.492143		32.49	-0.155827	0.936703	-0.17662	0.457908	0.865632	-0.333761	0.270736	-0.262945	-0.466162	-0.226035	0.630597	0.962654	0.0699489	-0.424846	0.59124
32.533	-0.100361	0.699335	0.279741	0.144211	-0.497921	0.215434	-0.0223934	-0.442197	-0.0104912	0.0405992	-0.354918	-0.22743	0.802571	-0.51849	-0.389654		32.532	-0.724615	-0.0822426	-0.950807	0.489627	-0.788638	0.00134181	0.832042	-0.632475	0.790607	0.0649806	0.582803	0.0210224	-0.602661	0.918794	-0.559781		32.532	-0.778742	0.961612	-0.243896	0.61419	0.950928	-0.626628	0.282476	-0.259163	-0.723878	-0.265522	0.699165	0.924645	0.100328	-0.490537	0.538184
32.574	-0.495745	0.601528	0.296538	0.376513	-0.515412	-0.566889	-0.177667	-0.259374	0.236264	-0.0311131	-0.137487	-0.122963	0.818264	-0.542341	-0.624693		32.574	-0.796909	-0.441843	-0.961669	0.590047	-0.762782	0.448365	0.878889	-0.701779	0.777696	0.522484	-0.101497	0.499707	-0.675667	0.885959	-0.58901		32.574	0.194688	0.926734	-0.030098	0.623089	0.885569	0.48299	-0.026377	0.424416	0.0871676	-0.107594	0.718263	0.809701	0.212859	-0.435033	0.428139
32.616	-0.439687	0.567675	0.310788	0.44716	-0.51731	-0.664464	-0.184158	-0.294942	0.241511	-0.141236	-0.02435	0.00678949	0.802965	-0.574561	-0.722397		32.616	-0.853259	-0.464824	-0.932604	0.568019	-0.487144	0.455075	0.871269	-0.655187	0.485668	0.461111	0.0123623	0.235359	-0.579713	0.747132	-0.266939		32.615	0.0492862	0.746347	0.450797	0.641108	0.493148	0.639135	0.196537	0.512028	-0.407855	0.290631	0.796175	0.213964	0.392322	-0.423944	0.14783
32.658	-0.446253	0.527702	0.329516	0.436747	-0.509714	-0.238348	-0.135502	-0.164564	0.0646879	-0.17231	-0.0275309	0.0534906	0.854994	-0.627162	-0.741749		32.658	-0.884396	-0.540492	-0.940409	0.518543	-0.567641	0.50721	0.879252	-0.602347	0.518529	0.553289	-0.000788979	0.294744	-0.531669	0.754076	-0.253737		32.657	-0.311275	0.326658	-0.219117	0.299009	0.602007	0.705956	0.51624	0.564169	-0.732573	0.51484	0.838339	-0.41067	0.452336	-0.844488	-0.274924
32.699	-0.402362	0.295391	0.338273	0.398069	-0.470529	-0.14427	-0.117983	-0.123077	0.0159484	0.0463472	0.117484	-0.0422834	0.93729	-0.691216	-0.745265		32.699	-0.87953	-0.63752	-0.906539	0.45824	-0.643962	0.566685	0.852968	-0.558061	0.545601	0.726737	-0.103596	0.458357	-0.495037	0.788585	-0.257282		32.699	-0.582482	-0.182445	-0.63978	-0.179274	0.833384	0.759878	0.585614	0.601411	-0.760155	0.529158	0.805107	-0.563901	0.44945	-0.91597	-0.425725
32.741	-0.0447624	0.182912	0.758224	0.806052	-0.879165	-0.0702177	-0.0470279	-0.0197403	-0.127401	0.31872	0.180859	-0.104114	0.979266	-0.71288	-0.734162		32.741	-0.836621	-0.597728	-0.822714	0.396643	-0.470016	0.493315	0.783117	-0.524644	0.367467	0.80561	-0.136524	0.788604	-0.469555	0.779366	-0.229718		32.741	-0.742929	-0.365664	-0.843814	-0.375397	0.946026	0.753095	0.668629	0.593178	-0.79533	0.389118	0.77959	-0.480163	0.409938	-0.94096	-0.437486
32.783	0.467997	0.251896	0.698178	0.783509	-0.859247	-0.0995332	0.110277	0.264281	-0.531163	0.520051	0.133277	-0.162549	0.817308	-0.586684	-0.691889		32.783	-0.764918	-0.49646	-0.483338	0.330137	-0.483088	0.402687	0.422521	-0.527662	0.359192	0.968342	-0.637487	0.63248	-0.601049	0.556673	-0.46681		32.782	-0.816823	-0.633794	-0.93529	-0.455227	0.985523	0.703018	0.753619	0.546131	-0.84095	0.456337	0.633327	-0.599031	0.291108	-0.959279	-0.38794
32.824	0.0569478	0.269738	0.627561	0.797971	-0.890053	-0.282164	-0.131039	-0.0549875	-0.312021	0.510137	0.435921	-0.174705	0.572955	-0.35051	-0.602952		32.824	-0.66239	-0.404378	-0.276065	0.20514	-0.472974	0.297549	0.196485	-0.349067	0.332014	0.938935	-0.845454	0.573143	-0.763203	0.389641	-0.540739		32.824	-0.426867	-0.111857	-0.883008	0.307978	0.792351	0.558954	0.706803	0.295659	-0.820828	0.2462	0.569436	-0.417611	-0.163499	-0.965933	0.0179095
32.866	-0.665724	0.226091	0.444697	0.734905	-0.838509	-0.67925	-0.460882	-0.646207	0.424127	0.471338	0.301352	-0.119174	0.334418	-0.116234	-0.462825		32.866	-0.665158	-0.292699	-0.285025	0.14281	-0.439625	0.194274	0.193061	-0.10893	0.314345	0.917705	-0.798247	0.520129	-0.849342	0.515554	-0.632815		32.866	-0.485817	0.0232733	-0.789522	0.482648	0.794898	0.295828	0.674891	0.0136938	-0.818906	-0.0538364	0.514729	-0.163896	-0.385376	-0.950408	0.260281
32.908	-0.596964	0.130991	0.407215	0.683027	-0.0950077	-0.748546	-0.382012	-0.241919	-0.0417283	0.430121	-0.111442	0.408462	0.0756797	0.528281	-0.436611		32.908	-0.975029	-0.188601	-0.25906	0.147333	-0.373433	0.0470052	0.13651	-0.0279447	0.317517	0.646821	-0.639413	0.460431	-0.869105	0.635756	-0.757065		32.907	-0.516754	0.287884	-0.71348	0.97668	0.813012	-0.0872984	0.60138	-0.408386	-0.79929	-0.56018	0.393182	0.277997	-0.669781	-0.903518	0.725944
32.95	0.106974	-0.0708588	0.385575	0.493526	0.342833	-0.970893	-0.371991	0.492642	-0.673551	0.345159	-0.477811	0.606933	-0.106122	0.645908	-0.412345		32.95	-0.751255	-0.318837	-0.45116	0.401509	-0.582335	-0.231563	-0.110909	0.121985	0.139718	0.707488	-0.65286	0.542556	-0.875813	0.732746	-0.863562		32.949	-0.529891	0.510619	-0.673185	0.997914	0.80639	-0.336014	0.517973	-0.488453	-0.725515	-0.891322	0.516748	0.717209	-0.662405	-0.925092	0.781861
32.991	0.544394	-0.385298	0.357971	0.341225	0.174029	-0.611937	-0.355077	0.724798	-0.591757	0.174952	-0.547229	0.12883	-0.235811	0.624459	-0.575778		32.991	-0.243206	-0.365055	-0.498294	0.582852	-0.637703	-0.437096	-0.33488	0.349869	-0.107944	0.768979	-0.609833	0.604512	-0.793288	0.783807	-0.877999		32.991	-0.529322	0.406979	-0.438474	0.996543	0.773008	-0.257958	0.28699	-0.519004	-0.615075	-0.997358	0.430857	0.813999	-0.462219	-0.839882	0.791785
33.033	0.81487	-0.676263	-0.281367	0.555096	0.222618	-0.66293	-0.63507	0.74993	-0.179612	0.252295	-0.535721	-0.409642	-0.378726	0.626859	-0.301142		33.033	0.14749	-0.320833	-0.434983	0.782704	-0.662935	-0.392787	-0.332568	0.493514	-0.199101	0.825842	-0.462199	0.635498	-0.580927	0.772527	-0.787222		33.033	-0.50142	0.442296	-0.445061	0.976132	0.776313	-0.226709	0.231435	-0.494471	-0.519778	-0.999541	0.481996	0.851139	-0.484053	-0.850356	0.808951
33.075	0.800802	-0.765296	-0.691336	0.602522	0.575844	-0.348913	-0.741755	0.764068	0.257204	0.211908	-0.381974	-0.634873	-0.545532	0.0635915	0.016423		33.075	0.519361	-0.0750556	-0.168358	0.941566	-0.671969	-0.264811	-0.274458	0.595307	-0.227756	0.867563	-0.196192	0.632157	-0.276048	0.707338	-0.625999		33.074	-0.528127	0.545096	-0.545567	0.939498	0.79126	-0.268271	0.270527	-0.476395	-0.484124	-0.996128	0.551847	0.874442	-0.551289	-0.889098	0.772481
33.116	0.62367	-0.534636	-0.552682	0.431013	0.813845	-0.365968	-0.791215	0.737054	0.505295	0.246414	-0.388624	-0.655462	-0.50796	-0.368598	0.212529		33.116	0.253615	0.29226	0.193205	0.89575	-0.422446	-0.267776	-0.329936	0.096973	-0.27964	0.876289	0.241359	0.568982	0.129011	0.596059	-0.301242		33.116	-0.461223	0.608216	-0.605469	0.916159	0.756244	-0.257289	0.257039	-0.353037	-0.37219	-0.997708	0.545047	0.855671	-0.541669	-0.860702	0.656881
33.158	0.703861	-0.498302	-0.378293	0.226907	0.799675	-0.399562	-0.743025	0.606334	0.590695	0.25777	-0.364311	-0.676865	-0.479154	-0.32547	0.138998		33.158	0.194621	0.551016	0.42886	0.711764	-0.266503	-0.274337	-0.300885	-0.403718	-0.112989	0.841006	0.555083	0.42656	0.374932	0.441048	-0.16411		33.158	-0.757421	0.629247	-0.625243	0.919904	0.613531	-0.494635	0.493572	-0.525504	-0.534881	-0.998875	0.506281	0.74351	-0.502317	-0.737359	0.491619
33.2	0.814838	-0.57127	0.443378	0.254027	0.745764	-0.472996	0.194135	0.552529	0.625853	-0.0562251	-0.359764	-0.741512	-0.0765404	0.0610372	0.140115		33.2	0.219762	0.665606	0.55152	0.576567	0.129285	-0.32004	-0.285161	-0.501552	0.902488	0.772088	0.743353	-0.195145	0.517393	-0.131521	-0.407936		33.199	-0.745197	0.609979	-0.606818	0.940952	0.379959	-0.565236	0.563369	-0.507139	-0.423833	-0.999658	0.460471	0.520205	-0.45781	-0.524033	0.297601
33.242	0.893354	-0.699748	0.359208	0.238022	0.588998	-0.593391	0.342312	0.470569	0.515904	-0.184573	-0.328919	-0.778827	0.0399913	0.187081	0.0717919		33.242	0.117357	0.683495	0.60452	0.503096	0.166419	-0.252043	-0.195742	-0.416535	0.283149	0.692199	0.809872	-0.300503	0.574999	-0.224899	-0.45347		33.241	-0.725413	0.559297	-0.559283	0.963409	0.232531	-0.62922	0.629201	-0.530788	-0.381112	-1	0.415636	0.381069	-0.415624	-0.381059	0.186616
33.283	0.551156	-0.747729	0.25652	-0.692146	0.318707	-0.656594	0.44683	0.166494	0.41827	-0.276272	0.212076	-0.720764	0.0167365	0.254095	0.0346758		33.283	0.0701136	0.652221	0.597849	0.543393	0.136474	-0.263161	-0.198073	-0.453596	0.348195	0.606107	0.81163	-0.316175	0.591037	-0.233656	-0.488129		33.283	-0.742515	0.484069	-0.488767	0.985958	0.232568	-0.756652	0.761623	-0.655999	-0.589453	-0.999599	0.369537	0.459496	-0.373394	-0.454481	0.195221
33.325	0.73697	-0.769275	0.0904381	-0.513219	0.11408	-0.687993	0.257033	0.119668	0.204074	-0.246036	0.316279	-0.531282	0.000966647	0.269779	0.00708667		33.325	-0.0263312	0.552173	0.525863	0.633674	0.0529067	-0.265172	-0.254589	-0.489752	0.452656	0.787857	0.704758	-0.322795	0.635379	-0.310068	-0.528851		33.325	-0.855725	0.745346	-0.758797	0.774059	0.435264	-0.76795	0.777887	-0.801074	-0.675447	-0.998406	0.560837	0.523054	-0.564237	-0.515117	0.598724
33.367	0.933915	-0.579448	0.195093	-0.167946	-0.0580215	-0.439248	0.248442	0.145207	-0.0608691	-0.256408	0.298463	-0.287611	0.0194556	0.23673	-0.0139809		33.367	-0.15614	0.394302	0.399641	0.690566	-0.0878335	-0.244856	-0.381139	-0.559371	0.618909	0.958394	0.563751	-0.300836	0.726166	-0.468268	-0.618476		33.366	-0.851678	0.75729	-0.774946	0.635354	0.509425	-0.744368	0.759632	-0.721908	-0.723302	-0.996644	0.526227	0.573999	-0.532895	-0.571389	0.672918
33.408	0.598149	-0.267206	0.0883169	0.107662	-0.178554	-0.439198	0.232624	0.214792	-0.230473	-0.221215	0.224931	-0.0389087	0.0464431	0.18751	0.0398891		33.408	-0.307351	0.276217	0.0875411	0.570248	-0.325165	-0.550695	-0.555465	-0.670835	0.83767	0.93659	0.810646	-0.628777	0.745702	-0.667706	-0.741395		33.408	-0.814777	0.773052	-0.791687	0.572163	0.589765	-0.685711	0.700589	-0.618503	-0.717641	-0.994396	0.499978	0.607057	-0.512734	-0.615799	0.708596
33.45	0.597901	-0.260513	0.108636	0.145026	-0.378694	-0.416571	0.235162	0.254153	-0.479261	-0.209603	0.171084	0.235187	0.0941366	-0.00161618	0.0800573		33.45	-0.432501	0.348929	-0.20036	0.615037	-0.426568	-0.731587	-0.000631371	-0.806547	0.988838	0.230587	0.829789	-0.761101	-0.00174755	-0.0244978	-0.817422		33.45	-0.677855	0.925441	-0.940887	0.704907	0.7689	-0.581439	0.585901	-0.508678	-0.600546	-0.991693	0.491561	0.605701	-0.512392	-0.632279	0.720108
33.492	0.571744	-0.253376	0.230141	0.191915	-0.471521	-0.37276	0.63612	0.308573	-0.78221	-0.202655	0.127581	0.334517	0.17336	-0.653487	-0.0193541		33.492	-0.49458	0.391241	-0.15515	0.621016	-0.422698	-0.843357	0.344613	-0.887518	0.941632	-0.252274	0.852462	-0.774471	-0.263691	0.288263	-0.780592		33.491	-0.727222	0.852367	-0.8826	0.851811	0.779833	-0.632015	0.64436	-0.458877	-0.43778	-0.979076	0.605111	0.600171	-0.622967	-0.639046	0.704621
33.534	0.574223	-0.240798	0.324205	0.253577	-0.53367	-0.308794	0.598682	0.339035	-0.875894	-0.19025	0.0900063	0.29163	0.213238	-0.622207	-0.119343		33.533	-0.500228	0.419346	-0.109598	0.626691	-0.38491	-0.86377	0.426352	-0.874328	0.766529	-0.480766	0.854293	-0.732788	-0.254292	0.322318	-0.694399		33.533	-0.633763	0.957125	-0.87375	0.850195	0.661824	-0.591316	0.550966	-0.347044	-0.207356	-0.847155	0.782046	0.753255	-0.615376	-0.60354	0.612821
33.575	0.497727	-0.756377	0.478072	0.331343	-0.643119	-0.577413	0.645357	0.279298	-0.821484	-0.520542	-0.173553	0.784231	0.26796	-0.711106	-0.198942		33.575	-0.467726	0.427491	-0.103185	0.632887	-0.346641	-0.842123	0.455622	-0.825417	0.597957	-0.639306	0.820044	-0.720859	-0.268953	0.328664	-0.638816		33.575	-0.355835	0.855401	-0.441739	0.866222	0.463649	-0.302457	-0.0881138	-0.21096	0.039811	-0.0518653	0.845954	0.722558	-0.142241	-0.0203328	0.494965
33.617	0.554584	-0.818438	0.622634	0.396201	-0.742834	-0.541317	0.794209	0.268835	-0.88177	-0.50426	-0.28406	0.731127	0.310239	-0.804946	-0.263853		33.617	-0.435363	0.443174	-0.250221	0.495845	-0.320709	-0.766389	0.268154	-0.665708	0.469048	-0.516851	0.574739	-0.677696	0.242256	0.190752	-0.524763		33.616	-0.307118	0.389159	-0.676505	0.284261	0.112297	-0.155585	0.0891284	0.146958	0.199003	0.242037	0.911529	0.692069	0.238961	0.198376	0.853935
33.659	0.397009	-0.75795	0.466224	0.397422	-0.799165	-0.32819	0.986086	0.145089	-0.709528	-0.351571	-0.312355	0.68306	0.176838	-0.737018	-0.285848		33.659	-0.384326	0.415062	-0.32313	0.505688	-0.285885	-0.750553	0.259626	-0.615137	0.374265	-0.598665	0.519404	-0.706697	0.0502007	0.185216	-0.496714		33.658	-0.65794	-0.195649	-0.734468	-0.271622	-0.19401	0.164194	0.319613	0.466863	0.340884	0.314467	0.860923	0.732652	0.29867	0.220836	0.859951
33.7	0.404475	-0.632797	0.3628	0.373045	-0.757364	-0.330264	0.96763	0.148941	-0.812365	-0.29357	-0.434905	0.601868	0.127394	-0.745979	-0.318227		33.7	-0.305666	0.367721	-0.368162	0.595478	-0.343954	-0.751787	0.233263	-0.515595	0.985223	-0.688314	0.406882	-0.842279	-0.0951342	0.333572	-0.532429		33.7	-0.858293	-0.155801	-0.733655	-0.429942	-0.21666	0.0626168	0.461501	0.536361	0.280539	0.300124	0.676907	0.642437	0.383203	0.216642	0.87825
33.742	0.402645	-0.56381	0.367085	0.32252	-0.597205	-0.391171	0.970699	0.170975	-0.829831	-0.35214	-0.777033	0.538003	0.151841	-0.722719	-0.286297		33.742	-0.305171	0.29532	-0.36031	0.746799	-0.295003	-0.790633	0.473768	-0.400182	0.972874	-0.800996	0.26036	-0.89552	-0.236251	0.60404	-0.341769		33.742	-0.882978	0.0572428	-0.790265	-0.560902	-0.345516	-0.20378	0.552256	0.593182	0.370262	0.14385	0.3444	0.470417	0.487028	0.354865	0.964587
33.784	0.37409	-0.47401	0.346092	0.397675	-0.4481	-0.41506	0.970182	-0.180405	-0.781797	-0.37882	-0.786683	0.456504	-0.159868	-0.638634	0.0502187		33.784	-0.260098	0.437268	-0.382066	0.838007	-0.238008	-0.785756	0.586916	-0.177173	0.976798	-0.814163	0.379669	-0.876197	-0.370372	0.685599	-0.181044		33.783	-0.8496	0.374063	-0.839686	0.493898	-0.417185	-0.532757	0.563934	-0.823397	0.239692	-0.141997	0.353724	-0.119446	-0.253607	0.465727	-0.021238
33.825	0.336238	-0.694061	0.320638	0.264865	-0.172135	-0.707831	0.980896	-0.685191	-0.435602	-0.658256	0.0713226	0.407981	-0.640467	-0.359368	0.327974		33.825	-0.138574	-0.0573008	-0.433926	0.836761	-0.182015	-0.615543	0.618449	-0.187468	0.962751	-0.474172	-0.179516	-0.569211	-0.520224	0.717459	-0.295243		33.825	-0.593697	0.488598	-0.870747	0.35085	-0.28669	-0.5703	0.334108	0.0764392	0.0528603	-0.246104	0.264511	0.520426	-0.243162	0.371563	0.00917901
33.867	0.280522	-0.659082	0.27629	0.153376	-0.160983	-0.745487	0.994117	-0.829317	-0.539984	-0.721579	0.401603	0.50918	-0.808227	-0.501371	0.474964		33.867	0.139975	-0.495898	-0.476846	0.837259	-0.0318638	-0.258691	0.607769	-0.183279	0.961294	0.107273	-0.644638	-0.0815717	-0.650907	0.699567	-0.349486		33.867	-0.64605	0.649106	-0.912914	0.27984	-0.0356318	-0.712133	0.440383	0.138411	-0.122228	-0.517133	0.136266	0.530943	-0.20712	0.0475264	0.0572109
33.909	0.203995	-0.64987	0.203968	-0.0265782	0.0921104	-0.773098	1	-0.907529	-0.611713	-0.773162	0.70003	0.581187	-0.907569	-0.611843	0.577076		33.909	-0.0510961	-0.616155	-0.735174	0.931811	-0.33777	-0.411771	0.452961	0.0142765	0.889812	0.339894	-0.765564	-0.1505	-0.758284	0.630288	-0.253259		33.908	-0.691777	0.771123	-0.918983	0.183728	0.410563	-0.781984	0.514062	0.19747	-0.412701	-0.663194	0.0347417	0.739451	-0.158	-0.434613	0.0448721
33.951	-0.336029	0.125014	-0.367776	0.321747	0.725911	-0.826994	0.991941	-0.848513	-0.661081	-0.84171	0.880499	0.676925	-0.855571	-0.692035	0.625718		33.951	0.410272	-0.629578	-0.76894	0.875242	0.1106	-0.554587	-0.0311831	0.594006	0.85939	0.424791	-0.633776	-0.193105	-0.77815	0.112111	0.412407		33.95	-0.730855	0.925961	-0.884961	0.0699732	0.807448	-0.863902	0.561693	0.260533	-0.64964	-0.768064	-0.0431669	0.838315	-0.104703	-0.739435	-0.0284087
33.992	-0.636232	0.625565	-0.704913	0.628905	0.945089	-0.834476	0.965026	-0.519984	-0.682923	-0.836103	0.637325	0.737395	-0.542573	-0.727443	0.535991		33.992	0.623126	-0.465763	-0.777515	0.798233	0.386463	-0.185122	-0.372709	0.877925	0.909692	0.347351	-0.182728	0.0669751	-0.738141	-0.248524	0.767564		33.992	-0.646074	0.87958	-0.650693	-0.0931667	0.869167	-0.896542	0.578784	0.325195	-0.769482	-0.733281	-0.138832	0.95515	-0.0533891	-0.80798	-0.0986343
34.034	-0.619178	0.749882	-0.693027	0.272455	0.870563	-0.83626	0.926531	-0.404058	-0.659613	-0.822787	0.504769	0.77979	-0.400119	-0.701214	0.436778		34.034	0.698958	-0.357505	-0.767429	0.731373	0.51339	-0.0280613	-0.511047	0.939576	0.939571	0.309535	0.0323298	0.18307	-0.668987	-0.41886	0.910459		34.034	-0.516437	0.805097	-0.391756	-0.169795	0.711749	-0.885656	0.550338	0.37835	-0.829209	-0.676276	-0.211051	0.955002	-0.00697173	-0.781085	-0.167753
34.076	-0.5304	0.790292	-0.629759	0.145174	0.801048	-0.829158	0.883428	-0.331006	-0.579884	-0.825624	0.423987	0.808711	-0.313476	-0.62523	0.384642		34.076	0.730139	-0.184488	-0.71654	0.66226	0.58593	0.188235	-0.535196	0.941944	0.957387	0.198741	0.307403	0.344828	-0.562286	-0.469076	0.922561		34.075	-0.388933	0.798344	-0.227059	-0.150143	0.538646	-0.792981	0.467003	0.395897	-0.860879	-0.549995	-0.254481	0.913155	0.0409969	-0.693354	-0.242325
34.117	-0.265716	0.752586	-0.495571	0.116396	0.662364	-0.749788	0.821828	-0.246501	-0.418603	-0.840182	0.351781	0.809595	-0.251888	-0.520844	0.348521		34.117	0.67527	-0.0469223	-0.707044	0.374081	0.486423	0.346196	-0.525951	0.838004	0.950469	0.100475	0.359372	0.437925	-0.307403	-0.373553	0.941673		34.117	-0.444088	0.806272	-0.557501	-0.184132	0.655427	-0.621214	0.798326	0.378947	-0.854066	-0.7579	-0.253347	0.849467	0.377633	-0.932263	-0.323729
34.159	0.263799	0.73934	-0.402794	0.0426379	0.615115	-0.38915	0.715916	-0.16686	-0.111205	-0.753163	0.287826	0.77722	-0.17413	-0.385029	0.299985		34.159	0.613748	0.04726	-0.85334	0.181437	0.421645	0.425643	-0.646289	0.660649	0.951338	-0.00679436	0.24499	0.455422	-0.273295	-0.479622	0.810803		34.159	-0.455823	0.492659	-0.598274	-0.210355	0.709223	-0.333452	0.709854	0.344407	-0.790699	-0.445976	-0.150107	0.697357	0.46103	-0.889547	-0.37368
34.201	0.817	0.743709	-0.496519	-0.0605346	0.580308	0.275357	-0.0394778	-0.150458	0.297595	-0.795148	0.221905	0.758316	-0.169853	-0.404858	0.240968		34.201	0.598222	0.148806	-0.959787	0.207208	0.441973	0.432774	-0.744226	0.687855	0.951354	-0.156411	0.26072	0.377513	-0.393232	-0.583205	0.741056		34.2	-0.44253	0.621117	-0.615631	-0.231818	0.811089	-0.211592	0.639258	0.309933	-0.721627	-0.302316	-0.108815	0.584143	0.560654	-0.860146	-0.400532
34.243	0.913721	0.742564	-0.547484	-0.0259557	0.530682	0.501402	-0.373748	-0.00205295	0.359791	-0.677891	0.214304	0.770898	-0.195484	-0.433966	0.229062		34.243	0.708184	0.61634	-0.850888	0.260559	0.562177	0.479835	-0.872452	0.692543	0.958596	-0.468287	0.297752	0.37598	-0.579728	-0.716373	0.667737		34.242	-0.394194	0.568263	-0.598254	-0.239679	0.616189	-0.218635	0.634254	0.281418	-0.652406	-0.344259	-0.132475	0.590115	0.77927	-0.832066	-0.432426
34.284	0.968506	0.478423	-0.105991	0.528805	0.286867	0.306205	0.0273341	0.569841	0.169571	-0.699299	0.293696	0.828179	-0.114894	-0.407426	0.250856		34.284	-0.696904	0.343419	0.0625242	-0.161845	-0.913448	0.249478	-0.709751	0.579342	0.909789	-0.673616	0.304014	-0.00988128	-0.662002	-0.410361	0.3286		34.284	-0.330502	0.472107	-0.579026	-0.0110811	0.316013	-0.226677	0.730994	0.867362	-0.566056	-0.424496	-0.179682	0.602948	0.714441	-0.811757	-0.626967
34.326	0.71857	0.490558	0.140281	0.320817	0.328683	0.348163	0.0772046	0.557437	0.22839	-0.734585	0.225747	0.79182	-0.0952608	-0.798878	0.209196		34.326	-0.902743	0.283619	0.198485	-0.354207	-0.909191	0.0310586	-0.504292	0.542167	0.963911	-0.729335	0.224711	-0.0914776	-0.734735	-0.296944	0.373835		34.325	-0.434394	0.332373	-0.494871	0.36407	0.00231172	-0.402981	0.981687	0.565364	-0.570584	-0.463203	-0.262693	0.585653	0.513875	-0.623565	-0.75076
34.368	0.692331	0.473688	0.609911	0.304609	0.542072	0.374913	0.331595	0.555202	0.41166	-0.277539	0.15321	0.861042	0.175635	-0.116262	0.10432		34.368	-0.848736	0.567007	0.344298	-0.534081	-0.899524	-0.856898	-0.462008	0.557649	0.665378	0.128801	-0.287085	-0.264982	-0.80312	-0.322941	0.487867		34.367	-0.414884	0.123769	-0.456718	0.482245	-0.12441	-0.526985	0.994182	0.283101	-0.528041	-0.5376	-0.414578	0.634857	0.226792	-0.50265	-0.875486
34.409	0.718565	0.416337	0.743966	0.403717	0.626556	0.397639	0.475989	0.257485	0.538012	0.0510329	0.0396844	0.678523	0.843074	0.417403	0.249124		34.409	-0.678569	0.667622	0.473339	-0.664271	-0.91906	-0.868995	-0.496114	0.530724	0.490604	0.419527	-0.490631	-0.395575	-0.854431	-0.360236	0.589291		34.409	-0.355804	-0.0986368	-0.375836	0.265325	0.0671107	-0.62955	0.984014	0.262542	-0.525635	-0.575596	-0.615781	0.721415	0.121479	-0.399876	-0.913006
34.451	0.828491	0.409209	0.464393	0.393981	0.592437	0.50378	0.433393	0.316102	0.590075	0.11675	-0.112956	0.809258	0.0826879	0.296547	0.213117		34.451	-0.622049	0.712215	0.535079	-0.711866	-0.946923	-0.537641	-0.547844	0.498814	0.474926	0.499478	-0.540787	-0.505756	-0.823697	-0.404688	0.654292		34.451	-0.231533	-0.293666	-0.192124	0.163077	0.189561	-0.704913	0.909397	0.397052	-0.547424	-0.466276	-0.788225	0.72263	0.027382	-0.160673	-0.885234
34.493	0.617291	0.0790214	0.549958	0.390319	0.586166	0.509219	0.0708585	0.314047	0.514251	-0.260898	-0.183102	0.476119	0.0241604	0.368493	0.234289		34.493	-0.60387	0.744487	0.536647	-0.690415	-0.981611	-0.390762	-0.566218	0.446622	0.53011	0.506836	-0.53491	-0.634805	-0.73032	-0.4603	0.673141		34.492	0.0664504	-0.517657	-0.0588858	0.301919	-0.249354	-0.634472	0.544096	0.516762	-0.367981	-0.0490483	-0.83191	0.467092	-0.293188	0.492457	-0.625639
34.535	0.383941	-0.226065	0.613675	0.362251	0.589454	0.507688	-0.109937	0.293336	0.424188	-0.466424	-0.218993	0.200502	-0.0139451	0.440483	0.206479		34.535	-0.666174	0.778682	0.507292	-0.633331	-0.999944	-0.43524	-0.60075	0.43389	0.669381	0.534428	-0.524374	-0.783133	-0.649151	-0.512855	0.635444		34.534	0.512208	-0.637264	-0.150377	0.360302	-0.367892	-0.540486	-0.0363682	0.654683	-0.252039	0.309459	-0.775222	0.311181	-0.323869	0.883878	-0.199989
34.576	0.147894	-0.476002	0.648359	0.343006	0.678207	0.515793	-0.288326	0.259498	0.319599	-0.631997	-0.254212	-0.179332	-0.0357986	0.597931	0.205033		34.576	-0.701996	0.703167	0.471267	-0.559295	-0.970251	-0.477854	-0.651842	0.406167	0.751812	0.506494	-0.435098	-0.769999	-0.610462	-0.57389	0.531826		34.576	0.447069	-0.588061	-0.348929	0.157975	-0.429145	-0.514415	-0.285562	0.66921	-0.27865	0.364033	-0.627927	0.309034	-0.0564563	0.833282	-0.0504686
34.618	-0.088123	-0.577437	0.657395	0.3823	0.713074	0.593962	-0.476106	0.117392	0.111321	-0.693935	-0.329633	-0.250628	0.0570917	0.727075	0.260526		34.618	-0.711803	0.632355	0.437631	-0.45298	-0.903942	-0.514794	-0.729482	0.350782	0.753148	0.53866	-0.337238	-0.691024	-0.496894	-0.680532	0.375824		34.617	0.328454	-0.56262	-0.428438	-0.131961	-0.481426	-0.661225	-0.331138	0.644383	-0.290651	0.339665	-0.419817	0.301934	0.357939	0.787502	0.195061
34.66	-0.316452	-0.759628	0.638721	0.384235	0.711271	0.583514	-0.66333	0.0189547	-0.186293	-0.805993	-0.39862	-0.631144	0.101432	0.827423	0.261482		34.66	-0.694482	0.563442	0.417643	-0.529625	-0.84565	-0.576574	-0.726998	0.487545	0.706023	0.58846	-0.403561	-0.591506	-0.325659	-0.736561	0.455617		34.659	0.0768758	-0.539047	-0.474721	-0.364136	-0.52755	-0.72233	-0.0898831	0.663685	-0.117878	0.315497	-0.264778	0.282308	0.603218	0.825391	0.442381
34.701	-0.530065	-0.726606	0.589681	0.317912	0.682166	0.505769	-0.830951	-0.247424	-0.535545	-0.671547	0.0761037	-0.64244	0.307917	0.879064	0.415582		34.701	-0.653364	0.513881	0.443361	-0.595453	-0.802165	-0.654787	-0.72777	0.475486	0.637041	0.614029	-0.354856	-0.514113	-0.362076	-0.765035	0.46122		34.701	-0.502541	-0.115977	-0.502507	-0.605073	-0.589185	-0.168532	0.35198	0.84758	0.287379	0.761433	0.233816	0.688849	0.732943	0.885134	0.630839
34.743	-0.735865	-0.569096	0.515117	0.325977	0.633745	0.530373	-0.95241	-0.383681	-0.898745	-0.417523	0.349993	-0.330275	0.412304	0.892093	0.526517		34.743	-0.579839	0.447135	0.432127	-0.964925	-0.773508	-0.726173	-0.677386	0.442948	0.554077	0.579276	-0.208583	-0.43769	-0.301078	-0.781495	0.722953		34.743	-0.492086	-0.177801	-0.559501	-0.588539	-0.649669	0.118309	0.486938	0.926269	0.523805	0.781139	0.346344	0.690343	0.733174	0.930648	0.748567
34.785	-0.590695	-0.337644	0.57289	0.429247	0.811225	0.227543	-0.991421	-0.429605	-0.816641	-0.150047	0.592728	-0.122085	0.471398	0.826084	0.513353		34.785	-0.648331	0.473337	0.850264	-0.594272	-0.881982	-0.77748	-0.510755	0.052027	0.409295	0.41801	0.31562	-0.316525	-0.674047	-0.81434	0.625978		34.784	-0.510854	-0.40242	-0.672616	-0.603078	-0.717798	0.258466	0.567069	0.958371	0.689375	0.799089	0.352846	0.642636	0.709141	0.937177	0.828051
34.826	-0.643998	0.335695	0.705598	0.588366	0.772235	-0.028916	-0.984511	-0.427487	-0.615296	0.123411	0.852046	-0.00440131	0.494151	0.639598	0.283649		34.826	-0.618941	0.462178	0.450714	-0.0240865	-0.964003	-0.803176	-0.200025	-0.412077	0.515524	0.159729	0.651284	-0.286917	-0.529495	-0.547674	0.228626		34.826	-0.555829	-0.535028	-0.793661	-0.640779	-0.734494	0.167447	0.541047	0.962617	0.746244	0.734897	0.2372	0.455055	0.656548	0.893692	0.861744
34.868	-0.662539	0.608986	0.752988	0.675499	0.266848	-0.0971753	-0.976236	-0.406875	-0.300001	0.216502	0.898934	-0.246546	0.488832	0.291841	-0.144656		34.868	-0.680217	0.550097	-0.151479	0.3228	-0.626958	-0.796246	0.147015	-0.536997	0.328468	-0.146666	0.674715	0.0201892	-0.670892	-0.175165	0.138711		34.868	-0.55441	-0.61503	-0.820931	-0.600402	-0.653703	-0.113654	0.483235	0.872826	0.742237	0.658888	-0.076839	0.175481	0.526615	0.81885	0.81226
34.91	-0.668961	0.729702	0.782004	0.805644	-0.301918	-0.0930796	-0.967575	-0.384058	0.0197607	0.230659	0.888992	-0.459679	0.476043	-0.0614289	-0.423885		34.91	-0.373726	0.381844	-0.198962	0.105189	0.0271295	-0.752428	0.282632	-0.482246	-0.521343	-0.286499	0.574063	0.727983	-0.719225	-0.354574	0.476283		34.909	-0.474637	-0.347516	-0.758557	-0.546306	-0.540073	-0.548844	0.369968	0.850879	0.710519	0.458049	-0.465711	-0.166304	0.434246	0.747461	0.789523
34.952	-0.823716	0.896964	0.798477	0.766616	-0.41311	-0.620008	-0.998574	-0.508834	0.240898	0.595154	0.889318	-0.446817	0.482087	-0.218805	-0.477142		34.952	-0.229586	0.231253	-0.263493	0.246713	0.240714	-0.686585	0.28781	-0.178016	-0.4308	-0.354475	0.25266	0.613527	-0.692502	-0.705803	0.852204		34.951	-0.527649	0.163345	-0.741986	-0.614905	-0.716026	-0.782298	0.197742	0.828226	0.675386	0.287941	-0.741909	-0.359512	0.244234	0.67737	0.751389
34.993	-0.956678	0.901369	0.950796	0.710584	-0.404964	-0.776764	-0.996629	-0.593191	0.324476	0.771052	0.81707	-0.388913	0.564966	-0.286243	-0.431763		34.993	-0.0068206	0.0923724	0.0761313	0.0681313	-0.261893	-0.837632	0.239979	-0.231917	-0.215566	-0.357082	0.297275	0.28415	-0.7398	-0.807249	0.559719		34.993	-0.697666	0.373306	-0.379998	-0.710735	-0.966701	-0.73321	-0.167158	0.770261	0.59352	0.445958	-0.789112	-0.331943	-0.184237	0.443211	0.643128
35.035	-0.988078	0.918188	0.988392	0.689859	-0.374816	-0.869314	-0.985487	-0.663924	0.365198	0.88083	0.73968	-0.307133	0.609444	-0.288196	-0.348246		35.035	-0.0934534	0.0827461	0.283452	-0.0515803	-0.403804	-0.982812	0.357478	-0.281209	-0.28343	-0.367516	0.315379	0.274356	-0.71737	-0.914939	0.572832		35.035	-0.777559	0.224978	0.355571	-0.545156	-0.960266	-0.363749	-0.637785	0.48317	0.770461	0.44877	-0.799024	-0.444341	-0.506967	-0.421374	0.716842
35.077	-0.982214	0.936875	0.982017	0.753933	-0.495394	-0.905406	-0.93489	-0.810022	0.552243	0.951282	0.67383	-0.315802	0.692486	-0.358659	-0.370389		35.077	0.300211	-0.278682	0.504925	-0.261519	-0.546964	-0.85193	0.572196	-0.40003	-0.455512	-0.507696	0.471124	0.367468	-0.74701	-0.895621	0.681095		35.076	-0.673884	-0.142289	0.746372	-0.190289	-0.890748	0.156871	-0.865499	0.0437711	0.587965	0.15802	-0.784474	-0.251541	-0.429646	-0.824275	0.544645
35.118	-0.988334	0.846453	0.975624	0.783888	-0.625981	-0.818579	-0.945997	-0.805365	0.648856	0.891997	0.607375	-0.324074	0.758026	-0.488853	-0.379906		35.118	0.57646	-0.375117	0.755856	-0.466847	-0.61769	-0.7683	0.718263	-0.542497	-0.680615	-0.463614	0.476921	0.365776	-0.72358	-0.786467	0.794315		35.118	-0.509233	-0.649725	0.559355	0.247708	-0.741771	0.479821	-0.890579	-0.191903	0.503076	-0.229274	-0.729693	0.184615	-0.150881	-0.783311	0.307238
35.16	-0.985007	0.852612	0.96257	0.810305	-0.679494	-0.899381	-0.932098	-0.817674	0.690326	0.812452	0.920443	-0.430076	0.817798	-0.583781	-0.364884		35.16	0.540429	-0.223221	0.735447	-0.542025	-0.589926	-0.56774	0.774831	-0.608254	-0.807179	-0.5398	0.557283	0.423746	-0.810085	-0.833858	0.880451		35.16	-0.32976	-0.710246	0.39393	0.521448	-0.730491	0.693369	-0.935287	-0.239275	0.455356	-0.577146	-0.603106	0.51628	0.0841156	-0.670334	-0.0529346
35.202	-0.974749	0.72888	0.908844	0.870157	-0.678299	-0.837432	-0.859818	-0.930801	0.69411	0.59949	0.897615	-0.405684	0.778636	-0.663126	-0.479975		35.202	0.302554	-0.305357	0.571042	-0.398084	-0.423644	-0.444376	0.748533	-0.609425	-0.870774	-0.527079	0.434713	0.402842	-0.836424	-0.870199	0.898111		35.201	-0.0293632	-0.503229	0.0626064	0.69342	-0.582249	0.776704	-0.971513	0.0227036	0.478819	-0.73616	-0.301848	0.751582	-0.0617359	-0.581303	-0.129806
35.244	-0.957954	0.467742	0.780609	0.625547	-0.620033	-0.531573	-0.676164	-0.738611	0.65658	0.609163	0.161278	-0.455388	0.18566	-0.714987	-0.205573		35.244	0.305419	-0.436688	0.683527	-0.464828	-0.528966	-0.345362	0.690269	-0.566661	-0.889786	-0.516054	0.290548	0.370774	-0.80482	-0.890477	0.846638		35.243	0.0962969	-0.360238	-0.106442	0.680782	-0.468516	0.809485	-0.980355	-0.109055	0.615768	-0.756679	-0.383513	0.914119	0.0472912	-0.595552	-0.300156
35.285	-0.961423	0.00526339	0.594895	0.121424	-0.445522	0.117159	-0.593476	-0.0238989	0.551828	-0.609025	0.951054	0.329958	-0.610638	-0.720097	0.347059		35.285	-0.055062	-0.477954	0.697813	-0.464231	-0.579927	0.0856706	-0.0937057	-0.223613	-0.464725	-0.488705	0.137967	0.304169	-0.680133	-0.817665	0.763258		35.285	0.243846	-0.13875	-0.259298	0.712411	-0.229408	0.840048	-0.954589	0.0702067	0.750021	-0.785898	-0.2753	0.975903	-0.0627881	-0.713482	-0.301939
35.327	-0.926265	0.335479	0.129606	0.268354	-0.115896	-0.17627	-0.185793	-0.106411	0.281258	-0.695625	0.801191	0.411953	-0.805722	-0.738308	0.473034		35.327	-0.364478	-0.591067	0.707636	-0.44904	-0.609892	0.212948	-0.732931	0.116684	0.121817	-0.561138	0.174201	0.428668	-0.546193	-0.709692	0.678154		35.327	0.379897	0.143282	-0.380111	0.660489	0.0850836	0.866224	-0.9417	0.370511	0.802897	-0.862246	-0.0617138	0.97713	-0.258536	-0.838189	-0.150429
35.369	-0.909429	0.819327	-0.460576	0.587639	0.340214	-0.651018	0.344971	-0.389428	-0.144923	-0.644361	0.732264	0.4276	-0.887568	-0.747468	0.530547		35.369	-0.400909	-0.683576	0.66023	-0.420289	-0.609653	0.481768	-0.899868	0.160147	0.236419	-0.621587	0.052396	0.370191	-0.387065	-0.53984	0.602731		35.368	0.580269	0.548123	-0.595922	0.634852	0.496373	0.726516	-0.865005	0.827838	0.63845	-0.910339	0.416796	0.958901	-0.607778	-0.887979	0.307812
35.41	-0.948703	0.986793	-0.577285	0.741914	0.506827	-0.914077	0.547159	-0.635836	-0.41179	-0.516997	0.729796	0.426202	-0.872113	-0.743766	0.539429		35.41	-0.51817	-0.661531	0.698779	-0.373383	-0.571936	0.496121	-0.872381	0.176905	0.276859	-0.525995	-0.00736904	0.33773	-0.332203	-0.486393	0.536589		35.41	0.76506	0.631113	-0.725746	0.761364	0.535243	0.551564	-0.806814	0.890852	0.369034	-0.871041	0.538617	0.917887	-0.75863	-0.812701	0.369961
35.452	-0.833977	0.995987	-0.133871	0.694094	0.439183	-0.843187	0.437498	-0.762967	-0.516632	-0.112057	0.696863	0.387159	-0.700673	-0.670965	0.532422		35.452	-0.591618	-0.700785	0.52881	-0.493397	-0.495212	0.554193	-0.586867	0.297601	0.290196	-0.492966	0.433268	0.438681	-0.314544	-0.306494	0.979109		35.452	0.823981	0.53868	-0.752786	0.803436	0.165815	0.380239	-0.778159	0.841221	-0.150895	-0.772112	0.551339	0.755656	-0.837367	-0.473864	0.154797
35.494	-0.929596	0.980614	0.602267	0.625089	0.343707	-0.906291	-0.393916	-0.721257	-0.438395	0.683033	0.537298	0.270606	-0.167297	-0.310944	0.503609		35.494	-0.631363	-0.624902	0.548878	-0.681893	-0.473658	0.557746	-0.649561	0.536601	0.358314	-0.487948	0.643598	0.477781	-0.497482	-0.3372	0.94143		35.493	0.744401	0.407635	-0.929176	0.821029	-0.233542	-0.110687	-0.72427	0.636415	-0.774257	-0.438667	0.386059	0.622387	-0.90411	0.172746	-0.189987
35.536	-0.965102	0.961374	0.832569	0.622434	0.278848	-0.929768	-0.727209	-0.692198	-0.350694	0.861729	0.495599	0.207852	0.150859	-0.121892	0.435497		35.535	-0.639657	-0.518052	0.555481	-0.732873	-0.583599	0.510062	-0.723433	0.658271	0.513667	-0.444132	0.77952	0.858092	-0.593152	-0.463794	0.952239		35.535	0.85893	-0.230819	-0.814825	0.597792	-0.720896	-0.568834	-0.639023	0.368893	-0.958846	-0.0106814	0.208596	0.724466	-0.901728	0.475956	-0.21235
35.577	-0.982445	0.856125	0.899123	0.540709	0.376858	-0.839974	-0.849248	-0.592235	-0.468757	0.677895	0.265494	0.163093	0.299147	0.0707781	0.76908		35.577	-0.621668	-0.317113	0.505099	-0.826169	-0.863144	0.271108	-0.737264	0.78112	0.757438	0.0279662	0.255383	0.386736	-0.639916	-0.610581	0.972114		35.577	0.934575	-0.749871	-0.522448	0.224977	-0.923337	-0.818719	-0.509501	0.156394	-0.993446	0.132497	0.164324	0.868151	-0.865474	0.459445	-0.102713
35.619	-0.987732	0.930648	0.951411	0.455918	-0.0195636	-0.925504	-0.939645	-0.508382	-0.0676868	0.835616	0.285782	-0.115991	0.374996	-0.125478	0.672129		35.619	-0.570346	-0.243765	0.27234	-0.884587	-0.871883	0.0892787	-0.468545	0.810422	0.708157	0.314954	0.32213	0.422262	-0.395929	-0.351691	0.973998		35.618	0.965442	-0.928816	-0.138932	-0.0530596	-0.965015	-0.966201	-0.101116	-0.0965701	-0.981969	-0.0571889	0.174894	0.91234	-0.836445	0.184432	0.0766349
35.661	-0.980159	0.92548	0.951815	0.452216	-0.661913	-0.871255	-0.977437	-0.466123	0.732306	0.79065	0.291816	-0.520208	0.41155	-0.791207	0.0425463		35.661	-0.477284	0.0921586	0.265853	-0.895791	-0.909246	-0.41438	-0.522104	0.759492	0.567446	0.583232	-0.2839	-0.0093911	-0.431033	-0.312069	0.92406		35.66	0.975606	-0.907424	0.206766	-0.219017	-0.974734	-0.971772	0.251246	-0.212183	-0.933437	-0.290652	0.182419	0.825726	-0.8281	-0.134904	0.231256
35.702	-0.972785	0.941973	0.898207	0.431012	-0.753534	-0.868397	-0.964224	-0.430715	0.865001	0.740644	0.284096	-0.597342	0.386402	-0.946336	-0.195181		35.702	-0.52435	0.344153	0.36937	-0.870434	-0.8271	-0.534462	-0.543689	0.770565	0.3299	0.644983	-0.518343	0.119792	-0.519183	-0.184303	0.694475		35.702	0.872248	-0.81945	0.5677	-0.155248	-0.965754	-0.981104	0.448001	-0.210718	-0.907779	-0.450196	0.179933	0.826782	-0.683527	-0.478707	0.212354
35.744	-0.975641	0.939752	0.817563	0.390366	-0.628593	-0.865833	-0.893407	-0.406586	0.717988	0.618018	0.262919	-0.412859	0.330923	-0.948637	-0.218802		35.744	-0.823923	0.320845	0.692373	-0.943458	-0.00785048	-0.276813	-0.543237	0.765091	-0.0836347	0.38537	-0.458926	0.508504	-0.617442	0.203689	-0.00328705		35.744	0.87949	-0.834635	0.795332	-0.228837	-0.975898	-0.988433	0.611364	-0.331234	-0.896106	-0.58417	0.270918	0.834522	-0.366222	-0.752193	0.327866
35.786	-0.971698	0.701855	0.962073	0.185951	-0.562448	-0.782417	-0.923975	-0.260828	0.683128	0.521414	0.230985	-0.513138	0.20154	-0.618262	-0.292976		35.786	-0.851851	0.399009	0.765498	-0.891273	0.423219	-0.311963	-0.523816	0.796508	-0.322766	0.510202	-0.632156	0.688879	-0.752853	0.516299	-0.552113		35.785	0.905975	-0.87154	0.895199	-0.256231	-0.976429	-0.994278	0.721142	-0.341882	-0.884844	-0.685614	0.287313	0.84245	-0.178365	-0.901889	0.334818
35.827	-0.91426	0.318194	0.462958	0.220562	-0.331358	-0.594067	-0.749814	-0.281708	0.581582	0.580806	0.373272	-0.598843	0.231788	-0.690624	-0.313729		35.827	-0.810158	0.398176	0.784095	-0.824693	0.490371	-0.278715	-0.471946	0.730454	-0.361203	0.534462	-0.699516	0.474276	-0.829192	0.634643	-0.589717		35.827	0.398325	-0.385954	0.829599	0.144854	-0.762305	-0.998349	0.721859	-0.192532	-0.833771	-0.699054	0.169754	0.812815	0.0219065	-0.970945	0.127959
35.869	-0.705032	0.34944	0.521231	0.237288	-0.434945	-0.571865	-0.748826	-0.316308	0.652414	0.608365	0.530472	-0.661029	0.267553	-0.783391	-0.346955		35.869	-0.939366	0.370115	0.765835	-0.682417	0.361174	-0.360965	-0.654707	0.579528	-0.462545	0.544262	-0.742277	0.265768	-0.818391	0.574609	-0.186159		35.869	0.475302	-0.47497	0.79354	0.278487	-0.705724	-0.999999	0.756842	0.102747	-0.768615	-0.756331	-0.102584	0.768241	0.284338	-0.977134	-0.236875
35.911	-0.752524	0.384302	0.600842	0.265976	-0.569513	-0.583993	-0.80421	-0.342762	0.779051	0.608984	0.65775	-0.684584	0.296652	-0.887915	-0.372097		35.911	-0.897262	0.35956	0.765475	-0.492651	0.256276	-0.432983	-0.808475	0.326835	-0.535109	0.544129	-0.618193	0.179874	-0.561931	0.543948	0.324463		35.91	0.540845	-0.558906	0.802114	0.484095	-0.65845	-0.997321	0.776523	0.464285	-0.681663	-0.803015	-0.483082	0.70391	0.65314	-0.944973	-0.689865
35.953	-0.282629	0.418015	0.6951	0.310191	-0.704249	-0.2549	-0.394809	-0.192456	0.405056	0.589073	0.760883	-0.648785	0.332699	-0.970628	-0.384999		35.953	-0.775024	0.282144	0.627114	-0.511844	-0.0687695	-0.437078	-0.42224	0.155748	-0.456602	0.301659	-0.459834	0.101398	-0.737076	-0.502141	0.666779		35.952	0.589526	-0.621176	0.805772	0.636952	-0.608918	-0.987142	0.752824	0.669581	-0.572725	-0.793667	-0.716224	0.608205	0.893147	-0.925135	-0.896458
35.994	-0.430066	0.452122	0.813474	0.372322	-0.813454	-0.276297	-0.485468	-0.210185	0.485542	0.548675	0.868592	-0.549025	0.366265	-0.999999	-0.366541		35.994	-0.205781	-0.652907	0.747271	-0.775851	-0.690405	-0.235119	-0.237153	-0.120585	-0.335011	-0.42171	0.678492	0.972424	-0.76788	-0.53246	0.789571		35.994	0.619684	-0.653519	0.690892	0.729331	-0.343255	-0.971931	0.582236	0.713687	-0.273433	-0.613146	-0.750883	0.292355	0.946813	-0.880121	-0.71148
36.036	-0.516194	0.443505	0.89815	0.425753	-0.833394	-0.234815	-0.468467	-0.219019	0.432162	0.482886	0.983846	-0.4161	0.402037	-0.980436	-0.327526		36.036	0.344917	-0.631733	0.701736	-0.907466	-0.927953	-0.255338	0.00499004	-0.332184	-0.358373	-0.466281	0.587401	0.607393	-0.762044	-0.553945	0.865106		36.036	0.615418	-0.645075	0.685076	0.753458	-0.46434	-0.96106	0.498717	0.62765	-0.303881	-0.509318	-0.639372	0.315817	0.969838	-0.773451	-0.69719
36.078	-0.487555	0.431823	0.817388	0.275156	-0.688404	-0.241829	-0.423284	-0.225707	0.35465	0.521175	0.823678	-0.394022	0.255109	-0.942983	-0.0970332		36.078	0.280487	-0.125391	0.453142	-0.780183	-0.666853	-0.261495	0.407719	-0.473114	-0.369895	-0.487143	0.435503	0.457451	-0.777679	-0.638666	0.880881		36.077	0.556071	-0.584822	0.611086	0.778262	-0.576242	-0.957807	0.382712	0.552686	-0.319152	-0.370106	-0.544383	0.320713	0.933375	-0.645688	-0.72421
36.119	-0.374577	0.402446	0.622444	-0.0826324	-0.476516	-0.382692	-0.367068	-0.169307	0.284007	0.735337	-0.0999584	-0.572733	-0.0392053	-0.907452	0.227506		36.119	0.0225406	-0.199673	0.388878	-0.769455	-0.486896	-0.240697	0.453385	-0.39753	-0.277957	-0.515907	0.436527	0.400207	-0.786027	-0.710109	0.848034		36.119	0.439271	-0.472121	0.335424	0.770206	-0.654808	-0.996559	0.189772	0.468553	-0.317808	-0.154504	-0.447588	0.304353	0.661899	-0.379708	-0.796534
36.161	-0.26988	0.0787818	0.46121	-0.193391	-0.319975	-0.46654	-0.30331	-0.246653	0.222935	0.51898	0.273751	-0.467936	-0.0110817	-0.875592	0.233396		36.161	-0.2092	-0.303929	0.521906	-0.863302	-0.571156	-0.143068	0.252196	-0.109798	-0.0585929	-0.549665	0.469422	0.352802	-0.832559	-0.817544	0.831611		36.161	0.516557	-0.720022	0.350885	0.671433	-0.673777	-0.852819	0.49689	0.769006	-0.708691	-0.274441	-0.559049	0.55933	0.619681	-0.494967	-0.829079
36.203	-0.196152	-0.171385	0.360874	-0.259315	-0.222118	-0.436995	-0.234334	-0.311878	0.169322	0.0732187	0.642107	-0.188185	-0.0126735	-0.846349	0.236436		36.203	-0.385732	-0.337895	0.479775	-0.711187	-0.48331	0.0773185	-0.157751	0.229594	0.284893	-0.585941	0.559626	0.33941	-0.891503	-0.914063	0.847458		36.202	0.370562	-0.694204	0.350348	0.500151	-0.613015	-0.595392	0.649228	0.780701	-0.888528	-0.290671	-0.387048	0.566562	0.557294	-0.60803	-0.757176
36.245	-0.145519	-0.239152	0.351587	-0.279529	-0.625523	-0.415863	-0.157816	-0.385568	0.133707	-0.236484	0.825805	0.409779	0.153486	-0.864158	0.188079		36.245	-0.666109	-0.501446	0.549445	-0.743672	-0.561096	0.488049	-0.716489	0.734108	0.752258	-0.628661	0.70403	0.404399	-0.894204	-0.948916	0.863143		36.244	0.254689	-0.668317	0.340882	0.377876	-0.488893	-0.276216	0.726454	0.751421	-0.908855	-0.217532	-0.115255	0.405565	0.559948	-0.680168	-0.667891
36.286	-0.108737	-0.222923	0.831293	-0.342876	-0.755831	-0.406223	-0.0421864	-0.386088	0.0191552	-0.508015	0.919393	0.430769	-0.640036	-0.966206	0.601795		36.286	-0.721205	-0.677376	0.55927	-0.722915	-0.612625	0.777096	-0.866852	0.843899	0.886456	-0.667193	0.805447	0.569966	-0.775422	-0.917591	0.801496		36.286	0.198977	-0.59925	0.322237	0.285216	-0.353384	0.141472	0.783679	0.684056	-0.848618	0.135265	0.479972	-0.00291258	0.597098	-0.699376	-0.559559
36.328	-0.0227238	-0.414178	0.881112	-0.559604	-0.930582	-0.414303	0.0991813	-0.466384	-0.104708	-0.510677	0.88413	0.373823	-0.672809	-0.93558	0.559174		36.328	-0.669907	-0.769529	0.538323	-0.735771	-0.641104	0.843291	-0.842939	0.877082	0.871886	-0.662036	0.843678	0.766781	-0.712964	-0.855922	0.77991		36.328	0.788994	0.0106102	0.537089	0.215551	-0.481084	0.410786	0.8398	0.395551	-0.781544	0.540735	0.804997	-0.33027	0.353308	-0.671785	-0.245372
36.37	0.037818	-0.326929	0.884012	-0.470669	-0.956679	-0.426841	0.268095	-0.551716	-0.264234	-0.471916	0.814128	0.318034	-0.653881	-0.854097	0.472336		36.37	-0.535378	-0.740635	0.496938	-0.748418	-0.644049	0.744729	-0.768268	0.816673	0.789652	-0.605907	0.804832	0.889686	-0.661682	-0.785566	0.763381		36.369	0.799873	0.218411	0.492576	0.259703	-0.408298	0.561766	0.821194	0.491837	-0.714944	0.66111	0.911633	-0.366416	0.47791	-0.594575	-0.271308
36.411	0.980208	-0.41722	0.691778	-0.725685	-0.859301	-0.448358	0.648658	-0.651118	-0.908882	-0.604998	0.696142	0.270885	-0.662923	-0.441551	0.364249		36.411	-0.25237	-0.654823	0.445648	-0.744954	-0.61436	0.586206	-0.674006	0.609798	0.639669	-0.552865	0.756886	0.945446	-0.639376	-0.72527	0.747691		36.411	0.893994	0.350984	0.494398	0.315088	-0.512624	0.645155	0.758759	0.557164	-0.698977	0.672776	0.952477	-0.347799	0.52325	-0.480457	-0.266481
36.453	0.902763	-0.0512989	0.672071	-0.599222	-0.195209	-0.28457	0.713829	-0.376717	-0.508973	-0.667139	0.0588688	0.654481	-0.383459	-0.587782	-0.422676		36.453	0.165348	-0.551861	0.39178	-0.720159	-0.5453	0.42559	-0.389527	0.179	0.403186	-0.913034	0.724781	0.981837	-0.546807	-0.928834	0.706902		36.453	0.653047	0.0381727	0.337906	0.0494154	-0.715248	0.717916	0.731042	0.646027	-0.778285	0.608464	0.957135	-0.302471	0.508327	-0.362016	-0.244515
36.495	0.331262	0.459782	-0.299324	-0.697981	0.744488	-0.390818	0.614107	-0.572284	0.00498843	-0.735855	-0.112915	0.710516	-0.018442	-0.600132	-0.716148		36.495	0.493736	-0.510763	0.55709	-0.664805	-0.524556	0.127215	-0.0718295	-0.243815	0.0825685	-0.989206	0.663979	0.985028	-0.675902	-0.997689	0.654201		36.494	-0.110139	-0.720868	-0.125257	-0.350714	-0.0062789	0.6992	0.716621	0.729934	-0.911044	0.504941	0.857338	-0.464495	0.467903	-0.6397	-0.442967
36.537	0.135899	0.604523	-0.687628	-0.461546	0.729216	-0.375052	0.412893	-0.545935	0.11968	-0.753755	-0.256738	0.755959	0.224987	-0.707027	-0.778825		36.536	0.673776	-0.526482	0.651127	-0.607374	-0.644128	-0.205493	0.323042	-0.492673	-0.345265	-0.983634	0.584375	0.983502	-0.643158	-0.994813	0.642801		36.536	-0.0522219	-0.728962	-0.177993	-0.545121	0.0296201	0.621599	0.685106	0.669477	-0.90158	0.451298	0.89762	-0.433283	0.406092	-0.781631	-0.4165
36.578	0.314316	0.614364	-0.722988	-0.590805	0.531887	-0.182142	-0.000823845	-0.708702	0.291287	-0.752075	-0.414378	0.763837	0.448527	-0.751926	-0.759773		36.578	0.728024	-0.686712	0.83973	-0.533339	-0.89436	-0.579855	0.694264	-0.522751	-0.802954	-0.944125	0.579863	0.90744	-0.614491	-0.975171	0.662661		36.578	0.286911	-0.729636	-0.150233	-0.650346	-0.146994	0.352105	0.578659	0.36089	-0.819286	0.379568	0.920096	-0.237867	0.313294	-0.874675	-0.186468
36.62	0.887978	0.612914	-0.539048	-0.709225	0.207363	0.353157	-0.409088	-0.622285	0.0876452	-0.705055	-0.733942	0.733466	0.764718	-0.815597	-0.706227		36.62	0.701267	-0.574457	0.876858	-0.438685	-0.86975	-0.608357	0.836193	-0.343527	-0.840698	-0.834154	0.654716	0.85353	-0.602523	-0.994128	0.633899		36.619	0.745122	-0.69963	0.444077	-0.544905	-0.541462	-0.112292	0.902426	0.00202791	-0.764024	0.247543	0.889601	0.22278	0.314921	-0.727226	0.185345
36.662	0.977896	0.199203	-0.287357	0.726348	-0.169652	0.145213	-0.276177	0.695059	-0.209726	-0.682506	-0.318623	0.774473	0.164625	-0.781218	-0.460949		36.662	0.606916	-0.343395	0.811292	-0.354136	-0.793502	-0.424543	0.801937	-0.17448	-0.781297	-0.724082	0.724789	0.765882	-0.635736	-0.995583	0.647329		36.661	0.802162	-0.578375	0.991619	-0.343937	-0.249259	-0.524701	0.855238	-0.273159	-0.645627	-0.521297	0.801805	0.542756	-0.280784	-0.294158	0.412029
36.703	0.927883	-0.133517	-0.207192	0.504369	-0.596358	-0.0682615	-0.261619	0.642308	-0.536421	-0.646721	-0.404845	0.759927	0.147823	-0.567286	-0.503461		36.703	0.723355	-0.821571	0.917135	-0.407625	-0.934243	-0.396287	0.72972	-0.093589	-0.696246	-0.853508	0.737272	0.885654	-0.638044	-0.993386	0.638577		36.703	0.754092	-0.517916	0.471844	-0.385532	-0.325401	-0.796072	0.791504	-0.418722	-0.709714	-0.857902	0.625422	0.699378	-0.357989	-0.464166	0.477846
36.745	0.831424	-0.245818	-0.263871	-0.136475	-0.780913	-0.27602	-0.339395	0.251899	-0.818287	-0.554694	-0.407816	0.686071	0.196089	-0.17682	-0.198425		36.745	0.654287	-0.531145	0.799163	-0.231218	-0.811417	-0.116991	0.618843	-0.14279	-0.565208	-0.698607	0.76618	0.762391	-0.607581	-0.986315	0.634876		36.745	0.768022	-0.318701	0.514048	-0.412946	-0.383637	-0.61368	0.822537	-0.461096	-0.779382	-0.638966	0.360337	0.711424	-0.413535	-0.605353	0.45906
36.787	0.310609	-0.27292	-0.311348	-0.170667	-0.500494	0.0677747	-0.400971	-0.128207	-0.959291	-0.486313	-0.453872	0.147269	0.256246	0.310224	0.0704485		36.787	0.16635	-0.414181	0.53948	-0.346166	-0.576953	0.172594	0.191536	-0.452016	-0.113314	-0.631902	0.507792	0.747119	-0.341208	-0.968106	0.441316		36.786	0.788123	-0.383341	0.5952	-0.444144	-0.46327	-0.724541	0.828286	-0.4729	-0.846999	-0.622329	0.345206	0.806042	-0.434475	-0.668136	0.428663
36.828	0.431331	0.0415973	-0.397316	-0.222373	-0.377181	0.180525	-0.454576	-0.158817	-0.288171	-0.49132	-0.436058	-0.728717	0.355476	0.366595	0.15353		36.828	-0.219168	-0.201716	0.263467	0.248713	-0.219022	0.0983804	-0.12958	-0.598074	-0.00357328	-0.692815	0.45893	0.819759	-0.103645	-0.919123	0.427635		36.828	0.642669	-0.533414	0.718787	-0.465759	-0.573778	-0.832399	0.645142	-0.354777	-0.844342	-0.66916	0.346038	0.878239	-0.427252	-0.699924	0.347596
36.87	0.574656	0.293121	-0.471028	-0.22731	-0.521415	0.292568	-0.53844	-0.162106	-0.398151	-0.364943	-0.237534	-0.718845	0.518911	0.435183	0.130811		36.87	-0.345027	-0.102519	0.309575	0.402879	-0.105673	0.0983259	-0.561141	-0.640501	0.143616	-0.717487	0.459147	0.885818	0.123579	-0.792954	0.459478		36.87	0.361553	-0.695378	0.872159	-0.459428	-0.69261	-0.590782	0.35907	-0.164636	-0.718249	-0.730162	0.32103	0.928462	-0.400184	-0.735832	0.237595
[truncated: 763 more rows]
