# Supplementary material for: Vision and vocal communication guide three-dimensional spatial coordination of zebra finches during wind-tunnel flights
Source: Nat Ecol Evol. 2022 Jun 30;6(8):1221–30. doi: 10.1038/s41559-022-01800-4 (PMC9349042; doi:10.1038/s41559-022-01800-4)
Supplement: Source Data Extended Data Fig. 6 — Statistical source data [file 41559_2022_1800_MOESM19_ESM.xlsx]

## Sheet: Sheet1
Session	Bird	Condition (group 1 / solo 2)	Callrate (sustained)	Callrate (take off)
1	1	1	0	0.25
2	1	1	0	0.25
3	1	1	0	0.25
4	1	1	0	0.25
5	1	1	0	0
6	1	1	0.0167	0
7	1	1	0.0333	0.25
8	1	1	0.0167	0.25
9	1	1	0.0667	0.25
10	1	1	0.0167	0.25
11	1	1	0	0.25
12	1	1	0.0333	0.25
13	1	1	0.0167	0.5
1	2	1	0	0.25
2	2	1	0	0.25
3	2	1	0	0.5
4	2	1	0	0
5	2	1	0	0
6	2	1	0.0167	0.5
7	2	1	0.0333	0
8	2	1	0.0333	0.25
9	2	1	0	0.25
10	2	1	0.0167	0.25
11	2	1	0.0333	0.25
12	2	1	0.0833	0.25
13	2	1	0.05	0.25
1	3	1	0	0.25
2	3	1	0	0.25
3	3	1	0	0.25
4	3	1	0	0.25
5	3	1	0	0.25
6	3	1	0	0.5
7	3	1	0	0.75
8	3	1	0.0167	0.25
9	3	1	0.0167	0.75
10	3	1	0	0.5
11	3	1	0.0167	0.25
12	3	1	0	0
13	3	1	0	0
1	4	1	0	0.5
2	4	1	0	0.25
3	4	1	0	0.5
4	4	1	0	0.5
5	4	1	0	0.25
6	4	1	0.0167	0.75
7	4	1	0.0167	1.5
8	4	1	0	1.5
9	4	1	0.0167	0.5
10	4	1	0	1.5
11	4	1	0.0167	0
12	4	1	0	0.75
13	4	1	0	1.25
1	5	1	0	0.5
2	5	1	0.0667	1.25
3	5	1	0.0333	0.75
4	5	1	0.0833	0.75
5	5	1	0.1	0.75
6	5	1	0.2	0.5
7	5	1	0.1333	1
8	5	1	0.3167	0.5
9	5	1	0.2333	1.25
10	5	1	0.15	1
11	5	1	0.15	1
12	5	1	0.15	0.75
13	5	1	0.1167	0.5
14	1	2	0	0.25
15	1	2	0	0
16	1	2	0	0
17	1	2	0	0
14	2	2	0	0.25
15	2	2	0	0.25
16	2	2	0	0
17	2	2	0	0.25
14	3	2	0	0.25
15	3	2	0	0.25
16	3	2	0	0.25
17	3	2	0	0
14	4	2	0	0.75
15	4	2	0	0.5
16	4	2	0	0.5
17	4	2	0	0.5
14	5	2	0	0.5
15	5	2	0	0.5
16	5	2	0	0.5
17	5	2	0
