# Supplementary material for: Vision and vocal communication guide three-dimensional spatial coordination of zebra finches during wind-tunnel flights
Source: Nat Ecol Evol. 2022 Jun 30;6(8):1221–30. doi: 10.1038/s41559-022-01800-4 (PMC9349042; doi:10.1038/s41559-022-01800-4)
Supplement: Source Data Extended Data Fig. 7 — Statistical source data [file 41559_2022_1800_MOESM20_ESM.xlsx]

## Sheet: Sheet1
	horizontal							vertical							wind direction
t	0	42	84	125	167	209		0	42	84	125	167	209		0	42	84	125	167	209
Green	0	-1	-4	-8.9	-13.8	-25.73		0	7	-3	-15.1	-21.9	-26.3		0	-12.63	-32.78	-73.1	-97.04	-109.64
Green	0	-30.3	-55.3	-77.5	-119.4	-134.6		0	2.7	9.8	8	25	23.2		0	12.5	38.9	59.7	50	37.5
Green	0	25.259	47.709	65.119	94.079	107.549		0	-2.3	0	8.4	11.7	5.3		0	4.3	-1.5	-8.7	-13.1	-10.2
Green	0	-3	0.7	6.2	8.8	10.1		0	6	19.5	20.7	15.4	4.7		0	-0.4	-1.1	-3.9	-6	-0.4
Green	0	21.7	70	90.11	110.64	129.73		0	10.1	45.05	68.36	88.62	103.22		0	15.6	34	50.9	66.5	79.2
Green	0	28.1	55.3	79.7	129.9	159.12		0	5.6	17.1	27.5	26.1	14.8		0	65.24	117.1	172.62	210.62	252.22
Green	0	26.7	71.45	86.2	96.2	103.77		0	9.8	42.6	66.6	95.9	129.7		0	-12	-21.9	-32.28	-50.51	-73.43
Green	0	12.5	22.3	29	34.3	35.7		0	3.6	16.5	33	77.96	93.11		0	4.2	7.6	14.3	8.6	13.5
Green	0	67.05	94.01	117.41	139.31	184.11		0	21.6	42.8	69.7	84.88	93.07		0	-22.5	-35.3	-23.8	4.7	47.2
Green	0	21.22	50.21	57.64	61.72	66.77		0	12	53.7	81	99.1	113.15		0	2.85	13.9	20.557	43.06	36.28
Green	0	-29.3	-62.4	-96.4	-163.62	-194.5		0	32.45	74.35	118.78	182.9	201.42		0	11.99	35.96	63.49	83.01	105.31
Green	0	-27.934	-94.62	-126.96	-161.06	-195.06		0	-1.06	6.36	5.66	-4.43	-17.66		0	0.7	24.9	54.5	95.1	133.3
Green	0	15.2	33.9	37	42	44.2		0	10.69	49.01	67.279	78.944	85.12		0	13.95	23.08	25.51	31.66	32.32
Green	0	18.6	62.8	87	108	127.4		0	-5	2.5	14.5	30.6	53.6		0	13.2	16.4	30.6	43.4	40.1
Green	0	-32.2	-61.2	-93	-148.9	-154.1		0	-16.26	-24.04	-35.01	-69.28	-76.78		0	-2.4	5.59	13.89	30.73	39.92
Green	0	2.5	-11.5	-26	-46.74	-69.37		0	1	17.5	33	50.9	66		0	-60.6	-108.6	-143.9
Green	0	4.3	7.5	9.6	10.1	8.3		0	-8.84	-8.49	-2.83	41.46	64.624		0	12.8	27.5	37.9	40.7	40.2
Green	0	20.5	36.8	48.78	51.41	44.48		0	-0.7	3.5	15.5	51	73.7		0	12.9	26.8	27.8	27.4	28.6
Green	0	-15.1	-29.6	-50.4	-99.08	-124.92		0	3.8	10.7	25.86	76.82	92.86		0	7.31	14.01	14.75	20.42	16.41
Green	0	15.7	28.6	41.9	62.7	71.9		0	7.78	18.92	38.2	56.8	55.4		0	2	-5.3	2.1	-1	3.4
Green	0	-2.2	-5.2	-0.8	5	13.5		0	4.34	27.28	44.54	64.35	84.1		0	-0.58	2.93	17.05	43.096	76.16
Green	0	-9	-41.2	-61.2	-82.6	-106.4		0	-14.5	-13.79	-3.18	10.66	27.91		0	19.6	32.3	27.7	12.5	4.4
Green	0	14	33.7	53.9	96	117		0	-19.7	-36.8	-48.3	-59.8	-53.4		0	-10.6	-26	-77.5	-135.29	-193.68
Green	0	-16.79	-37.65	-62.228	-118.09	-149.21		0	-9.9	-10.79	-9.02	-2.3	-10.08		0	13.9	39.29	57.06	69.75	79.9
Green	0	-14.2	-34.7	-56.96	-108.25	-134.077		0	5.3	15.56	31.12	50.506	51.451		0	-2.63	-3.95	-11.84	-13.15	-15.78
Green	0	25.8	94.2	130.7	169.5	217.2		0	-9.2	-12.3	-8.2	3.5	23.8		0	5.2	1.3	-10.4	10.3	-1.3
Green	0	-30.55	-59.5	-98.93	-167.9	-203.65		0	12.692	28.95	49.89	59.03	53.03		0	15.1	42.9	79.4	119.8	151.3
Green	0	1.4	-2.6	-9.3	-27.4	-35.3		0	0.2	5.53	11.55	6.23	-6.7		0	15.5	49.1	69.8	99.6	129.3
Green	0	-26.79	-78.49	-101.79	-124.79	-149.99		0	-23.36	-57.06	-58.26	-51.96	-45.96		0	2.57	14.15	27.009	54.01	68.16
Green	0	5.1	13.2	23.5	54.7	72.3		0	4.24	17.32	40.13	101.38	125.78		0	16.66	15.38	16.66	24.352	16.66
Green	0	-14	-30.3	-46.6	-82.2	-100.5		0	-4.8	0	12.6	21.19	13.5		0	1.3	0	-14.3	-23.3	-27.24
Green	0	27.56	55.49	83.79	137.54	164.41		0	22.63	38.55	45.97	30.77	10.3		0	4	2.7	0	0	0
Green	0	25.6	82.6	108.7	131.17	153.62		0	-11.3	-17.3	-10.4	2.3	23.2		0	2.6	10.5	20.9	36.6	64
Green	0	18.8	41.6	67.4	117.1	142.9		0	7.8	20.2	36.7	74.1	84.9		0	11.6	29.7	68.4	99.4	125.2
Green	0	30.1	61.9	94.8	163	196.7		0	12	27.2	47.7	76.1	74		0	4.3	24.2	48.4	74	95.3
Green	0	-33.7	-70.2	-105.57	-190.315	-234.77		0	3.6	12.7	28.2	77.6	92.3		0	-38.1	-66.2	-83.4	-92.4	-103.5
Green	0	21.4	73.4	98	124.2	149.32		0	20.64	78.19	106.77	130.23	147.36		0	9.3	6.6	-5.4	-8.1	-13.4
Green	0	-10.47	-19.83	-25.62	-35.08	-56.41		0	-15.12	-48.31	-73.7	-92.78	-106.814		0	22.6	72.08	122.99	159.761	192.29
Green	0	24.7	64.8	82.8	99.9	117.53		0	20.8	65.7	77.2	81.26	76.69		0	51.9	115	173.07	225	271.975
Green	0	-15.8	-42.2	-53.4	-63.3	-74		0	-15.2	-21	-15	-14.9	-22.3		0	-1.4	-11.3	-19.8	-28.3	-36.8
Green	0	-0.3	-6	-5	-1.1	4.7		0	-8.19	-9.44	-1.89	7.02	14.11		0	2.6	1.3	3.91	5.21	-3.91
Green	0	6	13.4	20.8	35	42		0	21.6	37.51	44.94	43.9	33.53
Green	0	35	78.9	121.7	202.79	238.12		0	-5	-0.4	16.2	60.3	75.8
Green	0	12.9	46.3	68.5	92	119		0	1.41	18.25	35.65	55.01	71.01
Green	0	-16.1	-26.8	-36.1	-58.4	-62.9		0	6.7	14.3	16.1	-4	-8.9
Green	0	11.4	30.3	53.9	109	139.3		0	-7	-7.6	-5.1	11	28.6
Green	0	32.2	115.96	156.91	197.55	232.84		0	-1.27	7.56	21.73	45.363	67.1
Green	0	28.06	56.69	81.67	115.67	123.17		0	-13.188	-15.998	-12.068	17.682	38.452
Green	0	26.5	41	48.5	36	19		0	-8	-10.5	-11.5	6.5	22
Green	0	3.5	8.9	13.3	22	26.9		0	0.4	4	12.4	45	54.3
Green	0	21.22	66.14	76.34	77.14	69.34		0	-4.95	-38.56	-50.56	-56.26	-58.66
Green	0	-14.5	-68.4	-104.9	-145.06	-183.79		0	-8.14	0.84	19.647	45.47	65.96
Green	0	13.9	27.4	41.6	75.3	91.1		0	-10.1	-13.8	-10.7	-0.3	-2.8
Green	0	-21.44	-73.83	-105.58	-133.36	-164.77		0	-14.29	-21.83	-18.66	-21.04	-30.17
Green	0	14.3	23.5	29.4	28.6	28.2		0	9.5	25.8	47.2	96.07	112.34
Green	0	8.9	13.4	15.1	16.5	17.4		0	21.4	35.4	49.4	56.18	49.7
Green	0	35	68	101.5	174.45	206.953		0	15.5	30.5	49.5	98.5	109
Green	0	-30.2	-102.06	-134.2	-170.115	-208.55		0	0	28.35	35.91	36.54	32.13
Green	0	-15.2	-64.6	-98.3	-125.8	-155.5		0	-0.56	19.65	35.36	41.537	40.976
Green	0	31.5	92.09	117.91	135.31	147.099		0	-1.2	19.6	44.3	71.8	106.6
Lightblue	0	-2.2	0.7	8.3	22.2	28.2		0	-18.04	-29.21	-34.16	-52.54	-67.5		0	32.9	42.1	43.6	45.2	54.2
Lightblue	0	-29	-58.7	-88.1	-140.5	-164.4		0	-8.8	-11	-8.1	5	7.2		0	-12.11	-24.39	-26.47	-34.63	-43.44
Lightblue	0	-13.37	-52.57	-77.518	-104.58	-125.81		0	-10.24	-8.91	2.68	22.041	33.353		0	11.2	17.6	10.2	-13.3	-44.8
Lightblue	0	-6.5	-34.3	-52.5	-69.5	-90.7		0	-5	-3	4	12.86	27.82		0	-8.9	-2.7	2.7	8.5	15.9
Lightblue	0	6.46	14.26	15.37	11.23	0.98		0	-6.908	-35.638	-48.108	-54.318	-55.318		0	-0.4	-2.1	-2.6	0	-4.5
Lightblue	0	-14	-44.3	-63.1	-82.9	-102.1		0	1.13	-13.75	-26.38	-32.09	-32.34		0	4.8	14.8	23.2	39.7	45.1
Lightblue	0	28.04	51.82	73.24	117.03	137.01		0	22.79	39.69	50.99	52.29	50.19		0	-6.4	-14	-15.2	-15.2	-14
Lightblue	0	11.2	29.6	47.1	87.7	112.8		0	-12.2	-23.33	-31.47	-35.89	-36.77		0	-14.8	-43	-63.2	-79.4	-95.5
Lightblue	0	2.9	8.5	6.2	1.8	4.4		0	-18.04	-39.65	-58.36	-78.628	-96.45		0	7.9	3.9	5.3	11.9	19.8
Lightblue	0	9	17.9	29.9	50.2	62.8		0	-18.21	-27.93	-31.82	-30.58	-24.22		0	2.6	17.9	19.1	25.5	29.3
Lightblue	0	-20.15	-42.79	-65.81	-108.21	-130.81		0	-2.476	1.061	11.316	44.204	60.474		0	-15.5	-17.5	-32.8	-48.8	-65.9
Lightblue	0	-7.7	-21.9	-44.5	-95.1	-127.3		0	-2.1	-4.2	-1.8	10.6	19.8		0	-11.88	-18.48	-29.04	-22.44	-23.76
Lightblue	0	-31.5	-95	-128.46	-160.46	-193.46		0	10	18	11.5	-2.5	-22.46		0	1.27	7.62	6.35	2.54	-1.27
Lightblue	0	9.2	18.7	27.6	43.1	52.3		0	4.95	13.08	17.33	4.24	-11.671		0	24.1	53.6	79	101.7	131.2
Lightblue	0	8.8	30.9	45.4	60.8	73.1		0	-10.4	-40.015	-50.41	-53.56	-51.99		0	37.8	53.4	86	131.6	160.2
Lightblue	0	-0.6	-1	-1.5	-4	-6.1		0	5.93	14.59	26.97	56.14	61.26		0	0	3.95	10.54	17.13	22.43
Lilac	0	14.9	32.9	53.1	94.1	113.3		0	4.77	13.76	26.67	63.28	83.533		0	-5.1	2.88	-1.13	1.63	4.64
Lilac	0	13.7	25.515	34.493	49.14	53.87		0	-6.77	-10.87	-11.81	-3.78	-0.47		0	-0.1	-5.3	-4.3	-8.7	-18.6
Lilac	0	-2.53	-7.58	-14.59	-30.582	-35.705		0	-5.61	-9.82	-9.26	-1.12	3.78		0	5.9	11.8	15	10.5	-3.7
Lilac	0	1.6	2.3	6.8	20.5	27.5		0	-14.73	-27.22	-38.17	-51.91	-55.41		0	8.3	20.4	23.4	35.3	44.2
Lilac	0	-1.99	-6.95	-12.5	-21.94	-32.85		0	-0.793	4.957	12.507	22.177	28.627		0	-3.8	-2.6	-10.1	-18.9	-25.3
Lilac	0	0	0	-1	-3.92	-6.08		0	-2.75	-0.75	3.75	-2.25	-9.75		0	0	-3.7	-6.2	-10	-10
Lilac	0	-14.49	-50.01	-68.47	-89.71	-111.14		0	0.79	9.326	18.058	29.57	41.67		0	-8.2	-12.3	-16.3	-17.7	-31.3
Lilac	0	-8.464	-29.846	-46.556	-65.266	-83.526		0	-3.11	0	4.68	12.48	22.5		0	-6.6	-10.5	-14.4	-23.7	-31.6
Lilac	0	-8.7	-19.4	-29.2	-45.5	-53.6		0	12.07	24.42	39.3	71.57	77.47		0	-10.6	-22.4	-35.6	-46.2	-51.4
Pink	0	5.6	2.8	-5.2	-12	-19.3		0	1.5	11.3	19.6	16.9	9.7		0	-1.447	1.447	5.788	1.447	1.447
Pink	0	22.3	75.3	102.9	133	160.5		0	-1.76	2.83	5.66	17.02	24.88		0	-3.4	-6.3	0.1	2	11.7
Pink	0	-0.6	-10.1	-18	-23.1	-24.3		0	-3.8	-5.4	-6.6	-7	-7.3		0	7.49	18.52	29.55	43.09	58.07
Pink	0	8.5	19	28	42.8	40		0	10	15.5	12.5	-18.56	-36.799		0	-19	-39.3	-64.3	-105.6	-147.2
Pink	0	14.2	34.37	50.12	85.81	103.19		0	3.6	10.7	15.1	19.5	13.3		0	0.77	-0.87	0.17	1.39	4.74
Pink	0	10.6	23.8	36.3	48.4	48.9		0	-9	-15	-15.5	-10.129	-6.59		0	-2.6	-3.9	-6.5	-14.4	-7.8
Pink	0	20.1	70.9	98.96	122.57	147.52		0	1.4	12.1	13	9	1.8		0	-1.32	-1.32	3.98	0	3.98
Orange	0	-4.1	-31.9	-54.9	-91	-129.1		0	-9.1	-14.8	-8.8	1.6	22.1		0	-10	-5	-1.2	13.8	33.9
