# Supplementary material for: Vision and vocal communication guide three-dimensional spatial coordination of zebra finches during wind-tunnel flights
Source: Nat Ecol Evol. 2022 Jun 30;6(8):1221–30. doi: 10.1038/s41559-022-01800-4 (PMC9349042; doi:10.1038/s41559-022-01800-4)
Supplement: Source Data Extended Data Fig. 8 — Statistical source data [file 41559_2022_1800_MOESM21_ESM.xlsx]

## Sheet: ED_Fig_8_a
all birds		flock mates		calling bird
horizontal	vertical	horizontal	vertical	horizontal	vertical
-50.38	-76.61	-297.6	179.8	-187.2	-141.7
-50.98	-76.5	-293.9	-13.61	-146.2	-309.8
-52.84	-72.33	-47.01	324.3	-155.4	-135.9
-52.98	-72.11	83.25	71.23	28.99	-167.4
-53.01	-70.24	6.158	53.34	-89.03	-202.7
-49.74	-69.86	46.13	-9.453	228	-94.12
-45.22	-69.07	-76.63	4.518	102	-72.18
-44.57	-69.44	-101.6	26.73	-295.8	-201
-44.29	-69.85	101.5	-58	13.5	-208
-43.35	-70.75	-39.44	-13.72	-334.4	-65.35
-43.01	-71.47	6.5	8.5	-137.4	-298.9
-42.74	-71.54	-245.5	10	170.4	-116
-47.92	-73.66	-258.5	327.5	-266.2	72
-50.51	-69.79	-279.5	90.32	-274.6	-90.87
-54.32	-32.61	-304.8	13	220.6	59.09
-55.43	7.964	-138.5	44.75	138	-52.08
-58.08	9.408	-313.8	-22.59	125.9	-10.78
-59.29	7.823	-46.34	-44.15	-316.3	-81.39
-62.98	1.141	-270	56.07	-246.5	-220.5
-82.56	-4.871	108.5	-42.43	-298.7	-217.2
-65.69	-9.009	-277.7	-28	198.9	-206.1
-63.56	-7.506	78.25	50.5	-232.7	-54.48
-51.38	-4.66	-299.2	53.5	-210.2	-165.7
-47.39	-7.223	14.06	-81.85	-315.6	-105.7
-45.1	2.642	12.53	-48.7	-223.6	-267.4
-27.72	-7.571	-268.4	89.15	-329	-88.52
-36.31	-7.318	-54.45	22.73	-366.2	-203
-35.12	6.426	-239.8	65.73	-179.1	-44.55
-26.15	8.146	-238.8	94.02	35.93	-0.282
-16.91	9.108	57	19.03	-364.4	-169.5
2.7	2.638	-156.3	-92.89	205.9	-21.79
12.68	3.029	-299.6	56.64	-280.3	-170.9
25.14	2.157	-125.3	-32.67	-190.8	-151.7
38.47	4.425	-304.3	12.92	-210.1	-261.1
64	2.242	-271.5	-26.17	176.6	48.98
65.52	-9.282	-28.16	-76.16	258.7	-50.34
57.7	-3.239	-53.8	-11.96	-148.7	-253.3
53.11	6.586	-143.2	-55.65	69.1	-28.92
32.86	9.626	-289.4	-93.74	265.3	-51.17
16.03	-3.728	-137.1	54.65	-34.11	77.81
-4.901	-6.015	-99.65	-339.8	-38.29	-6.024
-30.89	-5.86	-41.98	-109.1	-307.9	27.74
-67.04	-5.076	204.5	97.49	-232.8	-90.04
-97.55	3.375	227	199.2	92.9	5.853
-128.3	-1.388	-205.2	-31.16	30.37	-17.07
-155.1	-5.687	-347.2	56.59	-202.2	-24.59
-201.8	-6.488	-306.3	15.82
-224.2	2.784	-289	-65.5
-244.4	1.861	-398.6	204
-249.1	-4.555	-228.7	213
-263.9	1.763	355	87.64
-269.3	-6.166	-296	128
-268.2	6.404	-209.9	188.7
-262.8	-4.236	-349.5	105.9
-246.3	2.298	330.7	210
-236.4	-9.313	-349.6	74.34
-222.9	-4.482	290.5	234
-202.1	4.316	-383	78.5
-167.1	4.123	100.5	346.5
-146.5	-3.818	-308.6	257
-121.3	-4.386	152	181.1
-96.14	-2.387	47.37	176.9
-54.51	-2.094	-294.5	-20.5
-36.55	9.93	-266.2	111.2
-19.25	-1.67	-341.3	44.56
-3.474	-9.678	-396.9	35.06
15.05	2.023	-325.5	169.8
-3.59	5.9	-347.1	108.7
-6.554	1.912	124.2	191.5
-14.95	-8.347	-383.5	86.35
-37.97	-6.084	-381.2	43.38
-50.59	-7.112	-280.4	60.16
-64.27	2.484	-364.8	10.71
-79.57	9.588	-224.9	-116.8
-107.2	3.941	-352.8	70.73
-122.5	-71.2	58.79	36.85
-138.1	-75.74	-361.3	-184
-153.4	-78.99	-392.6	168
-170.5	-64.83	-264	228.4
-177.5	-64.4	272.1	209.6
-184.6	-61.55	78.96	-27.35
-190.2	-64.83	-361.6	101.8
-193.9	-74.46	-328.4	210.1
-192	-76.64	109.2	57.06
-187.1	-75.64	-427.1	17.29
-217.6	-95.31	414.9	115.6
-165.4	-96.98	61.44	-365
-159	-111.6	-360.7	119.4
-142.5	-111.1	-352.7	131.7
-130.9	-117.3	-298.5	137.9
-106.8	-108.9	379.1	128.4
-95.37	-103.2	-185.6	212.3
-86.13	-104.5	-211	283.7
-69.59	-96.57	-338	221
-33.37	-96	90.98	200.2
-16.96	-93.82	43.55	210.5
-2.181	-86.75	-164	187.4
12.54	-87.35	-218	126.5
36.94	-50.33	-59.87	89.46
43.51	-34.77	-266	154.7
51.76	-23.73	-139.1	250.4
57.99	-19.64	211.6	79.29
79.39	-30.16	-299	-4.5
87.46	-32.19	-132.5	73.5
95.7	-35.3	-244	276
93.97	-32.71	38.4	277.1
97.74	-31.27	-225.1	104.9
100.6	-39.03	-196.8	151.1
106.8	-46.05	-287.5	149
115.8	-49.01	-120.8	44.25
143.4	-41.76	-1.727	55.67
159.8	-31.49	114.7	-9.913
172.6	-17.62	139.4	71.37
186.1	-7.506	208.5	265.2
213.7	-4.66	-40.15	60.61
227.7	-7.223	127.7	157.3
236.8	2.642	314.6	37.43
242.8	-7.571	159.6	139.7
239.8	-7.318	-313.2	242.2
237.1	6.426	-224.1	187.7
238.9	8.146	-194.4	190.2
236.7	9.108	-298.3	61.7
226.8	2.638	-223.2	-12.1
216.9	3.029	-98.4	54.16
206.4	2.157	-358.8	-2.579
192.7	4.425	-359.4	188.8
158.7	-7.318	-338.5	-48.94
137.8	6.426	37.52	-50.9
115.6	8.146	-394	-8.595
88.89	9.108	-276.4	-140.4
42.53	2.638	-390.8	15.95
17.18	3.029	-334.6	-4.804
-9.525	2.157	-463.8	175.3
-28.88	4.425	-210.8	-170.5
-71.96	2.242	-456.7	46.49
-93.05	-9.282	13.42	57.73
-110.7	-3.239	-351	64.06
-131.2	6.586	-77.31	238.7
-159.1	9.626	-315.7	108.6
-172.4	-3.728	-401	26
-182.9	-6.015	-310	130
-193	-5.86	-369.8	64.3
-212.8	29.33	-267.4	14.57
-219.9	31.29	64.94	30.4
-221.3	33.41	-335.7	183
-222.8	39.76	-139.4	55.45
-220.8	43.8	-380.1	99.4
-216.3	29.88	182.3	45.34
-213.7	16.83	-396.5	-75
-211.3	8.146	62.5	-15
-201.1	9.108	-54.5	272
-194.7	2.638	3.11	60.03
-186.4	3.029	-359.2	10.65
-178.1	2.157	-423.2	-56.68
-164.3	4.425	210.3	-112
-152.5	2.242	-93.05	68.7
-140.3	-9.282	-316.1	59.44
-127	-3.239	-289.3	-23.95
-93.22	6.586	-443.9	-37.07
-79.39	9.626	115.8	137.8
-62.71	-3.728	13.09	-30.26
-44.45	-6.015	-330.5	-77.03
-6.361	-5.86	-266.9	-162.6
10.44	-0.873	19.54	14.79
25.52	-14.5	-283.8	115.4
37.02	-19.41	-139.4	-60.14
54.32	-20.3	-309.8	24.55
50.88	-12.45	-295.9	99.01
36.86	2.157	-308.4	-51.41
34.19	4.425	-259	111.8
18.53	2.242	-85.75	288.8
13.16	-9.282	-225.7	7.244
4.385	-3.239	-253.5	-46.95
-11.41	6.586	124.5	124.8
-51.88	9.626	-276.1	213.7
-82.82	-3.728	249.1	-6.391
-108.1	-6.015	-345.5	-115.3
-137	-5.86	-347.2	-76.01
-193.1	-5.076	122.4	-225.6
-220.8	3.375	154.9	127.8
-244	-1.388	-358.7	-135.3
-278.5	-5.687	-59.07	102.3
-282.8	-6.488	-326.9	-123.6
-290.1	-39.1	-169.1	-110.2
-293.1	-54.99	-404.4	-79.63
-298	-70.65	-449.5	-220
-321.5	-96.82	-381	104
-320.5	-97.76	-434	-110
-322.4	-101.6	-361.4	159.8
-322.6	-103.9	74.5	-270
-323.7	-129.4	-361.9	70.25
-319.1	-142.8	-390.9	-101.6
-310.4	-153.6	213.1	-275.9
-298.8	-161.7	203.9	-379
-265.4	-166.2	-459	-60.5
-247	-164.2	53.05	-387.1
-228.6	-154.6	-368.5	107
-209.3	-141.6	-362.1	206
-169.4	-139.5	298	60.86
-149.5	-150.3	-387.9	166.1
-127.6	-168.9	157	-401.1
-107.8	-180.9	-403.6	-67.94
-64.78	-183.5	-413.3	100.3
-44.56	-174.7	147.7	-381.7
-26.41	-158.6	-372.4	169.2
-5.714	-135.5	-354.6	-6.054
35.72	-112.3	-406	-125.5
54.97	-111.9	-412.9	-89.4
75.74	-119.2	74.45	-377.7
98.7	-135.8	-417.8	-40.97
126.6	-134.4	-377.8	94.3
127.9	-138.8	-384.4	148.5
116.3	-128.9	-40.13	97.67
116.3	-136	-302.7	-240.5
110.2	-161	-315	-102.2
98.04	-163.6	-419.9	158.5
83.28	-163.8	-282.6	128.8
63.89	-158	-266.8	88.31
14.5	-133.8	227.2	73.69
-13.18	-114.8	-371.7	-161.5
-45.39	-95.03	-414.7	158.7
-75.68	-80.74	33	-304.5
-139.4	-75.54	-374.6	162.3
-169.1	-86.05	-414.3	-105.6
-194	-97.77	-413.3	66.95
-222.1	-108	-393.5	-151.7
-262.3	-106.8	46.8	-390.8
-274.5	-96.14	-369.4	-18.36
-281.9	-89.76	-428.3	-227.6
-284.6	-94.38	-413	149.4
-287.5	-96.37
-282.4	-106.4
-276.8	-123.6
-268.5	-131.7
-246.8	-137.7
-235.7	-131.2
-225.2	-120.1
-213.7	-117.8
-192.3	-138.1
-179.1	-156.4
-169.8	-169.6
-156.5	-176.2
-146.4	-172.8
-147.1	-160.5
-152.4	-146
-155.4	-140.2
-167.3	-128.8
-172.1	-136.5
-176.5	-144.1
-181.2	-145.2
-190.2	-131.7
-194.1	-115.3
-198.4	-94.43
-201.7	-69.15
-208.4	-30.36
-211.5	-12.05
-216.5	-6.015
-220.2	-5.86
-228.8	-5.076
-232.7	3.375
-236.3	-1.388
-237.1	-5.687
-240.5	-6.488
-237.1	2.784
-238.6	1.861
-240.5	-4.555
-242.2	1.763
-238.3	-6.166
-233.8	6.404
-230	13.92
-224.4	-1.388
-219.5	-5.687
-211.4	-6.488
-197.4	2.784
-167.6	1.861
-140.7	-4.555
-114.9	1.763
-94.12	-6.166
-43	6.404
-19.43	-4.236
11.8	2.298
37.95	-9.313
76.93	-4.482
93.95	-43.92
102.5	-27.87
105.7	-11.54
120.3	2.784
124.5	1.861
129.4	-4.555
134.7	1.763
134.7	-6.166
128.4	6.404
117.6	-4.236
100.4	2.298
70.71	-9.313
54.57	-4.482
43.9	4.316
28.58	-59.13
-13.83	-77.3
-34.95	-75.7
-58.89	-73.92
-80.49	-66.71
-125.8	-72.86
-147.7	-84.92
-170.5	-98.87
-187.1	-117.9
-210.4	-118.9
-226.4	-105.4
-235.4	-103.2
-244.3	-106.6
-251.9	-134.2
-285.5	-140.4
-274.2	-156.9
-277.5	-162.1
-284.7	-155.7
-286.9	-157.9
-285.8	-168.8
-283.3	-188.9
-286.5	-205.2
-282.6	-210
-279.3	-216.1
-279.2	-215.5
-267.2	-247.4
-266.6	-256
-258.3	-259.7
-249.3	-261.9
-221.5	-264.1
-205.2	-258
-188.3	-247.2
-173.9	-232.6
-139.4	-226.4
-120.8	-236.1
-105.3	-247.7
-88.93	-256.3
-58.74	-252.6
-48.54	-244.6
-37.27	-239.8
-32.4	-224.4
-32.65	-185.2
-36.43	-155.7
-37.63	-146.3
-37.39	-144.5
-39.27	-153.7
-45.57	-153.1
-52.97	-147.8
-66.48	-136
-93.28	-86.5
-100.5	-73.4
-113.4	-56.3
-125.7	-48.81
-146.5	-56.07
-158.3	-51.52
-167.5	-38.47
-182.4	-10.62
-193.4	26.81
-200.4	48.43
-206.6	53.03
-214.4	57.8
-245.4	43.03
-254	33.78
-257.6	31.35
-261.7	25.01
-262.5	1.763
-264.6	-6.166
-262.2	6.404
-260.3	-4.236
-254.1	2.298
-254.1	-9.313
-248.4	-4.482
-242.2	4.316
-220.5	4.123
-208.2	-3.818
-195.6	-81.5
-180.4	-67.17
-146.4	-41.63
-131.3	-43.12
-111.8	-49.97
-92.74	-64.42
-49.32	-84.92
-28.32	-88.88
-5.181	-80.4
15.38	-69.51
41.73	-48.17
59.05	-15.09
74.46	-10.37
88.59	-0.167
118.8	-17.96
133.6	-33.91
147.3	-45.9
160.4	-50.01
182.4	-39.07
189.7	-31.88
184.6	-12.33
188	-6.166
200.6	6.404
233.1	-4.236
195.2	2.298
189.2	-9.313
156.4	-4.482
133.6	4.316
106.4	4.123
90.55	-3.818
41.81	-4.386
-3.357	2.298
-32.64	-9.313
-57.79	-4.482
-115.6	4.316
-149.9	4.123
-184.4	-3.818
-216.6	-4.386
-263.3	-2.387
-276.7	-2.094
-290.8	9.93
-303.7	-100.2
-321	-126
-315.2	-132.8
-329.6	-126.7
-334.1	-122.2
-338	-138.6
-335.5	-160.8
-335	-174.1
-334.1	-179
-330.4	-190.1
-328.4	-189.3
-333.6	-173.9
-332.9	-174.3
-319.8	-180.9
-298.2	-170.5
-270.9	-157.3
-237.5	-140.8
-161.2	-115
-117.3	-116
-75.07	-124.3
-33.4	-139.6
48.68	-169.2
92.78	-174.1
132.8	-175.5
168	-171.1
222.7	-151
241.6	-134.5
254.7	-114.8
260.4	-97.95
249.9	-59.21
249.7	-56.29
249.8	-58.54
250.5	-73.96
235.4	-66.57
221.8	-63.18
205.8	-35.53
184.6	-9.313
139.6	-4.482
99.24	4.316
75.88	4.123
48.94	-3.818
-2.734	-4.386
-32.44	-2.387
-64.17	-2.094
-93.98	9.93
-146.9	-1.67
-188.2	103.4
-227.9	97.83
-245.4	93.06
-300.2	56.53
-324	41.45
-339.1	31.92
-347.5	24.22
-364.2	-13.31
-363.9	-36.22
-373.6	-35.37
-375.9	-37.57
-381.3	-36.94
-387.3	-52.79
-390.3	-67.09
-391.9	-76.55
-399.5	-99.11
-397.1	-96.73
-390.2	-97.97
-388	-114.9
-374.5	-138.9
-380.4	-144.4
-375.3	-139
-373.3	-146.7
-362.5	-164
-364.4	-187.6
-360.9	-183.9
-360.5	-180.3
-359.5	-177.3
-364.4	-198.4
-359.5	-205.4
-347.2	-200.4
-311.9	-187.1
-275.3	-166.4
-236.2	-147.7
-185.9	-116
-104.8	-121.1
-33.32	-135.4
-0.433	-156.5
45.31	-169.2
112.6	-167.4
173.5	-172
203.2	-159
228.4	-148.1
251.7	-128.7
267.1	-82.46
264.8	-53.82
242.2	-39.17
229.3	-4.482
235.4	4.316
228.3	4.123
221.8	-3.818
191.7	-4.386
160.1	-2.387
123.9	-2.094
92.09	9.93
16.65	-1.67
-22.42	-9.678
-68.92	123.5
-96.99	144.5
-165.5	183.7
-224.1	198.8
-252.4	188.8
-282.8	185.3
-324.9	163
-340.7	145.3
-356	126.1
-371.2	114.4
-401	79.17
-419.3	59.71
-424.9	35.89
-429.6	28.74
-422.5	4.123
-418.5	-3.818
-407.4	-4.386
-402.6	-2.387
-378	-2.094
-355.8	9.93
-325.6	-1.67
-300.8	-9.678
-235.9	2.023
-195.7	-229
-156.3	-242.1
-113.2	-253.7
-34.79	-245.5
4.245	-235.6
39.77	-221.5
75.74	-199.8
140.5	-189.7
172.7	-197.7
203.8	-214.6
237.4	-238.8
265.2	-254.8
266.8	-249.2
255.3	-236.2
245.7	-225.6
204.6	-188.8
195.1	-188
160.7	-176.2
134.9	-182.3
76.76	-184.8
42.08	-178.5
8.105	-166.2
-31.04	-149.5
-110.1	-109.9
-154.4	-102.7
-194.8	-103.9
-242.1	-116.9
-310.8	-138.9
-322.3	-124.9
-334.7	-114.8
-343.3	-109.4
-360.3	-125.6
-367.2	-143.3
-370.6	-151.6
-368.1	-153.5
-365.1	-150.5
-363.3	-159.9
-359.3	-173.9
-354.3	-183.4
-342.4	-188.1
-336.5	-184.2
-330.8	-175.2
-326.2	-180.5
-315.2	-207
-307.2	-225.9
-299.8	-242.1
-288.6	-249.3
-271.4	-248.6
-264.4	-239.9
-259.2	-228.4
-255.1	-216
-250.5	-166
-249.2	-138.1
-247.3	-114.4
-245.1	-100.7
-243.3	-92.16
-242.9	-98.79
-243	-105.6
-243	-104.7
-243.8	-77.11
-244.4	-63.95
-244.4	-32.44
-244.5	-0.754
-245.4	32.03
-246	38.23
-247.2	39.59
-249.1	34.23
-250.1	13.93
-250.1	15.84
-248.5	24.71
-246.2	37.51
-242.7	38.65
-242.4	26.48
-240.4	10.81
-236.6	-10.12
-227.1	-38.46
-221.7	-41.87
-217	-41.44
-213.3	-32.73
-205.3	-36.29
-202	-52.28
-196.7	-69.91
-190.8	-81.5
-175.5	-87.7
-171.5	-79.4
-173.9	-65.13
-173.4	-59.86
-173	-69.01
-171.6	-85.42
-170.2	-106
-173.2	-112.8
-186.1	-119.2
-193.6	-106.7
-201	-89.19
-229.3	-37.46
-236.1	-41.28
-247.2	-45.02
-260.4	-49.08
-270.3	-58.79
-290.4	-88.5
-308.5	-90.88
-317.4	-80.49
-331.2	-57.41
-341.2	-47.72
-348.6	-51.35
-350.5	-70.93
-377.2	-76.88
-361.5	-100.4
-367.7	-95.6
-369.2	-102.8
-395.5	-130.1
-417.4	-140.8
-428.2	-147.1
-438.6	-141.9
-451.9	-157.1
-465.1	-157.7
-486	-175.9
-485.7	-170.1
-505	-199.8
-485.3	-213.9
-487.6	-229.3
-479.8	-245.6
-445.6	-245.4
-416.1	-311.9
-376.6	-320.6
-344.8	-341.8
-309.5	-359.4
-205.7	-362
-147.7	-347.7
-100.6	-331.4
-53.63	-341.2
34.13	-368.9
99.32	-414.5
135	-396.1
167.4	-383.1
201.7	-353.2
200.9	-329.4
205.1	-317.2
181.7	-281
141	-245.6
105.1	-230.3
76.53	-225.7
45.18	-211.3
-26.01	-174.3
-78.55	-146.8
-110.6	-112.5
-161.2	-84.01
-237.4	-51.45
-296.7	-50.65
-315	-64.32
-329.6	-53.34
-361	-36.09
-369.6	-21.33
-376.2	-12.67
-382.1	-10.64
-385.2	-13.72
-380.4	-4.386
-374.7	-2.387
-374.8	-2.094
-359.2	9.93
-352.9	-1.67
-348.7	-9.678
-345	2.023
-338.9	5.9
-336.7	-27.29
-310.6	-57.32
-326.7	-56.57
-325.8	-53.46
-325.7	-45.74
-326.9	-53.95
-327.3	-62.19
-326	-93.67
-324.8	-104
-323.6	-108.2
-321.5	-102.5
-321.6	-84.23
-319.6	-71.64
-318.6	-69.02
-316.4	-71.53
-312.4	-92.92
-308.7	-108.9
-306.5	-119.5
-304.5	-118.9
-307.8	-100.3
-310.7	-87.15
-313.8	-78.03
-317.6	-70.75
-293.5	-106.9
-326	-103.2
-333.9	-109
-333.3	-116.7
-319.4	-123.6
-309.1	-121.7
-297.1	-114.8
-283.2	-113.7
-257.8	-133.4
-241.7	-147.2
-220.7	-154.5
-195.7	-156.4
-137.9	-135.6
-113	-120.3
-90.34	-94.51
-66.29	-68.53
-12.66	-35.61
14.23	-30.5
41.38	-32.12
70.4	-41.65
122.2	-44.48
144.9	-37.83
159.4	-21.35
168.5	-2.094
176.4	9.93
181.5	-1.67
176.3	-9.678
179.1	2.023
188.1	5.9
187.6	1.912
182.3	-8.347
172	-6.084
144.7	-7.112
116.4	2.484
93.21	9.588
69.96	3.941
19.03	-29.91
-5.465	-54.35
-32.21	-71.75
-59.17	-76.06
-113	-67.26
-139.6	-73.22
-168.9	-79.45
-195.7	-79.4
-246.5	-69.11
-264.1	-77.98
-300.4	-87.61
-320.2	-105.7
-337	-113.1
-341.9	-112
-347.6	-126.8
-344.9	-139.1
-340.7	-157.3
-336.9	-164.7
-333.1	-170.5
-328.9	-185.1
-306.8	-225
-298.5	-249.4
-261.5	-242
-253.8	-254.4
-183.8	-247.6
-179.4	-249.2
-124.9	-212.7
-97.89	-209.6
-45.28	-233.4
-31.61	-243.4
16.27	-248.8
41.25	-250.2
91.67	-232.6
108.3	-214.5
116.1	-179.5
118.9	-157.5
129.4	-145.1
124.3	-139.8
126.1	-144
128.1	-158.5
116	-161.9
103.9	-155.2
85.92	-140.5
68.66	-119.3
30.28	-109.7
11.57	-113.7
-8.267	-122.9
-32.13	-142.5
-82.92	-161.8
-111	-152.9
-127.3	-148.6
-151.4	-123.7
-199.7	-99.91
-228.6	-90.11
-248.4	-104.2
-279.4	-116.2
-288.5	-134
-318	-121.1
-302.7	-125.1
-306	-135.5
-303.5	-160.2
-304.6	-171.2
-302.8	-170.8
-302.6	-172.1
-303.4	-178.2
-303.6	-197.2
-298.1	-204
-293.9	-212.9
-277.5	-206.7
-267.4	-198.7
-255.9	-195.9
-243.9	-201
-215.5	-229.3
-204.7	-239.4
-183.2	-239.4
-156.2	-227.7
-105.8	-209.2
-72.86	-184
-42.61	-178.1
-12.9	-179.9
46.1	-214.4
80.37	-224.9
114.8	-230
146.1	-229.8
195.2	-201.5
219.4	-198.4
245.5	-210
269.5	-220.9
311.5	-236.8
322.4	-233.7
327.7	-228.6
330.5	-228.6
324.4	-214.2
323.5	-216.8
321.5	-227.9
313.4	-229.4
286.2	-217.2
266.1	-207.9
243.6	-191.7
219.3	-177.3
161.9	-122.4
134	-115.7
102.2	-102
72.39	-104
14.04	-130
-15.08	-157.2
-47.34	-172.2
-81.35	-185.2
-146.3	-179.1
-177.7	-184
-219.7	-210.8
-236.8	-178.5
-280.6	-172.6
-300.9	-158.1
-317.6	-161.1
-332.9	-171.9
-343.8	-166.1
-348.7	-166
-350.2	-149.9
-349.5	-150.5
-346.6	-167.2
-345	-175.2
-347.9	-170.6
-346.9	-176.7
-341.3	-194.6
-337.7	-206.6
-333.8	-215.1
-326.4	-216.1
-304.8	-248.9
-311.1	-262.9
-294.1	-272.1
-274.3	-274.6
-232.3	-244.7
-219	-230.1
-180.9	-225
-152	-225.9
-97.35	-261
-66.89	-281.4
-34.96	-300.5
6.019	-312.5
87.57	-310.5
128	-304.9
139.7	-289.8
162	-275.1
196	-247.7
213.7	-248
231.7	-261.9
244.1	-267.9
249.8	-265.8
244.5	-257.2
234.1	-240
222.9	-222.3
190	-188.9
171.3	-177
154.2	-183.6
132.7	-186
82.12	-172
52.55	-157.1
20.39	-133.7
-18.79	-108.6
-91.16	-86.43
-131.1	-85.22
-165.3	-92.16
-201.3	-107.7
-275.5	-129.9
-309.4	-120.5
-334.8	-123.2
-355.1	-134.6
-369	-132
-372.2	-135.4
-374.4	-150.5
-373.9	-166.2
-368.3	-184.1
-364.2	-191.6
-360.8	-197.2
-358.5	-217.9
-345.6	-247.1
-337.2	-262.6
-326.1	-273.9
-318.1	-279.9
-288.8	-307.4
-272.1	-321.5
-238.3	-320.7
-199	-314.9
-119	-313
-67.17	-331.4
-14.28	-346.3
33.9	-348.6
123.2	-346.2
168.7	-345
195.3	-315
215.4	-298.8
258	-286.7
278.7	-288.4
287	-285.2
290.5	-279.1
280.1	-256.6
268.8	-238.2
249	-211.8
222.9	-181.4
158	-129.8
125	-108.8
94.05	-104.9
60.4	-103.7
-11.91	-117.4
-42.84	-142.3
-75.32	-157.9
-111.4	-163.9
-189.1	-155.9
-236.3	-146.9
-271	-141.3
-298.8	-130
-351.8	-144.1
-360.1	-135.8
-366	-129.7
-369.9	-132.7
-370.2	-149.2
-365.6	-144.1
-363.2	-130.5
-365.1	-118.9
-362.2	-92.51
-360.9	-90.06
-361	-98.86
-362.3	-118.7
-358.8	-139.1
-356.8	-138.5
-351.9	-133.3
-349.4	-120.5
-340.3	-119.6
-330.9	-121.2
-331.4	-143.7
-323.1	-164.5
-307.9	-186.8
-303.7	-187
-303.6	-183
-303.5	-172.6
-310.9	-139.4
-314.1	-119.8
-316.4	-102.8
-319.6	-97.58
-327	-114.2
-326.2	-122
-322.3	-126.2
-317.1	-124.7
-311.2	-104.9
-309.3	-86.63
-308.9	-61.24
-305.9	-35.07
-299	-8.347
-296.4	-6.084
-296.9	-7.112
-292.9	2.484
-280.5	9.588
-269.4	3.941
-256.3	-51.32
-243.1	-41.04
-211	-7.112
-190.3	2.484
-153.9	9.588
-127.9	3.941
-85.93	50.24
-61.99	39.02
-34.56	17.72
18.6	-12.46
34.04	2.484
49.26	9.588
57.34	3.941
80.41	22.82
92.03	15.69
102.6	3.941
114.8	-15.5
129.6	-54.24
131.6	-66.2
124.4	-60.95
117.8	-57.21
95.4	-50.55
82.92	-57.28
74.15	-71.47
57.45	-81.08
12.44	-86.28
-9.453	-86.1
-45.87	-72.17
-74.28	-68.23
-129.8	-78.25
-162	-93.16
-193.7	-118.7
-221.8	-145.4
-269	-167.2
-275.2	-168
-286.7	-159.2
-289	-155.6
-298.9	-178.8
-303	-199.4
-304.6	-209.8
-302.6	-221.9
-290.3	-241.7
-283.8	-240.5
-273.1	-248.5
-260	-266.7
-232	-286
-216.3	-288.1
-196.4	-285.1
-180.2	-276.7
-143.4	-293.8
-121.1	-297
-96.69	-306.8
-74.79	-305.8
-22.84	-286.4
6.586	-270.7
35.27	-248.5
64.7	-221.6
125.6	-208.6
158	-209.4
190.4	-219.3
219.9	-230.1
266.9	-232.9
282	-226.8
296.6	-228
302.7	-213.3
292.3	-202.5
287.8	-181.5
282.6	-174.6
275.2	-175.7
252.8	-182.1
233	-198.8
208.3	-191.9
155	-176.6
82.16	-156.8
44.67	-163.2
30.22	-171.9
-26.05	-192.9
-79.81	-199.3
-129.3	-192.2
-171.8	-200.7
-213.5	-224.7
-253.1	-209.9
-258.1	-211.3
-279.7	-197.6
-316.7	-196.4
-331.8	-174.4
-330.1	-151.5
-331.4	-140.4
-332.3	-139.1
-337.5	-155.3
-331.8	-156.3
-328.8	-161.8
-324.7	-159.7
-320.5	-152.8
-317.8	-155
-313.9	-169.4
-311.6	-185.1
-300.7	-198.1
-295.6	-196.8
-290.1	-195.4
-285.7	-208.9
-272.4	-244.3
-262.7	-251.8
-250.7	-260.1
-238.6	-259
-185.2	-231.3
-194.6	-239
-182.6	-242.2
-167.8	-252.8
-139.6	-280.5
-123.1	-292.1
-105.5	-280.1
-93.79	-279.3
-76.76	-251.9
-77.05	-216.1
-76.01	-197.8
-78.32	-178.7
-81.08	-176.5
-81.85	-191.6
-88.16	-191.7
-95.71	-185.3
-120	-153.1
-131.6	-132.2
-147.6	-97.72
-162.1	-77.24
-197.4	-57.19
-214.6	-59.17
-232.8	-67.91
-249.8	-80.88
-281.7	-119.4
-283	-133.2
-283.6	-133.8
-288.7	-137.3
-283.9	-157.6
-284.8	-171.5
-280.7	-177.9
-277.7	-185.8
-267.4	-182.7
-260.7	-183.9
-254.5	-192.4
-249	-217.6
-217.9	-237.5
-198.4	-239.9
-175.6	-240
-151.6	-235.8
-94	-216.3
-66.57	-218.2
-35.47	-224.6
-3.63	-237.9
64.91	-252.6
103.1	-243.4
138.7	-231.1
168.2	-207.9
233	-205.3
273	-222.9
307.1	-229.6
332.7	-223.8
351.6	-217.3
353.9	-215.8
358.8	-219.1
367.9	-230.8
354.5	-248.8
353.9	-246.6
337.2	-250.6
317.3	-251.8
271.5	-259.3
244.6	-234
211.9	-206.2
189.3	-205.6
131.8	-200.7
105.5	-201.7
73.99	-198.8
40.94	-196.1
-30.02	-176
-65.06	-183.4
-99.98	-174.3
-134.3	-196
-203.9	-223.6
-251.9	-229.7
-259.2	-233.8
-288.7	-239.1
-326.8	-259.7
-336.1	-267.2
-362	-274.2
-371.9	-276.3
-376.2	-269.3
-376.2	-283.4
-381.1	-302.5
-376.2	-317.4
-352.8	-330.1
-334.4	-326.6
-311.1	-317.4
-277.5	-307.5
-234.4	-292.5
-209.7	-294.5
-181.9	-302.8
-165.6	-304.9
-114.6	-346.4
-73.38	-368.5
-38.46	-372.6
-0.726	-362.6
90.5	-323.6
142.6	-288.4
179.6	-285.1
212.3	-295
260.6	-320.3
285.8	-332.1
300.3	-327.9
303.4	-309.7
284.8	-260.2
264.5	-221.4
243.4	-200.7
220	-185.1
174.9	-185.8
153.1	-194.2
130.3	-223.2
108.3	-253.8
46.51	-295.7
9.456	-297.2
-26.97	-290.2
-69.13	-279.9
-137.5	-262.6
-174	-266.5
-281.8	264.4
-283.2	278.5
-256.9	327.5
-228	339.3
-222.2	335.1
-187.4	346.6
-217.8	351.5
-185.9	350.3
-213.7	345.6
-193.9	345.1
-184.6	338
-183	333.6
-190.1	315.2
-225.5	328.3
-232.7	294.4
-198.1	307.6
-207.4	294
-253.4	282.6
-229.1	274.4
-242.5	256.3
-248.2	253.7
-253.9	245.9
-298.8	228
-291	228.4
-331.9	230.6
-305.5	235.5
-328.1	209.2
-332.2	212.6
-339.1	201
-345.6	192.8
-353.5	181.8
-353.5	178.5
-349.6	181.8
-356	170.4
-345.6	173.9
-361.7	157
-339.5	168.5
-338.9	166.9
-335.3	164.9
-332.1	166.5
-348.1	152.1
-329.2	163.6
-345.4	146.6
-326.8	162.1
-320.9	167
-318.5	190.1
-314.5	173.6
-309.5	182.9
-322.6	166.7
-305.5	187.4
-304.5	207.6
-296.5	226.5
-279.5	253.8
-261.7	284.6
-240.9	333.3
-243	308.1
-226.4	316.5
-215.5	322.8
-196.4	310
-204	295.4
-210	302.1
-200.7	303.8
-150.2	329.8
-171.2	332.4
-168.8	330.2
-166.6	324.4
-166.4	317.1
-167.1	311.6
-167.8	307.4
-169	299
-171.1	280.3
-172.1	266.2
-168.2	262.8
-165.3	250.7
-161.1	235
-161.4	231.9
-163.3	231.8
-166.1	243.1
-166.3	279.7
-154.1	304.4
-164.4	317.3
-161.1	340.9
-155	364.6
-153.2	363.6
-152.2	353.3
-150.5	347.1
-146.4	337.1
-145.1	336.7
-144.6	336.5
-145.4	336.1
-144.8	337.2
-141	337.7
-135.5	336.6
-129.3	335.1
-115.5	328.2
-109.4	324.2
-103.8	317.6
-99.1	310.1
-92.32	280.6
-90.84	260.5
-80.12	248.8
-75.11	230.8
-65.92	205.5
-62.11	189.6
-58.47	177.5
-55.49	161.8
-57.12	128.3
-55.02	101
-52.3	76.17
-52.91	47.75
-40.72	-0.531
-36.57	-20.38
-32.49	-36.24
-29.23	-43.39
-22.7	-73.04
-19.52	-94.26
-17.17	-117.6
-13.94	-140.5
-10.16	-180.4
-8.995	-198.1
-9.836	-207.7
-9.3	-221.6
-8.163	-268.6
-0.835	-288.6
4.53	-306
10.76	-313.4
24.99	-334.4
27.52	-343.7
29.69	-355.4
33.44	-358.8
39.76	-365.8
33.5	-360.8
34.88	-363.8
51.56	-386.2
37.83	-364.1
36.63	-360.7
39.83	-361.2
35.85	-364.2
33.68	-366.6
35.62	-364.4
36.07	-362.5
34.64	-363.2
34.52	-365
35.04	-364.3
34.81	-363.2
33.95	-363.7
31.92	-364.2
33.55	-364.9
37.18	-362.4
37.34	-361.7
32.32	-364
36.42	-362
35.32	-361.3
33.64	-359.9
30.91	-362.3
34.45	-360.2
26.88	-362.1
28.79	-362
18.95	-365.2
24.74	-364.7
21.91	-362.4
23.55	-361.1
22.91	-350.1
28.34	-325.9
43.08	-292.5
54.46	-255.3
74.71	-173.5
87.19	-101.1
94.06	-39.21
101.7	4.562
111.5	103.1
115.5	160.3
117	191.8
121.6	212.9
122.3	230.6
123.6	234.7
125	231.8
122.6	230.7
89.44	233.6
67.32	242.6
42.59	254.9
22.66	269.7
-21.08	283.3
-69.81	264.3
-104.8	255.4
-136	248.9
-193.4	251.7
-213	258.6
-229.8	265.9
-242.3	273.3
-258.8	285.6
-248.2	275.2
-254	267.7
-284.8	256.8
-284.4	253.5
-268.7	246.9
-263	245.6
-259.5	238.1
-253	200.2
-248.8	180.9
-244.5	167.9
-238.6	154.7
-226.6	126.5
-220.4	105.5
-214.4	86.37
-212.5	78.59
-207.6	62.38
-207.5	62.03
-203.8	67.4
-201.4	77.62
-188.5	120.5
-179.6	152
-169.6	185.5
-160.7	227.5
-149.4	290.5
-145.5	312.4
-140.6	325.9
-129.1	333.7
-116	325.5
-111.1	310.4
-107.8	289.3
-103.9	273.9
-97.94	259.4
-96.42	255.5
-96.37	251.9
-95.87	242.1
-95.88	200.3
-101	177.9
-106.7	154.7
-104.4	134.6
-120.9	106.9
-132.2	102
-145.4	101.6
-159.8	105.7
-191.7	130.4
-201	160.8
-212.3	178.6
-221.9	212.2
-238.5	253.2
-247.8	265.7
-260.6	270.7
-270.7	268.2
-294.8	245.3
-302.5	236.9
-307.6	234.7
-299.8	245.3
-302.2	227.3
-307.7	205.4
-301.6	189.5
-295.2	175.6
-278.8	138.8
-270.6	122.3
-275	109.9
-273	103.3
-279.3	105.9
-285	107.3
-287	111.2
-292.7	111.9
-311.3	113.9
-326.4	103
-342.6	84.65
-359.7	64.48
-380.8	25.88
-391.6	13.84
-412.3	8.137
-419.6	10.84
-422.6	36.22
-420.4	56.63
-410	82.95
-400.9	110.7
-373.7	179.5
-354.7	217
-337.4	249.6
-316.5	277.8
-282.8	307.3
-252	312.1
-233.6	306.4
-219.3	292.7
-187.5	253.8
-172.3	243.4
-163	238.2
-153.6	242.9
-152	278.1
-155.9	296
-157.8	309.8
-162.1	315.7
-178.7	304.9
-179.6	290.4
-188.2	272.1
-187.9	263.2
-201.9	260
-208.8	250.9
-213.7	235.4
-220.6	209.6
-226.3	165.4
-219.7	155
-208.9	151
-194.4	142
-165.8	106.2
-153.8	84.02
-131	59.35
-103.8	36.91
-40.26	20.7
0.794	14.33
40.99	14.54
73.63	6.97
146.5	14.01
182.6	2.86
210.3	-7.452
214	-14.04
214.4	-12.01
199.2	1.172
179.9	19.79
174.1	24.79
120.4	70.33
86.55	86.81
41.38	96.61
7.312	94.5
-66.68	75.28
-108.7	79.47
-131.8	79.76
-168	89.75
-233.8	130.5
-266.4	158.3
-281.5	175.6
-297.4	189.9
-344.4	204.6
-344.9	218.6
-362.2	233.7
-334.6	226.7
-328.1	213.8
-323.7	209.8
-317.2	206.8
-310.5	202.8
-295.9	185.9
-295.5	168.3
-295.9	146.2
-302.3	120.5
-324.8	72.27
-348.2	52.88
-373.3	41.63
-400.8	33.11
-423.1	36.01
-456.1	22.64
-470.3	-0.499
-479.3	7.24
-486.9	-22.41
-484.5	-40.32
-451.2	-62.12
-482.7	-79.69
-386.5	-108.3
-369.2	-113.6
-300.8	-122.2
-254.9	-127
-168.4	-110.1
-121.1	-97.97
-83.57	-72.83
-54.91	-43.07
-1.194	16.06
28.72	90.61
32.69	142.8
30.05	161.4
22.7	239
18.48	265.5
13.99	284
-4.37	305.2
-6.364	291.1
-22.61	285
-43.16	264.3
-29.51	269.9
-101.3	259.9
-104.7	257.8
-152.4	224.9
-165.2	209.5
-222.7	138.6
-241.2	121.8
-278.1	111.7
-306.5	102.9
-367.6	64.62
-398.3	45.78
-413.5	31.06
-420.3	17.88
-425.9	4.44
-421.2	-28.02
-417.9	-52.19
-421.2	-82.09
-389.9	-110.5
-364.1	-120.4
-338.1	-130.3
-310.7	-134.5
-250.4	-134.6
-213.3	-128.5
-179	-113.2
-143.1	-95.33
-75.84	-42.66
-48.79	-9.644
-30.14	4.38
-18.78	34.31
-11.28	105.2
-21.68	184.2
-21.39	185.4
-26.76	210.9
-39.35	236.3
-51.24	235.4
-58.95	228.2
-67.5	212.7
-83.85	156.1
-84.79	131.1
-82.15	117.5
-88.02	108.4
-105.1	126.9
-119.2	148.4
-126.2	182.8
-133.1	222.1
-146.3	287.5
-152	311
-160.9	325.6
-166.2	333.9
-189.3	323.4
-197.3	307.5
-205.6	284.4
-215.1	253.6
-234	201.5
-241.3	179.9
-246.6	165.6
-250.2	156.6
-249.9	151.3
-249.7	146.3
-248.9	136.4
-249.9	118.4
-243.1	105.2
-238.1	105.4
-232.3	100.8
-228.3	88.19
-219	38.54
-217.9	11.4
-207.4	-24.15
-198.3	-52.49
-171.1	-121.1
-153.8	-161.3
-131.5	-202.9
-124.7	-226
-83.74	-231.2
-54.53	-233.9
-30.02	-234.6
-6.007	-231.6
41.14	-206.6
68	-181.4
94.07	-151.7
120.7	-116
174.8	-33.76
198.2	23.13
228	64.12
248.2	91.17
287	142.5
310.4	152
331.9	158.2
352.5	156.3
378.4	133.8
377.8	129.6
380.3	131.2
380.8	130.7
345.9	91.04
335.7	91.97
302.8	84.4
260.2	81.91
189.9	91.82
153.7	112.5
135.5	125.3
105.8	126.8
40	109.2
2.484	84
-41.46	61.24
-92.13	45.42
-189.2	20.63
-245.1	9.715
-292	6.765
-336.7	-10.8
-415	-34.29
-449.3	-50.81
-463.2	-58.66
-472	-49.67
-479.5	-54.55
-464.2	-39.06
-454	-24.95
-444.6	-10.14
-406	45.54
-380.9	93.04
-359	136.6
-342	177.8
-302.8	239.1
-286.5	259.3
-271.9	261.6
-275.8	258.7
-239.8	237.9
-232.6	242.8
-229	253.2
-233.8	271.4
-241.8	305.2
-245.9	313.3
-249.9	309.9
-255.3	299.8
-263.3	260.5
-269.3	237.9
-273	227.3
-277.4	226.9
-283.1	215.8
-294.3	203.6
-299	178.9
-304.1	149.5
-312.6	102.8
-317	89.51
-319.5	85.15
-326	74.05
-321.8	55.26
-319.9	31.91
-320.3	2.803
-318.7	-29.58
-306.6	-75.4
-301.4	-82.33
-291.4	-91.26
-283	-91.6
-266	-74.66
-257.6	-58.19
-247.5	-35.23
-238	-7.732
-217.6	65.53
-210.8	100.2
-204.1	143
-196.6	186.2
-183.5	254.4
-172.1	288.7
-163.7	309.4
-158.2	315.6
-147.2	305
-141.7	289.4
-138	269
-132.8	238.3
-118.5	180.5
-104.9	175.7
-89.76	156.6
-94.53	119.3
-111.8	66.9
-123.9	38.08
-139.2	14.82
-155.7	-1.703
-197.9	-36.07
-223.5	-47.9
-250.7	-57.41
-277.3	-60.17
-335	-69.12
-358.5	-66.3
-384.1	-56.6
-408.8	-35.21
-426	-2.789
-417.7	28.91
-419.6	52.74
-409.8	93.71
-415.3	151.7
-408.6	175.4
-395.1	187
-384.3	192.2
-366.9	182.7
-362.3	163.8
-355.4	136.4
-350.1	99.75
-341.1	38.91
-342.3	30.31
-331	20.3
-329	25.92
-304.7	1.192
-299.1	-18.13
-291.9	-44.7
-281.8	-64.44
-258.6	-74.93
-236.5	-87.23
-223.1	-86.88
-207.5	-108.5
-175.2	-150.3
-146.2	-175.7
-116.4	-192.1
-82.56	-204.1
-24.86	-212.6
7.85	-218.4
34.13	-233.6
56.75	-243
101.8	-267.2
110.2	-263.6
112	-258.8
103	-240.4
73.08	-200.1
43.57	-165
16.47	-127.7
-5.373	-102.5
-61.12	-37.09
-107.4	24.38
-146.3	57.29
-183.4	80.61
-260.8	93.44
-298.1	86.38
-319.6	73.26
-362.9	68.41
-402.7	77.9
-413.6	93.05
-413.1	102.9
-400.9	120
-413.1	148.6
-404.2	146.7
-411.5	168.6
-414.7	146.7
-390.1	127.3
-376.9	118.4
-342.7	112.3
-333.7	113.3
-292.9	134.9
-263.6	146.9
-222.9	163.5
-186.6	185.2
-113.3	245
-71.83	269.5
-59.51	276.6
-35.25	283.4
29.63	270.1
60.15	254.2
91.2	223.2
109.3	191.8
115.8	163
111.8	166.2
112.8	172.4
103.8	172.7
83.81	147.5
66.54	115.7
57.57	86.11
47.28	43.28
20.92	-26.23
1.048	-52.88
-21.42	-74.87
-42	-96.49
-91.83	-144.2
-108.3	-165.2
-129.9	-187.9
-147.1	-201.2
-170.6	-202.6
-182.4	-193.7
-193.8	-173.7
-203.8	-139.1
-221.6	-54.91
-230.5	-15.11
-232.7	46.12
-238.7	102.1
-256.4	197.9
-249.8	244.9
-256.7	277.6
-260.5	303.8
-279.1	348.5
-265	342.5
-264.6	333.1
-266.5	311.8
-266.2	248.9
-263.2	217.4
-261	190
-253.9	165.5
-246.8	125.6
-241.2	94.58
-236	52.69
-232.3	23.06
-202.9	-45.34
-190.1	-82.61
-172.3	-125
-156.1	-168.3
-127	-219.4
-110.4	-239.5
-99.94	-248.5
-89.23	-253.9
-70.71	-257.7
-66.17	-252
-64.07	-242.5
-62.98	-232.9
-57.49	-220.7
-55.48	-233.5
-55.85	-242.8
-55.37	-249.4
-60.3	-235
-63.34	-217.4
-66.92	-196.7
-70.3	-169.6
-80.61	-114.6
-86.05	-93.91
-91.08	-83.03
-96.04	-77.45
-73.08	-53.56
-112.4	-98.66
-116.8	-118.1
-117.9	-118.1
-115.3	-101.4
-113.3	-96.17
-110.8	-96.13
-105.2	-110.3
-93.03	-131
-86.99	-127.2
-75.98	-112.8
-61.78	-97.29
-34.1	-57.41
-17.17	-38.57
1.74	-27.67
27.7	-19.47
77.24	-6.114
100.9	4.897
126.3	10.07
150.2	10.46
189.3	12.49
203.3	7.111
206.4	-8.399
222.6	-28.38
213.3	-69.01
195.2	-76.59
209	-61.86
181.3	-66.15
117.3	-69.72
42.87	-43.49
7.216	-40.78
-2.986	-54.53
-95.45	-89.99
-135.4	-109.3
-176.4	-115.8
-228	-117.4
-320.5	-98.11
-364.4	-95.03
-393.9	-76.32
-396.3	-70.81
-413.1	-29.39
-414.4	9.598
-399.6	54.74
-409.4	70.15
-394.4	123.8
-400.6	144.8
-393.1	152.4
-394.7	160.1
-374.2	130.3
-358.7	122.7
-351.1	123.3
-353.9	136.3
-326.3	192.1
-327.5	213.2
-327.4	227.7
-326.5	231.9
-325.9	223.3
-326	207.5
-319.5	182
-323.6	159.3
-325.1	142.8
-327.6	144.9
-329.3	142.9
-331	135
-333	92.84
-334.9	57.03
-338.4	26.9
-335.2	0.513
-328.1	-22.02
[truncated: 41,929 more rows]

## Sheet: ED_Fig_8_b
all birds		flock mates		calling bird
wind dir.	vertical	wind dir.	vertical	wind dir.	vertical
66.02	-388.6	429.9	74.35	673.2	130.9
60.79	-339.7	676.7	351.2	532.7	-26.02
59.05	-282.2	52.63	-172.2	-306.9	198
55.56	-247.3	-129.6	173	969.3	-266.6
56.64	-208.5	-24.8	328.5	786.4	16.69
50.98	-174.5	-99.71	378.7	-386.7	-408.4
42.48	-149	154.3	-105.6	477.8	40.29
32.58	-132	223.5	310.7	759.9	337.4
15.59	-113.6	-259.5	581.1	-407.2	45.79
-1.395	-96.63	56.2	346.3	-387.9	276.1
-16.97	-83.89	3.083	196.5	-305.9	-41.04
-41.03	-66.91	474.5	-41.83	816.2	241.1
-59.43	-54.17	255.1	-141.5	510.7	-126.8
-72.17	-41.43	484.5	379.4	885.1	253.5
-75	-14.53	619.8	468.3	798.3	-24.29
-65.09	13.77	304.3	367.2	402.9	125.4
-43.86	56.24	729.5	358.2	-68	197.1
-12.72	81.72	177.3	562.3	930.4	-306.1
9.928	97.29	477.8	148	-353.3	-319
58.05	115.7	-260	433.2	880.4	-165
111.8	135.5	625.1	396.9	568.9	-269.2
169.9	153.9	-144.2	390.9	-339.4	187.1
304.3	141.2	543.3	282.6	-641.2	52.67
362.4	148.2	-27.02	551	-154.6	464.3
406.3	145.4	-30.97	343.3	-670.9	325.2
482.7	134.1	465.2	367.9	56.83	231.8
518.1	118.5	125.1	275.5	64.04	251.2
542.1	108.6	440.5	299.4	581	88.07
553.5	90.21	409.4	319.4	647.1	-19.93
562	87.38	-124.5	378.2	-208.4	399.6
577.5	88.79	460.4	143.3	-53.27	363.6
580.4	93.04	535.3	428.9	462.4	532.2
553.5	131.3	277.1	510.9
519.5	155.3	601.2	472.1
496.8	175.1	601.1	428.9
481.3	196.4	97.4	562
468.5	211.9	137.2	391.8
433.2	254.4	355.7	457.3
352.5	316.7	791.9	404.5
269	363.4	263.3	307.8
205.3	377.5	177.7	584.9
134.5	432.8	-292	-116.4
53.41	481	-300.4	-53.02
-4.581	517.8	484.6	249.2
-10.24	539.7	592.8	15.59
-12.36	551.7	544.5	-207.1
9.564	558.8	653.6	-166.8
39.27	577.2	427.7	-330.1
80.29	605.5	258.3	-239.9
114.9	614.7	-425.4	-416.8
160.9	625.3	429.7	-133
201.2	616.8	202	-463.7
250	612.5	476.1	-221.1
299.5	626	-337.7	-345.1
363.9	618.9	563.7	-93.86
432.5	617.5	-306.7	-263.1
458.7	618.2	533.7	-297.3
458	607.6	-57.07	-264.2
468.6	620.3	326.2	-227
487.7	631.6	-160.4	-350.4
525.9	642.3	-76.12	-220.2
530.8	654.3	467.5	-354.1
-103.5	621.3	370.3	-162.8
-139.1	612.4	567.8	-169.8
-160.5	605.3	630.3	-133.4
-178.3	592.8	363.1	-326.8
-196.1	596.4	492.9	-137
-222.8	610.6	-147.4	-239.3
-230	619.5	-27.02	551
-238.9	616	596.8	-187.1
-258.5	598.2	469.1	-136.2
-274.5	605.3	559.8	-333
-290.5	607.1	550.1	-119.8
-344	598.2	-114.2	-348.7
-404.6	566.1	483	-199
-408.1	535.8	317.9	-118.4
-443.8	494.8	-302	-275
-474.1	477	455.6	-318.6
-520.4	459.2	377.8	-208.6
-553	457.4	-131.4	-324.5
-568.7	448.4	606.3	-353.9
-559.7	434.9	-484	-396.4
-544	426	425.5	-327
-555.2	412.5	497.3	-162.9
-555.2	414.7	400.5	-133.7
-557.5	414.7	-453.6	-354
-539.5	412.5	237	-154.4
-494.6	410.2	253.1	-18.99
-449.7	405.7	427.9	-43.78
-375.6	421.5	-110.7	-194.6
-303.8	421.5	-73.52	104.3
-225.2	412.5	220.2	70.77
-155.6	423.7	348.5	99.58
-95.02	410.2	109.5	-221.8
-32.17	434.9	408.7	278.5
41.92	452.9	185	96.78
93.55	461.9	-361.3	269.2
149.7	446.2	621.2	21.11
190.1	439.4	246.6	24.04
226	432.7	289.2	-4.016
306.8	446.2	-45.54	92.58
336	437.2	367	-14.95
351.7	423.7	294.1	185.7
356.2	410.2	403.6	116.1
392.1	405.7	298.9	299.4
414.6	390	51.66	188.7
441.5	390	-225.7	421.6
455	372.1	-229.1	396.2
452.7	367.6	-249.5	-15.17
432.5	363.1	74.62	0.906
439.3	356.4	-200.4	83.96
441.5	354.1	-580.3	-80.74
455	351.9	-243.4	86.31
455	360.8	357.9	-150.7
428	363.1	314.6	135.8
394.4	336.2	276.5	132.7
376.4	327.2	539.1	303.3
354	324.9	496	104.9
356.2	324.9	164.8	-64.64
333.8	324.9	635.6	-127
288.9	320.4	438.4	-165.9
239.5	318.2	766.5	189.9
190.1	320.4	-91.47	301.5
129.5	313.7	758.2	1.022
95.79	316	856.3	333.9
62.12	322.7	554.5	-384.8
14.98	324.9	639.4	-29.12
-20.94	342.9	433.3	-468.3
-68.09	360.8	-10.46	146.2
-104	376.6	573.1	-57.16
-99.51	392.3	99.99	-4.178
-83.8	378.8	540.2	269.5
-65.84	374.3	631.9	-278.2
-50.13	374.3	485.3	60.57
-32.17	390	555.5	-204.1
-2.982	403.5	539.3	323.1
50.9	412.5	-101.4	-169.1
107	421.5	386.5	-267.7
174.4	392.3	293.3	358.4
252.9	372.1	544.3	-161.3
320.3	356.4	-292.1	-117.4
394.4	342.9	726.4	-390.7
499.9	333.9	-71.24	0.392
596.4	318.2	60.77	49.76
657	295.7	-4.156	277.4
670.5	259.8	694	82.61
681.7	241.9	665.2	-410
717.6	197	-435.2	-330.2
753.6	167.8	231.8	211.9
789.5	147.6	575.1	142.8
829.9	111.7	612	278.7
825.4	82.48	625.8	-407.7
811.9	46.56	-181	153.6
834.4	1.662	-25.34	291.7
872.5	-20.79	579.8	-420.6
877	-63.44	927.1	163.5
886	-65.69	-22.17	298.5
863.6	-81.4	457.4	184.4
811.9	-92.63	352.2	327.9
742.3	-90.38	617.1	239.2
650.3	-63.44	448.8	-116.3
565	-43.24	686.6	-70.05
506.6	-45.48	416.5	105.1
464	-63.44	96.61	-60.28
437	-52.22	486.8	204.3
354	-56.71	599.7	423.3
250.7	-20.79	-204.8	103.5
111.5	10.64	353.2	8.785
30.69	46.56	-394.2	-372.2
-68.09	80.23	725.1	-329
-151.1	93.7	807.9	10.14
-240.9	104.9	-238.7	-87.2
-353.2	104.9	954.4	-135.4
-429.5	117.1	97.95	-41.67
-442	117.1	833.2	-167.5
-436.7	93.92	517.7	31.4
-454.5	58.28	792	-318.8
-452.7	45.81	551.4	-183.7
-427.7	19.08	759	-470.2
-360	13.73	434.7	-230.8
-253.1	33.33	510.2	-282.5
-121.3	49.37	832.3	-250.3
-1.895	76.1	436.9	-132.6
103.2	83.22	-413	-346.1
192.3	90.35	471.7	-229.1
277.8	97.48	742.1	-299.3
388.3	104.6	518.3	-311
507.7	110	465.7	-214.8
628.9	104.6	631.2	-154.8
680.5	106.4	721.1	-456.1
710.8	117.1	749.3	-366.3
710.8	127.8	719.9	-311.1
735.8	143.8	544.4	-143.7
742.9	159.8	457.4	-273.1
739.3	152.7	62.19	-300
769.6	152.7	514.1	-216
805.3	147.4	350.1	-239.5
791	154.5	400.7	-148.4
766.1	161.6	-345	-254.1
696.6	170.5	807.3	-422.8
659.2	181.2	483.9	-273.3
637.8	175.9	456.6	-226.9
643.1	179.4	592	-240.2
668.1	184.8	827.4	-424.5
682.3	193.7	669	-175.3
677	211.5	509.8	-219
636	247.2
575.4	265
559.4	273.9
561.2	293.5
587.9	300.6
646.7	338
653.8	343.4
644.9	377.2
630.6	368.3
587.9	393.3
518.4	387.9
486.3	375.4
461.4	379
459.6	379
468.5	371.9
495.2	418.2
493.4	398.6
468.5	393.3
438.2	379
425.7	373.7
420.4	366.5
429.3	368.3
429.3	380.8
456	395
472.1	402.2
470.3	409.3
457.8	382.6
450.7	371.9
459.6	371.9
470.3	366.5
452.5	368.3
411.5	357.6
343.8	346.9
277.8	350.5
187	338
110.4	336.2
49.78	338
-17.93	332.7
-105.2	330.9
-190.8	329.1
-233.5	325.5
-278.1	332.7
-287	322
-297.7	313.1
-308.4	309.5
-324.4	314.9
-354.7	316.6
-372.4	317.6
-366.1	312.8
-334.3	317.6
-277.1	317.6
-226.3	314.4
-186.6	319.2
-143.7	336.6
-86.56	349.3
-5.555	365.2
78.62	374.8
148.5	360.5
207.3	354.1
286.7	357.3
377.2	352.5
502.7	347.8
604.3	349.3
667.9	323.9
683.7	284.2
699.6	250.9
745.7	196.9
812.4	158.8
890.2	115.9
944.2	68.23
934.7	-383.4
834.7	-365.4
742.7	-347.4
666.7	-363.4
640.7	-401.4
332.7	-373.4
274.7	-289.4
216.7	-179.4
186.7	-119.4
178.7	-49.36
180.7	-1.358
192.7	34.64
220.7	86.64
258.7	120.6
286.7	194.6
296.7	240.6
306.7	276.6
308.7	276.6
338.7	316.6
364.7	330.6
414.7	354.6
426.7	376.6
414.7	376.6
402.7	360.6
390.7	352.6
394.7	348.6
396.7	342.6
424.7	340.6
460.7	348.6
480.7	342.6
480.7	346.6
506.7	340.6
540.7	342.6
570.7	352.6
598.7	350.6
582.7	358.6
584.7	364.6
620.7	362.6
638.7	364.6
626.7	362.6
594.7	354.6
520.7	354.6
442.7	332.6
368.7	310.6
310.7	298.6
268.7	284.6
234.7	268.6
176.7	258.6
104.7	240.6
6.65	224.6
-71.35	210.6
-121.3	198.6
-157.3	192.6
-191.3	182.6
-237.3	172.6
-279.3	154.6
-325.3	150.6
-389.3	134.6
-427.3	132.6
-469.3	134.6
-483.3	128.6
-469.3	144.6
-467.3	146.6
-479.3	150.6
-505.3	150.6
-505.3	142.6
-491.3	150.6
-421.3	168.6
-347.3	174.6
-255.3	166.6
-195.3	172.6
-119.3	174.6
-41.35	174.6
30.65	172.6
126.7	168.6
250.7	176.6
344.7	176.6
418.7	166.6
532.7	150.6
630.7	146.6
704.7	142.6
748.7	106.6
772.7	80.64
828.7	42.64
866.7	4.642
854.7	-31.36
832.7	-69.36
828.7	-125.4
866.7	-177.4
868.7	-249.4
868.7	-289.4
848.7	-341.4
814.7	-363.4
762.7	-391.4
734.7	-403.4
-375.3	-421.4
-337.3	-373.4
-279.3	-327.4
-209.3	-275.4
-147.3	-227.4
-91.35	-203.4
-35.35	-179.4
16.65	-159.4
62.65	-153.4
124.7	-131.4
168.7	-111.4
220.7	-105.4
270.7	-103.4
332.7	-97.36
390.7	-95.36
470.7	-99.36
524.7	-95.36
574.7	-115.4
618.7	-111.4
660.7	-133.4
706.7	-157.4
736.7	-173.4
748.7	-189.4
736.7	-199.4
748.7	-217.4
764.7	-251.4
794.7	-277.4
802.7	-297.4
792.7	-321.4
786.7	-335.4
786.7	-371.4
800.7	-401.4
786.7	-415.4
-281.3	-405.4
-227.3	-371.4
-155.3	-323.4
-85.35	-273.4
-11.35	-245.4
48.65	-217.4
108.7	-193.4
152.7	-175.4
210.7	-165.4
262.7	-155.4
302.7	-157.4
342.7	-163.4
386.7	-177.9
436	-187.5
456.6	-209.7
478.9	-222.4
532.9	-243.1
555.1	-273.2
563	-290.7
575.7	-316.1
566.2	-339.9
561.4	-363.8
568.7	-415.4
-403.3	-417.4
-325.3	-417.4
-201.3	-401.4
-59.35	-375.4
78.65	-323.4
204.7	-259.4
314.7	-221.4
440.7	-191.4
564.7	-175.4
704.7	-153.4
762.7	-153.4
770.7	-147.4
764.7	-157.4
780.7	-171.4
824.7	-191.4
866.7	-213.4
876.7	-231.4
854.7	-251.4
834.7	-267.4
850.7	-289.4
860.7	-315.4
862.7	-331.4
838.7	-341.4
802.7	-337.4
784.7	-341.4
788.7	-367.4
824.7	-393.4
858.7	-419.4
866.7	-407.4
836.7	-391.4
792.7	-347.4
732.7	-277.4
662.7	-219.4
608.7	-159.4
580.7	-127.4
574.7	-83.36
584.7	-61.36
618.7	-35.36
622.7	0.642
612.7	38.64
588.7	40.64
518.7	82.64
462.7	122.6
440.7	138.6
430.7	150.6
428.7	168.6
442.7	170.6
464.7	176.6
476.7	196.6
460.7	212.6
432.7	216.6
430.7	214.6
426.7	216.6
440.7	212.6
466.7	214.6
492.7	224.6
498.7	234.6
492.7	244.6
464.7	242.6
452.7	258.6
452.7	258.6
474.7	262.6
488.7	266.6
484.7	282.6
460.7	280.6
430.7	282.6
412.7	282.6
410.7	278.6
430.7	276.6
476.7	280.6
522.7	280.6
556.7	268.6
566.7	244.6
544.7	226.6
516.7	212.6
514.7	172.6
528.7	164.6
564.7	140.6
620.7	110.6
694.7	76.64
742.7	38.64
728.7	-5.358
684.7	-53.36
662.7	-115.4
642.7	-177.4
648.7	-235.4
640.7	-301.4
626.7	-361.4
606.7	-409.4
528.7	-407.4
566.7	-379.4
574.7	-335.4
598.7	-311.4
620.7	-291.4
644.7	-277.4
652.7	-251.4
642.7	-225.4
610.7	-203.4
584.7	-161.4
566.7	-125.4
572.7	-123.4
588.7	-99.36
614.7	-101.4
656.7	-93.36
696.7	-81.36
732.7	-61.36
736.7	-29.36
724.7	-7.358
728.7	28.64
754.7	50.64
808.7	64.64
858.7	94.64
878.7	140.6
868.7	180.6
818.7	204.6
780.7	212.6
762.7	220.6
766.7	250.6
794.7	266.6
846.7	292.6
876.7	300.6
892.7	320.6
866.7	336.6
816.7	332.6
788.7	334.6
784.7	314.6
812.7	316.6
864.7	314.6
924.7	310.6
926.7	328.6
936.7	318.6
914.7	326.6
874.7	316.6
828.7	312.6
822.7	334.6
846.7	322.6
824.7	334.6
752.7	330.6
614.7	342.6
470.7	328.6
332.7	310.6
204.7	290.6
102.7	268.6
22.65	250.6
-57.35	240.6
-153.3	230.6
-233.3	216.6
-309.3	206.6
-353.3	196.6
-361.3	180.6
-349.3	184.6
-341.3	178.6
-353.3	158.6
-351.3	154.6
-373.3	154.6
-399.3	142.6
-409.3	138.6
-383.3	134.6
-343.3	138.6
-277.3	148.6
-211.3	150.6
-155.3	150.6
-87.35	146.6
-7.35	144.6
76.65	138.6
176.7	136.6
254.7	122.6
350.7	108.6
444.7	94.64
538.7	86.64
606.7	78.64
664.7	48.64
756.7	34.64
862.7	32.64
904.7	16.64
902.7	-31.36
912.7	-79.36
940.7	-127.4
936.7	-241.4
942.7	-297.4
-349.3	-417.4
-339.3	-371.4
-345.3	-339.4
-363.3	-311.4
-399.3	-311.4
-423.3	-309.4
-427.3	-283.4
-401.3	-251.4
-333.3	-205.4
-243.3	-139.4
-163.3	-97.36
-87.35	-69.36
-11.35	-37.36
72.65	-33.36
188.7	-7.358
324.7	38.64
400.7	76.64
442.7	106.6
490.7	124.6
550.7	156.6
638.7	156.6
734.7	176.6
824.7	180.6
846.7	188.6
856.7	178.6
872.7	154.6
934.7	124.6
930.7	-109.4
892.7	-137.4
886.7	-195.4
880.7	-239.4
796.7	-283.4
688.7	-307.4
524.7	-315.4
362.7	-307.4
214.7	-313.4
74.65	-325.4
-55.35	-379.4
-703.3	-391.4
-785.3	-383.4
-897.3	-385.4
-925.3	-383.4
-767.3	-353.4
-599.3	-323.4
-459.3	-281.4
-347.3	-267.4
-245.3	-259.4
-145.3	-271.4
-43.35	-293.4
74.65	-323.4
212.7	-343.4
362.7	-337.4
470.7	-315.4
612.7	-313.4
718.7	-277.4
780.7	-275.4
828.7	-251.4
868.7	-243.4
894.7	-263.4
938.7	-283.4
936.7	-307.4
914.7	-309.4
906.7	-331.4
908.7	-359.4
910.7	-369.4
890.7	-385.4
888.7	-411.4
-519.3	-413.4
-465.3	-399.4
-419.3	-395.4
-317.3	-383.4
-195.3	-343.4
-47.35	-277.4
72.65	-235.4
186.7	-201.4
300.7	-179.4
422.7	-179.4
564.7	-177.4
706.7	-175.4
784.7	-179.4
836.7	-185.4
910.7	-189.4
930.7	-213.4
914.7	-241.4
906.7	-281.4
942.7	-343.4
946.7	-383.4
936.7	-409.4
758.7	-405.4
788.7	-385.4
804.7	-377.4
830.7	-371.4
854.7	-375.4
856.7	-365.4
836.7	-357.4
798.7	-337.4
778.7	-311.4
770.7	-299.4
778.7	-299.4
808.7	-307.4
852.7	-305.4
872.7	-309.4
876.7	-293.4
846.7	-277.4
836.7	-247.4
838.7	-247.4
868.7	-239.4
904.7	-257.4
946.7	-267.4
954	-201.9
920.2	-152
861.4	-107.4
840	-78.92
850.7	-55.76
877.4	-36.16
925.5	-20.12
948.7	-2.302
943.3	27.99
905.9	51.15
859.6	83.22
783	113.5
713.5	131.3
676.1	150.9
661.8	165.2
654.7	177.7
670.7	193.7
697.5	199
706.4	216.9
672.5	218.6
613.7	238.2
544.2	252.5
446.2	257.8
371.4	256.1
298.3	261.4
244.9	263.2
191.4	265
145.1	273.9
89.87	282.8
27.5	286.3
-31.29	288.1
-84.75	286.3
-111.5	281
-141.8	284.6
-170.3	282.8
-211.3	281
-250.5	288.1
-302.1	293.5
-321.7	297
-316.4	307.7
-291.4	307.7
-252.2	309.5
-220.2	304.2
-193.4	311.3
-147.1	313.1
-68.71	334.5
23.94	327.3
125.5	307.7
230.6	300.6
334	282.8
458.7	282.8
617.3	279.2
824	282.8
945.1	241.8
-722.6	-415.7
-690.6	-403.2
-683.4	-397.9
-687	-417.5
-647.8	-419.2
-558.7	-417.5
-421.5	-415.7
-282.5	-390.7
-152.5	-381.8
-18.82	-390.7
134.4	-410.3
674.3	-410.3
788.3	-356.9
840	-308.8
948.7	-283.8
914.8	-173.4
902.4	-168
904.1	-178.7
939.8	-196.5
943.3	-209
925.5	-209
893.5	-207.2
888.1	-212.6
905.9	-232.2
938	-278.5
945.1	-307
939.8	-389
868.5	-371.1
829.3	-381.8
820.4	-408.6
492.6	-417.5
408.8	-326.6
358.9	-244.6
337.5	-182.3
339.3	-146.6
367.8	-135.9
408.8	-103.9
439.1	-77.14
455.1	-25.46
460.5	24.43
449.8	60.06
460.5	79.66
490.8	93.92
530	95.7
601.2	102.8
686.8	108.2
806.2	102.8
893.5	111.7
905.9	104.6
907.7	79.66
929.1	44.03
918.4	-317.7
775.9	-349.8
601.2	-362.2
417.7	-372.9
257.4	-421
-590.8	-392.5
-710.2	-364
-836.7	-353.3
219.5	-414.7
210.8	-379.8
198.6	-348.5
188.1	-324
181.1	-296.1
175.9	-270
181.1	-247.3
188.1	-228.1
196.8	-215.9
198.6	-210.7
198.6	-202
200.3	-195
205.5	-202
212.5	-198.5
223	-203.7
235.2	-200.2
243.9	-200.2
254.4	-208.9
263.1	-217.7
273.5	-219.4
291	-229.9
303.2	-235.1
318.7	-243.4
332.7	-247.4
354.7	-255.4
370.7	-257.4
390.7	-257.4
404.7	-259.4
418.7	-259.4
424.7	-261.4
426.7	-253.4
438.7	-253.4
436.7	-249.4
426.7	-249.4
428.7	-247.4
432.7	-237.4
432.7	-231.4
430.7	-225.4
430.7	-221.4
428.7	-213.4
428.7	-213.4
430.7	-207.4
424.7	-203.4
420.7	-197.4
420.7	-197.4
410.7	-189.4
408.7	-183.4
396.7	-177.4
380.7	-167.4
360.7	-157.4
334.7	-151.4
314.7	-135.4
296.7	-123.4
276.7	-121.4
262.7	-115.4
256.7	-121.4
248.7	-121.4
238.7	-121.4
224.7	-123.4
204.7	-117.4
190.7	-115.4
184.7	-115.4
178.7	-113.4
178.7	-113.4
176.7	-113.4
176.7	-123.4
178.7	-121.4
180.7	-121.4
184.7	-125.4
188.7	-133.4
198.7	-145.4
196.7	-153.4
198.7	-155.4
192.7	-163.4
196.7	-167.4
200.7	-167.4
198.7	-161.4
198.7	-143.4
186.7	-121.4
174.7	-109.4
166.7	-89.36
160.7	-89.36
158.7	-79.36
156.7	-77.36
156.7	-69.36
156.7	-69.36
154.7	-63.36
154.7	-63.36
154.7	-61.36
152.7	-61.36
154.7	-61.36
148.7	-61.36
142.7	-73.36
130.7	-77.36
122.7	-83.36
110.7	-87.36
102.7	-91.36
98.65	-95.36
94.65	-109.4
92.65	-121.4
84.65	-133.4
78.65	-149.4
76.65	-145.4
72.65	-157.4
64.65	-171.4
64.65	-171.4
56.65	-181.4
62.65	-203.4
64.65	-223.4
72.65	-251.4
72.65	-261.4
62.65	-263.4
62.65	-263.4
56.65	-269.4
46.65	-295.4
42.65	-339.4
40.65	-375.4
40.65	-401.4
46.65	-419.4
54.65	-421.4
-336.9	-394.3
-311.9	-255.3
-281.6	-132.4
-256.7	-71.79
-228.2	-29.03
-197.9	-5.865
-185.4	4.826
-179.7	12.86
-173.4	7.813
-170.9	5.291
-169.6	-3.533
-168.3	-13.62
-172.1	-30.01
-169.6	-45.14
-155.7	-52.7
-126.7	-57.74
-91.44	-60.26
-44.8	-60.26
-8.241	-65.31
37.14	-76.65
80.01	-89.26
121.6	-94.3
167	-95.56
197.2	-89.26
221.2	-81.7
235.1	-79.17
240.1	-65.31
254	-60.26
265.3	-53.96
281.7	-55.22
289.3	-55.22
283	-50.18
283	-51.44
275.4	-57.74
280.5	-69.09
285.5	-80.43
291.8	-96.82
288	-103.1
286.8	-112
286.8	-119.5
290.5	-142.2
288	-154.8
288	-166.2
290.5	-167.4
291.8	-167.4
274.1	-156.1
247.7	-137.2
211.1	-112
179.6	-94.3
146.8	-76.65
125.4	-55.22
110.3	-46.4
101.4	-40.09
88.83	-42.61
85.05	-41.35
81.27	-50.18
78.75	-59
77.48	-69.09
69.92	-82.96
69.92	-86.74
69.92	-99.34
67.4	-119.5
73.7	-138.4
81.27	-168.7
88.83	-200.2
97.66	-219.1
116.6	-239.3
133	-250.6
158.2	-251.9
182.1	-241.8
201	-222.9
217.4	-205.2
227.5	-183.8
231.3	-163.6
237.6	-144.7
245.2	-129.6
259	-125.8
271.6	-120.8
286.8	-127.1
312	-133.4
318.3	-138.4
318.3	-146
318.3	-164.9
324.6	-187.6
320.8	-207.8
310.7	-248.1
308.2	-278.4
296.8	-320
288	-350.2
283	-379.2
284.2	-395.6
288	-409.5
290.5	-417
286.8	-418.3
290.5	-418.3
300.6	-417
477.4	-412.1
472.1	-385.4
456	-356.9
429.3	-314.1
391.9	-282
340.2	-244.6
301	-210.8
268.9	-191.2
240.4	-164.4
219	-150.2
201.2	-146.6
185.2	-137.7
172.7	-141.3
162	-135.9
146	-123.5
137.1	-102.1
128.2	-75.36
124.6	-66.45
122.8	-43.28
131.7	-37.94
133.5	-20.12
146	-27.25
156.7	-21.9
172.7	-23.68
183.9	-20.15
195.5	-21.93
207.1	-41.54
224.9	-50.45
247.2	-70.05
252.5	-87.87
240	-111
217.8	-134.2
201.7	-165.4
185	-206.5
161.2	-254.2
121.5	-292.3
64.33	-327.2
-7.144	-354.2
-72.26	-376.5
-148.5	-374.9
-208.8	-374.9
-272.4	-376.5
-332.7	-381.2
-361.3	-393.4
-373.3	-385.4
-351.3	-375.4
-305.3	-357.4
-255.3	-341.4
-191.3	-313.4
-125.3	-293.4
-69.35	-285.4
-9.35	-287.4
46.65	-295.4
118.7	-287.4
194.7	-285.4
248.7	-267.4
300.7	-245.4
324.7	-217.4
342.7	-191.4
366.7	-177.4
388.7	-169.4
396.7	-159.4
380.7	-149.4
370.7	-149.4
368.7	-159.4
370.7	-167.4
358.7	-179.4
348.7	-193.4
332.7	-207.4
334.7	-231.4
338.7	-259.4
346.7	-303.4
376.7	-349.4
406.7	-383.4
446.7	-403.4
474.7	-413.4
510.7	-415.4
-39.35	-395.4
-63.35	-335.4
-57.35	-281.4
-57.35	-235.4
-53.35	-205.4
-47.35	-175.4
-45.35	-159.4
-39.35	-139.4
-29.35	-133.4
-17.35	-127.4
6.65	-129.4
42.65	-129.4
82.65	-131.4
120.7	-145.4
168.7	-165.4
226.7	-185.4
282.7	-205.4
330.7	-223.4
378.7	-235.4
428.7	-261.4
484.7	-285.4
514.7	-311.4
540.7	-329.4
540.7	-361.4
552.7	-387.4
548.7	-419.4
-11.35	-417.4
-21.35	-373.4
-25.35	-321.4
-15.35	-283.4
-9.35	-251.4
0.65	-227.4
4.65	-217.4
16.65	-207.4
26.65	-203.4
42.65	-203.4
60.65	-219.4
80.65	-219.4
96.65	-209.4
104.7	-185.4
108.7	-149.4
112.7	-121.4
108.7	-89.36
108.7	-65.36
112.7	-47.36
120.7	-39.36
128.7	-31.36
136.7	-27.36
150.7	-15.36
176.7	-21.36
198.7	-21.36
228.7	-33.36
260.7	-41.36
282.7	-39.36
296.7	-25.36
294.7	-15.36
302.7	-1.358
302.7	2.642
322.7	4.642
322.7	0.642
320.7	8.642
312.7	2.642
312.7	-1.358
328.7	-7.358
352.7	-21.36
364.7	-49.36
390.7	-81.36
418.7	-115.4
462.7	-165.4
514.7	-231.4
504.7	-287.4
408.7	-331.4
286.7	-357.4
148.7	-385.4
22.65	-383.4
-115.3	-361.4
-225.3	-311.4
-305.3	-251.4
-351.3	-195.4
-365.3	-145.4
-381.3	-111.4
-379.3	-87.36
-393.3	-71.36
-411.3	-69.36
-435.3	-57.36
-467.3	-59.36
-505.3	-67.36
-543.3	-73.36
-555.3	-83.36
-539.3	-97.36
-529.3	-121.4
-515.3	-155.4
-497.3	-177.4
-455.3	-211.4
-379.3	-251.4
-299.3	-269.4
-217.3	-315.4
-159.3	-347.4
-103.3	-381.4
294.7	-421.4
272.7	-395.4
254.7	-373.4
244.7	-359.4
232.7	-347.4
234.7	-333.4
222.7	-303.4
222.7	-275.4
218.7	-241.4
222.7	-211.4
230.7	-195.4
240.7	-185.4
260.7	-169.4
272.7	-171.4
296.7	-153.4
296.7	-155.4
310.7	-135.4
330.7	-131.4
344.7	-135.4
368.7	-135.4
414.7	-141.4
436.7	-139.4
454.7	-135.4
466.7	-131.4
472.7	-131.4
484.7	-145.4
522.7	-153.4
574.7	-183.4
606.7	-199.4
628.7	-215.4
620.7	-223.4
594.7	-233.4
564.7	-223.4
514.7	-217.4
462.7	-181.4
408.7	-159.4
346.7	-129.4
290.7	-103.4
240.7	-79.36
206.7	-55.36
178.7	-49.36
152.7	-37.36
142.7	-27.36
130.7	-33.36
118.7	-35.36
118.7	-37.36
112.7	-59.36
114.7	-61.36
120.7	-79.36
106.7	-93.36
92.65	-109.4
100.7	-145.4
122.7	-199.4
138.7	-251.4
182.7	-289.4
220.7	-323.4
270.7	-351.4
328.7	-381.4
382.7	-393.4
442.7	-399.4
496.7	-401.4
528.7	-387.4
556.7	-387.4
570.7	-357.4
570.7	-339.4
546.7	-303.4
514.7	-281.4
482.7	-249.4
442.7	-219.4
420.7	-207.4
396.7	-195.4
376.7	-191.4
372.7	-191.4
374.7	-191.4
396.7	-207.4
404.7	-219.4
440.7	-245.4
450.7	-267.4
454.7	-273.4
436.7	-287.4
426.7	-287.4
424.7	-313.4
436.7	-353.4
436.7	-389.4
418.7	-411.4
364.7	-419.4
364.7	-405.4
356.7	-391.4
346.7	-369.4
348.7	-371.4
354.7	-381.4
358.7	-385.4
352.7	-385.4
340.7	-393.4
322.7	-387.4
302.7	-387.4
274.7	-373.4
228.7	-355.4
184.7	-343.4
140.7	-317.4
88.65	-295.4
42.65	-269.4
10.65	-251.4
-31.35	-233.4
-63.35	-227.4
-97.35	-215.4
-133.3	-231.4
-183.3	-237.4
-197.3	-243.4
-197.3	-243.4
-183.3	-237.4
-167.3	-235.4
-149.3	-245.4
-139.3	-261.4
-123.3	-291.4
-107.3	-339.4
-85.35	-381.4
-49.35	-421.4
426.7	-385.4
390.7	-317.4
356.7	-263.4
324.7	-209.4
288.7	-163.4
264.7	-131.4
250.7	-117.4
238.7	-95.36
238.7	-87.36
238.7	-79.36
232.7	-79.36
234.7	-87.36
244.7	-95.36
250.7	-117.4
262.7	-135.4
280.7	-155.4
290.7	-161.4
294.7	-179.4
300.7	-201.4
320.7	-225.4
346.7	-261.4
352.7	-297.4
350.7	-321.4
356.7	-389.4
230.7	-413.4
236.7	-399.4
260.7	-381.4
300.7	-361.4
332.7	-301.4
340.7	-203.4
308.7	-107.4
286.7	4.642
252.7	70.64
238.7	122.6
242.7	170.6
258.7	202.6
284.7	238.6
326.7	274.6
390.7	310.6
404.7	360.6
380.7	372.6
356.7	342.6
350.7	334.6
344.7	314.6
360.7	328.6
342.7	322.6
288.7	268.6
230.7	210.6
142.7	128.6
80.65	56.64
16.65	-9.358
-37.35	-87.36
-91.35	-145.4
-147.3	-181.4
-195.3	-227.4
-235.3	-259.4
-279.3	-295.4
-297.3	-317.4
-331.3	-347.4
-357.3	-379.4
514.7	-385.4
488.7	-355.4
454.7	-315.4
444.7	-303.4
428.7	-279.4
428.7	-269.4
430.7	-267.4
432.7	-259.4
426.7	-247.4
414.7	-223.4
398.7	-193.4
386.7	-181.4
376.7	-155.4
372.7	-131.4
376.7	-119.4
388.7	-129.4
406.7	-121.4
438.7	-121.4
458.7	-121.4
458.7	-117.4
450.7	-111.4
456.7	-117.4
486.7	-127.4
516.7	-145.4
566.7	-171.4
616.7	-197.4
616.7	-213.4
622.7	-227.4
628.7	-251.4
656.7	-299.4
714.7	-349.4
760.7	-395.4
732.7	60.64
484.7	116.6
290.7	114.6
196.7	114.6
132.7	126.6
84.65	126.6
42.65	124.6
14.65	126.6
-9.35	120.6
-33.35	114.6
-55.35	108.6
-87.35	92.64
-107.3	90.64
-133.3	64.64
-149.3	46.64
-169.3	18.64
-181.3	2.642
-207.3	-47.36
-211.3	-77.36
-201.3	-115.4
-175.3	-135.4
-129.3	-155.4
-85.35	-167.4
-31.35	-165.4
28.65	-165.4
82.65	-173.4
140.7	-187.4
204.7	-193.4
250.7	-205.4
286.7	-203.4
304.7	-183.4
314.7	-167.4
310.7	-151.4
296.7	-125.4
294.7	-117.4
300.7	-105.4
310.7	-109.4
328.7	-113.4
348.7	-125.4
366.7	-129.4
380.7	-127.4
394.7	-133.4
426.7	-157.4
454.7	-165.4
482.7	-177.4
502.7	-189.4
544.7	-217.4
594.7	-241.4
638.7	-259.4
670.7	-271.4
690.7	-279.4
690.7	-277.4
712.7	-301.4
766.7	-313.4
798.7	-303.4
818.7	-295.4
848.7	-267.4
848.7	-225.4
778.7	-181.4
662.7	-121.4
536.7	-77.36
428.7	-27.36
334.7	8.642
266.7	30.64
240.7	36.64
216.7	48.64
196.7	48.64
176.7	54.64
162.7	64.64
158.7	60.64
152.7	60.64
150.7	56.64
158.7	44.64
164.7	32.64
176.7	24.64
192.7	4.642
208.7	-27.36
234.7	-45.36
230.7	-79.36
234.7	-127.4
218.7	-159.4
166.7	-197.4
136.7	-207.4
54.65	-245.4
-17.35	-325.4
-77.35	-355.4
-133.3	-359.4
-139.3	-329.4
-135.3	-317.4
-127.3	-339.4
-127.3	-373.4
-109.3	-371.4
-69.35	-309.4
-19.35	-261.4
10.65	-171.4
52.65	-121.4
90.65	-57.36
96.65	-17.36
116.7	-5.358
124.7	14.64
130.7	24.64
146.7	36.64
164.7	32.64
180.7	36.64
200.7	32.64
224.7	20.64
256.7	10.64
294.7	-5.358
334.7	-31.36
378.7	-31.36
436.7	-41.36
504.7	-55.36
588.7	-75.36
666.7	-91.36
708.7	-109.4
708.7	-135.4
738.7	-169.4
784.7	-215.4
806.7	-253.4
828.7	-293.4
822.7	-357.4
778.7	-409.4
96.99	-412.1
98.78	-274.9
109.5	-148.4
121.9	-86.05
132.6	-29.03
139.8	-7.647
148.7	-0.52
159.4	10.17
177.2	10.17
189.6	8.389
212.8	-2.302
237.8	-7.647
260.9	-14.77
293	-21.9
323.3	-29.03
358.9	-36.16
408.8	-50.41
462.3	-66.45
522.8	-75.36
549.6	-98.52
571	-128.8
594.1	-171.6
611.9	-205.4
620.8	-223.2
613.7	-250
610.2	-266
610.2	-308.8
626.2	-358.7
638.7	-401.4
556.7	-392.5
560.3	-323
531.8	-250
490.8	-171.6
446.2	-84.26
399.9	-27.25
376.7	15.52
367.8	63.62
366	90.35
371.4	126
389.2	152.7
426.6	181.2
471.2	218.6
519.3	254.3
506.8	297
469.4	289.9
421.3	273.9
383.9	259.6
364.3	259.6
342.9	247.2
348.2	248.9
334	232.9
307.2	224
268	208
243.1	191.9
193.2	165.2
164.7	142
118.4	102.8
79.18	68.97
18.6	3.044
-41.99	-41.5
-116.8	-114.6
-175.6	-175.1
-204.1	-237.5
-229.1	-298.1
-221.9	-340.8
-214.8	-422.8
801.7	-95.36
649.7	-83.36
565.7	-75.36
523.7	-77.36
505.7	-91.36
495.7	-91.36
493.7	-121.4
479.7	-147.4
479.7	-163.4
473.7	-181.4
473.7	-217.4
457.7	-247.4
439.7	-263.4
405.7	-281.4
377.7	-295.4
353.7	-295.4
321.7	-287.4
299.7	-271.4
273.7	-257.4
255.7	-231.4
241.7	-203.4
229.7	-175.4
227.7	-151.4
225.7	-135.4
229.7	-119.4
243.7	-115.4
247.7	-111.4
255.7	-103.4
259.7	-99.36
267.7	-103.4
287.7	-103.4
311.7	-113.4
347.7	-127.4
389.7	-145.4
433.7	-159.4
467.7	-165.4
503.7	-163.4
505.7	-157.4
503.7	-147.4
483.7	-135.4
465.7	-125.4
451.7	-129.4
449.7	-135.4
463.7	-143.4
479.7	-163.4
473.7	-181.4
471.7	-191.4
471.7	-209.4
481.7	-243.4
497.7	-297.4
491.7	-331.4
461.7	-359.4
419.7	-387.4
379.7	-403.4
8.473	-406
24.17	-386.8
36.82	-367
59.47	-348.6
87.78	-335.8
113.3	-324.5
141.6	-318.9
167	-311.8
192.5	-303.3
206.7	-296.2
219.4	-289.1
218	-282.1
222.2	-280.6
219.4	-283.5
210.9	-286.3
201	-294.8
188.3	-307.5
174.1	-314.6
161.4	-325.9
147.2	-334.4
135.9	-340.1
126	-345.8
113.3	-347.2
106.2	-354.2
101.9	-357.1
97.69	-364.2
96.27	-362.7
90.61	-369.8
89.19	-371.2
79.29	-378.3
72.21	-393.9
63.72	-399.5
50.98	-409.4
41.07	-415.1
28.33	-416.5
20.65	-419.4
74.65	-417.4
102.7	-417.4
132.7	-409.4
150.7	-403.4
182.7	-401.4
210.7	-399.4
226.7	-399.4
238.7	-403.4
238.7	-407.4
234.7	-409.4
238.7	-423.4
300.7	-415.4
320.7	-395.4
344.7	-385.4
376.7	-377.4
392.7	-367.4
412.7	-363.4
434.7	-359.4
448.7	-365.4
454.7	-371.4
466.7	-381.4
460.7	-393.4
452.7	-407.4
434.7	-417.4
412.7	-423.4
-43.35	-419.4
-49.35	-397.4
-57.35	-381.4
-57.35	-373.4
-61.14	-363.8
-59.56	-357.4
-53.2	-347.9
-37.32	-338.4
-30.97	-317.7
-16.67	-298.7
-0.791	-290.7
18.27	-289.1
34.15	-285.9
51.62	-289.1
69.09	-290.7
78.62	-287.5
88.15	-281.2
92.92	-282.8
107.2	-292.3
121.5	-306.6
145.3	-322.5
159.6	-339.9
178.7	-347.9
208.9	-354.2
247	-347.9
281.9	-335.2
320	-335.2
359.7	-335.2
385.2	-336.8
402.6	-325.7
409	-319.3
405.8	-301.8
402.6	-279.6
393.1	-263.7
389.9	-247.8
399.4	-244.7
412.2	-249.4
415.3	-247.8
409	-243.1
407.4	-236.7
405.8	-233.5
413.7	-239.9
432.8	-251
437.6	-258.9
443.9	-260.5
445.5	-268.5
461.4	-281.2
478.9	-295.5
483.6	-314.5
483.6	-325.7
475.7	-333.6
448.7	-333.6
413.7	-322.5
369.3	-308.2
328	-303.4
289.9	-301.8
261.3	-312.9
231.1	-328.8
193	-339.9
140.6	-347.9
80.21	-360.6
19.86	-352.7
-32.56	-357.4
-83.38	-366.9
-127.8	-379.7
-170.7	-395.5
-194.6	-411.4
-202.5	-416.2
-208.8	-417.8
230.7	-411.4
260.7	-397.4
270.7	-375.4
270.7	-357.4
268.7	-351.4
274.7	-345.4
286.7	-349.4
296.7	-351.4
300.7	-357.4
300.7	-367.4
288.7	-367.4
274.7	-369.4
240.7	-363.4
206.7	-353.4
180.7	-359.4
162.7	-377.4
138.7	-399.4
108.7	-423.4
-23.35	-421.4
-47.35	-417.4
-67.35	-401.4
-87.35	-407.4
-115.3	-415.4
-151.3	-415.4
-149.3	-415.4
-151.3	-421.4
52.65	-413.4
104.7	-395.4
158.7	-385.4
218.7	-385.4
272.7	-389.4
318.7	-387.4
364.7	-365.4
376.7	-355.4
386.7	-341.4
390.7	-325.4
394.7	-309.4
398.7	-303.4
410.7	-313.4
426.7	-317.4
442.7	-317.4
432.7	-321.4
418.7	-317.4
392.7	-305.4
382.7	-295.4
362.7	-281.4
358.7	-275.4
354.7	-281.4
356.7	-289.4
360.7	-307.4
356.7	-315.4
336.7	-321.4
300.7	-319.4
256.7	-321.4
204.7	-313.4
152.7	-297.4
102.7	-299.4
56.65	-307.4
10.65	-317.4
-27.35	-329.4
-79.35	-331.4
-109.3	-327.4
-127.3	-315.4
-143.3	-307.4
-159.3	-289.4
-179.3	-285.4
-189.3	-299.4
-205.3	-309.4
-221.3	-327.4
-237.3	-341.4
-255.3	-353.4
-263.3	-363.4
-267.3	-367.4
-273.3	-389.4
-275.3	-405.4
-275.3	-415.4
-267.3	-417.4
-245.3	-419.4
-215.3	-419.4
-173.3	-411.4
-129.3	-393.4
-73.35	-375.4
-9.35	-353.4
38.65	-343.4
96.65	-337.4
156.7	-347.4
216.7	-349.4
278.7	-345.4
320.7	-335.4
342.7	-335.4
368.7	-311.4
386.7	-309.4
394.7	-311.4
404.7	-313.4
386.7	-297.4
380.7	-309.4
380.7	-313.4
388.7	-331.4
382.7	-343.4
372.7	-357.4
352.7	-367.4
320.7	-369.4
284.7	-369.4
240.7	-369.4
196.7	-359.4
160.7	-351.4
120.7	-349.4
90.65	-345.4
54.65	-355.4
18.65	-371.4
-19.35	-385.4
-53.35	-389.4
-77.35	-387.4
-109.3	-373.4
-125.3	-367.4
-143.3	-373.4
-165.3	-383.4
-181.3	-397.4
-185.3	-409.4
-195.3	-407.4
-183.3	-397.4
-187.3	-401.4
-187.3	-415.4
0.65	-409.4
56.65	-391.4
106.7	-377.4
162.7	-373.4
214.7	-369.4
260.7	-357.4
292.7	-343.4
320.7	-335.4
330.7	-327.4
350.7	-317.4
358.7	-301.4
380.7	-303.4
378.7	-311.4
378.7	-315.4
382.7	-321.4
392.7	-333.4
404.7	-351.4
408.7	-365.4
404.7	-379.4
384.7	-383.4
372.7	-381.4
358.7	-399.4
354.7	-415.4
338.7	-413.4
384.7	-395.4
434.7	-387.4
454.7	-381.4
462.7	-373.4
452.7	-361.4
448.7	-349.4
448.7	-345.4
454.7	-351.4
466.7	-359.4
474.7	-377.4
468.7	-379.4
468.7	-389.4
458.7	-383.4
460.7	-393.4
466.7	-413.4
472.7	-419.4
-147.3	-417.4
-101.3	-395.4
-65.35	-383.4
-29.35	-377.4
6.65	-377.4
46.65	-383.4
84.65	-383.4
122.7	-371.4
156.7	-363.4
198.7	-345.4
232.7	-341.4
278.7	-349.4
310.7	-347.4
336.7	-347.4
354.7	-337.4
356.7	-327.4
354.7	-313.4
362.7	-303.4
374.7	-303.4
392.7	-315.4
414.7	-333.4
426.7	-347.4
436.7	-355.4
434.7	-357.4
438.7	-381.4
448.7	-397.4
450.7	-417.4
320.7	-419.4
364.7	-405.4
386.7	-385.4
396.7	-375.4
398.7	-367.4
[truncated: 32,083 more rows]

## Sheet: ED_Fig_8_c
all birds		flock mates		calling bird
horizontal	vertical	horizontal	vertical	horizontal	vertical
200	-61	-121	159	160	-69
203	-69	254	281	-193	140
195	-51	-125	348	-45	96
174	-17	204	276	-163	26
136	45	58	308	42	43
99	67	-208	288	232	51
41	100	54	248	-141	-114
5	115	-38	278	-178	-112
-81	140	-210	130	-145	-97
-126	157	-148	227	-204	-111
-173	177	-168	204	-251	-108
-199	192	-264	173	-75	-80
-243	215	-222	195	-156	-229
-251	227	-221	101	77	-128
-254	239	5	121	-194	-117
-247	250	-20	95	-294	-118
-202	283	-271	109	-158	-47
-185	291	-190	194	-287	-127
-150	315	-225	191	-280	-72
-124	318	-164	32	24	64
-64	327	90	120	179	70
-24	332	-271	85	-228	-172
4	341	-238	47	-16	-126
35	348	-241	29	343	47
93	356	-125	61	155	69
121	357	-188	215	-352	-151
142	359	-271	157	-220	-131
159	363	-257	91	-278	-104
178	369	-201	56	-305	-61
192	368	139	106	-181	81
192	373	93	72	276	75
197	375	-248	1	-299	-62
199	373	-167	-27	-182	4
202	372	-257	10	-329	-143
207	370	-130	-160	272	128
204	377	83	117	-337	-167
210	366	-125	133	-295	-141
216	359	-255	147	-169	-89
234	364	-109	-29	-246	-15
234	349	206	68	-198	-5
254	349	269	104	-10	15
262	349	83	73	218	36
273	333	123	87	-307	-226
275	318	-26	85	-202	-197
284	287	-253	-48	-257	-132
298	287	-279	-54	-304	-133
300	275	-227	111	-243	-68
314	281	11	118	159	21
331	305	213	119	200	33
347	336	-163	-29	-243	-139
371	382	-113	-48	109	-107
382	414	14	-127	-187	-127
		317	103	-335	-160
		29	92	-163	-73
		-260	127	1	17
		-103	-68	-219	-128
		-28	-106	-9	-134
		70	-115	141	-89
690.1	527.3	-258	21	-205	-205
656.7	471.7	-78	-25	43	-143
599.6	376.4	146	-64	-240	-231
505	206	-52	56	37	-180
440	132	-240	-17	158	-93
406	95	-46	12	-268	-212
375	51	155	110	-5	-141
318	22	71	62	36	-101
287	21	-214	-53	-176	-225
254	21	-78	-48	-152	-199
208	21	190	-8	195	-102
133	23	60	-21	279	-54
81	33	-200	35	-47	-1
31	49	107	-6	-346	-205
4	66	155	21	-213	-175
-70	117	106	2	244	22
-98	138	14	60	170	-318
-123	154	227	113	-106	-186
-139	185	-157	135	-370	-147
-160	241	-281	86	-270	-119
-170	272	2	33	-307	-120
-164	287	294	103	46	-45
-162	302	220	17	250	-70
-146	322	-213	-121	-203	-300
-124	338	-138	-127	65	-244
-106	354	-13	-6	342	-222
-83	366	106	40	290	-177
-36	388	-52	44	-366	-153
-2	395	-235	65	-361	-106
22	399	-221	-30	-299	-101
52	396	-166	-100	-299	-67
105	389	-67	-116	-275	-15
132	382	-77	103	156	-130
157	370	-54	50	-272	-208
180	360	231	4	112	-80
216	334	-152	117	-240	-266
228	322	-6	99	125	-148
229	318	-49	58	-32	-162
219	319	-236	104	-297	-166
205	313	-204	55	-283	-154
191	311	20	-17	52	-146
173	311	242	81	117	-131
151	304	269	24	16	-130
117	291	-217	56	-177	-171
94	281	-249	-38	147	-144
75	277	-291	-20	228	-99
59	273	65	-9	-290	-146
19	265	184	63	-253	-136
-9	257	248	7	0	9
-33	259	-98	93	368	14
-68	264	-2	-120	-284	-277
-130	269	211	-137	-73	-196
-171	263	53.21	400.2	58	338
-199	253	-176	289.6	-126	126
-238	246	137.8	227.9	258	286
-278	240	-103.6	187.5	-280	293
-288	228	-270.5	105	204	276
-307	219	165	227.5	-205	275
-319	215	258	215	54	248
-320	212	64	76	-188	149
-313	208	-249	2	-109	186
-304	215	-269	-6.5	-224	143
-293	221	86.5	70.5	57	121
-279	227	-231.5	19.5	-13	112
-256	239	99.5	95.5	-280	145
-239	258	239.5	154	-229	107
-223	270	-42	-51.5	93	37
-205	275	-247.5	33	-278	40
-183	270	123	102	-17	166
-170	265	5.5	32.5	-223	162
-157	268	-268	-5.5	-207	31
-146	271	-299	-25.5	-110	57
-143	279	93.5	-59.5	146	83
-150	279	-68	-89.5	33	75
-157	271	-288.5	-45.5	-238	47
-162	265	-45.5	-38.5	-212	22
-157	261	-153	-45.5	-241	29
-154	270	-315	-3	-185	38
-154	277	-255.5	-75.5	171	54
-152	298	-117	-33	-201	56
-147	295	82.5	-29	275	-31
-150	295	-202.5	-58	93	72
-154	289	9	1	-217	125
-149	281	81	7.5	-178	-18
-148	279	31	0	193	43
-152	287	-43	-26.5	-39	88
-160	292	-114	1	-237	-22
-159	280	-22	-9	-130	-160
-171	261	30	-33	186	85
-168	246	59	-54	7	124
-182	234	-7.5	-47.5	-164	-22
-192	224	-151.5	-32	66	58
-194	225	-286.5	74.5	264	98
-197	222	-166	-75	-305	-22
-203	217	-287.5	27	193	28
-221	201	-267.5	-45	-295	-46
-222	186	-110	13	120	95
-215	182	26.5	24	-194	-34
-218	189	107	-42.5	-96	-188
-198	192	54	-35	95	104
-185	190	-40.5	24.5	-300	50
-173	178	231.5	90.5	68	-124
-161	163	71.5	-22	71	-30
-132	151	-290.5	-4	-73	13
-116	154	-191	-23	-162	-42
-100	161	15.5	-5	46	-51
-84	165	27	-100	146	-64
-57	162	-301.5	-24	-231	-128
-41	156	-290	-77	93	70
-38	154	135	-4	-184	-131
-36	153	-66	-57.5	-183	-73
-40	141	-74	-94.5	4	4
-49	125	66.5	83	43	-40
-55	108	43.5	58.5	-58	-90
-64	95	-197	69.5	96	-16
-87	87	-236	37.5	78	-19
-103	87	-114.5	23.5	-118	61
-124	96	87.5	-15.5	-220	-12
-141	103	68	6.5	131	131
-175	106	-170	0.5	244	120
-189	95	-264.5	50	66	92
-212	85	-231	-41	-217	-97
-223	80	136	-12	-25	20
-246	83	116.5	-50.5	274	13
-250	85	-95.5	-52	44	41
-262	95	77	-80.5	-163	-116
-261	114	-1.5	-44	-13	-6
-270.4	126.5	-291	-32	290	-44
-274.9	123	-142.5	-29.5	-52	44
-273.1	119.4	108	-43.5	-119	-150
-274.5	119.4	-161.5	-100.5	-32	-122
-266.4	136.3	-309	-13	137	-1
-257.9	151.6	106.5	-101.5	-209	-53
-251.2	161.7	86.5	-161	66	-123
-242.8	165	-49.5	-98.5	-204	-103
-227.6	158.3	-217	-38	-317	-15
-216.4	152.7	-83.5	-161.5	78	-43
-202.9	149.3	63.5	-118.5	-142	102
-190	153.8	114.5	-87	-123	-35
-146.2	171.8	91.5	-139	138	37
-126.6	172.3	-121.5	-71.5	196	4
-101.9	171.2	-85	-51	-82	-8
-73.25	160.5	-124.5	-46.5	-222	-33
-28.91	132.5	-268	-2	-243	-79
-9.262	125.2	83	-75	-169	-51
3.649	117.3	-245.5	-36.5	39	-2
12.63	114.5	-150.5	-117	212	-50
23.3	121.2	110	-71	-115	84
27.79	121.2	122	-95.5	147	-143
30.03	112.3	-16	-148.5	45.62	354.7
27.79	101.6	-242.5	-81	-270.5	105
16	81.39	-270.5	-64.5	-161.5	156.5
-9.823	67.92	107.5	-64.5	-293	-24
-31.15	65.68	-47.5	-75.5	-269	-6.5
-58.1	61.75	-189.5	-33	-16	-6
-115.4	57.82	1	24	-73.5	29
-153	47.15	75.5	39	130.5	97
-188.3	24.14	89.5	-45	-42	-51.5
-218.1	10.1	-252	64	-309	-48.5
-254.6	-8.42	64	-5	-103	-2
-271.4	-2.245	41.5	-44
-279.8	3.929	155	218
-282.6	14.03	313	252
-286.6	48.84	-336	237	130.5	67.5
-287.7	65.11	-112	230	-62	-24.5
-286	76.9	-81	181	-230.5	-5.5
-283.8	80.83	-359	79	-280	-70
-281.5	66.24	-142	116	-38	-49.5
-279.8	58.94	297	170	114.5	0.5
-279.3	56.13	234	154	28.5	-110
-279.3	61.75	-382	128	-223	-63
-282.1	81.95	-254	84	-295.5	-48
-281.5	95.99	29	226	-99	-35.5
-284.9	105	333	124	53	-37
-284.3	107.8	-322	104	-74	-45.5
-283.2	92.06	-217	164	-255.5	-75.5
-284.9	80.83	-218	87	38	-100.5
-286.6	68.48	358	226	-152	-55
-285.4	68.48	261	183	-244.5	-52
-278.1	75.78	-386	23	-50	-6.5
-275.3	87.01	-386	-54	-142.5	-81
-273.6	90.94	-322	136	-256	-72.5
-265.8	91.5	-379	18	-93	-67
-257.9	67.92	-1	195	79.5	-104
-246.7	47.71	302	242	-128	-26
-235.5	42.66	-342	178	-254	-42
-219.8	42.1	-187	219	27.5	-95
-190.6	49.4	-118	180	58.5	-83
-178.2	61.75	-168	141	-79.5	-38.5
-167.6	76.34	-336	107	-233.5	30
-150.2	87.57	158	270	-120	-36
-126.6	88.69	-303	191	112	-96.5
-113.1	80.83	-116	313	-124.5	-68.5
-100.8	69.04	-7	228	-288	-35
-92.9	61.19	-94	179	-110	13
-93.46	56.69	-171	223	104	-43.5
-96.83	60.06	116	238	63	-29.5
-97.95	66.24	338	238	-159.5	17
-105.8	76.34	-323	175	-40.5	24.5
-118.7	73.53	-338	178	-100.5	-35
-128.8	63.99	-335	103	-266	-45.5
-135.6	43.78	-336	138	-89	-40.5
-145.7	25.26	-288	162	55	-17.5
-170.9	-12.35	-378	123	57.5	-96.5
-186.6	-25.82	-365	101	-144.5	-62.5
-203.5	-33.12	-319	142	-252	-97
-224.3	-40.98	10	234	-88.5	-36
-249	-39.29	350	179	-6.5	8
-263.5	-43.22	23	131	15.5	-68
-278.1	-49.96	-355	93	-227.5	-148.5
-288.8	-56.13	-346	83	31.5	-14.5
-283.2	-67.36	73	201	-53	30.5
-278.1	-81.95	213	227	-144.5	25.5
-266.4	-94.86	-188	98	-60.5	54.5
-261.9	-104.4	-364	133	88	-31.5
-261.3	-118.4	-319	109	26	-27.5
-256.2	-119	-83	157	-170	0.5
-252.9	-116.8	349	191	-107	-103.5
-250.6	-107.8	-355	148	106.5	-39.5
-236	-80.83	-360	112	116.5	-50.5
-236.6	-67.36	-11	110	-37.5	-56.5
-231	-49.4	378	218	-202.5	-127.5
-228.7	-38.17	242	190	-25.5	-108.5
-223.1	-39.29	-341	53	77	-80.5
-218.1	-45.47	-293	146	92	-92.5
-219.8	-57.26	-331	63	-240.5	-73
-213	-71.85	441	177	10	4.5
-199.6	-74.1	288	230	-141	-97
-188.3	-63.99	-243	154	-238	-71.5
-174.3	-55.57	-351	185	86.5	-161
-158.6	-49.96	-344	131	-49.5	-98.5
-135	-59.5	-367	65	-17.5	-146.5
-117	-71.29	-386	25	84	-151
-103	-75.22	78	59	-166.5	-73
-88.97	-76.9	-287	271	-49	-36
-50.8	-55.01	-321	122	-242.5	-28.5
-33.96	-35.93	-299	100	-66.5	-153.5
-16.56	-20.77	130	175	71.5	-131
2.526	-3.929	114	-1	141.5	-93.5
36.21	3.929	-298	155	111	-72
58.66	1.684	-338	145	-78.5	-65
71.01	-1.123	340	239	-259	-125
78.87	0	343	216	69.5	-92.5
81.11	6.736	-7	81	19	-138.5
81.67	2.245	-265	128	-238.5	-92.5
76.62	-7.297	-211	84	93	-105.5
74.94	-21.89	-157	141	-74	-81
58.66	-47.71	-228	175	-169	-13
40.7	-62.87	-262	216	-19.5	21.5
20.49	-65.68	-71	269	79.5	-52.5
-5.894	-66.8	42	106	-91.5	3.5
-55.85	-80.27	-309	98	-224	-22.5
-79.99	-94.3	-341	79	59.5	-46.5
-99.07	-108.9	-317	135	120	206
-120.4	-115.1	-333	136	15	197
-154.6	-114	-333	114	307	258
-171.5	-110	-202	26	-385	245
-180.5	-98.23	79	44	-112	230
-194.5	-85.32	444	39	-367	55
-211.3	-48.27	153	-76	-289	72
-228.2	-28.63	-299	-113	-212	49
-234.4	-20.77	-278	67	-304	30
-245	-20.21	-322	56	-354	48
-274.2	-20.21	-334	60	-319	94
-281.5	-14.59	297	228	349	134
-295	-7.297	-13	228	-209	114
-300.6	4.491	-335	209	-367	178
-309.6	37.05	-32	146	-220	67
-311	57.97	-272	127	-287	72
-312.2	66.16	26	114	-325	99
-315.4	69.94	4	66	-352	111
-316.6	58.6	-320	212	-384	-36
-318.5	53.56	-160	292	-152	127
-314.1	49.15	-57	162	-78	144
-311.6	46.63	-64	95	-383	3
-294	56.08	-274.9	123	-369	41
-278.8	60.49	-28.91	132.5	-1	195
-271.9	70.57	16	81.39	180	206
-253.6	90.74	-254.6	-8.42	-84	105
-219	96.41	-279.8	58.94	-342	127
-202	93.89	-265.8	91.5	-342	178
-183.1	81.29	-150.2	87.57	-137	147
-165.4	68.05	-158.6	-49.96	-309	81
-110.6	56.71	78.87	0	-336	112
-74.67	61.75	-79.99	-94.3	-276	179
-40.64	69.94	-311	57.97	158	270
-6.616	76.88	-294	56.08	-311	218
69.63	68.05	-384.7	27.1	-308	203
104.3	56.71	-382.2	-71.2	165	256
143.4	43.48	-329.2	192.2	-345	123
169.2	37.81	-345.6	169.5	178	242
199.4	35.92	-238.5	-35.92	317	191
212.7	42.85	-139.6	-77.51	-94	179
213.9	51.67	-50.73	-108.4	-340	175
215.2	65.53	-271.3	44.11	-140	212
210.1	74.36	-326.7	76.88	-197	168
207.6	66.79	-338.1	32.77	-339	97
206.4	52.93	-300.9	83.95	-329	109
202	36.55	-202	40.68	-266	151
174.2	11.97	178.7	-0.891	321	143
142.1	5.041	-342.5	51.04	-112	121
111.8	2.521	-234.1	54.19	-368	121
78.45	-5.671	7.877	63.64	-365	101
-3.466	-8.192	-251.1	42.22	-338	158
-51.36	-1.26	-275.7	11.97	361	185
-96.09	8.192	192.5	-39.07	-66	75
-149	21.42	33.08	-14.49	-274	136
-245.4	23.94	-215.2	6.301	-320	148
-289.5	25.21	-252.4	52.93	-355	74
-327.4	25.21	-86.01	46.63	-349	106
-353.8	26.47	-97.98	54.82	-331	113
-384.7	27.1	-308.4	20.79	160	185
-394.8	26.47	-23	-3.781	364	178
-399.2	24.57	22.37	-32.14	37	105
-404.9	21.42	-210.1	-50.41	-318	25
-411.2	0.63	-312.9	-138.6	-275	59
-411.8	-16.38	-287	11.97	-293	110
-404.2	-32.77	-95.46	68.68	-318	63
-396.7	-51.04	-10.4	44.74	441	163
-387.2	-69.94	-248.6	-126	-130	-2
-382.2	-71.2	24.89	59.86	-354	117
-379	-67.42	78.45	119.7	-355	95
-374.6	-59.86	-415.6	-46	-382	88
-365.2	-30.88	-406.7	95.78	-145	100
-357.6	-3.781	-399.8	169.5	217	147
-351.3	21.42	-316.6	-15.12	385	159
-354.4	61.12	-304	-93.89	-369	-28
-344.4	119.7	-235.4	-180.8	-341	53
-340	151.9	-326.1	23.31	-340	77
-333	172.7	-397.9	-30.25	-19	159
-333	186.5	-224	-40.96	441	177
-329.2	194.1	-275.7	79.4	62	67
-329.2	192.2	-319.2	85.07	-260	146
-326.7	175.2	-288.8	40.98	-358	176
-331.1	167	-320.8	20.77	-357	89
-334.3	158.2	-221	-116.3	-377	1
-338.1	158.2	-13.08	12.38	-128	30
-341.8	165.1	-372	8	79	51
-340.6	179.6	-372	116	-341	70
-342.5	188.4	-341	80	20	-21
-346.3	185.3	-281	4	-317	142
-345.6	169.5	-225.1	20.65	-358	121
-349.4	150	-295	-30.18	-140	209
-349.4	102.7	-267.2	-107.2	-7	81
-346.9	90.74	-379.2	96.09	-378	20
-336.2	90.74	-364.9	-106.4	-211	84
-331.1	84.44	-342.7	-106.4	-166	129
-323.6	51.04	69.49	-86.56	-198	159
-312.2	28.99	-344	-1	-263	201
-306.6	10.08	-347	85	444	194
-300.9	-2.521	-276	-30	-8	90
-300.3	-15.12	274.9	-155	-360	179
-302.8	-15.12	305.2	-66.83	-306	69
-303.4	-1.89	-230.3	2.673	-341	82
-307.8	13.23	-412.1	12.48	-130	185
-313.5	33.4	-314.1	3.564	255	212
-317.9	31.51	-348	58.81	-30	16
-318.5	23.94	-362.9	72.41	-331	134
-326.1	11.34	-243.9	-46.03	-326	120
-329.2	-16.38	-108.1	-109.5	-354	-34
-328	-20.79	-323.6	-69.09	-138	18
-327.4	-24.57	-363.2	-32.18	-119	-131
-328	-21.42	-259.2	6.012	-363	58
-324.2	-28.36	194.1	-136.9	-346	75
-323.6	-39.7	-373	-3
-320.4	-57.97	-382	111
-321.7	-68.68	-331	-97	-281	120
-309.7	-77.51	-236	-56	111	189
-303.4	-73.72	65	-122	334	219
-289.5	-64.27	-14	-94	-343	160
-287	-54.82	-278	-120	-74	162
-270.6	-23.94	-158.3	-280.7	26	114
-261.2	-20.79	24.7	-329	203	-69
-256.1	-25.84	-139.2	-133.6	284	287
-238.5	-35.92	-208.8	128	287	21
-224.6	-72.46	-159.4	101.1	-313	208
-208.3	-87.59	64	124	-157	271
-205.1	-95.78	-179	52	-212	85
-184.9	-99.56	-290	-32	-270.4	126.5
-154.7	-89.48	-115	177	-218.1	10.1
-139.6	-77.51	-302	261	-281.5	66.24
-123.8	-63.64	-301	180	-246.7	47.71
-112.5	-44.11	-334	113	-261.3	-118.4
-81.6	-0.63	-352	59	-117	-71.29
-67.74	12.6	-340	0	-120.4	-115.1
-48.83	13.86	-356	-68	-314.1	49.15
-37.49	18.27	-225	-33	169.2	37.81
-6.616	-2.521	166	14	78.45	-5.671
4.726	-9.452	59	-7	-387.2	-69.94
11.66	-13.86	-408	73	-334.3	158.2
13.55	-18.27	22	-331	-300.9	-2.521
14.81	-39.7	-160	-208	-321.7	-68.68
20.48	-62.38	-416	99	-205.1	-95.78
15.44	-84.44	-376	-4	7.877	-114.1
19.22	-98.3	-383	-46	-299	-4.411
7.877	-114.1	-377	-89	-335.5	22.05
-16.07	-121	-224	-19	-256.4	43.86
-31.82	-121.6	178	26	-205.1	-49.78
-50.73	-108.4	86	-3	-354.4	92
-99.25	-76.88	-402	-114	-202	28.99
-124.5	-54.19	-403	-184	-288.3	-3.781
-149.7	-44.74	139	-120	-316.6	-115.3
-176.8	-39.07	262	-140	-307.2	-49.78
-216.4	-26.47	-349	68	-258.7	47.26
-225.9	-20.79	-336	71	-258	2.521
-244.2	-5.041	-391	0	-244.8	-76.88
-248.6	6.931	-379	-20	191.9	-49.78
-271.3	44.11	-371	-118	-149.7	8.822
-282	61.12	25	-47	-330.5	1.26
-299	81.92	-389	-6	-119.4	35.92
-307.2	88.85	-335	89	-281.4	-109
-329.9	97.04	99	-311	-242.3	-103.3
-335.5	107.1	19	-366	-265.6	-12.6
-334.3	113.4	-399	144	34.97	-28.99
-334.9	121	-382	65	-311	-134.2
-328.6	141.8	-382	61	-290.2	51.67
-329.2	152.5	-421	-187	-302.1	-27.1
-324.8	172.7	-250	-71	-288.9	-142.4
-321.7	187.1	-30	-101	-235.4	-110.9
-314.1	207.9	196	-37	149.7	68.05
-310.3	209.8	-428	-103	-411.2	-54.19
-307.8	199.1	-453	-186	-402.3	85.07
-305.3	183.4	-35	-254	-382.8	-29.62
-294.6	140.5	318	-248	-305.3	-49.15
-297.7	118.5	210	-198	-250.5	-174.5
-294	105.9	-388	98	110	-12.6
-295.2	97.04	-396	157	186.8	-12.6
-296.5	57.97	49	-221	-374.6	-128.5
-299.6	39.7	381	-218	-258	-46
-300.9	12.6	82	-300	-282.1	-39.85
-299	-4.411	-369	-86	-282.1	41.54
-298.4	-22.05	-391	-163	-281.1	-114.9
-297.7	-18.9	-377	-232	-167.3	-89.47
-300.3	-6.931	191	-312	305.9	-19.45
-305.3	2.521	-178	-238	-252	-12
-312.9	44.74	-341	-139	-281	4
-320.4	64.9	269	-255	-130.6	6.353
-326.7	76.88	301	-327	-39.31	-200.1
-331.8	86.96	163	-364	30.57	-135.8
-350	74.99	116	-374	-365.7	-106.4
-353.8	68.05	109	-378	-229.9	-199.3
-346.9	66.16	-390	132	280	-36
-349.4	66.16	-386	59	-224	-15
-344.4	55.45	-367	64	-276	-59
-347.5	42.85	-410	-161	-317	74
-338.1	32.77	-389	-205	237.5	-151.5
-335.5	22.05	4	-192	-398.8	-71.29
-333.7	18.27	287	-233	-347.1	-47.23
-327.5	19.25	222	-307	-316.8	-32.08
-323.9	25.6	172	-379	-153	-122.4
-320.7	38.7	162	-371	-217.2	-156.4
-310.8	71.64	85	-313	-435.3	-124.1
-300.9	83.95	-364	161	-287.5	-35.01
-292.9	87.52	-393	75	-295.3	-35.72
-288.6	82.76	-414	-105	194.1	-136.9
-273.5	52.99	-199	-207	-155	-79
-256.4	43.86	331	-307	-406	-24
-229.8	41.48	150	-374	-331	-97
-202	40.68	148	-371	-65	-157
-138.5	60.53	20	-393	81	-114
-106.8	73.23	-3	-347	-232	-131
-73.83	76.8	-218	46	14.6	-323.4
-43.26	75.21	-354	156	-294.2	-59.51
20.94	50.79	-356	134	-327.9	37.05
57.48	32.97	-394	45	-159.4	93.19
87.77	21.39	-388.2	117.3	-268	38
120.7	13.37	-382.5	45.47	-328	-40
158.2	9.802	-394.3	-49.96	-322.9	206.4
178.7	-0.891	18	-81	-364	35
191.1	-12.48	-399.7	-202.3	-355	-93
204.5	-19.6	-368.5	-31.19	-163	-21
198.3	-18.71	-382.7	-204.1	130	12
186.7	-22.28	140.3	-287.8	270	-27
169.8	-16.04	275.8	-324.4	59	-7
148.4	-23.94	140.3	-393	-406	-294
110.6	-47.89	140.3	-394.8	5	-335
81.6	-64.27	140.3	-393.9	-115	-192
46.94	-68.05	140.3	-393.9	-382	-68
5.986	-69.94	140.3	-393.9	-394	-73
-72.15	-46.63	139.5	-395.6	-394	-160
-115.6	-44.74	139.5	-395.6	-273	-9
-155.3	-45.37	139.5	-395.6	235	-33
-205.1	-49.78	137.7	-395.6	41	12
-268.1	-60.49	137.7	-395.6	-309	-222
-287.7	-57.97	113.6	-372.5	238	-165
-297.1	-56.08	-405	195.1	-402	59
-311.6	-47.26	-371.1	137.2	-373	-220
-325.5	-20.16	-351.5	140.8	88	-57
-332.4	-5.041	165	-47	-203	-114
-341.2	20.79	-173	164	-364	-207
-342.5	51.04	-208	134	281	-234
-342.5	85.07	-163	26	18	-370
-349.4	92.63	217	50	-419	-192
-350.7	95.78	-141	-114	-104	-99
-354.4	92	-141	-82	180	-50
-348.1	81.92	-280	-85	32	7
-342.5	88.85	129	-58	117	-289
-343.1	97.67	-20	-107	347	-269
-331.1	98.3	-280	-197	76	-144
-322.3	122.2	-101	-215	338	-245
-321.7	143.7	70	-123	82	-300
-317.9	167	-325	-120	133	-278
-314.7	183.4	28	27	45	-348
-308.4	197.9	-119	-118	-302	-277
-309.1	191.6	-284	-146	109	-378
-309.1	179	-55	93	-386	59
-309.7	172.7	74	48	-353	-210
-312.2	147.4	87	89	148	-373
-320.4	138.6	-230	-72	-354	121
-319.8	141.1	-16	-126	311	-293
-322.3	140.5	278	65	23	-394
-326.1	119.1	343	47	-344	154
-331.1	102.7	209	110	-356	161
-324.8	85.7	-317	-52	-393	30
-311	77.51	-305	-61	-417	-162
-287	73.09	261	127	-174	-117
-268.1	70.57	276	75	-395.2	-213
-250.5	65.53	72	138	137.7	-395.6
-234.1	54.19	-207	-7	-397.9	177.3
-202	28.99	186	102	-380.9	180
-171.7	17.64	-21	-10	-369.4	126.5
-138.9	17.64	-314	-160
-102.4	24.57	272	128
-28.67	50.41	-312	-138
7.877	63.64	-335	-162
47.57	69.94	-232	6
85.38	68.05	-238	19
153.4	51.67	11	12
176.1	54.82	134	14
186.2	63.64	-328	-165
187.5	68.68	-324	-109
188.1	68.68	196	32
188.7	54.82	-315	-129
187.5	39.7	-4	-69
185.6	22.05	-213	-75
157.8	1.89	-64	66
133.9	-4.411	147	-99
97.35	-8.822	-79	-71
69	-10.71	-308	-106
-21.11	-1.137e-13	-22	-133
-74.67	6.301	-211	-160
-128.2	8.822	-240	-231
-185.6	4.411	-235	-161
-288.3	-3.781	-156	-175
-312.2	-3.781	-130	-129
-328	-6.301	-170	-214
-343.1	-1.89	-109	-205
-351.9	10.08	280	-64
-356.3	21.42	-385	-126
-355.7	29.62	-359	-189
-360.7	24.57	286	5
-363.9	11.34	173	89
-360.1	2.521	-174	-216
-355.1	-5.671	264	-299
-352.6	-14.49	-66	-174
-340.6	-57.97	-368	-138
-333	-80.66	-323	-108
-323.6	-98.93	-305	-108
-316.6	-115.3	220	-24
-305.9	-132.3	119	-18
-300.9	-131.1	-11	-260
-294.6	-123.5	342	-222
-292.1	-114.7	-331	-103
-295.2	-81.92	-366	-153
-300.9	-61.75	-302	-68
-307.2	-49.78	-259	-27
-307.8	-40.96	51	-20
-317.9	-46.63	-341	-146
-317.9	-40.96	60	-61
-319.2	-27.73	-210	-85
-307.8	-5.041	-309	-185
-295.2	30.25	146	-119
-290.2	47.26	-171	-137
-281.4	59.23	-92	-92
-271.3	61.75	103	-127
-258.7	47.26	-91	-119
-251.1	42.22	-286	-102
-242.2	43.14	41	-131
-230.6	51.98	104	-41
-216.4	81.34	-7	-119
-213.9	93.26	-279	-118
-213.9	105.9	154	24
-212	110.9	360	7
-202.6	100.2	-156	-253
-201.3	83.81	-15.09	408.2
-198.8	71.2	-73.2	382.3
-195.7	60.49	137.8	227.9
-200.1	56.71	-265	104
-207.6	57.97	165	227.5
-209.5	68.68	121.5	97
-217.1	72.46	-330.5	6
-227.8	62.38	210	189
-235.4	49.78	-16	-6
-239.1	30.25	-306	87.5
-246.7	14.49	-171.5	27
-258	2.521	83.5	83.5
-263.7	1.89	150	31
-273.2	6.301	-332.5	52.5
-275.7	11.97	102	107
-285.8	35.92	112.5	91.5
-288.3	37.81	-230.5	-5.5
-290.2	27.73	-280.5	12.5
-292.1	17.01	-183.5	-59
-292.1	-1.89	76	16
-291.4	-6.931	-68	-89.5
-283.9	-5.671	-320.5	-27.5
-275.7	-10.71	-288.5	-45.5
-258.7	-38.44	-99	-35.5
-253	-57.34	65	33
-244.8	-76.88	-117	-33
-233.5	-88.22	-16	-90.5
-188.7	-86.33	-202.5	-58
-152.2	-69.94	-285	31.5
-127.6	-59.86	79.5	11.5
-91.68	-36.55	-281.5	28.5
-18.59	-5.041	-288	-17.5
12.92	-0.63	51.5	13.5
49.47	-3.151	-43	-26.5
86.01	-8.822	-205	-45.5
134.5	-11.34	-77	-20.5
149.7	-8.192	43.5	-40.5
160.4	-5.041	57.5	-88.5
169.2	-1.26	-168	-19.5
182.4	-14.49	-176	2.5
190	-25.84	4.5	-61
192.5	-39.07	-143.5	22.5
191.9	-49.78	87	-10.5
167.3	-61.12	-176.5	28
152.2	-59.86	214.5	9
130.8	-57.34	-224	-47.5
94.83	-46.63	112	17
33.08	-14.49	-277	-86.5
-6.616	4.411	-88.5	-36
-40.01	15.75	9.5	11.5
-76.56	18.9	54	-49.5
-149.7	8.822	-320	-50
-183.7	7.562	-74	-94.5
-215.2	6.301	-30	46.5
-234.1	7.562	-275.5	78
-268.1	32.14	6	74.5
-276.3	41.59	85.5	-34.5
-289.5	56.08	58	14
-297.1	66.16	-267.5	40.5
-319.8	65.53	51.5	-32.5
-328	56.71	138.5	-12
-338.7	50.41	-141	-31.5
-345.6	48.52	-293.5	-18.5
-351.9	52.93	-62	-92.5
-354.4	53.56	99.5	-68
-355.1	46	20	-57
-353.2	36.55	-211.5	-29
-336.8	12.6	91.5	38.5
-330.5	1.26	109.5	-31
-319.2	-1.137e-13	-290.5	3
-306.6	-3.781	-257.5	-67.5
-283.9	11.34	95.5	-139.5
-270	34.03	-49.5	-98.5
-252.4	52.93	-275.5	-83.5
-236.6	69.94
-203.8	87.59
-183.7	85.7
-168.6	78.14
-153.4	64.27	-83.5	-161.5
-119.4	35.92	16.5	-150.5
-103	34.03	-180	-57.5
-92.31	38.44	-244	-71.5
-86.01	46.63	49	-27.5
-80.34	74.99	-111.5	-143
-86.01	86.96	33.5	-124.5
-87.9	93.89	141.5	-93.5
-91.05	92.63	-316	-84
-95.46	69.31	-59	-83
-97.98	54.82	62.5	-140.5
-105.5	42.22	-112	-120.5
-125.1	32.14	-209.5	-98.5
-161	31.51	15.5	-56.5
-182.4	34.66	39.5	-97.5
-202.6	33.4	-278.5	9
-229.7	25.21	-233.5	-12.5
-271.3	14.49	-39.5	23
-285.8	17.01	31	-48.5
-298.4	21.42	-258	54.5
-308.4	20.79	63	-41
-329.9	10.71	263	212
-330.5	6.301	-353	202
-327.4	-1.26	-336	237
-324.8	-13.23	-95	169
-314.1	-55.45	-359	79
-309.7	-77.51	246	137
-299.6	-88.85	-289	72
-292.7	-96.41	-181	132
-281.4	-109	-341	28
-271.9	-106.5	-312	84
-268.1	-104	176	191
-266.2	-97.04	349	134
-258.7	-80.66	-351	209
-251.7	-74.36	-264	111
-253	-78.14	-111	196
-249.8	-89.48	388	230
-242.3	-103.3	-322	31
-237.2	-105.9	-391	21
-234.7	-102.1	-229	133
-236	-94.52	-65	239
-241	-68.05	-379	18
-242.3	-50.41	-323	60
-243.5	-27.73	-1	195
-250.5	-8.822	282	220
-257.4	-1.26	-248	125
-261.2	-5.041	-168	141
-265.6	-12.6	66	326
-270	-17.01	158	270
-269.4	-10.71	-112	235
-268.7	1.89	-147	303
-260.6	13.23	-306	222
-258.7	21.42	-373	159
-251.1	20.16	79	233
-248.6	6.301	-94	179
-239.8	0.63	-308	169
-229.7	-0.63	-87	195
-196.9	3.151	-197	168
-171.7	13.86	-334	201
-153.4	21.42	-337	113
-129.5	22.68	-162	172
-87.9	6.301	-71	135
-59.55	-3.781	-335	154
-35.6	-3.151	235	211
-23	-3.781	-350	124
-2.205	8.192	-156	229
4.726	11.34	-89	68
11.03	6.931	-285	23
21.11	-5.041	376	198
33.71	-23.94	233	192
34.97	-28.99	-130	-2
31.82	-34.03	-355	107
22.37	-32.14	-365	99
-7.246	-15.75	-11	110
-23	-8.192	-371	-16
-48.2	-3.151	-304	102
-72.78	1.89	-57	174
-111.2	-18.27	433	179
-137.7	-39.7	196	176
-154.7	-47.89	-358	176
-176.1	-52.3	-353	115
-210.1	-50.41	-362	67
-229.1	-51.04	162	76
-244.2	-61.75	381	164
-258.7	-74.36	-196	164
-278.2	-102.7	-286	244
-290.2	-121	-316	131
-301.5	-129.8	-346	78
-311	-134.2	427	157
-312.9	-138.6	158	22
-301.5	-131.1	-340	179
-291.4	-123.5	-361	143
-290.8	-119.7	397	202
-287	-102.1	-7	81
-289.5	-87.59	-409	28
-286.4	-66.79	-211	84
-288.9	-39.07	-224	194
-287	11.97	6	253
-285.8	37.18	410	210
-291.4	56.08	-323	157
-293.3	66.79	255	212
-292.7	68.05	410	217
-294.6	61.75	156	122
-290.2	51.67	-319	159
-284.5	43.48	-363	46
-261.8	42.85	452	85
-241	54.82	370	-48
-222.8	70.57	-358	30
-196.3	76.88	-346	117
-146.5	81.29	-312	64
-116.9	75.62	-116	162
-95.46	68.68	111	189
-75.3	68.05	341	200
-46.94	82.55	-350	197
-34.34	83.18	-4	142
-21.11	76.88	-117	97
-13.55	68.05	5	115
-5.356	52.3	210	366
-10.4	44.74	-98	138
-16.07	37.81	-307	219
-25.52	37.18	-150	279
-58.92	40.96	-57	162
-78.45	44.74	-273.1	119.4
-102.4	52.3	-28.91	132.5
-124.5	57.34	-218.1	10.1
-181.8	49.15	-283.2	92.06
-208.3	33.4	-97.95	66.24
-232.2	13.86	-288.8	-56.13
-261.8	-5.041	-231	-49.4
-302.1	-27.1	-117	-71.29
-319.2	-31.51	71.01	-1.123
-335.5	-32.14	-245	-20.21
-343.1	-28.99	-165.4	68.05
-348.8	-13.86	-3.466	-8.192
-351.9	-1.26	-399.2	24.57
-351.3	6.301	-333	186.5
-354.4	2.521	-331.1	167
-350.7	-23.31	-323.6	51.04
-347.5	-41.59	-318.5	23.94
-345	-57.34	-139.6	-77.51
-340.6	-73.09	13.55	-18.27
-331.8	-92	-50.73	-108.4
-320.4	-97.04	-244.2	-5.041
-318.5	-97.67	-297.7	118.5
-312.9	-91.37	-202	40.68
-305.9	-102.7	-268.1	-60.49
-303.4	-119.1	-342.5	51.04
-294.6	-133	-322.3	122.2
-288.9	-142.4	-28.67	50.41
-278.2	-148.1	-363.9	11.34
-263.1	-145.6	-316.6	-115.3
-248.6	-126	-230.6	51.98
-235.4	-110.9	-275.7	11.97
-202.6	-81.92	160.4	-5.041
-186.2	-78.14	167.3	-61.12
-167.9	-83.18	-306.6	-3.781
-150.9	-80.03	-153.4	64.27
-99.25	-61.75	-105.5	42.22
-62.07	-34.66	-268.1	-104
-36.86	-10.08	-171.7	13.86
-16.07	18.9	-311	-134.2
24.89	59.86	-34.34	83.18
52.62	78.14	-288.9	-142.4
80.97	85.7	186.8	116.6
103.7	82.55	-414.9	69.31
149.7	68.05	-389.1	-14.49
166.7	63.64	-221.5	-179.6
182.4	63.64	83.49	-3.781
195	69.31	190	17.64
202	88.22	-384.1	23.31
198.2	98.93	-370.8	-67.42
186.8	116.6	-224	-40.96
175.5	134.2	-257.9	-14.03
138.9	149.3	-315.2	89.25
117.5	146.8	318.6	40.67
100.5	139.9	-252	-12
78.45	119.7	-381	59
37.49	68.68	-340	87
6.616	41.59	-128.2	39.71
-29.3	18.27	-206.9	19.85
-66.48	0.63	-245.8	-139
-149.7	-30.88	-82.19	-178.7
-194.4	-39.07	-202.1	120.7
-238.5	-39.07	-394.3	19.06
-270	-30.25	-361.7	-110.4
-332.4	-23.94	-361.7	50.82
-360.1	-33.4	222	-37
-377.8	-42.22	-314	-11
-390.4	-48.52	-272	-72
-404.9	-52.93	-323	70
-411.2	-54.19	354.2	-100.7
-411.8	-49.15	-230.3	2.673
-415.6	-46	-373.8	20.5
-421.2	-37.18	-314.1	3.564
-424.4	-30.88	-174.9	-114
-422.5	-18.9	-100.8	-71.85
-426.3	0.63	-204.5	-138.2
-421.9	38.44	-436.7	-97.25
-414.9	69.31	-315.8	7.426
-408.6	86.96	-237.3	-45.62
-406.7	95.78	100.1	-25.11
-399.8	97.04	-408	-31
-402.3	85.07	-352	79
-397.3	76.88	-31	-169
-397.9	74.99	81	-114
-392.3	83.18	-359	-86
-392.3	98.3	-414.5	4.491
-395.4	114.7	0	-313.3
-393.5	135.5	-373.9	-50.53
-399.8	169.5	-349.2	34.81
-401.1	176.4	-224.6	123.5
-399.8	173.9	150	101
-399.8	166.4	-222	46
-409.3	121	-189	101
-406.1	83.81	-351	203
-404.2	61.12	-301	180
-397.9	30.88	-346	66
-389.1	-14.49	-340	0
-382.8	-29.62	-287	-66
-375.2	-32.14	300	8
-366.4	-30.88	-406	56
-350	-14.49	-408	-198
-353.8	8.192	-277	-245
-347.5	28.36	27	-255
-348.1	44.74	-134	-203
-345.6	53.56	-369	45
-350.7	52.3	-398	-79
-353.2	36.55	-394	-142
-353.8	23.94	-354	-30
-343.7	16.38	119	13
-337.4	8.192	222	7
-327.4	-6.931	-294	61
-320.4	-25.21	-413	109
-305.3	-49.15
-305.9	-52.3
-301.5	-49.78
-304.7	-46
-309.1	-22.68
-316.6	-15.12
-318.5	-17.01
-325.5	-22.05	-403	-184
-333	-41.59	-253	-220
-332.4	-48.52	139	-120
-322.3	-47.89
-319.8	-43.48
-311	-49.78
-307.8	-63.64
-301.5	-79.4
-304	-93.89
-300.9	-112.2
-290.8	-120.4
-285.1	-126
-281.4	-135.5	289	-127
-261.2	-163.8	-427	180
-250.5	-174.5	-379	-20
-235.4	-180.8	-260	-194
-221.5	-179.6	25	-47
-181.8	-156.3	159	-37
-158.5	-139.9	-344	99
-133.9	-114.7	-232	-201
-108.1	-88.85	119	-189
-58.29	-39.07	59	-330
-25.52	-11.34	19	-366
2.205	-1.89	-391	154
28.04	4.411	-392	136
83.49	-3.781	-417	-151
110	-12.6	-368	-174
139.6	-18.9	-5	-91
154.1	-18.9	-150	41
177.4	-4.411	-395	-8
182.4	9.452	278	-267
184.9	12.6	-397	173
190	17.64	-120	-191
198.8	4.411	216	-304
195	-9.452	-385	-151
186.8	-12.6	-72	-246
173.6	-12.6	-340	-130
123.2	-7.562	-357	-185
90.42	-0.63	-344	-245
45.68	12.6	335	-284
3.466	20.16	203	-387
-65.85	25.21	163	-364
-124.5	18.9	-302	31
-169.2	21.42	-381	97
-202.6	30.25	-398	-56
-268.1	39.07	-410	-197
-293.3	28.99	-353	-210
-326.1	23.31	310	-227
-345.6	17.64	172	-379
-370.8	9.452	172	-379
-374	7.562	17	-257
-377.1	10.71	-260	-12
-380.9	13.86	-353	198
-384.1	23.31	-375	173
-387.8	22.68	-389	83
-389.1	16.38	-384	9
-391	2.521	366	-290
-397.9	-30.25	349	-302
-399.8	-51.04	148	-371
-401.7	-74.36	148	-371
-394.8	-97.67	16	-384
-383.4	-119.7	-218	46
-374.6	-128.5	-359	173
-366.4	-131.7	-356	134
-360.7	-133.6	-376.9	-3.929
-354.4	-120.4	-395.5	-62.31
-358.9	-107.8	-295	-107
-363.9	-90.11	-335.5	-194.3
-370.8	-67.42	-376.5	36.53
-372.1	-21.42	-361.3	-24.95
-374	-13.23	-372	-98.91
-374.6	-7.562	379.2	-266.4
-380.9	-13.23	177.8	-377.8
-390.4	-25.84	140.3	-393.9
-391	-32.77	140.3	-393.9
-391	-38.44	140.3	-393.9
-380.9	-39.07	140.3	-393.9
-351.3	-33.4	139.5	-395.6
-333	-22.05	137.7	-395.6
-310.3	-18.9	137.7	-395.6
-295.8	-22.05	137.7	-395.6
-258	-46	-33.42	-203.2
-241.7	-51.04	-405	203.2
-229.7	-51.04	-354.2	147
-224	-40.96	-231	207
-225.9	-17.64	-252	170
-225.9	2.521	232	51
-232.2	28.99	102	87
-235.4	47.89	-223	-117
-245.4	86.33	-251	-108
-254.9	95.15	-20	-107
-258	95.15	-26	-201
-264.3	92.63	73	-135
-275.7	79.4	-294	-118
-285.1	76.88	146	117
-294	84.44	147	28
-296.5	89.48	-194	-126
-304.7	76.88	-249	-71
-307.2	64.9	-55	93
-309.1	66.16	154	73
-314.1	66.79	-21	2
-315.4	79.4	-272	-87
-319.2	85.07	-142	-178
-321.7	81.92	157	-60
-319.2	68.68	348	54
-329.9	46.63	209	110
-328.6	44.74	-74	115
-319.8	42.85	-366	-112
-314.1	44.11	-278	-104
-304.7	28.36	215	189
-300.9	9.452	279	100
-295.2	-10.71	-205	86
-291.4	-20.16	-305	-23
-282.1	-39.85	331	148
-275.3	-44.35	-166	-84
-272	-43.22	-342	-106
-270.3	-39.29	150	133
-263.5	-26.38	255	115
-257.9	-14.03	-256	-115
-259.6	8.42	-161	36
-261.9	28.07	-245	8
-268.6	61.19	-105	15
-272.5	67.36	104	48
-274.8	61.75	74	24
-276.5	53.33	-339	-141
-282.1	41.54	-321	-200
-288.8	40.98	-237	-116
-293.3	47.15	-304	-133
-298.9	57.82	104	57
-316.9	71.29	202	45
-314.6	79.71	8	147
-315.2	89.25	-243	-139
-318	79.71	-287	-123
-327.5	54.45	-259	-123
-327.5	38.17	-65	-70
-326.4	32.56	8	12
-320.8	20.77	-228	-115
-316.3	7.859	-162	-106
-314.1	0.561	158	-96
-309	-17.4	-79	-71
-311.8	-42.1	-286	-101
-300	-88.13	6	-120
-293.2	-103.6	-279	-163
-281.1	-114.9	-35	-45
-262	-120.6	-257	-194
-221	-116.3	45	-79
-191.3	-104.3	-41	-38
-167.3	-89.47	-173	-227
-133.3	-81.69	-32	-142
-83.1	-85.23	195	-102
-47.03	-83.1	-286	-51
-9.548	-70.37	-387	-131
20.86	-51.98	-213	-175
95.83	1.768	167	10
134.7	18.74	-339	-126
178.6	29.35	-99	-230
218.2	34.3	170	-318
296	39.96	167	-192
318.6	40.67	-330	-66
338.4	45.62	-280	-74
354.7	40.67	13	-32
379.4	20.16	96	-25
384.4	10.96	65	-244
376.6	1.061	342	-222
363.9	-10.96	-355	-124
305.9	-19.45	-301	-80
270.5	-21.57	134	-80
215.4	-23.69	149	-135
170.8	-20.16	-111	-156
52.69	6.012	-39	-58
-13.08	12.38	-247	-98
-73	10	-309	-185
-139	1	-267	-222
-252	-12	-67	-195
-295	-12	92	-109
-335	-5	-305	-122
-352	-5	37	-137
-372	8	-53	-140
-375	21	-72	-193
-376	40	176	-147
-381	59	-156	-97
-383	113	-291	-134
-381	137	36	2
-378	152	272	57
-379	165	-49	-98
-379	156	-125	-231
-379	139	30	429
-377	126	-143	354
-378	116	-208	288
-372	111	-109	301
-372	116	-135	239
-367	120	-168	204
-368	123	57	121
-361	94	-291	160
-355	78	-193	108
-356	66	-20	95
-350	63	-187	86
-341	80	-26	245
-340	87	-75	170
-341	91	-217	151
-337	79	-207	31
-335	50	125	134
-336	34	109	119
-334	29	-43	76
-321	33	-259	91
-317	46	-214	72
-310	42	-239	41
-306	35	-185	38
-302	18	68	102
-281	4	-141	164
-271	2	-257	91
-255	4	285	20
-236	15	151	30
-222	42.09	-286	138
-213.2	55.59	-259	42
-200.5	59.56	228	62
-186.2	59.56	-174	112
-165.6	33.35	-304	99
-150.5	19.06	-141	-71
-141.8	15.88	-102	-157
-130.6	6.353	188	119
-120.3	10.32	-240	13
-120.3	17.47	27	51
-121.1	33.35	252	114
-128.2	39.71	225	106
-134.6	39.71	-323	-25
-137	29.38	117	83
-141.8	13.5	166	40
-148.9	5.559	-222	-44
-176.7	8.735	-279	-54
-195	17.47	-45	101
-206.9	19.85	203	108
-225.1	20.65	217	81
-253.7	2.382	-163	-29
-272.8	-15.09	156	-6
-284.7	-26.21	196	122
-295	-30.18	-113	147
-302.2	-30.97	-300	92
-299.8	-27.79	-109	-72
-301.4	-30.97	-62	-115
-306.1	-43.68	91	-133
-306.9	-70.68	71	-30
-306.1	-83.38	-26	26
-300.6	-90.53	-121	-54
-291.8	-88.15	186	-35
-282.3	-80.21	-277	-74
-277.5	-82.59	-223	-130
-270.4	-91.32	128	42
-267.2	-107.2	-47	-12
-245.8	-139	-203	-53
-229.9	-154.9	102	4
-213.2	-162	190	-8
-190.2	-167.6	-164	-21
-156	-168.4	12	-93
-133	-164.4	155	21
-103.6	-169.1	138	20
-82.19	-178.7	-300	39
-39.31	-200.1	-178	-16
-22.63	-203.3	14	60
1.191	-211.2	248	176
12.31	-204.9	-265	137
32.16	-190.6	-278	22
37.72	-173.9	281	112
44.07	-162.8	18	39
36.93	-146.9	-138	-127
29.78	-130.2	-13	-6
30.57	-135.8	-180	63
25.01	-142.1	-157	-110
19.46	-147.7	26	12
-2.779	-135.8	-115	104
-21.04	-118.3	97	34
-38.51	-96.88	-41	-109
-60.75	-66.71	-262	-105
-111.6	15.88	-317	-15
-143.3	62.74	-195	119
-173.5	92.91	-64	126
-202.1	120.7	48	-50
-262.5	146.1	-220	142
-295.8	152.5	-9	-28
-321.2	154.9	219	28
-345	152.5	-212	45
-361.7	135	-257	-21
-369.7	116.7	-73	-43
-379.2	96.09	58	-3
-387.1	81	252	-6
-394.3	35.74	108	-43
-394.3	19.06	-277	109
-391.9	-7.941	175	-146
-390.3	-27.79
-386.3	-53.21
-381.6	-60.35
-377.6	-61.15
-376	-55.59
-372	-57.97
-371.2	-73.85
-368.9	-93.71
-365.7	-106.4
-361.7	-110.4
-364.9	-106.4
-364.1	-96.88	-344	262
-366.5	-88.15	-361	224
-361.7	-48.44	-81	181
-357	-21.44	-264	131
-360.1	0	118	178
-359.3	22.24	-382	128
-361.7	50.82	-341	28
-362.5	53.21	290	202
-364.1	44.47	252	119
-364.9	27	-217	164
-369.7	-15.09	-312	97
-368.1	-36.53	-344	124
-368.1	-54.79	65	231
-365.7	-74.65	132	71
-342.7	-106.4	-322	31
-325.2	-123.9	-332	38
-298.2	-145.3	-105	111
-277.5	-168.4	-66	187
-229.9	-199.3	-358	62
-201.3	-205.7	-374	22
-175.9	-205.7	-35	206
-141	-194.6	282	220
-62.34	-155.6	202	143
-14.69	-123.1	-362	174
19.46	-107.2	-118	180
69.49	-86.56	-91	258
143.3	-69.88	151	301
183	-57.18	-339	239
206.9	-50.03	-321	217
226.7	-36.53	-72	273
253	-18	-352	131
267	-25	-253	193
279	-34	260	198
280	-36	-208	182
265	-39	-340	175
247	-37	124	207
222	-37	-330	214
180	-32	-335	155
75	-5	-339	97
10	9	-48	246
-49	9	217	131
-108	0	-264	132
-224	-15	-363	130
-277	-17	-319	142
-314	-11	361	185
-344	-1	68	167
-392	23	-225	127
-401	39	-355	93
-409	57	258	198
-413	72	37	105
-416	103	-329	161
-418	106	-345	92
-417	101	-318	130
-404	96	-321	53
-379	90	409	185
-372	100	233	192
-358	97	-87	6
-347	85	-359	91
-317	43	-272	117
-311	18	-176	-17
-302	-16	-375	-19
-291	-39	-321	94
-276	-59	-319	58
-270	-71	448	168
-272	-72	24	63
-270	-64	-243	154
-276	-30	-347	112
-285	-7	-348	86
-291	17	-386	25
-296	46	-48	21
-307	70	79	51
-317	74	-247	173
-323	70	-287	271
-328	64	-296	195
-339	74	-115	199
-346	94	354	194
-345.6	112.2	-288	145
-346.9	117.8	-366	133
-357	115.3	343	216
-358.2	92.63	-7	81
-357.6	77.51	-152	106
-350	66.16	-263	201
-328	51.67	233	240
-316.6	46	-54	86
-301.5	34.03	-340	102
-288.3	18.27	359	213
-255.5	-22.68	420	168
-221.5	-42.85	156	122
-190.6	-51.04	-261	82
-150.3	-57.97	-357	206
-70.26	-63.01	-322	134
-21.11	-70.57	-310	-27
20.48	-83.18	455	43
65.5	-105.1	-350	-37
164.4	-141.7	-289	70
202.7	-148.8	-337	51
237.5	-151.5	285	187
274.9	-155	317	215
327.5	-152.4	-346	202
348.9	-141.7	-320	157
365.8	-133.7	-115	217
366.7	-123.9	-61	111
354.2	-100.7	180	360
335.5	-84.65	-170	265
305.2	-66.83	-274.9	123
258.9	-46.34	-242.8	165
152.8	-7.129	-279.3	61.75
90.45	16.93	-265.8	91.5
28.07	26.73	-288.8	-56.13
-33.42	34.75	-50.8	-55.01
-159.1	18.71	81.11	6.736
-230.3	2.673	-311	57.97
-282.9	-3.564	69.63	68.05
-319.5	6.238	215.2	65.53
-375.6	20.5	-149	21.42
-392.5	16.04	-365.2	-30.88
-404.1	12.48	-333	186.5
-412.1	12.48	-346.9	90.74
-427.3	1.782	-300.3	-15.12
-421	-31.19	-328	-20.79
-416.6	-47.23	-205.1	-95.78
-413.9	-58.81	-48.83	13.86
-398.8	-71.29	-31.82	-121.6
-395.2	-73.96	-244.2	-5.041
-385.4	-72.18	-334.9	121
-387.2	-65.05	-305.3	2.521
-387.2	-40.99	-300.9	83.95
-384.5	-14.26	-115.6	-44.74
-378.3	6.238	-332.4	-5.041
-372.9	19.6	-312.2	147.4
-373.8	20.5	-287	73.09
-369.4	8.911	-288.3	-3.781
-368.5	-9.802	-292.1	-114.7
-370.2	-23.17	-307.8	-5.041
-347.1	-47.23	-227.8	62.38
-338.2	-40.99	-288.3	37.81
-320.3	-42.77	86.01	-8.822
-308.8	-36.53	-354.4	53.56
-301.6	-23.17	-168.6	78.14
-297.2	-4.455	-87.9	93.89
-303.4	9.802	-182.4	34.66
-303.4	28.51	-258.7	-80.66
-308.8	16.93	-251.1	20.16
-314.1	3.564	-59.55	-3.781
-315.9	-16.04	-176.1	-52.3
-316.8	-32.08	-312.9	-138.6
-323.9	-47.23	-146.5	81.29
-329.3	-49.01	-5.356	52.3
-330.1	-41.88	-181.8	49.15
-334.6	-31.19	-248.6	-126
-340.8	0.891	-66.48	0.63
-346.2	28.51	-426.3	0.63
-348	58.81	-397.9	74.99
-359.6	82.87	-399.8	166.4
-367.6	98.91	-309.1	-22.68
-372	100.7	-332.4	-48.52
-380.9	94.9	-181.8	-156.3
-386.3	88.22	83.49	-3.781
-392.5	90.89	184.9	12.6
-382	76.34	-389.1	16.38
-362.9	72.41	-333	-22.05
-350	61.19	-300.9	9.452
-317.4	20.21	-261.9	28.07
-296.7	-4.491	-281.1	-114.9
-282.6	-22.45	-9.548	-70.37
-268.6	-34.24	-139	1
-243.9	-46.03	-378	152
-230.4	-53.33	-372	116
-217.5	-67.36	-165.6	33.35
-211.3	-86.44	-137	29.38
-174.9	-114	-295	-30.18
-153	-122.4	-282.3	-80.21
-139.5	-125.7	-2.779	-135.8
-130.5	-125.2	-262.5	146.1
-108.1	-109.5	-379.2	96.09
-101.3	-92.06	-376	-55.59
-100.8	-71.85	-175.9	-205.7
-98.51	-57.26	253	-18
-95.71	-33.12	-358	97
-96.83	-34.8	-328	64
-96.83	-45.47	305.2	-66.83
-96.83	-60.06	-230.3	2.673
-105.8	-79.71	-329.3	-49.01
-114.8	-87.57	-230.4	-53.33
-126.6	-98.23	-245	-170.7
-131.1	-113.4	-360.1	-38.12
-156	-157.2	-287.5	-35.01
-168	-167.6	-301.7	-8.841
-175.1	-169.9	-176.5	-20.86
-187	-162	100.1	-25.11
-198.1	-140.6	241.5	-98.66
-204.5	-138.2	-209	-81
-213.2	-144.5	-400	1
-217.2	-156.4	-339	-16
-230.7	-168.4	53	-138
-245	-170.7	-351	-99
-259.3	-160.4	-52.77	-331.2
-276.8	-143.7	22.46	-322.2
-303	-104	-298.7	24.7
-323.6	-69.09	-215.6	130.2
-344.2	-48.44	92	105
-360.1	-38.12	131	100
-385.5	-17.47	-354	95
-389.5	5.559	-160	141
-396.7	16.68	-271.3	157.3
-401.4	33.35	-352	59
-411.8	50.82	-336	35
-419.7	43.68	220	19
-430	30.18	59	-7
-433.2	15.09	-408	-198
-434.8	-17.47	-20	-142
-434	-38.12	-205	-201
-431.6	-52.41	-376	-4
-419.7	-65.12	-380	31
-414.1	-80.98	-365	-4
-409.2	-83.1	-401	-158
-411.3	-81.69	-132	34
-407	-79.57	119	13
-412	-70.37	-117	40
-426.1	-62.59	-411	147
-424	-62.59	-381	75
-425.4	-59.06	-411	-177
-436.7	-97.25	-349	-173
-441.7	-116.3	110	-121
-435.3	-124.1	289	-127
-429	-135.4	-38	-113
-418.3	-127	-394	57
-407.7	-116.3	-391	0
-393.6	-93.01	-354	-212
-380.9	-79.57	-50	-74
-363.2	-32.18	-163	-103
-351.2	-7.426	-392	-50
-342	7.426	-422	-145
-332.1	10.96	249	-225
-308	0.354	262	-216
-299.5	-18.04	21	-370
-287.5	-35.01	19	-370
-277.6	-37.13	-334	104
-260.6	-30.77	-402	-86
-255	-20.86	-379	-180
-255	-11.67	-135	-88
-259.2	6.012	89	-32
-269.1	49.86	-253	111
-275.5	64.01	-383	37
-286.1	73.2	-414	-85
-291.7	73.2	-147	-221
-303.8	61.89	318	-248
-311.6	49.16	-338	63
-314.4	44.91	-396	176
-321.5	51.98	-404	74
-315.8	65.42	49	-221
-322.9	68.25	-66	-294
-320.7	57.64	-373	-122
-316.5	42.08	-398	-198
-317.9	20.16	-312	-223
-315.1	9.548	226	-313
-315.8	7.426	12	-357
-307.3	6.719	-343	-125
-301.7	-8.841	-357	-185
-302.4	-21.57	-347	-235
-295.3	-35.72	330	-302
-274.8	-44.91	207	-377
-237.3	-45.62	-37	-263
-204	-35.72	-334	84
-176.5	-20.86	-372	100
-142.5	0.354	-394	13
-78.15	0.354	-414	-179
-52.69	-3.89	-292	-209
-20.86	-20.86	4	-192
10.96	-32.18	171	-380
71.08	-32.89	172	-379
100.1	-25.11	162	-371
129.8	-18.04	142	-374
160.9	-22.28	-355	119
211.1	-31.47	-346	208
228.8	-36.42	-364	161
245.1	-40.67	-388	111
247.2	-43.5	-390	-184
247.2	-58.35	116	-241
245.8	-79.57	150	-374
241.5	-98.66	148	-371
233	-117.8	-3	-347
194.1	-136.9	-218	46
159.5	-142.5	-375	84
118.5	-142.5	-379.7	40.42
73.2	-130.5	-140	-126
-35.01	-102.9	77.08	-52.57
-96.54	-85.23	-377.4	-187.1
-155	-79	-369.4	14.26
-209	-81	-358.7	-23.17
-302	-73	-372	-98.91
-330	-61	-397	-184.5
-348	-51	-177.8	-254.9
-362	-30	364.9	-275.3
-373	-3	141.2	-391.2
-385	12	140.3	-393.9
-390	17	140.3	-393.9
-395	14	139.5	-395.6
-406	-4	139.5	-395.6
-409	-16	137.7	-395.6
-406	-24	137.7	-395.6
-404	-26	91.34	-349.3
-408	-31	-232.1	31.19
-411	-22	-379.2	171.1
-409	-12	-351.5	140.8
-400	1	161	1
-392	46	-215	147
-389	72	-61	97
-387	93	-51	91
-382	111	-186	67
-372	115	42	43
-370	108	-36	-28
-365	95	-280	-85
-352	79	-24	-92
-349	82	57	-121
-355	85	-120	-172
-357	85	-284	-198
-351	76	70	-123
-349	30	-111	-72
-354	-1	-286	-88
-339	-16	-131	-44
-340	-34	83	113
-339	-76	193	68
-331	-97	94	-36
-328	-104	141	97
-315	-109	26	35
-293	-100	-285	-114
-274	-90	17	-128
-256	-71	174	-27
-236	-56	343	47
-199	-46	282	74
-172	-51	-253	-31
-154	-68	-365	-93
-133	-90	-352	-151
-90	-139	-230	-130
-65	-157	-269	-31
-31	-169	-190	80
-3	-168	-5	156
39	-157	276	75
53	-138	-85	112
65	-122	-297	-49
68	-111	150	101
75	-105	-205	-63
81	-114	-263	-131
79	-120	57	66
64	-118	272	128
22	-106	-256	-115
-14	-94	-338	-169
-44	-85	-232	6
-80	-86	104	48
-157	-106	238	24
-190	-121	208	56
-232	-131	-309	-137
-269	-132	-324	-173
-278	-120	-251	-179
-323	-111	-257	-132
-338	-103	-323	-106
-351	-99	104	57
-359	-86	179	15
-364	-77	-142	124
-362	-63	-337	9
-367	-52	-170	-149
-380	-19	58	-76
-387.6	2.807	152	-99
-392.1	14.03	-234	-122
-398.3	25.82	-354	-107
-409.5	19.65	-259	-123
-414.5	4.491	-14	54
-417.9	-18.52	-131	9
-424.6	-39.29	-209	-82
-409.5	-82.52	-186	-121
-403.1	-112.3	127	-78
-391.9	-140.4	-308	-106
-381.8	-158.3	-350	-158
-348.1	-187.5	-9	-121
-330.1	-212.2	-274	-174
-306.5	-239.2	-255	-209
-287.4	-261.6	-174	-211
-233.5	-281.8	152	-120
-205.5	-285.2	-199	-139
-179.6	-281.8	-268	-212
-158.3	-280.7	14	-106
-101.1	-307.6	-121	-141
-71.86	-324.5	-176	-225
-52.77	-331.2	-54	-163
-25.82	-332.4	219	-114
-1.123	-320	280	-64
0	-313.3	-325	-73
5.614	-313.3	-145	-139
14.6	-323.4	117	-29
24.7	-329	-339	-126
22.46	-322.2	-381	-130
8.982	-309.9	-290	-126
-3.368	-293.1	112	-54
-51.65	-244.8	-69	-90
-81.96	-220.1	-309	-175
-103.3	-201	342	-222
-139.2	-133.6	-376	-122
-201	-77.47	-366	-153
-233.5	-61.75	-348	-117
-263.9	-56.14	-321	-62
-294.2	-59.51	-301	-80
-349.2	-55.02	-47	-12
-363.8	-55.02	154	-133
-373.9	-48.28	-165	-108
-373.9	-50.53	-312	-196
-372.8	-26.95	76	-75
-361.5	-2.246	209	-21
-361.5	21.33	60	-61
-349.2	34.81	-310	-219
-334.6	38.18	-221	-281
-327.9	37.05	181	-150
-314.4	23.58	-305	-126
-298.7	24.7	-292	-155
-271.7	39.3	69	-103
-258.2	51.65	-150	-90
-245.9	70.74	223	-105
-235.8	99.93	221	-117
-224.6	123.5	-7	-119
-215.6	130.2	-261	-119
-208.8	128	232	66
-196.5	112.3	360	37
-188.6	87.58	-73	-196
-188.6	93.19	-95	131
-178.5	92.07	236	293
-176.3	104.4	-239	329
-159.4	101.1	-103	352
-159.4	93.19	215	304
-146	81.96	58	308
-139.2	81.96	8	282
-102.2	99.93	-109	186
-72.98	124.6	-258	172
-51.65	139.2	-7	162
-33.68	148.2	105	103
16	147	6	124
42	137	-229	107
64	124	-49	178
92	105	87	77
128	94	-293	100
141	93	-243	15
150	101	-124	193
149	107	26	198
143	116	22	70
138	112	128	94
131	100	-80	107
126	83	-235	36
92	54	-209	71
55	46	-241	29
11	52	-221	64
-33	55	175	117
-119	60	52	77
-179	52	-188	215
-222	46	-272	138
-268	38	-20	95
-323	36	109	117
-338	40	247	76
-355	45	93	72
-366	56	-293	150
-366	80	-257	16
-363	94	62	125
-367	110	-213	135
-361	124	-197	-26
-358	135	-120	-15
-356	130	-130	-160
-353	117	188	119
-354	95	57	127
-351	64	-164	-22
-350	60	225	106
-348	56	11	80
-346	61	-211	-26
-345	67	55	82
-346	64	200	17
-352	56	7	149
-354	35	-253	-48
-358	4	-304	-51
-355	-5	-45	101
-347	-6	220	140
-344	-5	124	108
-338	-24	-127	22
-328	-40	-148	5
-315	-50	-122	-36
-311	-49	-121	-94
-290	-32	66	-85
-265	-16	303	89
-251	14	196	122
-235	33	-308	89
-189	101	-277	77
-160	141	-202	38
-140	162	-70	-100
-115	177	110	-124
-57	201	-73	13
-29	194	-228	64
-10	184	-145	-51
21	168	146	9
65	145	169	-29
		84	-73
		-165	38
		-247	-102
		-46	12
		14	48
		-184	-139
		-214	-53
		78	11
		180	-13
		43	-40
		-150	-57
		160	41
		158	6
		-300	39
		-1	82
		41	39
		291	109
		-89	85
		-208	17
		-13	-6
		192	-17
		-52	44
		-242	76
		-239	19
		-157	-110
		181	-16
		-100	106
		-306	89
		-110	11
		217	6
		245	-34
		66	-123
		-293	-18
		-131	107
		29	45
		-219	137
		-225	97
		276	69
		128	-2
		-276	14
		-287	-36
		-169	-51
		-1	7
		155	-66
		-64	98
		211	-137
		78.62	389.1
		-191.7	329.5
		-159.1	276.2
		177.7	241.4
		-103.6	187.5
		41	215
		-330.5	6
		142.5	102
		79.5	39
		-159	-0.5
		-303	97
		83.5	83.5
		223.5	167.5
		222	135
		-264	35
		-349	12
		-236.5	-56
		0	8.5
		-302.5	-5
		-100.5	-36
		138	-5
		-98	-85
		-247	-66
		-288.5	-45.5
		-187.5	-20
		76	39.5
160	-69	30	0.5
161	-61	-153	-45.5
165	-47	-325.5	-7
167	-22	26.5	-27
161	1	75	-21.5
149	37	88.5	-73
135	61	-202.5	-58
124	83	-266.5	-8
107	109	-8.5	-7
70	147	54.5	-36
45	168	-241	-75.5
22	180	60	-9
4	185	84	-87
-42	194	-43	-26.5
-68	201	-254	-42
-93	202	-103	-6.5
-111	208	43.5	-40.5
-166	220	-233.5	30
-185	221	-286.5	62.5
-204	217	-252	-6.5
-231	207	123	-75.5
-257	207	-23.5	-60
-269	202	-262	10
-279	199	-267.5	-45
-287	197	-154	18
-288	205	104	-43.5
-282	206	21.5	-28
-285	197	-258.5	48.5
-276	187	-293	43
-255	183	45	31.5
-233	186	213.5	81.5
-217	184	244.5	94.5
-192	178	5.5	-14
-156	162	-254	-1
-140	163	-266	-45.5
-124	161	83.5	-22
-113	167	137.5	65.5
-118	175	153.5	-12
-127	178	-102	-68
-135	172	-215	-94
-141	172	9.5	11.5
-157	173	116	107.5
-166	176	36	-61
-173	164	-277.5	-106
-180	152	-144	-139
-193	140	31.5	-53.5
-215	147	50	78.5
-228	155	-7	39.5
-240	167	-197	69.5
-257	173	-86	53.5
-272	165	12.5	67.5
-281	158	87.5	-15.5
-278	152	39	-21.5
-264	168	-192.5	-1.5
-261	175	-267.5	40.5
-252	170	-65	-105.5
-250	158	102.5	-50
-238	136	-5	-39
-222	135	-202.5	-127.5
-208	134	-261	-31
-186	139	94.5	-63.5
-147	154	-206	-87
-126	145	-144	-44.5
-111	135	48	-39
-90	120	-49.5	-98.5
-61	97	-217	-118
-54	98	-83.5	-161.5
-36	102	65.5	-100
-34	111	98.5	-96.5
-42	128	84	-151
-37	120	-280.5	-52.5
-41	106	-65.5	-36.5
-45	96	70	58
-51	91	-47.5	-29
-63	92	-274.5	-12.5
-80	105	-234.5	-86
-92	115	-111.5	-143
-121	126	144.5	-79
-136	117	73.5	-67
-149	111	-295.5	-24
-169	92	36	-78
-191	75	117.5	-53
-200	76	-285.5	-58.5
-197	86	-149.5	-84.5
-199	93	-141	-75
-202	85	-240.5	0
-201	69	-233.5	-12.5
-196	59	-95.5	2
-202	58	-36	-16.5
-191	70	-237.5	52.5
-186	67	41.5	-44
-176	65	-139	185
-177	47	-313	208
-163	26	-152	298
-149	19	-159	280
-126	22	-116	154
-106	30	-64	95
-51	52	-146.2	171.8
-12	57	-283.2	92.06
15	51	-126.6	88.69
42	43	-249	-39.29
98	28	-266.4	-94.86
124	36	-236.6	-67.36
150	56	71.01	-1.123
168	73	-5.894	-66.8
203	85	-180.5	-98.23
218	82	-278.8	60.49
235	79	-74.67	61.75
253	76	169.2	37.81
259	83	206.4	52.93
256	88	-340.6	179.6
256	88	-300.9	-2.521
249	84	-328	-21.42
248	61	-123.8	-63.64
232	51	-37.49	18.27
217	50	-50.73	-108.4
206	52	-176.8	-39.07
171	71	-310.3	209.8
147	84	-299.6	39.7
126	88	-326.7	76.88
102	87	-333.7	18.27
58	54	20.94	50.79
39	37	158.2	9.802
17	10	148.4	-23.94
-5	-8	-342.5	51.04
-36	-28	-309.1	191.6
-60	-37	-250.5	65.53
-79	-55	185.6	22.05
-99	-75	-295.2	-81.92
-141	-114	-213.9	93.26
-162	-123	-209.5	68.68
-167	-116	-275.7	11.97
-175	-106	86.01	-8.822
-180	-79	191.9	-49.78
-178	-69	-306.6	-3.781
-174	-76	-182.4	34.66
-181	-87	-329.9	10.71
-178	-112	-299.6	-88.85
-179	-127	-260.6	13.23
-175	-129	-153.4	21.42
-174	-112	33.71	-23.94
-170	-88	-210.1	-50.41
-163	-80	-301.5	-129.8
-156	-73	-146.5	81.29
-141	-82	-25.52	37.18
-145	-97	-302.1	-27.1
-146	-112	-347.5	-41.59
-136	-109	-202.6	-81.92
-142	-105	-16.07	18.9
-156	-75	103.7	82.55
-160	-68	37.49	68.68
-175	-59	-332.4	-23.94
-180	-69	-426.3	0.63
-198	-95	-406.1	83.81
-204	-111	-350	-14.49
-209	-118	-343.7	16.38
-223	-117	-333	-41.59
-235	-94	-133.9	-114.7
-248	-79	190	17.64
-249	-68	3.466	20.16
-263	-66	-387.8	22.68
-280	-85	-391	-32.77
-291	-98	-258	-46
-289	-107	-235.4	47.89
-281	-102	-307.2	64.9
-270	-86	-270.3	-39.29
-266	-82	-288.8	40.98
-264	-90	-133.3	-81.69
-251	-108	338.4	45.62
-229	-128	-13.08	12.38
-225	-117	-381	137
-193	-112	-367	120
[truncated: 8,226 more rows]

## Sheet: ED_Fig_8_d
all birds		flock mates		calling bird
wind dir.	vertical	wind dir.	vertical	wind dir.	vertical
	-61		159		-69
	-69	-164.9	281	-7.56	140
	-51	-67.23	348	156.2	96
	-17	-152.2	276	243.2	26
	45	-138	308	265.8	43
	67	-65.82	288	107.1	51
	100	-70.07	248	97.01	-114
	115	-72.9	278	44.1	-112
	140	-71.48	130	44.1	-97
	157	4.954	227	90.71	-111
	177	-3.539	204	175.1	-108
	192	29.02	173	171.3	-80
-510.3	215	77.14	195	-240	-229
-473.7	227	140.8	101	8	-128
-430.9	239	104	121	76	-117
-395.6	250	-71.48	95	-50	-118
-362.9	283	-129.5	109	-58	-47
-340.2	291	79.97	194	-14	-127
-315	315	180.5	191	-20	-72
-289.8	318	207.4	32	-20	64
-274.7	327	180.5	120	10	70
-257	332	238.5	85	-113.4	-172
-241.9	341	271.1	47	12.6	-126
-230.6	348	327.7	29	21.42	47
-226.8	356	285.2	61	37.8	69
-219.2	357	87.05	215	-454.8	-151
-231.8	359	179.1	157	-347.7	-131
-240.6	363	248.4	91	-37.8	-104
-255.8	369	227.2	56	129.8	-61
-283.5	368	228.6	106	153.7	81
-307.4	373	198.9	72	-50.4	75
-336.4	375	249.8	1	-44.1	-62
-364.1	373	276.7	-27	-21.42	4
-386.8	372	350.3	10	-308.7	-143
-410.7	370	524.4	-160	-137.3	128
-441	377	123.9	117	-302.4	-167
-463.7	366	173.4	133	-335.1	-141
-501.4	359	227.2	147	-206.6	-89
-526.6	364	264	-29	206.6	-15
	349	163.5	68	218	-5
	349	184.7	104	234.3	15
	349	245.6	73	173.9	36
	333	201.7	87		-226
	318	227.2	85	-505.2	-197
	287	105.5	-48	-108.4	-132
	287	89.88	-54	-11.34	-133
	275	173.4	111	15.12	-68
	281	155	118	100.8	21
	305	164.9	119	136.1	33
	336	473.5	-29		-139
	382	528.7	-48		-107
	414	254.1	-127	-341.4	-127
		24.77	103		-160
		-26.19	92	22.68	-73
		55.91	127	160	17
			-68	136.1	-128
			-106	-51.66	-134
			-115	28.98	-89
	527.3	337.6	21		-205
	471.7	448	-25	-505.2	-143
	376.4	431	-64		-231
	206	394.2	56	-391.8	-180
	132	256.9	-17	-71.82	-93
	95	125.3	12		-212
	51	235.7	110	133.6	-141
	22	365.9	62	405.7	-101
	21	474.9	-53		-225
	21	486.2	-48	18.9	-199
	21	426.8	-8	103.3	-102
	23	466.4	-21	141.1	-54
	33	406.9	35	117.2	-1
	49	360.2	-6		-205
	66	350.3	21	-500	-175
-511.5	117	397	2	-408.2	22
-464.9	138	-7.785	60	-500	-318
-419.6	154	98.37	113		-186
-379.2	185	176.2	135	-446	-147
-354	241	272.5	86	-283.5	-119
-330.1	272	213	33	-61.74	-120
-316.2	287	235.7	103	-73.08	-45
-301.1	302	298	17	32.76	-70
-296.1	322	443.7	-121		-300
-281	338	493.3	-127		-244
-279.7	354	398.5	-6		-222
-274.7	366	354.6	40		-177
-269.6	388	293.7	44	-449.8	-153
-267.1	395	309.3	65	-190.2	-106
-263.3	399	455.1	-30	86.93	-101
-254.5	396		-100	231.8	-67
-250.7	389		-116	296.1	-15
-243.2	382	212.1	103	50.4	-130
-236.9	370	367.2	50	-456.1	-208
-223	360	199.7	4	-214.2	-80
-200.3	334	53.48	117		-266
-183.9	322	174.7	99	-519.1	-148
-168.8	318	124.8	58	85.67	-162
-152.5	319	233.5	104		-166
-133.6	313	274.5	55	-35.28	-154
-117.2	311	194.3	-17	17.64	-146
-100.8	311	167.6	81	105.8	-131
-97.01	304	197.9	24	230.6	-130
-80.63	291	221.1	56	215.4	-171
-74.34	281	258.5	-38	105.8	-144
-75.6	277	290.6	-20	-13.86	-99
-74.34	273	335.2	-9	16.38	-146
-80.63	265	299.5	63	78.12	-136
-98.27	257	281.7	7	86.93	9
-114.7	259	244.2	93	-91.97	14
-143.6	264	-292.4	-120		-277
-166.3	269	-399.3	-137		-196
-201.6	263
-223	253	-352	400.2	-210	338
-235.6	246	-223	289.6		126
-248.2	240	-47	227.9	-198	286
-248.2	228	-32	187.5	-254.1	293
-239.4	219	25	105	-152.2	276
-226.8	215	42	227.5	-61.57	275
-216.7	212	-10	215	-70.07	248
-195.3	208	-85	76	-91.3	149
-178.9	215	-84	2	6.37	186
-151.2	221	-61	-6.5	77.14	143
-126	227	-18	70.5	89.88	121
-94.49	239	-6	19.5	58.74	112
-68.04	258	100	95.5	91.3	145
-46.62	270	108	154	135.2	107
-36.54	275	120	-51.5	-75.73	37
-13.86	270	138	33	-179.1	40
2.52	265	163	102	54.5	166
3.78	268	192	32.5	95.54	162
3.78	271	194	-5.5	221.5	31
2.52	279	231	-25.5	196	57
-1.26	279	420	-59.5	213	83
-11.34	271	390	-89.5	235.7	75
-17.64	265	158	-45.5	271.1	47
-21.42	261	270	-38.5	320.6	22
-18.9	270	377	-45.5	327.7	29
-15.12	277	324	-3	324.8	38
-10.08	298	394	-75.5	41.76	54
-16.38	295	452	-33	227.2	56
-26.46	295	513	-29	222.9	-31
-25.2	289	394	-58	198.9	72
-26.46	281	416	1	174.8	125
-27.72	279	412	7.5	266.8	-18
-17.64	287	470	0	251.2	43
-5.04	292	411	-26.5	206	88
-18.9	280	451	1	394.2	-22
-13.86	261	468	-9	524.4	-160
-5.04	246	479	-33	106.9	85
6.3	234	474	-54	142.3	124
15.12	224	409	-47.5	314.9	-22
30.24	225	348	-32	201.7	58
42.84	222	279	74.5	196	98
51.66	217	359	-75	116.8	-22
56.7	201	249	27	169.1	28
66.78	186	281	-45	96.96	-46
80.63	182	327	13	150.7	95
88.19	189	359	24	452.2	-34
88.19	192	334	-42.5	520.2	-188
94.49	190	337	-35	-33.26	104
110.9	178	270	24.5	159.2	50
118.4	163	273	90.5		-124
113.4	151	298	-22	459.3	-30
122.2	154	212	-4	394.2	13
127.3	161	252	-23	429.6	-42
132.3	165	322	-5	435.3	-51
142.4	162	439	-100	431	-64
138.6	156	240	-24	46	-128
137.3	154	266	-77	180.5	70
139.9	153	354	-4	470.6	-131
132.3	141	309	-57.5	517.4	-73
128.5	125	33	-94.5	435.3	4
126	108	104	83	482	-40
131	95	87	58.5	496.1	-90
127.3	87	76	69.5	360.2	-16
126	87	78	37.5	409.8	-19
124.7	96	153	23.5	262.6	61
128.5	103	167	-15.5	46	-12
127.3	106	153	6.5	9.201	131
123.5	95	100	0.5	85.64	120
121	85	109	50	135.2	92
124.7	80	131	-41	296.5	-97
128.5	83	362	-12	213	20
138.6	85	409	-50.5	293.7	13
143.6	95	364	-52	336.2	41
138.6	114	354	-80.5	477.7	-116
141.1	126.5	367	-44	398.5	-6
156.2	123	289	-32	273.9	-44
156.2	119.4	346	-29.5	293.7	44
155	119.4	364	-43.5		-150
153.7	136.3	357	-100.5		-122
156.2	151.6	328	-13	267.4	-1
156.2	161.7	521	-101.5	369	-53
153.7	165		-161	-17.83	-123
147.4	158.3	410	-98.5	-156.9	-103
147.4	152.7	305	-38	-140.8	-15
148.7	149.3	504	-161.5	169.4	-43
148.7	153.8	454	-118.5	121.2	102
143.6	171.8	460	-87	240.7	-35
141.1	172.3	522	-139	178.3	37
131	171.2	339	-71.5	240.7	4
131	160.5	203	-51	169.4	-8
115.9	132.5	212	-46.5	240.7	-33
112.1	125.2	222	-2	358.3	-79
109.6	117.3	528	-75	338.7	-51
107.1	114.5	376	-36.5	333.4	-2
95.75	121.2	496	-117	283.5	-50
97.01	121.2	485	-71	244.2	84
97.01	112.3	525	-95.5	-406.5	-143
93.23	101.6	531	-148.5
93.23	81.39	333	-81	-296	354.7
88.19	67.92	331	-64.5	25	105
90.71	65.68	434	-64.5	64	156.5
98.27	61.75	359	-75.5	-80	-24
97.01	57.82	279	-33	-61	-6.5
100.8	47.15	343	24	-21	-6
100.8	24.14	322	39	33	29
100.8	10.1	311	-45	106	97
112.1	-8.42	187	64	120	-51.5
124.7	-2.245	186	-5	110	-48.5
127.3	3.929	168	-44	141	-2
139.9	14.03			156	67.5
139.9	48.84	-323.8	218	213	-24.5
139.9	65.11	-282.2	252	194	-5.5
149.9	76.9	-388.1	237	241	-70
155	80.83	-362.9	230	325	-49.5
163.8	66.24	-246.9	181	382	0.5
163.8	58.94	-323.8	79	436	-110
170.1	56.13	-383	116	262	-63
166.3	61.75	-405.7	170	157	-48
166.3	81.95	-449.8	154	240	-35.5
171.3	95.99	-491.4	128	386	-37
171.3	105	-504	84	408	-45.5
177.6	107.8	-292.3	226	394	-75.5
182.7	92.06	-454.8	124		-100.5
190.2	80.83	-500.2	104	431	-55
197.8	68.48	-396.9	164	378	-52
200.3	68.48	-357.8	87	436	-6.5
202.8	75.78	-328.8	226	373	-81
201.6	87.01	-417	183	386	-72.5
196.5	90.94	-535.5	23	509	-67
211.7	91.5	-532.9	-54		-104
225.5	67.92	-326.3	136	386	-26
225.5	47.71	-367.9	18	409	-42
235.6	42.66	-322.5	195	530	-95
244.4	42.1	-338.9	242	493	-83
250.7	49.4	-311.2	178	395	-38.5
243.2	61.75	-298.6	219	307	30
243.2	76.34	-234.3	180	442	-36
246.9	87.57	-234.3	141	524	-96.5
243.2	88.69	-201.6	107	405	-68.5
253.2	80.83	-340.2	270	278	-35
269.6	69.04	-244.4	191	327	13
272.1	61.19	-199.1	313	341	-43.5
272.1	56.69	-263.3	228	333	-29.5
275.9	60.06	-404.4	179	242	17
268.4	66.24	-200.3	223	270	24.5
259.5	76.34	-204.1	238	241	-35
262.1	73.53	-226.8	238	241	-45.5
265.8	63.99	-350.3	175	299	-40.5
274.7	43.78	-301.1	178	371	-17.5
281	25.26	-244.4	103	450	-96.5
292.3	-12.35	-133.6	138	327	-62.5
294.8	-25.82	-337.7	162	310	-97
296.1	-33.12	-296.1	123	366	-36
296.1	-40.98	-231.8	101	373	8
296.1	-39.29	-163.8	142	359	-68
307.4	-43.22	-244.4	234	-36	-148.5
312.5	-49.96	-356.6	179	48	-14.5
315	-56.13	-423.3	131	72	30.5
315	-67.36	-191.5	93	137	25.5
316.2	-81.95	-162.5	83	159	54.5
325.1	-94.86	-342.7	201	159	-31.5
332.6	-104.4	-369.2	227	136	-27.5
342.7	-118.4	-378	98	100	0.5
355.3	-119	-371.7	133	223	-103.5
361.6	-116.8	-173.9	109	333	-39.5
372.9	-107.8	-228	157	409	-50.5
371.7	-80.83	-321.3	191	402	-56.5
366.6	-67.36	-311.2	148	214	-127.5
367.9	-49.4	-262.1	112	310	-108.5
370.4	-38.17	-361.6	110	354	-80.5
385.5	-39.29	-351.5	218	401	-92.5
414.5	-45.47	-376.7	190	329	-73
435.9	-57.26	-246.9	53	358	4.5
446	-71.85	-146.2	146	355	-97
457.4	-74.1	-194	63	410	-71.5
458.6	-63.99	-390.6	177		-161
466.2	-55.57	-379.2	230	410	-98.5
472.5	-49.96	-383	154	517	-146.5
491.4	-59.5	-335.1	185	519	-151
522.9	-71.29	-301.1	131	188	-73
529.2	-75.22	-186.5	65	203	-36
527.9	-76.9	-240.6	25	207	-28.5
521.6	-55.01	-379.2	59	519	-153.5
492.6	-35.93	-309.9	271		-131
471.2	-20.77	-239.4	122		-93.5
458.6	-3.929	-104.6	100	532	-72
453.6	3.929	-296.1	175	475	-65
452.3	1.684		-1	462	-125
446	-1.123	-332.6	155	530	-92.5
432.2	0	-259.5	145		-138.5
427.1	6.736	-385.5	239	361	-92.5
430.9	2.245	-404.4	216	441	-105.5
433.4	-7.297	-476.3	81	351	-81
446	-21.89	-390.6	128	356	-13
457.4	-47.71	-289.8	84	347	21.5
463.7	-62.87	-153.7	141	310	-52.5
453.6	-65.68	-80.63	175	236	3.5
438.5	-66.8	-113.4	216	174	-22.5
433.4	-80.27	-202.8	269	179	-46.5
425.9	-94.3	-483.8	106
417	-108.9	-172.6	98	-331.4	206
399.4	-115.1	-144.9	79	-342.7	197
385.5	-114	-379.2	135	-282.2	258
370.4	-110	-284.7	136	-395.6	245
344	-98.23	-202.8	114	-362.9	230
327.6	-85.32	-375.5	26	-326.3	55
307.4	-48.27	-451.1	44	-529.2	72
296.1	-28.63		39	-507.7	49
292.3	-20.77		-76	-289.8	30
284.7	-20.21		-113	-202.8	48
281	-20.21	-243.2	67	-181.4	94
275.9	-14.59	-214.2	56	-447.3	134
259.5	-7.297	-204.1	60	-505.2	114
243.2	4.491	-336.4	228	-430.9	178
235.6	37.05	-415.8	228	-357.8	67
230.6	57.97	-446	209	-262.1	72
231.8	66.16	-511.5	146	-192.8	99
229.3	69.94	-443.5	127	-194	111
219.2	58.6	-512.8	114		-36
218	53.56		66	-415.8	127
218	49.15	-216.7	212	-331.4	144
224.3	46.63	-5.04	292	-356.6	3
223	56.08	142.4	162	-272.1	41
214.2	60.49	131	95	-322.5	195
211.7	70.57	156.2	123	-323.8	206
207.9	90.74	115.9	132.5	-471.2	105
206.6	96.41	93.23	81.39	-389.3	127
206.6	93.89	112.1	-8.42	-311.2	178
207.9	81.29	163.8	58.94	-312.5	147
218	68.05	211.7	91.5	-224.3	81
218	56.71	246.9	87.57	-196.5	112
205.4	61.75	472.5	-49.96	-162.5	179
190.2	69.94	432.2	0	-340.2	270
187.7	76.88	425.9	-94.3	-331.4	218
177.6	68.05	230.6	57.97	-262.1	203
171.3	56.71	223	56.08	-264.6	256
166.3	43.48	-278.4	27.1	-252	123
148.7	37.81	-444.8	-71.2	-298.6	242
133.6	35.92	-225.5	192.2	-378	191
128.5	42.85	-102.1	169.5	-404.4	179
113.4	51.67	333.9	-35.92	-211.7	175
103.3	65.53	470	-77.51	-210.4	212
109.6	74.36	495.1	-108.4	-384.3	168
98.27	66.79	118.4	44.11	-196.5	97
81.89	52.93	-17.64	76.88	-136.1	109
74.34	36.55	6.3	32.77	-118.4	151
61.74	11.97	76.86	83.95	-394.4	143
34.02	5.041	136.1	40.68	-428.4	121
8.819	2.521	201.6	-0.891	-335.1	121
-22.68	-5.671	-79.38	51.04	-231.8	101
-63	-8.192	216.7	54.19	-167.6	158
-102.1	-1.26	272.1	63.64	-352.8	185
-131	8.192	146.2	42.22	-443.5	75
-160	21.42	262.1	11.97	-350.3	136
-200.3	23.94	272.7	-39.07	-281	148
-221.7	25.21	175.5	-14.49	-206.6	74
-248.2	25.21	42.77	6.301	-168.8	106
-269.6	26.47	37.43	52.93	-148.7	113
-278.4	27.1	123.9	46.63	-355.3	185
-287.3	26.47	182.7	54.82	-396.9	178
-307.4	24.57	155.9	20.79	-446	105
-325.1	21.42	354.7	-3.781	-458.6	25
-351.5	0.63	360	-32.14	-328.8	59
-383	-16.38	284.3	-50.41	-177.6	110
-410.7	-32.77	297.3	-138.6	-202.8	63
-429.6	-51.04	254.5	11.97	-369.2	163
-444.8	-69.94	258.3	68.68	-517.8	-2
-444.8	-71.2	94.49	44.74	-357.8	117
-438.5	-67.42	153.7	-126	-304.9	95
-420.8	-59.86	165	59.86	-230.6	88
-398.1	-30.88	-7.56	119.7	-331.4	100
-362.9	-3.781	-517.8	-46	-394.4	147
-340.2	21.42	-433.4	95.78	-391.8	159
-301.1	61.12	-321.3	169.5	-419.6	-28
-269.6	119.7	60.48	-15.12	-246.9	53
-257	151.9	162.5	-93.89	-199.1	77
-239.4	172.7	284.7	-180.8	-267.1	159
-224.3	186.5	-183.9	23.31	-390.6	177
-220.5	194.1	-375.5	-30.25	-507.7	67
-225.5	192.2	-215.4	-40.96	-386.8	146
-229.3	175.2	-47.88	79.4	-344	176
-221.7	167	39.06	85.07	-228	89
-207.9	158.2	68.04	40.98	-254.5	1
-186.5	158.2	70.56	20.77	-349	30
-161.3	165.1	221.7	-116.3	-496.4	51
-139.9	179.6	-427.1	12.38	-103.3	70
-127.3	188.4	-433.4	8	-531.7	-21
-118.4	185.3	-229.3	116	-323.8	142
-102.1	169.5	-110.9	80	-175.1	121
-95.75	150	13.86	4	-239.4	209
-94.49	102.7	195.3	20.65	-476.3	81
-75.6	90.74	229.3	-30.18	-396.9	20
-69.3	90.74	258.3	-107.2	-289.8	84
-78.12	84.44	-246.9	96.09	-137.3	129
-73.08	51.04	-347.7	-106.4	-94.49	159
-74.34	28.99	-160	-106.4	-126	201
-64.26	10.08	-206.6	-86.56	-374.2	194
-49.14	-2.521	-400.7	-1	-475	90
-30.24	-15.12	-352.8	85	-360.3	179
-6.3	-15.12	-317.5	-30	-244.4	69
16.38	-1.89	-333.9	-155	-139.9	82
50.4	13.23	-313.7	-66.83	-185.2	185
63	33.4	-389.3	2.673	-307.4	212
76.86	31.51	-449.8	12.48	-529.2	16
88.19	23.94	-455.1	3.564	-375.5	134
108.4	11.34	-270.5	58.81	-265.8	120
124.7	-16.38	-176.5	72.41	-330.1	-34
149.9	-20.79	-220.3	-46.03	-435.9	18
161.3	-24.57	-150.7	-109.5		-131
168.8	-21.42	-269.2	-69.09	-477.5	58
183.9	-28.36	-386.8	-32.18	-215.4	75
197.8	-39.7	-70.56	6.012	-205.4	120
209.1	-57.97	-335.1	-136.9	-318.8	189
224.3	-68.68	-414.5	-3	-341.4	219
241.9	-77.51	-289.8	111	-496.4	160
260.8	-73.72	-228	-97	-515.3	162
270.9	-64.27	-163.8	-56	-512.8	114
274.7	-54.82	-153.7	-122		-69
278.4	-23.94	-170.1	-94		287
288.5	-20.79	-342.7	-120
308.7	-25.84		-280.7		21
333.9	-35.92		-329	-195.3	208
364.1	-72.46	-361.6	-133.6	-11.34	271
395.6	-87.59	-42.84	128	121	85
428.4	-95.78	15.12	101.1	141.1	126.5
444.8	-99.56	-49.14	124	100.8	10.1
459.9	-89.48	-292.3	52	163.8	66.24
470	-77.51	-73.08	-32	225.5	47.71
468.7	-63.64	-30.24	177	342.7	-118.4
456.1	-44.11			522.9	-71.29
449.8	-0.63			399.4	-115.1
448.5	12.6	-211.7	261	218	49.15
461.1	13.86	-146.2	180	148.7	37.81
478.8	18.27	-182.7	113	-22.68	-5.671
500.2	-2.521	-194	59	-444.8	-69.94
510.3	-9.452	-181.4	0	-207.9	158.2
517.8	-13.86	-262.1	-68	-49.14	-2.521
519.1	-18.27	-294.8	-33	224.3	-68.68
532.9	-39.7	-320	14	428.4	-95.78
	-62.38	-322.5	-7		-114.1
	-84.44	-307.4	73	-160	-4.411
	-98.3	-220	-331	5.04	22.05
	-114.1	6.735	-208	122.2	43.86
	-121	-409.5	99	-47.88	-49.78
	-121.6	-525.4	-4	-104.6	92
495.1	-108.4	-478.8	-46	241.9	28.99
434.7	-76.88	-418.3	-89	-122.2	-3.781
389.3	-54.19	-438.5	-19	-146.2	-115.3
349	-44.74	-425.9	26	52.92	-49.78
302.4	-39.07	-393.1	-3	147.4	47.26
255.8	-26.47		-114	257	2.521
226.8	-20.79		-184	440.2	-76.88
180.2	-5.041		-120	263.8	-49.78
152.5	6.931		-140	65.05	8.822
118.4	44.11	-401.6	68	-37.43	1.26
81.89	61.12	-359.2	71	106	35.92
54.18	81.92	-356.4	0	147.9	-109
30.24	88.85	-376.2	-20	217.4	-103.3
-3.78	97.04	-428.5	-118	300.3	-12.6
-23.94	107.1	-516.2	-47	372.5	-28.99
-44.1	113.4	-323.9	-6		-134.2
-60.48	121	-323.9	89	284.7	51.67
-59.22	141.8		-311	-97.01	-27.1
-69.3	152.5		-366	81.89	-142.4
-78.12	172.7	-349.3	144	163.8	-110.9
-81.89	187.1	-422.8	65	126	68.05
-97.01	207.9	-414.4	61	-507.7	-54.19
-113.4	209.8		-187	-443.5	85.07
-132.3	199.1	-534.6	-71	-357.8	-29.62
-152.5	183.4		-101	-65.52	-49.15
-161.3	140.5	-469.5	-37		-174.5
-160	118.5		-103	172.6	-12.6
-163.8	105.9		-186	78.12	-12.6
-172.6	97.04		-254	-461.1	-128.5
-183.9	57.97		-248	-253.2	-46
-185.2	39.7		-198	1.26	-39.85
-185.2	12.6	-359.1	98	65.52	41.54
-160	-4.411	-362.9	157	185.2	-114.9
-138.6	-22.05		-221	243.2	-89.47
-110.9	-18.9		-218	-321.3	-19.45
-89.45	-6.931		-300	-467.4	-12
-71.82	2.521	-470	-86	13.86	4
-42.84	44.74		-163	93.23	6.353
-30.24	64.9		-232	306.2	-200.1
-17.64	76.88		-312	189	-135.8
-2.52	86.96	-524.1	-238	-378	-106.4
5.04	74.99	-422.1	-139	-241.9	-199.3
5.04	68.05		-255	-284.7	-36
8.819	66.16		-327	-422.1	-15
3.78	66.16		-364	-420.8	-59
-1.137e-13	55.45		-374	-162.5	74
2.52	42.85		-378	-333.9	-151.5
6.3	32.77	-367.9	132	-534.2	-71.29
5.04	22.05	-427.1	59	-504.6	-47.23
18.9	18.27	-390.6	64	-470	-32.08
28.98	19.25		-161	-226.3	-122.4
40.32	25.6		-205	-167	-156.4
47.88	38.7		-192		-124.1
64.26	71.64		-233	-268.4	-35.01
76.86	83.95		-307	141.1	-35.72
80.63	87.52		-379	-335.1	-136.9
90.71	82.76		-371	-429.6	-79
105.8	52.99		-313	-477.5	-24
122.2	43.86	-340.2	161	-228	-97
124.7	41.48	-366.6	75	-255.8	-157
136.1	40.68		-105	-156.2	-114
138.6	60.53		-207	-281	-131
142.4	73.23		-307		-323.4
149.9	76.8		-374	-332.6	-59.51
160	75.21		-371	-224.3	37.05
165	50.79		-393	31.5	93.19
170.1	32.97		-347	-320	38
180.2	21.39	-211.7	46	-134.8	-40
186.5	13.37	-274.7	156
195.3	9.802	-322.5	134	-514	206.4
201.6	-0.891	-412	45	-223	35
205.4	-12.48	-342.7	117.3	-296.1	-93
209.1	-19.6	-379.2	45.47	-296.1	-21
209.1	-18.71	-443.5	-49.96	-316.2	12
214.7	-22.28		-81	-330.1	-27
212.5	-16.04		-202.3	-322.5	-7
221.7	-23.94	-364.1	-31.19		-294
226.7	-47.89		-204.1	-220	-335
218.9	-64.27		-287.8	-15.71	-192
182.1	-68.05		-324.4	-531.7	-68
134.7	-69.94		-393	-485.1	-73
79.38	-46.63		-394.8	-491.4	-160
40.32	-44.74		-393.9	-433.4	-9
5.04	-45.37		-393.9	-457.4	-33
-47.88	-49.78		-393.9	-385.5	12
-60.48	-60.49		-395.6		-222
-75.6	-57.97		-395.6		-165
-88.19	-56.08		-395.6	-468.1	59
-94.49	-47.26		-395.6		-220
-94.49	-20.16		-395.6	-513.4	-57
-88.19	-5.041		-372.5	-466.7	-114
-81.89	20.79	-398.1	195.1		-207
-79.38	51.04	-323.8	137.2		-234
-86.93	85.07	-337.7	140.8		-370
-88.19	92.63				-192
-98.27	95.78				-99
-104.6	92		-47	-516.2	-50
-100.8	81.92	-36.54	164	-446.9	7
-90.71	88.85	28.98	134		-289
-81.89	97.67	243.2	26		-269
-65.52	98.3	98.27	50		-144
-46.62	122.2	97.01	-114		-245
-26.46	143.7	57.96	-82		-300
-16.38	167	157.5	-85		-278
-3.78	183.4	127.3	-58		-348
3.78	197.9	119.7	-107		-277
2.52	191.6		-197		-378
12.6	179	-192	-215	-427.1	59
34.02	172.7	-8	-123		-210
39.06	147.4	62	-120		-373
46.62	138.6	-52	27	-443.5	121
56.7	141.1	-94	-118		-293
73.08	140.5	-18	-146		-394
78.12	119.1	2	93	-327.6	154
98.27	102.7	-12	48	-296.1	161
115.9	85.7	44	89	-407	30
134.8	77.51	32	-72		-162
148.7	73.09	12.6	-126		-117
172.6	70.57	54.18	65		-213
195.3	65.53	21.42	47		-395.6
216.7	54.19	44.1	110	-409.5	177.3
241.9	28.99	-288.5	-52	-328.8	180
272.1	17.64	129.8	-61	-340.2	126.5
284.7	17.64	-6.3	127
278.4	24.57	-50.4	75
278.4	50.41	21.42	138
272.1	63.64	-27.72	-7
275.9	69.94	-183.9	102
275.9	68.05	-192.8	-10
254.5	51.67	-318.8	-160
233.1	54.82	-137.3	128
210.4	63.64	-233.1	-138
195.3	68.68	-303.6	-162
175.1	68.68	161.3	6
162.5	54.82	195.3	19
143.6	39.7	240.6	12
123.5	22.05	166.3	14
115.9	1.89	-522.9	-165
83.15	-4.411	-12.6	-109
60.48	-8.822	118.4	32
32.76	-10.71		-129
-12.6	-1.137e-13	-425.9	-69
-39.06	6.301	-6.3	-75
-68.04	8.822	157.5	66
-108.4	4.411	31.5	-99
-122.2	-3.781	91.97	-71
-128.5	-3.781	-25.2	-106
-149.9	-6.301	-510.3	-133
-144.9	-1.89	-107.1	-160
-142.4	10.08		-231
-138.6	21.42		-161
-133.6	29.62	-26.46	-175
-142.4	24.57	476.3	-129
-147.4	11.34	126	-214
-153.7	2.521	-11.34	-205
-152.5	-5.671	142.4	-64
-158.8	-14.49	-511.5	-126
-165	-57.97		-189
-178.9	-80.66	-399.4	5
-163.8	-98.93	-216.7	89
-146.2	-115.3		-216
-121	-132.3		-299
-81.89	-131.1		-174
-60.48	-123.5	-493.9	-138
-22.68	-114.7	0	-108
5.04	-81.92	-45.36	-108
25.2	-61.75	-1.26	-24
52.92	-49.78	112.1	-18
74.34	-40.96		-260
86.93	-46.63		-222
103.3	-40.96	-409.5	-103
112.1	-27.73	-449.8	-153
115.9	-5.041	272.1	-68
118.4	30.25	292.3	-27
127.3	47.26	15.12	-20
132.3	59.23	-244.4	-146
136.1	61.75	105.8	-61
147.4	47.26	20.16	-85
146.2	42.22	-355.3	-185
144.9	43.14	-209.1	-119
146.2	51.98	69.3	-137
147.4	81.34	15.12	-92
147.4	93.26	59.22	-127
155	105.9	239.4	-119
155	110.9	277.2	-102
160	100.2	146.2	-131
163.8	83.81	20.16	-41
173.9	71.2	-15.12	-119
178.9	60.49	-12.6	-118
183.9	56.71	44.1	24
191.5	57.97	-94.49	7
189	68.68		-253
200.3	72.46
205.4	62.38
223	49.78
233.1	30.25	-360	408.2
240.6	14.49	-228	382.3
257	2.521	-47	227.9
259.5	1.89	34	104
262.1	6.301	42	227.5
262.1	11.97	-81	97
273.4	35.92	-54	6
282.2	37.81	18	189
297.3	27.73	-21	-6
316.2	17.01	21	87.5
320	-1.89	15	27
338.6	-6.931	96	83.5
352	-5.671	88	31
370.7	-10.71	128	52.5
392.1	-38.44	147	107
417	-57.34	161	91.5
440.2	-76.88	194	-5.5
459.8	-88.22	190	12.5
450.9	-86.33	269	-59
435.7	-69.94	344	16
415.2	-59.86	390	-89.5
395.6	-36.55	191	-27.5
383.2	-5.041	158	-45.5
368	-0.63	240	-35.5
359.1	-3.151	377	33
341.3	-8.822	452	-33
321.7	-11.34	516	-90.5
306.5	-8.192	394	-58
290.5	-5.041	339	31.5
293.2	-1.26	418	11.5
283.4	-14.49	302	28.5
274.5	-25.84	348	-17.5
272.7	-39.07	492	13.5
263.8	-49.78	411	-26.5
259.3	-61.12	436	-45.5
254	-59.86	480	-20.5
242.4	-57.34	461	-40.5
202.3	-46.63	491	-88.5
175.5	-14.49	330	-19.5
147.9	4.411	393	2.5
128.3	15.75	467	-61
98.02	18.9	310	22.5
65.05	8.822	313	-10.5
52.57	7.562	262	28
42.77	6.301	299	9
24.95	7.562	250	-47.5
24.95	32.14	359	17
19.6	41.59	303	-86.5
16.93	56.08	366	-36
11.58	66.16	371	11.5
2.673	65.53	365	-49.5
-6.238	56.71	76	-50
-14.26	50.41	33	-94.5
-20.5	48.52	73	46.5
-28.51	52.93	76	78
-22.28	53.56	168	74.5
-30.3	46	157	-34.5
-37.43	36.55	144	14
-36.53	12.6	105	40.5
-37.43	1.26	296	-32.5
-25.84	-1.137e-13	355	-12
-2.673	-3.781	338	-31.5
7.129	11.34	258	-18.5
24.95	34.03	291	-92.5
37.43	52.93	349	-68
46.34	69.94	382	-57
54.36	87.59	302	-29
65.05	85.7	329	38.5
74.85	78.14	349	-31
92.67	64.27	314	3
106	35.92	402	-67.5
105.1	34.03	533	-139.5
129.2	38.44	410	-98.5
123.9	46.63	310	-83.5
137.2	74.99	504	-161.5
143.5	86.96	486	-150.5
153.3	93.89	302	-57.5
156.8	92.63	167	-71.5
164.9	69.31	242	-27.5
182.7	54.82	495	-143
193.4	42.22	533	-124.5
186.2	32.14		-93.5
185.3	31.51	387	-84
180.9	34.66	514	-83
182.7	33.4		-140.5
179.1	25.21	433	-120.5
176.4	14.49	359	-98.5
174.7	17.01	398	-56.5
172	21.42	398	-97.5
155.9	20.79	319	9
155.9	10.71	330	-12.5
147	6.301	346	23
143.5	-1.26	283	-48.5
131	-13.23	185	54.5
127.4	-55.45	179	-41
124.8	-77.51
131.9	-88.85
142.6	-96.41
147.9	-109	-303.6	212
151.5	-106.5	-352.8	202
155.9	-104	-388.1	237
154.2	-97.04	-246.9	169
162.2	-80.66	-323.8	79
169.3	-74.36	-422.1	137
181.8	-78.14	-529.2	72
192.5	-89.48	-367.9	132
217.4	-103.3	-240.6	28
237	-105.9	-194	84
238.8	-102.1	-344	191
247.7	-94.52	-447.3	134
247.7	-68.05	-378	209
252.2	-50.41	-260.8	111
261.1	-27.73	-223	196
266.4	-8.822	-344	230
278.9	-1.26	-522.9	31
282.5	-5.041	-536.7	21
300.3	-12.6	-405.7	133
306.5	-17.01	-297.3	239
302.1	-10.71	-367.9	18
304.8	1.89	-250.7	60
305.6	13.23	-322.5	195
311	21.42	-349	220
319	20.16	-388.1	125
334.2	6.301	-234.3	141
339.5	0.63	-234.3	326
345.7	-0.63	-340.2	270
344.9	3.151	-371.7	235
338.6	13.86	-199.1	303
335.9	21.42	-278.4	222
344.9	22.68	-273.4	159
362.7	6.301	-269.6	233
359.1	-3.781	-404.4	179
360	-3.151	-191.5	169
354.7	-3.781	-212.9	195
341.3	8.192	-384.3	168
339.5	11.34	-341.4	201
348.4	6.931	-228	113
356.4	-5.041	-143.6	172
365.3	-23.94	-432.2	135
372.5	-28.99	-162.5	154
371.6	-34.03	-337.7	211
360	-32.14	-207.9	124
338.6	-15.75	-210.4	229
323.5	-8.192	-430.9	68
319	-3.151	-417	23
308.3	1.89	-328.8	198
306.5	-18.27	-398.1	192
302.1	-39.7	-517.8	-2
301.2	-47.89	-301.1	107
291.4	-52.3	-224.3	99
284.3	-50.41	-361.6	110
271.8	-51.04	-396.9	-16
271.8	-61.75	-162.5	102
279.8	-74.36	-254.5	174
278.9	-102.7	-394.4	179
277.2	-121	-457.4	176
	-129.8	-344	176
	-134.2	-163.8	115
297.3	-138.6	-186.5	67
279.7	-131.1	-391.8	76
275.9	-123.5	-361.6	164
279.7	-119.7	-372.9	164
287.3	-102.1	-326.3	244
274.7	-87.59	-248.2	131
270.9	-66.79	-127.3	78
267.1	-39.07	-427.1	157
254.5	11.97		22
257	37.18	-262.1	179
257	56.08	-195.3	143
258.3	66.79	-404.4	202
260.8	68.05	-476.3	81
275.9	61.75	-410.7	28
284.7	51.67	-289.8	84
281	43.48	-146.2	194
284.7	42.85	-244.4	253
279.7	54.82	-361.6	210
269.6	70.57	-279.7	157
269.6	76.88	-307.4	212
267.1	81.29	-378	217
267.1	75.62	-498.9	122
258.3	68.68	-177.6	159
228	68.05	-255.8	46
200.3	82.55	-522.9	85
180.2	83.18		-48
155	76.88	-490.1	30
133.6	68.05	-347.7	117
113.4	52.3	-204.1	64
94.49	44.74	-239.4	162
69.3	37.81	-318.8	189
49.14	37.18	-345.2	200
27.72	40.96	-485.1	197
18.9	44.74	-492.6	142
3.78	52.3	-485.1	97
-12.6	57.34		115
-27.72	49.15	-463.7	366
-57.96	33.4	-464.9	138
-73.08	13.86	-239.4	219
-88.19	-5.041	-1.26	279
-97.01	-27.1	142.4	162
-107.1	-31.51	156.2	119.4
-83.15	-32.14	115.9	132.5
-69.3	-28.99	100.8	10.1
-70.56	-13.86	182.7	92.06
-71.82	-1.26	268.4	66.24
-63	6.301	315	-56.13
-60.48	2.521	367.9	-49.4
-60.48	-23.31	522.9	-71.29
-64.26	-41.59	446	-1.123
-66.78	-57.34	284.7	-20.21
-54.18	-73.09	218	68.05
-41.58	-92	-63	-8.192
-25.2	-97.04	-307.4	24.57
-8.819	-97.67	-224.3	186.5
6.3	-91.37	-221.7	167
2.52	-102.7	-73.08	51.04
30.24	-119.1	88.19	23.94
64.26	-133	470	-77.51
81.89	-142.4	519.1	-18.27
100.8	-148.1	495.1	-108.4
136.1	-145.6	180.2	-5.041
153.7	-126	-160	118.5
163.8	-110.9	136.1	40.68
187.7	-81.92	-60.48	-60.49
201.6	-78.14	-79.38	51.04
218	-83.18	-46.62	122.2
225.5	-80.03	278.4	50.41
230.6	-61.75	-147.4	11.34
219.2	-34.66	-146.2	-115.3
194	-10.08	146.2	51.98
181.4	18.9	262.1	11.97
165	59.86	290.5	-5.041
155	78.14	259.3	-61.12
143.6	85.7	-2.673	-3.781
137.3	82.55	92.67	64.27
126	68.05	193.4	42.22
108.4	63.64	155.9	-104
105.8	63.64	338.6	13.86
102.1	69.31		-134.2
85.67	88.22	180.2	83.18
74.34	98.93	81.89	-142.4
65.52	116.6	65.52	116.6
52.92	134.2	-461.1	69.31
39.06	149.3	-366.6	-14.49
25.2	146.8	283.5	-179.6
10.08	139.9	173.9	-3.781
-7.56	119.7	109.6	17.64
-35.28	68.68	-311.2	23.31
-78.12	41.59	-335.1	-67.42
-102.1	18.27	-215.4	-40.96
-134.8	0.63	28.98	-14.03
-180.2	-30.88	64.26	89.25
-225.5	-39.07	-89.45	40.67
-267.1	-39.07	-467.4	-12
-307.4	-30.25	-375.5	59
-356.6	-23.94	-76.86	87
-399.4	-33.4	134.8	39.71
-435.9	-42.22	195.3	19.85
-468.7	-48.52	244.4	-139
-491.4	-52.93	287.3	-178.7
-507.7	-54.19	-73.08	120.7
-517.8	-49.15	-336.4	19.06
-517.8	-46	-369.2	-110.4
-520.3	-37.18	-182.7	50.82
-520.3	-30.88	-330.1	-37
-512.8	-18.9	-418.3	-11
-496.4	0.63	-394.4	-72
-482.5	38.44	-146.2	70
-461.1	69.31	-316.2	-100.7
-444.8	86.96	-389.3	2.673
-433.4	95.78	-456.5	20.5
-439.7	97.04	-455.1	3.564
-443.5	85.07	-235.1	-114
-443.5	76.88	-87.62	-71.85
-428.4	74.99	-76.27	-138.2
-410.7	83.18		-97.25
-386.8	98.3	110.9	7.426
-359.1	114.7	156.2	-45.62
-341.4	135.5	37.8	-25.11
-321.3	169.5	-464.9	-31
-308.7	176.4	-253.2	79
-308.7	173.9	-239.4	-169
-322.5	166.4	-156.2	-114
-335.1	121	-420.8	-86
-349	83.81	-415.8	4.491
-357.8	61.12		-313.3
-370.4	30.88	-316.2	-50.53
-366.6	-14.49	-238.1	34.81
-357.8	-29.62	-75.6	123.5
-337.7	-32.14	-93.23	101
-312.5	-30.88	-309.9	46
-286	-14.49	-31.5	101
-244.4	8.192
-214.2	28.36
-185.2	44.74
-167.6	53.56
-165	52.3	-486.3	203
-152.5	36.55	-146.2	180
-128.5	23.94	-177.6	66
-112.1	16.38	-181.4	0
-108.4	8.192	-296.1	-66
-112.1	-6.931	-299.9	8
-85.67	-25.21	-451.1	56
-65.52	-49.15		-198
-47.88	-52.3		-245
-22.68	-49.78	-175.1	-255
3.78	-46	-2.245	-203
26.46	-22.68	-506.5	45
60.48	-15.12	-451.1	-79
73.08	-17.01	-483.8	-142
94.49	-22.05	-390.6	-30
115.9	-41.59	-428.4	13
128.5	-48.52	-447.3	7
136.1	-47.89	-347.7	61
134.8	-43.48	-393.1	109
139.9	-49.78		-184
147.4	-63.64		-220
157.5	-79.4		-120
162.5	-93.89		-127
163.8	-112.2	-418.6	180
173.9	-120.4	-376.2	-20
195.3	-126		-194
223	-135.5	-516.2	-47
	-163.8	-461	-37
	-174.5	-306.9	99
284.7	-180.8		-201
283.5	-179.6		-189
298.6	-156.3		-330
288.5	-139.9		-366
267.1	-114.7	-288.5	154
240.6	-88.85	-367.7	136
229.3	-39.07		-151
214.2	-11.34		-174
202.8	-1.89		-91
197.8	4.411	-366.3	41
173.9	-3.781	-451.1	-8
172.6	-12.6		-267
160	-18.9	-331.4	173
144.9	-18.9		-191
141.1	-4.411		-304
123.5	9.452	-529.2	-151
118.4	12.6		-246
109.6	17.64	-423.3	-130
105.8	4.411	-514	-185
95.75	-9.452		-245
78.12	-12.6		-284
76.86	-12.6		-387
64.26	-7.562		-364
54.18	-0.63	-304.9	31
41.58	12.6	-412	97
17.64	20.16	-444.8	-56
-5.04	25.21		-197
-32.76	18.9		-210
-56.7	21.42		-227
-85.67	30.25		-379
-124.7	39.07		-379
-161.3	28.99	-516.6	-257
-183.9	23.31	-327.6	-12
-211.7	17.64	-360.3	198
-239.4	9.452	-328.8	173
-258.3	7.562	-361.6	83
-277.2	10.71	-435.9	9
-292.3	13.86		-290
-311.2	23.31		-302
-312.5	22.68		-371
-332.6	16.38		-371
-355.3	2.521		-384
-375.5	-30.25	-211.7	46
-399.4	-51.04	-297.3	173
-419.6	-74.36	-322.5	134
-442.2	-97.67	-408.2	-3.929
-456.1	-119.7	-466.2	-62.31
-461.1	-128.5		-107
-459.9	-131.7		-194.3
-446	-133.6	-311.2	36.53
-429.6	-120.4	-349	-24.95
-407	-107.8	-453.6	-98.91
-364.1	-90.11		-266.4
-335.1	-67.42		-377.8
-311.2	-21.42		-393.9
-291	-13.23		-393.9
-278.4	-7.562		-393.9
-282.2	-13.23		-393.9
-270.9	-25.84		-395.6
-263.3	-32.77		-395.6
-252	-38.44		-395.6
-255.8	-39.07		-395.6
-245.7	-33.4	-527.9	-203.2
-236.9	-22.05	-405.7	203.2
-238.1	-18.9	-328.8	147
-245.7	-22.05	-85.67	207
-253.2	-46	-7.56	170
-255.8	-51.04	107.1	51
-236.9	-51.04	97.01	87
-215.4	-40.96	119.7	-117
-191.5	-17.64	175.1	-108
-155	2.521	119.7	-107
-127.3	28.99	-132	-201
-107.1	47.89	28	-135
-84.41	86.33	-50	-118
-70.56	95.15	-68	117
-63	95.15	-94	28
-63	92.63	-30	-126
-47.88	79.4	-22	-71
-30.24	76.88	2	93
-15.12	84.44	32	73
-8.819	89.48	64	2
-8.819	76.88	-16	-87
7.56	64.9	-66.78	-178
11.34	66.16	60.48	-60
27.72	66.79	20.16	54
32.76	79.4	44.1	110
39.06	85.07	-37.8	115
45.36	81.92	-430.9	-112
57.96	68.68	-37.8	-104
54.18	46.63	32.76	189
69.3	44.74	-54.18	100
55.44	42.85	15.12	86
39.06	44.11	-30.24	-23
34.02	28.36	-143.6	148
22.68	9.452	-147.4	-84
11.34	-10.71	-177.6	-106
5.04	-20.16	-131	133
1.26	-39.85	-133.6	115
1.26	-44.35	-218	-115
0	-43.22	83.15	36
5.04	-39.29	199.1	8
12.6	-26.38	226.8	15
28.98	-14.03	201.6	48
37.8	8.42	170.1	24
45.36	28.07	-365.4	-141
51.66	61.19	-527.9	-200
56.7	67.36	-132.3	-116
49.14	61.75	-11.34	-133
54.18	53.33	75.6	57
65.52	41.54	137.3	45
68.04	40.98	90.71	147
79.38	47.15		-139
69.3	57.82	-212.9	-123
69.3	71.29	-36.54	-123
69.3	79.71	107.1	-70
64.26	89.25	176.4	12
63	79.71	151.2	-115
61.74	54.45	61.74	-106
60.48	38.17	39.06	-96
68.04	32.56	91.97	-71
70.56	20.77	8.819	-101
69.3	7.859	-492.6	-120
93.23	0.561	-173.9	-163
103.3	-17.4	25.2	-45
114.7	-42.1		-194
126	-88.13	326.3	-79
144.9	-103.6	414.5	-38
185.2	-114.9	175.1	-227
206.6	-120.6	35.28	-142
221.7	-116.3	103.3	-102
234.3	-104.3	-249.5	-51
243.2	-89.47		-131
263.3	-81.69	-500	-175
274.7	-85.23	-453.6	10
272.1	-83.1	-514	-126
234.3	-70.37		-230
168.8	-51.98	-500	-318
121	1.768		-192
71.82	18.74	-299.9	-66
17.64	29.35	-122.2	-74
-22.68	34.3	-85.67	-32
-54.18	39.96	121	-25
-89.45	40.67		-244
-103.3	45.62		-222
-139.9	40.67	-316.2	-124
-170.1	20.16	254.5	-80
-211.7	10.96	17.64	-80
-245.7	1.061	102.1	-135
-291	-10.96	-292.3	-156
-321.3	-19.45	93.23	-58
-362.9	-21.57	-63	-98
-390.6	-23.69	-355.3	-185
-408.2	-20.16		-222
-417	6.012		-195
-427.1	12.38	-71.82	-109
-452.3	10	31.5	-122
-467.4	1	10.08	-137
-467.4	-12	235.6	-140
-470	-12	192.8	-193
-462.4	-5	81.89	-147
-449.8	-5	2.52	-97
-433.4	8	-16.38	-134
-417	21	86.93	2
-394.4	40	1.26	57
-375.5	59	-207.9	-98
-350.3	113		-231
-315	137	-276	429
-291	152	-268.2	354
-282.2	165	-65.82	288
-294.8	156	-44.59	301
-292.3	139	7.785	239
-291	126	-3.539	204
-275.9	116	89.88	121
-253.2	111	101.2	160
-229.3	116	143.7	108
-219.2	120	-71.48	95
-192.8	123	-68.65	86
-175.1	94	3.539	245
-162.5	78	64.4	170
-138.6	66	191.8	151
-114.7	63	221.5	31
-110.9	80	201.7	134
-76.86	87	206	119
-49.14	91	221.5	76
-39.06	79	241.3	91
-22.68	50	273.9	72
-7.56	34	323.4	41
11.34	29	324.8	38
2.52	33	150.7	102
11.34	46	60.16	164
3.78	42	248.4	91
3.78	35	220.1	20
0	18	207.4	30
13.86	4	228.6	138
15.12	2	245.6	42
22.68	4	238.5	62
34.02	15	179.1	112
41.58	42.09	239.9	99
46.62	55.59	513.1	-71
54.18	59.56	463.6	-157
66.78	59.56	102.6	119
69.3	33.35	356	13
76.86	19.06	213	51
75.6	15.88	173.4	114
93.23	6.353	224.4	106
109.6	10.32	119.6	-25
119.7	17.47	149.3	83
129.8	33.35	203.1	40
134.8	39.71	112.5	-44
139.9	39.71	89.88	-54
156.2	29.38	163.5	101
168.8	13.5	157.8	108
186.5	5.559	245.6	81
181.4	8.735	473.5	-29
189	17.47	113.9	-6
195.3	19.85	-7.785	122
195.3	20.65	12.03	147
204.1	2.382	94.13	92
207.9	-15.09	525.8	-72
215.4	-26.21		-115
229.3	-30.18		-133
230.6	-30.97	459.3	-30
236.9	-27.79	408.4	26
246.9	-30.97	455.1	-54
258.3	-43.68	377.2	-35
269.6	-70.68	112.5	-74
286	-83.38	47.42	-130
293.6	-90.53	354.6	42
281	-88.15	443.7	-12
265.8	-80.21	499	-53
255.8	-82.59	395.6	4
253.2	-91.32	426.8	-8
258.3	-107.2	480.6	-21
244.4	-139	473.5	-93
246.9	-154.9	350.3	21
263.3	-162	373	20
273.4	-167.6	208.8	39
265.8	-168.4	17.69	-16
258.3	-164.4	-7.785	60
263.3	-169.1	57.33	176
287.3	-178.7	222.9	137
306.2	-200.1	279.6	22
322.5	-203.3	232.8	112
328.8	-211.2	319.2	39
312.5	-204.9	493.3	-127
292.3	-190.6	398.5	-6
260.8	-173.9	276.7	63
226.8	-162.8		-110
210.4	-146.9	251.4	12
204.1	-130.2	212.1	104
189	-135.8	301.3	34
175.1	-142.1	-46.35	-109
176.4	-147.7	-162.2	-105
165	-135.8	-140.8	-15
128.5	-118.3	26.74	119
99.53	-96.88	167.6	126
54.18	-66.71	139.1	-50
18.9	15.88	194.3	142
-21.42	62.74	206.8	-28
-46.62	92.91	222.8	28
-73.08	120.7	240.7	45
-97.01	146.1	249.6	-21
-123.5	152.5	335.2	-43
-148.7	154.9	349.4	-3
-173.9	152.5	281.7	-6
-195.3	135	265.6	-43
-229.3	116.7	247.8	109
-246.9	96.09	-417.2	-146
-275.9	81	-316.2	262
-307.4	35.74	-345.2	224
-336.4	19.06	-246.9	181
-349	-7.941	-277.2	131
-366.6	-27.79	-452.3	178
-375.5	-53.21	-491.4	128
-376.7	-60.35	-240.6	28
-371.7	-61.15	-360.3	202
-360.3	-55.59	-458.6	119
-356.6	-57.97	-396.9	164
-370.4	-73.85	-218	97
-379.2	-93.71	-177.6	124
-378	-106.4	-279.7	231
-369.2	-110.4	-526.6	71
-347.7	-106.4	-522.9	31
-330.1	-96.88	-452.3	38
-306.2	-88.15	-395.6	111
-278.4	-48.44	-336.4	187
-246.9	-21.44	-346.5	62
-216.7	0	-288.5	22
-197.8	22.24	-294.8	206
-182.7	50.82	-349	220
-171.3	53.21	-442.2	143
-165	44.47	-304.9	174
-165	27	-234.3	180
-165	-15.09	-199.1	258
-168.8	-36.53	-326.3	301
-166.3	-54.79	-296.1	239
-165	-74.65	-257	217
-160	-106.4	-273.4	273
-176.4	-123.9	-264.6	131
-212.9	-145.3	-183.9	193
-230.6	-168.4	-362.9	198
-241.9	-199.3	-374.2	182
-249.5	-205.7	-211.7	175
-258.3	-205.7	-359.1	207
-259.5	-194.6	-330.1	214
-240.6	-155.6	-293.6	155
-219.2	-123.1	-196.5	97
-211.7	-107.2	-162.5	246
-206.6	-86.56	-399.4	131
-207.9	-69.88	-370.4	132
-219.2	-57.18	-239.4	130
-223	-50.03	-163.8	142
-219.2	-36.53	-352.8	185
-220.5	-18	-393.1	167
-245.7	-25	-351.5	127
-270.9	-34	-191.5	93
-284.7	-36	-346.5	198
-299.9	-39	-446	105
-313.7	-37	-337.7	161
-330.1	-37	-430.9	92
-345.2	-32	-166.3	130
-356.6	-5	-210.4	53
-362.9	9	-342.7	185
-374.2	9	-398.1	192
-408.2	0	-530.4	6
-422.1	-15	-294.8	91
-419.6	-17	-260.8	117
-418.3	-11	-493.9	-17
-400.7	-1	-366.6	-19
-391.8	23	-173.9	94
-371.7	39	-214.2	58
-352.8	57	-400.7	168
-345.2	72	-505.2	63
-331.4	103	-383	154
-335.1	106	-240.6	112
-341.4	101	-166.3	86
-346.5	96	-240.6	25
-347.7	90	-369.2	21
-344	100	-496.4	51
-341.4	97	-369.2	173
-352.8	85	-309.9	271
-374.2	43	-316.2	195
-391.8	18	-170.1	199
-409.5	-16	-378	194
-425.9	-39	-333.9	145
-420.8	-59	-190.2	133
-410.7	-71	-404.4	216
-394.4	-72	-476.3	81
-355.3	-64	-207.9	106
-317.5	-30	-126	201
-269.6	-7	-399.4	240
-229.3	17	-463.7	86
-199.1	46	-121	102
-172.6	70	-317.5	213
-162.5	74	-400.7	168
-146.2	70	-498.9	122
-117.2	64	-407	82
-86.93	74	-294.8	206
-68.04	94	-173.9	134
-79.38	112.2	-356.6	-27
-65.52	117.8		43
-60.48	115.3	-514	-37
-65.52	92.63	-220.5	70
-57.96	77.51	-215.4	51
-70.56	66.16	-322.5	187
-74.34	51.67	-337.7	215
-83.15	46	-447.3	202
-102.1	34.03	-480	157
-124.7	18.27	-360.3	217
-139.9	-22.68	-490.1	111
-158.8	-42.85	-223	360
-177.6	-51.04	2.52	265
-191.5	-57.97	156.2	123
-207.9	-63.01	153.7	165
-218	-70.57	166.3	61.75
-250.7	-83.18	211.7	91.5
-289.8	-105.1	315	-56.13
-317.5	-141.7	521.6	-55.01
-331.4	-148.8	427.1	6.736
-333.9	-151.5	230.6	57.97
-333.9	-155	177.6	68.05
-330.1	-152.4	103.3	65.53
-322.5	-141.7	-160	21.42
-323.8	-133.7	-398.1	-30.88
-313.7	-123.9	-224.3	186.5
-316.2	-100.7	-75.6	90.74
-312.5	-84.65	-30.24	-15.12
-313.7	-66.83	149.9	-20.79
-320	-46.34	428.4	-95.78
-323.8	-7.129	461.1	13.86
-332.6	16.93		-121.6
-337.7	26.73	180.2	-5.041
-351.5	34.75	-60.48	121
-374.2	18.71	-71.82	2.521
-389.3	2.673	76.86	83.95
-396.9	-3.564	40.32	-44.74
-399.4	6.238	-88.19	-5.041
-403.2	20.5	39.06	147.4
-414.5	16.04	148.7	73.09
-427.1	12.48	-122.2	-3.781
-449.8	12.48	-22.68	-114.7
-473.7	1.782	115.9	-5.041
-496.4	-31.19	205.4	62.38
-517.8	-47.23	282.2	37.81
-534.2	-58.81	341.3	-8.822
-534.2	-71.29	-22.28	53.56
-535.5	-73.96	74.85	78.14
-535.5	-72.18	153.3	93.89
-529.2	-65.05	180.9	34.66
-515.3	-40.99	162.2	-80.66
-464.9	-14.26	319	20.16
-467.2	6.238	359.1	-3.781
-455.1	19.6	291.4	-52.3
-456.5	20.5	297.3	-138.6
-471.4	8.911	267.1	81.29
-484.1	-9.802	113.4	52.3
-495.4	-23.17	-27.72	49.15
-504.6	-47.23	153.7	-126
-510.3	-40.99	-134.8	0.63
-510.3	-42.77	-496.4	0.63
-498.3	-36.53	-428.4	74.99
-487	-23.17	-322.5	166.4
-470	-4.455	26.46	-22.68
-449.5	9.802	128.5	-48.52
-437.4	28.51	298.6	-156.3
-443.1	16.93	173.9	-3.781
-455.1	3.564	118.4	12.6
-467.2	-16.04	-332.6	16.38
-470	-32.08	-236.9	-22.05
-461.5	-47.23	22.68	9.452
-447.3	-49.01	45.36	28.07
-427.5	-41.88	185.2	-114.9
-397.1	-31.19	234.3	-70.37
-359.6	0.891	-467.4	1
-310.1	28.51	-291	152
-270.5	58.81	-229.3	116
-252.8	82.87	69.3	33.35
-230.2	98.91	156.2	29.38
-221	100.7	229.3	-30.18
-206.9	94.9	265.8	-80.21
-191.3	88.22	165	-135.8
-177.2	90.89	-97.01	146.1
-180	76.34	-246.9	96.09
-176.5	72.41	-360.3	-55.59
-184.2	61.19	-258.3	-205.7
-207.6	20.21	-220.5	-18
-220.3	-4.491	-341.4	97
-225.3	-22.45	-117.2	64
-227.4	-34.24	-313.7	-66.83
-220.3	-46.03	-389.3	2.673
-217.5	-53.33	-447.3	-49.01
-231.3	-67.36	-217.5	-53.33
-232.6	-86.44	-226.3	-170.7
-235.1	-114	-309.5	-38.12
-226.3	-122.4	-268.4	-35.01
-207.4	-125.7	117.2	-8.841
-185.9	-125.2	147.4	-20.86
-150.7	-109.5	37.8	-25.11
-126.7	-92.06	-260.8	-98.66
-87.62	-71.85	-435.9	-81
-53.58	-57.26	-390.6	1
-34.67	-33.12	-231.8	-16
-23.32	-34.8	-168.8	-138
-10.72	-45.47	-412	-99
-14.5	-60.06		-331.2
-18.28	-79.71		-322.2
15.76	-87.57	-196.5	24.7
27.1	-98.23	-52.92	130.2
25.84	-113.4	-64.26	105
38.45	-157.2	-144.9	100
51.06	-167.6	-316.2	95
33.41	-169.9	-26.46	141
13.24	-162
-29.63	-140.6		157.3
-76.27	-138.2	-194	59
-129.2	-144.5	-183.9	35
-167	-156.4	-304.9	19
-197.3	-168.4	-322.5	-7
-226.3	-170.7		-198
-251.5	-160.4	-134.7	-142
-252.8	-143.7	13.47	-201
-266.6	-104	-525.4	-4
-269.2	-69.09	-357.8	31
-291.8	-48.44	-395.6	-4
-309.5	-38.12	-488.8	-158
-334.7	-17.47	-401.9	34
-348.6	5.559	-428.4	13
-367.5	16.68	-385.5	40
-385.1	33.35	-318.8	147
-414.1	50.82	-413.3	75
-439.3	43.68		-177
-473.4	30.18		-173
-511.5	15.09		-121
-534.2	-17.47		-127
	-38.12		-113
	-52.41	-458.2	57
	-65.12	-356.4	0
	-80.98		-212
	-83.1	-502	-74
	-81.69	-480.8	-103
	-79.57	-377.6	-50
	-70.37		-145
	-62.59		-225
	-62.59		-216
	-59.06		-370
	-97.25		-370
	-116.3	-253.1	104
	-124.1	-496.4	-86
	-135.4		-180
-525.4	-127		-88
-505.2	-116.3	-511.9	-32
-473.7	-93.01	-335.2	111
-429.6	-79.57	-388.9	37
-386.8	-32.18	-530.3	-85
-360.3	-7.426		-221
-338.9	7.426		-248
-317.5	10.96	-375.5	63
-312.5	0.354	-351.5	176
-298.6	-18.04	-422.1	74
-268.4	-35.01		-221
-245.7	-37.13		-294
-199.1	-30.77	-514	-122
-152.5	-20.86		-198
-114.7	-11.67		-223
-70.56	6.012		-313
-41.58	49.86		-357
-15.12	64.01	-428.4	-125
2.52	73.2	-514	-185
25.2	73.2		-235
55.44	61.89		-302
65.52	49.16		-377
71.82	44.91	-511.5	-263
69.3	51.98	-306.2	84
68.04	65.42	-369.2	100
73.08	68.25	-390.6	13
79.38	57.64		-179
84.41	42.08		-209
95.75	20.16		-192
100.8	9.548		-380
110.9	7.426		-379
118.4	6.719		-371
117.2	-8.841		-374
132.3	-21.57	-439.7	119
141.1	-35.72	-351.5	208
147.4	-44.91	-340.2	161
156.2	-45.62	-341.4	111
147.4	-35.72		-184
147.4	-20.86		-241
148.7	0.354		-374
152.5	0.354		-371
151.2	-3.89		-347
144.9	-20.86	-211.7	46
112.1	-32.18	-359.1	84
79.38	-32.89	-386.8	40.42
37.8	-25.11		-126
-1.26	-18.04		-52.57
-28.98	-22.28		-187.1
-57.96	-31.47	-335.1	14.26
-90.71	-36.42	-360.3	-23.17
-109.6	-40.67	-453.6	-98.91
-137.3	-43.5		-184.5
-175.1	-58.35		-254.9
-212.9	-79.57		-275.3
-260.8	-98.66		-391.2
-299.9	-117.8		-393.9
-335.1	-136.9		-393.9
-364.1	-142.5		-395.6
-384.3	-142.5		-395.6
-390.6	-130.5		-395.6
-400.7	-102.9		-395.6
-418.3	-85.23		-349.3
-429.6	-79	-441	31.19
-435.9	-81	-318.8	171.1
-435.9	-73	-333.9	140.8
-432.2	-61		1
-432.2	-51	3.78	147
-429.6	-30	83.15	97
-414.5	-3	166.3	91
-423.3	12	254.5	67
-437.2	17	265.8	43
-442.2	14	94.49	-28
-461.1	-4	157.5	-85
-477.5	-16	166.3	-92
-477.5	-24	136.1	-121
-470	-26	107.1	-172
-464.9	-31		-198
-444.8	-22	-8	-123
-420.8	-12	68	-72
-390.6	1	88	-88
-355.3	46	-62	-44
-327.6	72	-54	113
-306.2	93	-102	68
-289.8	111	-124	-36
-282.2	115	2	97
-279.7	108	52	35
-270.9	95	-64	-114
-253.2	79	15.12	-128
-234.3	82	66.78	-27
-228	85	21.42	47
-228	85	37.8	74
-221.7	76	-215.4	-31
-229.3	30	-340.2	-93
-230.6	-1	-454.8	-151
-231.8	-16	-241.9	-130
-236.9	-34	175.1	-31
-240.6	-76	152.5	80
-228	-97	99.53	156
-223	-104	-50.4	75
-205.4	-109	36.54	112
-191.5	-100	-50.4	-49
-168.8	-90	-42.84	101
-167.6	-71	-127.3	-63
-163.8	-56	-291	-131
-157.5	-46	-136.1	66
-166.3	-51	-137.3	128
-194	-68	-218	-115
-223	-90	-303.6	-169
-239.4	-139	161.3	6
-255.8	-157	201.6	48
-239.4	-169	168.8	24
-226.8	-168	157.5	56
-190.2	-157	-262.1	-137
-168.8	-138	-530.4	-173
-153.7	-122	-531.7	-179
-139.9	-111	-108.4	-132
-138.6	-105	-10.08	-106
-156.2	-114	75.6	57
-146.2	-120	127.3	15
-152.5	-118	30.24	124
-156.2	-106	-279.7	9
-170.1	-94		-149
-178.9	-85		-76
-205.4	-86	-517.8	-99
-238.1	-106	-321.3	-122
-255.8	-121	-141.1	-107
-281	-131	-36.54	-123
-316.2	-132	167.6	54
-342.7	-120	170.1	9
-366.6	-111	211.7	-82
-388.1	-103	75.6	-121
-412	-99	70.56	-78
-420.8	-86	-25.2	-106
-424.6	-77	-404.4	-158
-419.6	-63	-488.8	-121
-408.2	-52	-118.4	-174
-390.6	-19	-263.3	-209
-380.5	2.807	-312.5	-211
-372.9	14.03	-151.2	-120
-379.2	25.82	12.6	-139
-390.6	19.65		-212
-415.8	4.491	449.8	-106
-430.9	-18.52	487.6	-141
-454.8	-39.29		-225
-463.7	-82.52	27.72	-163
-493.9	-112.3	110.9	-114
-505.2	-140.4	142.4	-64
-520.3	-158.3	-346.5	-73
-530.4	-187.5		-139
	-212.2	-478.8	-29
	-239.2	-514	-126
	-261.6	-463.7	-130
	-281.8	-68.04	-126
	-285.2	-64.26	-54
	-281.8	47.88	-90
	-280.7	-351.5	-175
	-307.6		-222
	-324.5	-457.4	-122
	-331.2	-449.8	-153
	-332.4	-146.2	-117
	-320	-18.9	-62
	-313.3	254.5	-80
	-313.3	97.01	-12
	-323.4	74.34	-133
	-329	114.7	-108
	-322.2	-394.4	-196
	-309.9	-215.4	-75
	-293.1	7.56	-21
-515.3	-244.8	105.8	-61
-456.1	-220.1	-500.2	-219
-404.4	-201		-281
-361.6	-133.6	-407	-150
-347.7	-77.47	44.1	-126
-344	-61.75	8.819	-155
-340.2	-56.14	153.7	-103
-332.6	-59.51	245.7	-90
-341.4	-55.02	55.44	-105
-326.3	-55.02	-11.34	-117
-328.8	-48.28	-15.12	-119
-316.2	-50.53	-8.819	-119
-289.8	-26.95	28.98	66
-264.6	-2.246	-76.86	37
-249.5	21.33		-196
-238.1	34.81		131
-236.9	38.18	-160.7	293
-224.3	37.05	-140.8	329
-212.9	23.58	-65.82	352
-196.5	24.7	-133.8	304
-173.9	39.3	-138	308
-142.4	51.65	-55.91	282
-114.7	70.74	6.37	186
-90.71	99.93	36.09	172
-75.6	123.5	89.88	162
-52.92	130.2	92.71	103
-42.84	128	67.23	124
-23.94	112.3	135.2	107
-8.819	87.58	129.5	178
6.3	93.19	0.708	77
8.819	92.07	-145.1	100
13.86	104.4	-146.5	15
15.12	101.1	-24.77	193
31.5	93.19	21.94	198
30.24	81.96	190.4	70
21.42	81.96	208.8	94
16.38	99.93	214.4	107
12.6	124.6	281	36
1.26	139.2	279.6	71
-10.08	148.2	327.7	29
-26.46	147	312.1	64
-36.54	137	78.56	117
-49.14	124	34.68	77
-64.26	105	87.05	215
-68.04	94	189	138
-85.67	93	217.3	95
-93.23	101	222.9	117
-100.8	107	242.8	76
-107.1	116	198.9	72
-126	112	211.6	150
-144.9	100	247	16
-176.4	83	235.7	125
-197.8	54	184.7	135
-210.4	46	423.9	-26
-226.8	52	510.3	-15
-246.9	55	524.4	-160
-265.8	60	102.6	119
-292.3	52	132.3	127
-309.9	46	314.9	-22
-320	38	224.4	106
-321.3	36	228.6	80
-331.4	40	146.5	-26
-330.1	45	169.1	82
-327.6	56	190.4	17
-325.1	80	217.3	149
-316.2	94	105.5	-48
-299.9	110	81.39	-51
-297.3	124	163.5	101
-288.5	135	180.5	140
-302.4	130	269.6	108
-312.5	117	326.3	22
-316.2	95	493.3	5
-316.2	64		-36
-296.1	60	532.9	-94
-275.9	56	214.4	-85
-265.8	61	65.82	89
-236.9	67	-7.785	122
-219.2	64	116.8	89
-219.2	56	206	77
-211.7	35	330.5	38
-185.2	4		-100
-167.6	-5		-124
-158.8	-6	394.2	13
-144.9	-5	316.4	64
-144.9	-24	450.8	-51
-134.8	-40	351.7	9
-108.4	-50	378.6	-29
-91.97	-49	443.7	-73
-73.08	-32	354.6	38
-52.92	-16	64.4	-102
-42.84	14	125.3	12
-32.76	33	431	48
-31.5	101	480.6	-139
-26.46	141	474.9	-53
-27.72	162	416.9	11
-30.24	177	433.8	-13
-34.02	201	482	-40
-37.8	194	507.4	-57
-47.88	184	337.6	41
-55.44	168	380.1	6
-63	145	208.8	39
		150.7	82
		214.4	39
		232.8	109
		313.5	85
		336.2	17
		398.5	-6
		289.5	-17
		293.7	44
		313.5	76
		399.9	19
			-110
		265.6	-16
		221.1	106
		242.5	89
		347.6	11
		208.6	6
		110.5	-34
		-17.83	-123
		-87.35	-18
		69.53	107
		174.7	45
		172.9	137
		235.3	97
		189	69
		222.8	-2
		249.6	14
		290.6	-36
		338.7	-51
		328	7
		288.8	-66
		238.9	98
		-399.3	-137
		-350	389.1
		-204	329.5
		-212	276.2
		-40	241.4
		-32	187.5
		69	215
		-54	6
		-10	102
		-7	39
		-1	-0.5
		20	97
		96	83.5
		104	167.5
		98	135
		142	35
		123	12
		124	-56
		149	8.5
		209	-5
		291	-36
		387	-5
		366	-85
		238	-66
		158	-45.5
		201	-20
		371	39.5
		399	0.5
		377	-45.5
		328	-7
		505	-27
		514	-21.5
			-73
		394	-58
		355	-8
		427	-7
		408	-36
		395	-75.5
		510	-9
			-87
	-69	411	-26.5
	-61	409	-42
	-47	467	-6.5
	-22	461	-40.5
	1	307	30
	37	285	62.5
	61	344	-6.5
	83	523	-75.5
	109	457	-60
-510.3	147	271	10
-466.2	168	281	-45
-417	180	300	18
-365.4	185	341	-43.5
-311.2	194	312	-28
-267.1	201	221	48.5
-216.7	202	238	43
-177.6	208	274	31.5
-138.6	220	275	81.5
-124.7	221	271	94.5
-91.97	217	275	-14
-85.67	207	206	-1
-78.12	207	241	-45.5
-74.34	202	378	-22
-64.26	199	345	65.5
-64.26	197	394	-12
-66.78	205	346	-68
-71.82	206	325	-94
-71.82	197	371	11.5
-63	187	306	107.5
-51.66	183	363	-61
-52.92	186	7	-106
-50.4	184	-13	-139
-46.62	178	84	-53.5
-31.5	162	106	78.5
-18.9	163	67	39.5
-20.16	161	76	69.5
-25.2	167	152	53.5
-31.5	175	168	67.5
-45.36	178	167	-15.5
-49.14	172	134	-21.5
-42.84	172	98	-1.5
-44.1	173	105	40.5
-41.58	176	280	-105.5
-36.54	164	413	-50
-17.64	152	407	-39
-7.56	140	214	-127.5
3.78	147	298	-31
2.52	155	363	-63.5
1.26	167	348	-87
1.26	173	438	-44.5
1.26	165	493	-39
-1.137e-13	158	410	-98.5
-3.78	152	371	-118
-6.3	168	504	-161.5
-5.04	175	447	-100
-7.56	170	456	-96.5
-5.04	158	519	-151
3.78	136	164	-52.5
20.16	135	199	-36.5
28.98	134	237	58
39.06	139	222	-29
45.36	154	214	-12.5
51.66	145	314	-86
56.7	135	495	-143
71.82	120	520	-79
83.15	97	519	-67
98.27	98	351	-24
109.6	102	524	-78
119.7	111	485	-53
122.2	128	323	-58.5
138.6	120	378	-84.5
152.5	106	302	-75
156.2	96	286	0
166.3	91	330	-12.5
178.9	92	352	2
183.9	105	257	-16.5
195.3	115	192	52.5
207.9	126	168	-44
223	117	-379.2	185
241.9	111	-195.3	208
254.5	92	-10.08	298
260.8	75	-18.9	280
273.4	76	122.2	154
269.6	86	131	95
274.7	93	143.6	171.8
282.2	85	182.7	92.06
293.6	69	243.2	88.69
288.5	59	296.1	-39.29
283.5	58	325.1	-94.86
269.6	70	366.6	-67.36
254.5	67	446	-1.123
246.9	65	438.5	-66.8
243.2	47	344	-98.23
243.2	26	214.2	60.49
245.7	19	205.4	61.75
253.2	22	148.7	37.81
252	30	81.89	52.93
253.2	52	-139.9	179.6
252	57	-49.14	-2.521
259.5	51	168.8	-21.42
265.8	43	468.7	-63.64
264.6	28	478.8	18.27
250.7	36	495.1	-108.4
233.1	56	302.4	-39.07
230.6	73	-113.4	209.8
212.9	85	-185.2	39.7
200.3	82	-17.64	76.88
205.4	79	18.9	18.27
194	76	165	50.79
176.4	83	195.3	9.802
161.3	88	221.7	-23.94
142.4	88	-79.38	51.04
131	84	2.52	191.6
109.6	61	195.3	65.53
107.1	51	123.5	22.05
98.27	50	5.04	-81.92
102.1	52	147.4	93.26
94.49	71	189	68.68
91.97	84	262.1	11.97
100.8	88	341.3	-8.822
97.01	87	263.8	-49.78
91.97	54	-2.673	-3.781
95.75	37	180.9	34.66
97.01	10	155.9	10.71
95.75	-8	131.9	-88.85
94.49	-28	305.6	13.23
97.01	-37	335.9	21.42
90.71	-55	365.3	-23.94
94.49	-75	284.3	-50.41
97.01	-114		-129.8
99.53	-123	267.1	81.29
102.1	-116	49.14	37.18
98.27	-106	-97.01	-27.1
89.45	-79	-64.26	-41.59
84.41	-69	187.7	-81.92
69.3	-76	181.4	18.9
66.78	-87	137.3	82.55
44.1	-112	-35.28	68.68
31.5	-127	-356.6	-23.94
51.66	-129	-496.4	0.63
60.48	-112	-349	83.81
65.52	-88	-286	-14.49
61.74	-80	-112.1	16.38
56.7	-73	115.9	-41.59
57.96	-82	267.1	-114.7
44.1	-97	109.6	17.64
36.54	-112	17.64	20.16
46.62	-109	-312.5	22.68
60.48	-105	-263.3	-32.77
66.78	-75	-253.2	-46
76.86	-68	-107.1	47.89
79.38	-59	7.56	64.9
83.15	-69	5.04	-39.29
93.23	-95	68.04	40.98
90.71	-111	263.3	-81.69
107.1	-118	-103.3	45.62
119.7	-117	-427.1	12.38
122.2	-94	-315	137
128.5	-79	-219.2	120
139.9	-68	-76.86	87
151.2	-66	75.6	15.88
157.5	-85	230.6	-30.97
163.8	-98	281	-88.15
176.4	-107	165	-135.8
171.3	-102	-165	27
162.5	-86	-391.8	23
173.9	-82	-374.2	43
171.3	-90	-65.52	117.8
175.1	-108	-139.9	-22.68
173.9	-128	-389.3	2.673
171.3	-117	-510.3	-40.99
175.1	-112	-455.1	3.564
170.1	-101	-252.8	82.87
[truncated: 8,225 more rows]
