# Supplementary material for: Vision and vocal communication guide three-dimensional spatial coordination of zebra finches during wind-tunnel flights
Source: Nat Ecol Evol. 2022 Jun 30;6(8):1221–30. doi: 10.1038/s41559-022-01800-4 (PMC9349042; doi:10.1038/s41559-022-01800-4)
Supplement: Source Data Extended Data Fig. 9 — Statistical source data [file 41559_2022_1800_MOESM22_ESM.xlsx]

## Sheet: ED_Fig_9_a
Frequency	Noise spectrum	Call spectrum	Mask. Release
0	36.5596	0.646253	-35.9134
5.3833	33.0977	0.0187657	-33.0789
10.7666	30.6186	0.198847	-30.4198
16.1499	28.2212	-0.147741	-28.369
21.5332	23.3345	-1.0967	-24.4312
26.9165	18.0941	-1.24612	-19.3402
32.2998	18.9337	-0.816373	-19.7501
37.6831	20.116	0.891783	-19.2242
43.0664	18.1996	2.0713	-16.1283
48.4497	17.7353	2.39655	-15.3388
53.833	18.9307	2.66738	-16.2633
59.2163	19.5212	2.6656	-16.8556
64.5996	22.4861	3.38133	-19.1047
69.9829	23.3024	1.66884	-21.6335
75.3662	20.8947	0.765357	-20.1293
80.7495	21.4736	1.61459	-19.859
86.1328	23.3693	1.84033	-21.5289
91.5161	25.2557	1.68622	-23.5694
96.8994	27.0167	0.567546	-26.4491
102.283	27.5783	0.391998	-27.1863
107.666	28.1981	0.563373	-27.6347
113.049	29.2035	0.254448	-28.949
118.433	29.1519	-1.71226	-30.8642
123.816	29.0077	-2.13304	-31.1407
129.199	32.0204	0.229419	-31.791
134.583	32.9638	1.24087	-31.7229
139.966	30.9733	0.563943	-30.4094
145.349	31.498	0.43681	-31.0612
150.732	31.8531	0.944468	-30.9087
156.116	31.379	1.53342	-29.8456
161.499	30.7449	1.28651	-29.4584
166.882	30.4243	0.968001	-29.4563
172.266	32.3596	1.20828	-31.1514
177.649	32.5644	1.00621	-31.5582
183.032	30.7163	-0.707362	-31.4236
188.416	31.7176	-0.282244	-31.9998
193.799	32.9462	1.99474	-30.9514
199.182	32.8187	1.8902	-30.9285
204.565	32.8799	1.24779	-31.6321
209.949	33.3168	-0.353414	-33.6702
215.332	34.1497	-0.68991	-34.8396
220.715	34.2463	0.755019	-33.4912
226.099	36.0883	2.20958	-33.8787
231.482	39.069	2.95519	-36.1138
236.865	39.0177	0.0789851	-38.9387
242.249	37.8008	-1.86164	-39.6625
247.632	38.0594	-3.02711	-41.0865
253.015	37.9218	-2.74614	-40.6679
258.398	35.522	-2.37927	-37.9013
263.782	35.2504	-2.95627	-38.2067
269.165	39.128	-2.08317	-41.2111
274.548	40.7623	-0.437527	-41.1999
279.932	40.77	1.18363	-39.5863
285.315	41.1719	1.90276	-39.2691
290.698	41.1312	0.646492	-40.4847
296.082	39.8433	-2.10867	-41.952
301.465	40.291	-2.22999	-42.521
306.848	43.4659	0.168419	-43.2975
312.231	43.9891	1.37889	-42.6102
317.615	42.483	0.56549	-41.9175
322.998	41.8796	-1.13299	-43.0126
328.381	44.9018	-1.32635	-46.2281
333.765	46.0916	-2.24158	-48.3332
339.148	43.9046	-3.194	-47.0986
344.531	43.1963	-3.07946	-46.2758
349.915	43.1188	-3.53893	-46.6577
355.298	42.0086	-4.59509	-46.6036
360.681	40.2447	-3.96292	-44.2076
366.064	40.8557	-1.66177	-42.5175
371.448	41.3658	-0.949116	-42.3149
376.831	41.6611	-0.595253	-42.2564
382.214	40.8542	-1.14134	-41.9955
387.598	42.4507	0.0947407	-42.356
392.981	44.7209	0.405802	-44.3151
398.364	45.2433	-1.66275	-46.906
403.748	44.8218	-0.978415	-45.8003
409.131	43.5749	-0.78097	-44.3558
414.514	44.8514	-0.0718679	-44.9232
419.897	45.7223	-1.23551	-46.9578
425.281	46.4063	-3.43743	-49.8437
430.664	47.4431	-2.50123	-49.9444
436.047	46.3668	-2.51897	-48.8858
441.431	45.903	-3.89793	-49.8009
446.814	46.579	-3.78449	-50.3635
452.197	46.108	-1.79118	-47.8991
457.581	45.5075	-0.980396	-46.4879
462.964	47.351	-2.89528	-50.2463
468.347	48.7595	-3.33991	-52.0995
473.73	50.8495	-0.844606	-51.6941
479.114	50.1185	0.322368	-49.7962
484.497	50.6054	1.1839	-49.4215
489.88	50.851	0.0650896	-50.7859
495.264	50.5837	0.542476	-50.0413
500.647	49.0114	-0.26569	-49.2771
506.03	50.9376	1.37145	-49.5661
511.414	54.2206	4.42752	-49.7931
516.797	54.2658	4.69622	-49.5696
522.18	52.5035	4.61038	-47.8932
527.563	52.231	3.03837	-49.1926
532.947	53.5567	0.944843	-52.6119
538.33	54.0511	0.511902	-53.5392
543.713	53.0831	2.29137	-50.7917
549.097	53.8463	2.55618	-51.2901
554.48	54.4236	2.56936	-51.8542
559.863	54.5328	5.67018	-48.8626
565.247	55.6848	9.96988	-45.7149
570.63	54.1163	9.43527	-44.681
576.013	51.9884	6.1486	-45.8398
581.396	50.5844	3.52089	-47.0635
586.78	50.6158	1.39456	-49.2212
592.163	50.9169	-0.877967	-51.7949
597.546	48.6608	-0.113809	-48.7746
602.93	47.8544	0.0918124	-47.7626
608.313	47.4871	-1.79135	-49.2784
613.696	49.9037	-1.8689	-51.7726
619.08	51.8	-0.483427	-52.2834
624.463	50.2421	-1.87416	-52.1163
629.846	49.9852	-2.32882	-52.314
635.229	50.1171	-3.1933	-53.3104
640.613	49.9869	-4.39401	-54.381
645.996	49.3491	-4.23006	-53.5791
651.379	49.0517	-3.30025	-52.352
656.763	48.4142	-2.18201	-50.5962
662.146	47.8256	-2.9258	-50.7514
667.529	48.9813	-5.12126	-54.1025
672.913	49.5036	-4.82886	-54.3325
678.296	51.2322	-5.25285	-56.4851
683.679	53.2083	-4.1019	-57.3102
689.062	50.2823	-2.44796	-52.7303
694.446	48.2772	-2.10084	-50.378
699.829	48.0513	-2.07343	-50.1248
705.212	49.2723	-2.75834	-52.0307
710.596	51.8554	-0.27549	-52.1309
715.979	47.9635	-2.73005	-50.6935
721.362	45.7692	-7.67506	-53.4443
726.746	46.3654	-9.36669	-55.7321
732.129	46.6847	-8.46457	-55.1492
737.512	49.9685	-5.2707	-55.2392
742.896	52.3626	-1.5293	-53.8919
748.279	48.7734	-2.14804	-50.9215
753.662	49.7958	-0.910574	-50.7064
759.045	53.5107	0.574608	-52.9361
764.429	54.7125	-0.343157	-55.0557
769.812	56.2847	-0.389735	-56.6745
775.195	55.047	0.743049	-54.304
780.579	51.1208	-0.52654	-51.6473
785.962	48.4701	-3.26329	-51.7334
791.345	46.1843	-4.56439	-50.7486
796.729	44.7181	-2.19368	-46.9118
802.112	45.4157	-1.29623	-46.7119
807.495	46.9696	-2.94914	-49.9188
812.878	48.4136	-3.99054	-52.4042
818.262	50.8287	-3.46143	-54.2901
823.645	52.8842	-2.38924	-55.2734
829.028	53.2479	-2.60516	-55.8531
834.412	51.8846	-3.80185	-55.6864
839.795	53.6354	0.385828	-53.2495
845.178	54.4944	3.78329	-50.7112
850.562	53.0725	1.76069	-51.3118
855.945	52.263	-0.6634	-52.9264
861.328	51.0832	1.13277	-49.9504
866.711	49.1197	0.433244	-48.6864
872.095	50.3267	2.0868	-48.2399
877.478	52.7019	1.41772	-51.2842
882.861	52.3696	-2.95886	-55.3285
888.245	49.4126	-2.02406	-51.4366
893.628	48.18	0.857826	-47.3221
899.011	47.6358	2.21232	-45.4235
904.395	46.5752	1.57586	-44.9994
909.778	44.2303	-2.83226	-47.0625
915.161	43.8183	-5.94845	-49.7667
920.544	46.9972	-3.85724	-50.8545
925.928	50.1229	-0.694765	-50.8177
931.311	53.072	2.37444	-50.6975
936.694	51.2966	1.86475	-49.4319
942.078	47.616	0.961488	-46.6546
947.461	46.4834	-0.784207	-47.2676
952.844	46.1845	-1.14609	-47.3306
958.228	46.3823	-0.806955	-47.1893
963.611	48.3331	-0.730116	-49.0632
968.994	50.379	2.64763	-47.7314
974.377	49.7514	4.29512	-45.4562
979.761	47.0057	2.51242	-44.4933
985.144	45.5444	1.70979	-43.8346
990.527	46.3156	3.13681	-43.1788
995.911	45.8734	3.41393	-42.4595
1001.29	45.6578	3.19681	-42.4609
1006.68	45.9622	4.78297	-41.1793
1012.06	45.8574	5.85346	-40.004
1017.44	45.3154	6.07004	-39.2453
1022.83	43.9926	5.09591	-38.8967
1028.21	44.6409	3.46975	-41.1711
1033.59	47.8238	7.30466	-40.5191
1038.98	47.3444	8.6451	-38.6993
1044.36	45.8176	7.66437	-38.1532
1049.74	46.6014	8.72891	-37.8725
1055.13	45.0494	9.65235	-35.3971
1060.51	42.9596	10.2537	-32.7059
1065.89	44.2398	9.41243	-34.8274
1071.28	43.6936	5.28647	-38.4072
1076.66	43.8917	3.13904	-40.7527
1082.04	43.8649	3.0043	-40.8606
1087.43	42.04	1.51809	-40.5219
1092.81	39.7611	1.97078	-37.7903
1098.19	38.6372	3.51917	-35.1181
1103.58	40.7852	3.6323	-37.1529
1108.96	45.8907	6.72395	-39.1668
1114.34	49.7628	12.4037	-37.3591
1119.73	48.6235	14.4079	-34.2156
1125.11	47.821	16.0196	-31.8014
1130.49	48.2821	16.3399	-31.9422
1135.88	49.9553	17.7521	-32.2031
1141.26	50.538	17.4068	-33.1312
1146.64	49.0719	14.5776	-34.4943
1152.03	47.3794	10.6672	-36.7122
1157.41	45.9673	9.7287	-36.2386
1162.79	46.5259	12.8387	-33.6872
1168.18	47.0088	14.1799	-32.8289
1173.56	44.0182	10.0699	-33.9482
1178.94	42.2249	4.59318	-37.6317
1184.33	41.9914	1.7252	-40.2662
1189.71	43.1491	3.34185	-39.8073
1195.09	45.3939	3.95246	-41.4415
1200.48	42.4696	0.535197	-41.9344
1205.86	39.9517	0.27861	-39.6731
1211.24	41.0204	0.101121	-40.9193
1216.63	42.0235	0.518306	-41.5052
1222.01	40.8943	0.267871	-40.6264
1227.39	41.0234	-0.397077	-41.4205
1232.78	41.649	-0.344152	-41.9931
1238.16	42.0086	-1.30296	-43.3115
1243.54	43.5452	-1.19241	-44.7376
1248.93	44.0814	0.543542	-43.5379
1254.31	44.7799	1.51545	-43.2645
1259.69	44.1571	0.0604957	-44.0966
1265.08	44.6254	-2.65584	-47.2813
1270.46	45.1738	-2.72561	-47.8994
1275.84	43.7895	-1.04896	-44.8384
1281.23	41.2021	-1.72894	-42.9311
1286.61	41.5233	-1.25469	-42.778
1291.99	41.889	-0.535964	-42.4249
1297.38	40.5457	-0.733485	-41.2792
1302.76	41.2792	-0.114237	-41.3934
1308.14	42.9616	2.72482	-40.2368
1313.53	42.3721	3.15404	-39.2181
1318.91	43.7895	2.63502	-41.1545
1324.29	45.9372	3.16005	-42.7772
1329.68	43.4266	2.90349	-40.5231
1335.06	41.7913	1.82102	-39.9703
1340.44	42.8327	0.115001	-42.7177
1345.83	43.1922	-0.141456	-43.3337
1351.21	43.2555	0.150971	-43.1045
1356.59	43.984	2.1622	-41.8218
1361.98	43.6606	4.35689	-39.3037
1367.36	43.5459	3.12248	-40.4235
1372.74	41.8904	2.55805	-39.3324
1378.12	39.9835	3.40638	-36.5771
1383.51	41.8017	5.07065	-36.7311
1388.89	43.7155	5.94819	-37.7673
1394.27	41.7428	3.16473	-38.5781
1399.66	41.5982	0.580613	-41.0176
1405.04	41.7709	0.552007	-41.2189
1410.42	41.2835	0.506123	-40.7774
1415.81	40.4477	1.34063	-39.107
1421.19	41.6209	4.30922	-37.3116
1426.57	44.5993	6.90402	-37.6953
1431.96	43.1522	4.61584	-38.5363
1437.34	42.3091	1.90703	-40.4021
1442.72	40.2102	3.54693	-36.6632
1448.11	38.0786	4.24131	-33.8373
1453.49	38.159	5.04071	-33.1183
1458.87	39.0656	4.52481	-34.5408
1464.26	38.7302	1.34475	-37.3855
1469.64	38.9301	-1.69743	-40.6275
1475.02	39.7398	3.00234	-36.7374
1480.41	39.9603	4.52534	-35.435
1485.79	40.431	4.07638	-36.3546
1491.17	41.4319	3.52823	-37.9037
1496.56	41.3512	1.76627	-39.5849
1501.94	39.2666	0.82097	-38.4456
1507.32	37.7553	0.713376	-37.0419
1512.71	37.5677	1.79655	-35.7712
1518.09	37.7392	3.89641	-33.8428
1523.47	37.8476	4.49328	-33.3543
1528.86	35.9724	2.38739	-33.585
1534.24	33.577	0.340108	-33.2369
1539.62	33.7574	1.63171	-32.1257
1545.01	35.8693	4.10911	-31.7602
1550.39	36.6064	4.69634	-31.9101
1555.77	35.5385	4.46162	-31.0768
1561.16	33.8684	3.35256	-30.5158
1566.54	34.2411	3.01908	-31.222
1571.92	36.2366	5.38951	-30.8471
1577.31	37.7366	7.60697	-30.1296
1582.69	36.3225	8.15602	-28.1665
1588.07	36.8128	9.15249	-27.6603
1593.46	36.9408	8.68921	-28.2516
1598.84	34.5639	6.29015	-28.2737
1604.22	32.7167	4.87504	-27.8417
1609.61	32.5417	4.70124	-27.8404
1614.99	33.9292	5.7918	-28.1374
1620.37	35.3838	5.88018	-29.5036
1625.76	35.1964	4.01656	-31.1798
1631.14	33.5671	1.62563	-31.9415
1636.52	32.1914	1.49559	-30.6958
1641.91	31.9849	1.54392	-30.441
1647.29	33.0755	0.209968	-32.8655
1652.67	30.5765	-1.32139	-31.8979
1658.06	28.7614	-0.797173	-29.5586
1663.44	31.0022	1.81612	-29.1861
1668.82	31.4638	1.97314	-29.4907
1674.21	31.745	-0.208943	-31.954
1679.59	34.1346	2.20252	-31.9321
1684.97	33.6578	4.8609	-28.7969
1690.36	32.7368	7.12407	-25.6127
1695.74	31.1366	7.80992	-23.3267
1701.12	28.8656	8.21328	-20.6524
1706.51	28.9841	7.86212	-21.122
1711.89	31.2152	7.94176	-23.2735
1717.27	31.0202	7.48244	-23.5377
1722.66	30.0728	7.26013	-22.8127
1728.04	30.0608	6.30892	-23.7519
1733.42	29.5972	4.33402	-25.2632
1738.81	30.9277	5.07788	-25.8498
1744.19	31.4628	5.43921	-26.0236
1749.57	29.3703	3.21147	-26.1588
1754.96	27.1066	1.12987	-25.9767
1760.34	29.3461	0.616907	-28.7292
1765.72	30.1176	0.786891	-29.3307
1771.11	29.5875	-0.789414	-30.3769
1776.49	27.5263	-0.428795	-27.9551
1781.87	23.1568	-0.49963	-23.6564
1787.26	23.2472	-0.0763557	-23.3236
1792.64	26.3192	0.115293	-26.2039
1798.02	27.6813	-0.388778	-28.0701
1803.41	28.0203	0.808664	-27.2117
1808.79	28.1567	0.829662	-27.327
1814.17	27.7568	1.03011	-26.7267
1819.56	27.2536	-0.0936186	-27.3472
1824.94	27.9774	1.05042	-26.927
1830.32	29.1587	2.82257	-26.3361
1835.71	30.8082	1.73753	-29.0707
1841.09	28.1803	1.05906	-27.1213
1846.47	25.2775	2.93404	-22.3435
1851.86	25.097	4.189	-20.908
1857.24	28.8045	5.69712	-23.1074
1862.62	29.8577	5.51141	-24.3463
1868.01	30.2746	6.91286	-23.3617
1873.39	26.6353	3.78764	-22.8477
1878.77	25.1721	1.90677	-23.2654
1884.16	27.8123	3.94116	-23.8711
1889.54	28.6728	6.0854	-22.5874
1894.92	28.3401	8.03637	-20.3038
1900.31	26.2571	6.67214	-19.585
1905.69	25.7803	0.892504	-24.8878
1911.07	26.0569	-0.657087	-26.714
1916.46	23.9374	0.909564	-23.0278
1921.84	22.5874	2.32874	-20.2587
1927.22	23.8212	2.83482	-20.9864
1932.6	28.2934	4.04249	-24.2509
1937.99	32.3852	6.5227	-25.8625
1943.37	32.2907	7.53165	-24.7591
1948.75	32.5782	8.82731	-23.7509
1954.14	31.9528	7.38518	-24.5677
1959.52	29.9694	5.23517	-24.7342
1964.9	30.8573	6.91799	-23.9393
1970.29	31.4718	7.60128	-23.8705
1975.67	30.611	7.00452	-23.6065
1981.05	30.5085	5.19932	-25.3091
1986.44	30.9859	5.01215	-25.9738
1991.82	29.7291	6.10513	-23.624
1997.2	28.8522	6.91906	-21.9331
2002.59	29.3443	6.7732	-22.5711
2007.97	28.1547	5.04353	-23.1112
2013.35	24.353	2.44699	-21.906
2018.74	21.3313	0.185118	-21.1462
2024.12	22.27	-0.0164752	-22.2865
2029.5	23.7163	1.81305	-21.9033
2034.89	23.928	3.04279	-20.8852
2040.27	23.3693	4.55901	-18.8102
2045.65	22.6333	4.98868	-17.6446
2051.04	21.6315	4.73919	-16.8923
2056.42	24.8797	5.92968	-18.95
2061.8	30.8091	7.09695	-23.7121
2067.19	29.5392	5.02162	-24.5176
2072.57	26.9956	5.63893	-21.3567
2077.95	25.7357	5.66115	-20.0745
2083.34	24.294	3.07811	-21.2159
2088.72	22.7718	2.96241	-19.8094
2094.1	21.932	4.20845	-17.7235
2099.49	22.3655	3.4139	-18.9516
2104.87	22.2623	3.43529	-18.827
2110.25	22.3099	4.42385	-17.8861
2115.64	24.7002	4.45018	-20.25
2121.02	27.4009	4.11734	-23.2836
2126.4	26.9553	3.25846	-23.6969
2131.79	24.9033	3.989	-20.9143
2137.17	25.6089	7.96256	-17.6463
2142.55	25.9802	8.31554	-17.6647
2147.94	21.1705	5.05148	-16.119
2153.32	21.8726	7.17652	-14.6961
2158.7	23.8453	10.2978	-13.5476
2164.09	24.0458	10.9547	-13.0911
2169.47	25.7264	10.0908	-15.6356
2174.85	25.9886	10.1142	-15.8743
2180.24	24.2251	8.66184	-15.5632
2185.62	26.2316	9.83336	-16.3983
2191	27.3199	11.6611	-15.6588
2196.39	27.56	13.1189	-14.4411
2201.77	27.3102	14.4841	-12.8261
2207.15	26.3694	13.9363	-12.433
2212.54	26.2702	13.6719	-12.5984
2217.92	28.6325	13.6962	-14.9363
2223.3	29.7927	14.6305	-15.1622
2228.69	27.0846	15.9872	-11.0973
2234.07	25.6181	16.8686	-8.74948
2239.45	28.7952	18.0305	-10.7647
2244.84	29.4284	18.5854	-10.843
2250.22	26.4819	19.2492	-7.23271
2255.6	25.7979	19.8776	-5.92033
2260.99	25.099	18.2603	-6.83864
2266.37	24.3881	19.4793	-4.90884
2271.75	21.8256	21.2128	-0.612851
2277.14	23.0024	21.2983	-1.70415
2282.52	24.5774	20.8429	-3.73446
2287.9	25.2891	19.3311	-5.95807
2293.29	25.0094	14.9403	-10.0691
2298.67	24.0849	14.3248	-9.76016
2304.05	23.8655	15.5059	-8.35961
2309.44	25.1421	16.0541	-9.08802
2314.82	27.0642	17.398	-9.66616
2320.2	26.0049	16.1339	-9.87098
2325.59	24.0104	13.2547	-10.7557
2330.97	24.8684	12.0311	-12.8373
2336.35	22.7458	8.64449	-14.1013
2341.74	20.0631	4.86126	-15.2019
2347.12	20.437	2.95152	-17.4855
2352.5	21.0986	2.63325	-18.4653
2357.89	20.7996	1.65135	-19.1482
2363.27	19.9754	1.13308	-18.8423
2368.65	18.5349	1.31027	-17.2247
2374.04	18.8795	2.55029	-16.3293
2379.42	17.8384	2.4202	-15.4182
2384.8	15.4686	0.696553	-14.7721
2390.19	16.3507	-0.506012	-16.8567
2395.57	17.8841	-1.3631	-19.2472
2400.95	16.812	-1.0818	-17.8938
2406.34	16.8895	0.670506	-16.219
2411.72	15.7569	1.8739	-13.883
2417.1	13.0682	0.647138	-12.4211
2422.49	12.4024	-0.156283	-12.5587
2427.87	14.6358	0.037479	-14.5983
2433.25	17.4025	0.599258	-16.8033
2438.64	15.6883	0.886108	-14.8022
2444.02	15.0013	2.77328	-12.2281
2449.4	16.9773	4.72146	-12.2559
2454.79	17.29	4.47359	-12.8165
2460.17	16.2645	3.49003	-12.7745
2465.55	15.3864	3.57309	-11.8133
2470.94	15.1668	4.72947	-10.4374
2476.32	13.9554	4.6971	-9.25831
2481.7	13.0407	4.48391	-8.55682
2487.08	16.7363	5.72453	-11.0118
2492.47	19.6269	8.27814	-11.3488
2497.85	17.4103	6.1403	-11.27
2503.23	15.7189	3.61688	-12.102
2508.62	15.8961	3.97941	-11.9167
2514	17.5247	5.32227	-12.2024
2519.38	16.8482	5.12535	-11.7228
2524.77	14.5568	3.14977	-11.4071
2530.15	16.3205	5.38146	-10.939
2535.53	15.9285	6.87194	-9.05656
2540.92	15.4178	5.88731	-9.53053
2546.3	15.3488	6.55769	-8.79111
2551.68	13.1933	6.25836	-6.93492
2557.07	11.4088	3.21158	-8.19718
2562.45	9.75268	0.280534	-9.47214
2567.83	10.2367	0.419743	-9.81694
2573.22	11.8036	3.22004	-8.5836
2578.6	15.1728	6.57055	-8.60221
2583.98	16.6226	8.55722	-8.06535
2589.37	14.7639	7.28556	-7.4783
2594.75	14.4338	5.3181	-9.1157
2600.13	17.2418	7.74105	-9.50071
2605.52	18.3473	10.9092	-7.43809
2610.9	18.2163	14.0763	-4.14
2616.28	18.7048	14.3788	-4.32604
2621.67	19.5166	13.4968	-6.01978
2627.05	17.2406	11.5576	-5.68301
2632.43	15.5849	10.3743	-5.21061
2637.82	17.6837	9.73824	-7.94542
2643.2	18.4498	8.921	-9.52876
2648.58	16.3887	8.94994	-7.43875
2653.97	17.4212	8.69956	-8.72165
2659.35	18.2795	7.72063	-10.5588
2664.73	17.8274	8.19331	-9.63406
2670.12	16.6727	8.11069	-8.56199
2675.5	15.9957	8.14452	-7.85119
2680.88	14.2828	8.67524	-5.60757
2686.27	12.5183	7.54135	-4.977
2691.65	13.4644	6.8185	-6.64589
2697.03	13.5629	8.44893	-5.11392
2702.42	13.4224	10.122	-3.30048
2707.8	13.3742	9.11006	-4.26412
2713.18	16.0269	8.68731	-7.33963
2718.57	18.4748	10.0036	-8.47117
2723.95	14.0484	9.27051	-4.77789
2729.33	10.9759	6.57092	-4.40503
2734.72	13.2115	6.38891	-6.82261
2740.1	15.058	8.66418	-6.39377
2745.48	12.5158	7.74749	-4.76833
2750.87	9.90913	6.7569	-3.15223
2756.25	9.5868	6.95744	-2.62936
2761.63	10.7239	8.87621	-1.84768
2767.02	10.8092	9.62421	-1.18503
2772.4	10.2452	5.80037	-4.44481
2777.78	10.7176	5.26726	-5.45034
2783.17	10.0968	7.7626	-2.33421
2788.55	8.24418	7.98745	-0.256737
2793.93	6.46845	8.23097	1.76252
2799.32	5.50991	8.76847	3.25856
2804.7	7.019	8.83892	1.81992
2810.08	8.06057	8.66834	0.607764
2815.47	8.49082	9.95562	1.4648
2820.85	11.1104	11.7478	0.637368
2826.23	12.0075	11.0693	-0.938272
2831.62	9.70992	8.32638	-1.38355
2837	7.26973	7.63536	0.365627
2842.38	6.14956	9.63664	3.48707
2847.77	7.12366	10.6707	3.54702
2853.15	7.92063	9.76523	1.84459
2858.53	7.90194	10.0707	2.1688
2863.92	7.59966	11.3393	3.73968
2869.3	8.12013	11.3162	3.19603
2874.68	9.02654	12.3558	3.32927
2880.07	8.05531	12.3428	4.28744
2885.45	5.81307	11.9917	6.17861
2890.83	6.55545	12.8811	6.32564
2896.22	6.9918	12.3822	5.39041
2901.6	4.3686	10.1014	5.73277
2906.98	5.71086	9.54731	3.83646
2912.37	6.01589	9.36345	3.34756
2917.75	6.19654	8.19601	1.99947
2923.13	7.21254	6.92582	-0.286718
2928.52	6.61619	4.43721	-2.17899
2933.9	6.41377	2.95907	-3.45469
2939.28	6.60008	2.67228	-3.9278
2944.67	5.99911	2.21383	-3.78529
2950.05	4.1872	1.25285	-2.93436
2955.43	3.86346	0.477444	-3.38602
2960.82	5.80457	2.08558	-3.71899
2966.2	6.6583	4.26042	-2.39789
2971.58	4.54479	5.08736	0.542564
2976.97	2.27757	4.35664	2.07907
2982.35	3.21822	3.91959	0.701372
2987.73	4.87268	4.24414	-0.628533
2993.12	4.33919	4.82252	0.483333
2998.5	4.29022	5.1262	0.835979
3003.88	6.84243	7.92034	1.07791
3009.27	5.66885	9.44237	3.77352
3014.65	4.86641	9.0934	4.22699
3020.03	5.44957	7.44649	1.99693
3025.42	6.25655	7.46365	1.20711
3030.8	5.08637	7.56581	2.47944
3036.18	1.21352	5.56041	4.34689
3041.56	-0.0880803	5.12163	5.20971
3046.95	0.357112	5.41323	5.05612
3052.33	0.681327	4.54099	3.85966
3057.71	1.66268	5.58267	3.91999
3063.1	3.5275	7.37928	3.85178
3068.48	4.99575	7.54027	2.54452
3073.86	3.58265	5.72165	2.13901
3079.25	2.39422	4.42707	2.03286
3084.63	4.37031	4.53029	0.159986
3090.01	6.14506	5.27623	-0.868836
3095.4	6.05048	5.35263	-0.697846
3100.78	5.8007	5.37823	-0.422475
3106.16	7.20775	6.86218	-0.345567
3111.55	7.40817	8.23393	0.825757
3116.93	3.30104	5.29238	1.99134
3122.31	1.15484	2.34416	1.18932
3127.7	1.7417	2.65341	0.911708
3133.08	4.31854	6.11756	1.79902
3138.46	3.94749	7.55096	3.60348
3143.85	2.98228	9.04229	6.06002
3149.23	4.77757	12.4083	7.63075
3154.61	7.01444	13.6965	6.68207
3160	6.1485	11.4824	5.33386
3165.38	5.23997	10.0187	4.77875
3170.76	6.44874	8.6754	2.22665
3176.15	7.72049	8.65555	0.935059
3181.53	8.65614	11.3923	2.73613
3186.91	9.46663	12.9925	3.52592
3192.3	9.04525	11.9698	2.92454
3197.68	7.9776	11.068	3.09037
3203.06	6.21398	9.36761	3.15363
3208.45	5.81359	5.98459	0.170997
3213.83	7.72897	6.18084	-1.54813
3219.21	8.81503	7.75564	-1.05938
3224.6	11.0323	9.13828	-1.894
3229.98	8.70735	9.04399	0.336639
3235.36	7.22254	8.47748	1.25494
3240.75	8.37695	7.87776	-0.499191
3246.13	9.50679	7.54561	-1.96118
3251.51	10.6264	8.71133	-1.91503
3256.9	11.5731	10.6183	-0.954765
3262.28	11.4789	12.1825	0.703597
3267.66	11.0894	11.7271	0.637727
3273.05	10.1575	11.1511	0.993552
3278.43	8.29866	10.4183	2.11969
3283.81	7.96204	9.79034	1.8283
3289.2	8.81242	10.2871	1.4747
3294.58	8.04609	8.9207	0.874609
3299.96	6.33057	8.36993	2.03936
3305.35	9.45141	10.4612	1.00974
3310.73	11.0472	10.6698	-0.377353
3316.11	9.65874	10.6858	1.02708
3321.5	6.47791	12.7347	6.25678
3326.88	4.07033	13.5722	9.50186
3332.26	5.67433	13.7211	8.04678
3337.65	8.90604	13.4625	4.5565
3343.03	8.22333	12.6725	4.44921
3348.41	6.37477	11.3223	4.94756
3353.8	5.6642	9.48968	3.82548
3359.18	5.73266	8.69082	2.95817
3364.56	7.39876	9.444	2.04524
3369.95	9.10309	13.7056	4.60247
3375.33	9.40136	16.3853	6.98393
3380.71	8.56922	14.9637	6.39452
3386.1	7.08937	12.8991	5.80972
3391.48	7.66792	13.2936	5.62571
3396.86	8.89994	13.3686	4.46867
3402.25	7.76951	13.1399	5.37043
3407.63	7.2416	14.5502	7.30859
3413.01	10.0718	15.7812	5.70936
3418.4	10.3706	14.2779	3.90732
3423.78	7.60331	12.0143	4.41097
3429.16	5.87895	11.9524	6.07347
3434.55	6.69804	13.3855	6.68741
3439.93	5.0415	13.1919	8.15038
3445.31	3.09707	12.4706	9.37356
3450.7	2.64907	11.7133	9.06425
3456.08	1.36225	9.91546	8.55321
3461.46	3.55138	10.6635	7.11213
3466.85	7.56399	12.7016	5.13756
3472.23	9.24132	13.4615	4.22023
3477.61	7.99739	12.9369	4.93952
3483	6.25467	11.5238	5.26915
3488.38	6.82763	9.34199	2.51435
3493.76	7.41272	9.34119	1.92848
3499.15	7.25118	10.5905	3.33933
3504.53	8.03127	9.59784	1.56658
3509.91	8.66017	5.74807	-2.9121
3515.3	7.913	4.53574	-3.37727
3520.68	6.56899	7.67159	1.1026
3526.06	5.60459	9.06664	3.46205
3531.45	5.84286	8.69508	2.85222
3536.83	4.61793	8.53576	3.91783
3542.21	3.26216	8.96326	5.70109
3547.6	2.13466	9.81636	7.6817
3552.98	2.75817	10.8153	8.05709
3558.36	6.04813	10.9698	4.92168
3563.75	6.7628	9.70366	2.94086
3569.13	5.30825	9.58757	4.27932
3574.51	9.10205	9.6476	0.545556
3579.9	10.9252	9.54742	-1.37778
3585.28	10.8857	10.9043	0.0185506
3590.66	9.08532	11.3025	2.21715
3596.04	7.33352	10.2074	2.87388
3601.43	7.46982	9.76701	2.29719
3606.81	6.66827	7.75456	1.08629
3612.19	5.93699	7.5517	1.61471
3617.58	4.2725	8.02585	3.75336
3622.96	1.00362	7.20626	6.20264
3628.34	1.32294	7.10455	5.78161
3633.73	5.11982	8.69475	3.57493
3639.11	6.7182	9.96339	3.24519
3644.49	7.10398	10.5564	3.45241
3649.88	6.81207	11.0989	4.28688
3655.26	5.82164	12.1983	6.37667
3660.64	6.28595	13.9311	7.64517
3666.03	6.80434	14.8276	8.02329
3671.41	6.81703	14.1603	7.3433
3676.79	6.83313	13.2994	6.46631
3682.18	6.21418	12.4338	6.21959
3687.56	5.74915	11.5933	5.8441
3692.94	6.64052	11.0355	4.39495
3698.33	7.16868	9.79116	2.62248
3703.71	7.94451	10.7994	2.8549
3709.09	7.84139	11.6979	3.85652
3714.48	8.12463	10.5959	2.47131
3719.86	10.1362	11.2689	1.13273
3725.24	10.6732	12.7696	2.0964
3730.63	8.39483	12.0029	3.60812
3736.01	6.5169	9.93143	3.41453
3741.39	8.17499	8.00378	-0.17121
3746.78	10.6761	7.39256	-3.28354
3752.16	8.99119	6.1324	-2.8588
3757.54	7.14439	3.007	-4.13739
3762.93	8.6349	1.58106	-7.05384
3768.31	10.0909	3.65937	-6.43155
3773.69	10.6848	6.1234	-4.56142
3779.08	12.5244	9.55252	-2.97191
3784.46	13.7176	12.4352	-1.28243
3789.84	13.1512	12.3069	-0.844242
3795.23	12.7031	10.682	-2.02116
3800.61	11.6326	8.67908	-2.95356
3805.99	10.2132	10.2077	-0.0055247
3811.38	9.47001	10.8738	1.40376
3816.76	11.2887	10.0956	-1.19309
3822.14	12.022	10.7843	-1.23772
3827.53	13.264	12.6639	-0.600046
3832.91	13.0468	12.3393	-0.707488
3838.29	10.5443	10.2886	-0.255717
3843.68	9.89248	10.984	1.0915
3849.06	9.82951	11.58	1.75053
3854.44	10.4574	11.5824	1.12501
3859.83	11.4572	11.6953	0.238126
3865.21	11.0638	11.6537	0.589953
3870.59	8.62592	11.023	2.39708
3875.98	8.84593	11.6007	2.75482
3881.36	11.2465	12.4208	1.17427
3886.74	11.8134	13.3164	1.50294
3892.13	9.63091	13.2477	3.61683
3897.51	8.90247	13.0027	4.1002
3902.89	9.98532	14.4514	4.46613
3908.28	12.7509	16.5126	3.76172
3913.66	12.2328	16.454	4.22119
3919.04	9.82222	14.731	4.90879
3924.43	8.83808	11.9595	3.12138
3929.81	9.9157	10.5461	0.630444
3935.19	11.0348	12.8563	1.82158
3940.58	10.062	15.4221	5.36007
3945.96	9.43901	15.5799	6.14093
3951.34	9.38606	15.9378	6.55169
3956.73	10.7783	17.2049	6.42651
3962.11	11.9613	17.2769	5.31557
3967.49	13.4508	16.6722	3.22136
3972.88	14.6625	18.7642	4.10165
3978.26	13.2345	20.587	7.35245
3983.64	12.6679	21.4758	8.80792
3989.03	12.8661	21.3174	8.4513
3994.41	11.0169	18.9563	7.93933
3999.79	10.7618	17.5787	6.8169
4005.18	13.2994	17.3024	4.00293
4010.56	13.6198	17.2144	3.59459
4015.94	13.2677	18.7169	5.44919
4021.33	13.7538	21.5588	7.805
4026.71	12.499	22.7358	10.2368
4032.09	14.0478	22.4038	8.35603
4037.48	14.0133	20.0836	6.07034
4042.86	12.7642	17.4943	4.73008
4048.24	13.2242	18.3966	5.17231
4053.63	12.8366	19.3607	6.52408
4059.01	12.5419	20.0521	7.51026
4064.39	13.0632	20.817	7.75374
4069.78	14.4443	19.4509	5.00669
4075.16	15.8335	16.3563	0.522742
4080.54	14.9134	13.2523	-1.66114
4085.93	15.4257	12.9979	-2.42782
4091.31	16.8245	14.3693	-2.4552
4096.69	16.0736	15.9645	-0.109082
4102.08	15.3291	17.7655	2.43638
4107.46	14.8689	18.144	3.27515
4112.84	14.149	16.8039	2.65486
4118.23	13.7547	14.8543	1.09963
4123.61	16.4094	16.6687	0.259372
4128.99	18.3281	19.5667	1.23859
4134.38	17.8576	21.2895	3.43191
4139.76	18.3575	22.7501	4.39254
4145.14	17.8759	21.9912	4.11529
4150.52	16.4903	20.5096	4.01928
4155.91	14.0567	18.7346	4.67795
4161.29	14.7564	17.5308	2.77436
4166.67	15.3683	19.1098	3.74142
4172.06	15.7503	20.8051	5.05485
4177.44	17.0664	22.2188	5.15237
4182.82	20.3075	23.7106	3.40309
4188.21	21.6626	23.6129	1.95039
4193.59	19.6735	22.135	2.46146
4198.97	18.5784	21.8009	3.22251
4204.36	18.3269	22.5803	4.25334
4209.74	17.0869	22.5464	5.45952
4215.12	18.0091	23.1397	5.13062
4220.51	18.1799	23.4827	5.30275
4225.89	16.6239	22.8739	6.24999
4231.27	17.4092	22.6563	5.2471
4236.66	19.3854	21.1744	1.78901
4242.04	18.7134	17.7146	-0.998787
4247.42	16.8182	14.2702	-2.54806
4252.81	16.3085	14.0452	-2.26325
4258.19	14.8331	15.2768	0.443746
4263.57	14.7949	17.0106	2.2157
4268.96	17.2805	18.8777	1.5972
4274.34	17.5759	20.9856	3.40971
4279.72	16.9253	22.5635	5.63813
4285.11	15.7948	22.3568	6.56198
4290.49	15.5594	21.587	6.02763
4295.87	14.5893	20.9663	6.37693
4301.26	13.7374	20.1987	6.46129
4306.64	15.138	19.5193	4.38127
4312.02	14.1993	17.3016	3.10234
4317.41	12.4635	15.8095	3.34594
4322.79	15.2143	17.7301	2.51573
4328.17	17.6389	18.3225	0.683571
4333.56	18.567	17.6205	-0.946531
4338.94	19.2939	16.0342	-3.25964
4344.32	17.5478	11.4928	-6.05502
4349.71	16.4486	10.1444	-6.30415
4355.09	16.1483	10.3793	-5.76903
4360.47	13.2531	8.17897	-5.07415
4365.86	11.4688	7.8044	-3.66445
4371.24	13.921	9.49919	-4.42181
4376.62	14.8744	9.66832	-5.20605
4382.01	14.3691	10.6395	-3.72965
4387.39	13.9666	12.6523	-1.31436
4392.77	15.2428	12.1486	-3.09426
4398.16	17.0187	12.3656	-4.65306
4403.54	16.6912	13.1317	-3.55951
4408.92	15.5244	12.336	-3.18837
4414.31	14.8265	11.7174	-3.1091
4419.69	14.4658	12.218	-2.24788
4425.07	13.5424	12.3112	-1.2312
4430.46	12.6944	11.8208	-0.873622
4435.84	13.0854	11.0167	-2.06869
4441.22	13.0685	10.9429	-2.12557
4446.61	11.9487	12.0097	0.0609849
4451.99	13.9515	13.6996	-0.251972
4457.37	16.1438	15.1175	-1.02635
4462.76	14.4348	15.7762	1.34144
4468.14	12.994	15.6586	2.6646
4473.52	14.06	16.0156	1.95565
4478.91	13.3751	13.2424	-0.132655
4484.29	13.4988	11.7423	-1.75656
4489.67	14.3608	12.3855	-1.97527
4495.06	14.2812	12.2177	-2.06354
4500.44	13.7902	12.8985	-0.891703
4505.82	13.3421	13.9098	0.567676
4511.21	12.8767	14.5499	1.67321
4516.59	15.577	16.8874	1.31038
4521.97	15.8643	17.9801	2.11582
4527.36	15.437	18.0154	2.57842
4532.74	15.9204	18.2394	2.31903
4538.12	15.992	17.7979	1.80581
4543.51	16.6427	18.3826	1.73985
4548.89	16.332	19.1704	2.83832
4554.27	14.1902	17.6893	3.49908
4559.66	12.286	15.3232	3.03722
4565.04	11.8248	15.1581	3.33331
4570.42	11.1785	15.3612	4.18274
4575.81	11.8382	16.5635	4.72534
4581.19	13.538	19.2152	5.67714
4586.57	13.5703	21.7412	8.17094
4591.96	14.4365	22.4871	8.05065
4597.34	15.5357	20.4828	4.94712
4602.72	14.4653	17.2087	2.74344
4608.11	13.3039	14.3174	1.01357
4613.49	12.7307	13.1699	0.439257
4618.87	14.4441	14.4402	-0.00386768
4624.26	15.6946	17.857	2.16237
4629.64	14.6512	19.5755	4.92424
4635.02	11.7846	17.6238	5.83921
4640.41	12.4588	15.4827	3.02387
4645.79	14.8743	14.9152	0.0409728
4651.17	16.2179	15.4074	-0.810427
4656.56	16.9948	17.3251	0.330302
4661.94	15.431	16.8817	1.45073
4667.32	15.1941	15.7459	0.551819
4672.71	16.6723	15.7821	-0.89024
4678.09	18.0965	15.8225	-2.27396
4683.47	16.8838	14.4759	-2.40792
4688.85	13.4818	12.7908	-0.690929
4694.24	12.8371	13.229	0.391911
4699.62	14.3554	15.7787	1.42328
4705	15.5566	18.6005	3.04398
4710.39	16.5162	19.4445	2.92837
4715.77	16.2294	18.1028	1.8734
4721.15	16.2022	16.4968	0.29465
4726.54	15.4643	13.7825	-1.68179
4731.92	13.2823	11.7443	-1.53798
4737.3	11.8908	11.1862	-0.704608
4742.69	11.5922	11.1677	-0.424477
4748.07	12.5279	13.0753	0.547381
4753.45	13.5552	16.0683	2.51315
4758.84	15.1616	17.6633	2.50173
4764.22	16.4751	16.271	-0.204083
4769.6	15.2352	13.2329	-2.0023
4774.99	14.0308	12.0286	-2.00223
4780.37	16.5126	12.357	-4.15565
4785.75	17.8982	13.4567	-4.44155
4791.14	18.2414	14.6166	-3.62482
4796.52	15.2956	12.9925	-2.3031
4801.9	14.2566	13.5292	-0.727317
4807.29	14.1535	15.0197	0.866182
4812.67	14.7811	15.8315	1.05037
4818.05	14.9903	14.9791	-0.0111542
4823.44	14.9551	14.5852	-0.369883
4828.82	15.2164	14.4402	-0.776184
4834.2	15.6342	15.5476	-0.0865664
4839.59	15.1475	15.5745	0.427027
4844.97	13.8288	14.0443	0.215467
4850.35	14.9701	15.9312	0.961181
4855.74	15.6928	18.532	2.83923
4861.12	15.6754	17.1062	1.43085
4866.5	16.8812	16.5984	-0.282784
4871.89	16.341	15.0401	-1.30094
4877.27	15.8855	12.0538	-3.83172
4882.65	15.4655	7.99374	-7.4718
4888.04	14.9851	7.25313	-7.73192
4893.42	14.6374	9.66317	-4.97428
4898.8	12.8659	9.23091	-3.63501
4904.19	12.349	7.59777	-4.75127
4909.57	13.3013	7.3105	-5.99084
4914.95	14.0469	9.66154	-4.38534
4920.34	14.1984	10.7934	-3.40501
4925.72	15.7877	12.0241	-3.76362
4931.1	14.5742	10.4567	-4.11749
4936.49	13.6162	7.45589	-6.16032
4941.87	14.8304	7.60219	-7.22825
4947.25	15.3208	10.1892	-5.1316
4952.64	16.2746	11.4776	-4.797
4958.02	16.9198	11.8709	-5.04889
4963.4	15.9269	11.8238	-4.10314
4968.79	13.6947	10.9763	-2.71836
4974.17	11.9299	9.88579	-2.04411
4979.55	14.2162	9.99092	-4.22528
4984.94	15.4712	10.6706	-4.80057
4990.32	14.8058	11.4326	-3.37322
4995.7	15.3319	11.6382	-3.69368
5001.09	14.4354	9.17586	-5.25955
5006.47	13.0156	6.89887	-6.11672
5011.85	14.0022	9.68968	-4.31253
5017.24	15.8379	13.7767	-2.06127
5022.62	15.6555	15.5197	-0.135761
5028	12.9441	14.6888	1.74473
5033.39	12.6253	13.3334	0.708144
5038.77	13.2506	11.8758	-1.37484
5044.15	14.0517	10.5637	-3.48797
5049.54	14.5546	10.5143	-4.04032
5054.92	14.1924	11.9129	-2.27946
5060.3	14.3394	12.658	-1.68138
5065.69	15.1315	12.8793	-2.25222
5071.07	14.4013	12.5218	-1.87955
5076.45	13.9734	12.3877	-1.5857
5081.84	14.058	13.1728	-0.885209
5087.22	13.86	13.3729	-0.487181
5092.6	12.4718	12.3732	-0.0986211
5097.99	10.9691	13.4368	2.46765
5103.37	12.7643	16.1682	3.40389
5108.75	15.3327	16.5705	1.23782
5114.14	16.1826	16.0491	-0.133524
5119.52	16.2546	16.2091	-0.0454343
5124.9	14.016	14.69	0.674035
5130.29	12.3489	13.1305	0.781599
5135.67	12.6747	13.9121	1.23744
5141.05	13.9187	16.8822	2.96352
5146.44	12.7223	17.3727	4.65035
5151.82	12.7971	17.6249	4.82775
5157.2	14.4338	18.8018	4.368
5162.59	15.3005	20.5517	5.25129
5167.97	14.6234	20.7363	6.11295
5173.35	15.4974	19.3197	3.82225
5178.74	16.8946	18.3339	1.43929
5184.12	16.6034	17.9984	1.39498
5189.5	13.6737	17.7934	4.11967
5194.89	11.4981	16.9623	5.46422
5200.27	12.5632	15.8486	3.28541
5205.65	13.9515	15.1782	1.22674
5211.04	12.168	13.8792	1.71128
5216.42	10.6787	12.8814	2.20273
5221.8	12.4295	13.4548	1.02538
5227.19	12.2572	15.3646	3.10736
5232.57	13.3904	16.9956	3.60517
5237.95	15.6602	18.9586	3.29845
5243.33	14.7386	19.3003	4.56162
5248.72	12.1828	17.0888	4.90597
5254.1	12.909	13.2133	0.304303
5259.48	15.2171	11.0668	-4.15025
5264.87	15.7102	14.3044	-1.40577
5270.25	14.4632	17.5204	3.05713
5275.63	14.5389	19.3829	4.84395
5281.02	16.3802	20.8244	4.4442
5286.4	15.4817	21.1622	5.68051
5291.78	15.3751	21.1182	5.7431
5297.17	16.0106	19.535	3.52437
5302.55	15.0245	16.8452	1.8207
5307.93	15.3486	15.7455	0.396903
5313.32	16.3294	14.0161	-2.3133
5318.7	15.8956	10.6514	-5.24419
5324.08	15.9765	11.4078	-4.56867
5329.47	16.8279	15.8388	-0.989107
5334.85	18.2065	18.9597	0.753179
5340.23	19.1554	20.2451	1.0897
5345.62	17.6345	19.6656	2.03113
5351	17.3797	18.069	0.689314
5356.38	17.545	15.7881	-1.75691
5361.77	15.3337	14.2137	-1.11996
5367.15	15.9613	15.6854	-0.275931
5372.53	18.6844	18.4377	-0.246693
5377.92	19.0524	19.0856	0.0331504
5383.3	17.142	17.0308	-0.111158
5388.68	16.5111	16.4694	-0.0416251
5394.07	15.7683	15.5981	-0.170213
5399.45	15.4354	14.8313	-0.604084
5404.83	16.533	15.3531	-1.1799
5410.22	15.6224	14.3548	-1.26758
5415.6	14.1917	13.8236	-0.368136
5420.98	14.0592	13.4375	-0.621712
5426.37	14.4449	13.4918	-0.953175
5431.75	14.8297	15.3639	0.534263
5437.13	14.2059	16.0147	1.80877
5442.52	15.4758	15.0035	-0.472274
5447.9	16.5254	14.7709	-1.75454
5453.28	17.4521	17.4303	-0.0217861
5458.67	16.6626	18.912	2.24946
5464.05	16.2815	17.574	1.29246
5469.43	16.1248	14.8593	-1.26543
5474.82	15.6525	13.7452	-1.90735
5480.2	16.1508	15.0966	-1.0542
5485.58	17.3098	16.7825	-0.5273
5490.97	17.7398	16.6781	-1.06171
5496.35	15.7815	13.2685	-2.51302
5501.73	15.8494	13.178	-2.6714
5507.12	17.3978	14.3382	-3.05953
5512.5	18.281	14.0213	-4.25967
5517.88	19.9598	16.7498	-3.20998
5523.27	19.743	18.9408	-0.802206
5528.65	18.658	18.6387	-0.0193524
5534.03	17.0612	18.0004	0.93922
5539.42	16.4104	18.1737	1.76332
5544.8	15.0834	19.4558	4.37236
5550.18	15.5091	20.1894	4.6803
5555.57	16.2617	19.5023	3.24066
5560.95	15.5626	16.8116	1.24893
5566.33	14.4273	15.2841	0.856823
5571.72	14.677	16.5053	1.82826
5577.1	15.4516	15.5241	0.0724954
5582.48	16.1379	18.9803	2.84244
5587.87	16.2374	22.1432	5.90579
5593.25	16.0651	23.0134	6.94823
5598.63	16.5663	23.381	6.81466
5604.02	15.1685	19.9282	4.75967
5609.4	14.7288	17.5895	2.86068
5614.78	15.1429	17.1053	1.9624
5620.17	16.1794	16.2354	0.0559608
5625.55	16.5715	13.3124	-3.25913
5630.93	15.5993	12.1981	-3.40113
5636.32	15.4474	13.5139	-1.93352
5641.7	16.018	13.3789	-2.63909
5647.08	16.7149	11.2927	-5.42222
5652.47	17.7029	11.8035	-5.89933
5657.85	18.5524	14.1678	-4.38461
5663.23	17.1285	14.235	-2.8935
5668.62	15.7953	13.5965	-2.19884
5674	16.7725	14.1562	-2.61623
5679.38	18.3561	16.146	-2.21013
5684.77	18.7638	18.14	-0.62374
5690.15	17.7611	18.2174	0.456216
5695.53	17.3064	16.0642	-1.24212
5700.92	17.14	13.7059	-3.43407
5706.3	17.4624	15.5518	-1.91062
5711.68	18.3321	18.2269	-0.105196
5717.07	19.1713	15.9339	-3.23745
5722.45	19.0595	11.5605	-7.49907
5727.83	18.4646	12.472	-5.99263
5733.22	19.5403	14.0197	-5.52065
5738.6	20.2057	13.5675	-6.63819
5743.98	18.1415	14.2345	-3.90697
5749.37	16.6537	14.5749	-2.07881
5754.75	16.4997	14.2869	-2.21275
5760.13	17.067	16.6441	-0.422812
5765.52	17.5552	18.5468	0.991624
5770.9	17.3198	18.888	1.56821
5776.28	18.9024	20.1879	1.28548
5781.67	17.9451	19.7991	1.85396
5787.05	15.8782	17.4237	1.54547
5792.43	15.8805	16.863	0.98252
5797.81	17.2753	18.7998	1.52444
5803.2	18.2044	20.341	2.1366
5808.58	18.8082	21.4776	2.66939
5813.96	20.4135	22.6366	2.22312
5819.35	19.5011	22.8037	3.30253
5824.73	18.5581	24.1216	5.56352
5830.11	18.9943	24.1783	5.18403
5835.5	17.625	21.3464	3.72136
5840.88	18.4309	18.7356	0.304666
5846.26	19.6203	12.8574	-6.76288
5851.65	18.3998	8.5798	-9.82
5857.03	17.0085	10.5493	-6.45919
5862.41	17.0594	13.1602	-3.89927
5867.8	17.2714	17.1838	-0.08763
5873.18	16.9979	18.1532	1.15533
5878.56	15.7844	17.6075	1.82314
5883.95	14.898	17.0806	2.18262
5889.33	15.3875	19.6682	4.28064
5894.71	16.0077	21.3006	5.2929
5900.1	16.1243	20.9074	4.78306
5905.48	16.4684	20.8943	4.42586
5910.86	17.7852	20.4685	2.6833
5916.25	18.4015	18.6887	0.287162
5921.63	18.4495	15.904	-2.54542
5927.01	18.3289	12.3089	-6.02005
5932.4	15.7787	9.13199	-6.64675
5937.78	13.3834	8.09737	-5.28604
5943.16	13.743	9.59258	-4.15047
5948.55	16.2254	12.807	-3.4184
5953.93	17.5113	14.6509	-2.86047
5959.31	15.4562	13.5223	-1.93394
5964.7	15.9952	12.9194	-3.07584
5970.08	15.9937	12.5954	-3.39825
5975.46	15.9548	13.74	-2.21474
5980.85	15.8241	13.9832	-1.84084
5986.23	15.4334	13.3877	-2.04573
5991.61	17.1569	13.9872	-3.16967
5997	16.2904	13.8374	-2.45297
6002.38	16.3985	14.7067	-1.69183
6007.76	18.5736	14.9455	-3.62815
6013.15	16.8941	11.6411	-5.253
6018.53	15.7715	10.2215	-5.55006
6023.91	16.5623	10.2329	-6.32933
6029.3	18.2741	10.2567	-8.01745
6034.68	17.4594	11.3994	-6.06007
6040.06	16.8624	13.1563	-3.70605
6045.45	16.7441	12.8388	-3.90535
6050.83	17.3413	11.9561	-5.38519
6056.21	17.8915	11.6268	-6.26472
6061.6	18.059	11.2055	-6.85348
6066.98	19.0191	11.8208	-7.19832
6072.36	18.7369	11.8921	-6.84487
6077.75	15.8793	11.7747	-4.10466
6083.13	15.7959	13.0569	-2.73907
6088.51	16.1126	12.7495	-3.36309
6093.9	15.9675	11.1055	-4.862
6099.28	15.7751	12.4899	-3.2852
6104.66	16.6281	15.0754	-1.55275
6110.05	18.049	16.5928	-1.45614
6115.43	18.0758	15.6266	-2.44924
6120.81	16.6512	13.7499	-2.90126
6126.2	17.4799	13.6258	-3.85411
6131.58	18.8539	13.8412	-5.0127
6136.96	17.8094	11.6572	-6.15221
6142.35	17.4858	9.75898	-7.72684
6147.73	19.027	9.33174	-9.69526
6153.11	17.8476	9.17221	-8.67543
6158.5	16.4115	8.78927	-7.62223
6163.88	15.7158	8.5726	-7.14319
6169.26	16.042	8.09493	-7.94707
6174.65	15.9316	7.56769	-8.36386
6180.03	15.8734	9.72109	-6.15232
6185.41	16.5349	12.3911	-4.14384
6190.8	16.47	12.6668	-3.80328
6196.18	17.3924	11.2485	-6.14392
6201.56	18.1088	9.75995	-8.34881
6206.95	18.3727	12.6963	-5.67641
6212.33	18.7999	15.9739	-2.82602
6217.71	18.8866	17.1122	-1.77439
6223.1	19.4231	17.3822	-2.0409
6228.48	18.5987	17.2083	-1.39033
6233.86	16.6155	15.9242	-0.691324
6239.25	15.7518	13.9354	-1.81642
6244.63	14.5457	12.6503	-1.89543
6250.01	14.7898	11.4421	-3.34765
6255.4	16.8292	9.87765	-6.95157
6260.78	19.0941	10.0496	-9.04441
6266.16	20.002	11.5027	-8.49927
6271.55	19.1169	13.0299	-6.08701
6276.93	17.3257	14.0421	-3.28362
6282.31	17.537	12.5433	-4.99373
6287.7	19.1223	8.17538	-10.9469
6293.08	18.9309	11.0608	-7.87011
6298.46	17.0906	13.3312	-3.75936
6303.85	15.4144	12.8469	-2.56748
6309.23	16.8535	12.3681	-4.4854
6314.61	18.4364	14.0186	-4.4178
6320	17.2612	14.1393	-3.12183
6325.38	16.0648	12.1446	-3.92029
6330.76	15.14	10.8603	-4.27973
6336.15	15.9379	11.6616	-4.27631
6341.53	16.5705	12.3392	-4.23127
6346.91	18.1248	13.5812	-4.5437
6352.29	19.6978	13.1478	-6.55005
6357.68	19.5698	12.7753	-6.79453
6363.06	18.4111	12.8858	-5.52523
6368.44	17.1414	12.1647	-4.97678
6373.83	17.513	11.2127	-6.3003
6379.21	17.9977	10.1875	-7.81026
6384.59	16.4934	9.24061	-7.2528
6389.98	17.4389	7.48081	-9.9581
6395.36	19.5068	9.01884	-10.4879
6400.74	18.0746	8.85143	-9.22313
6406.13	17.7532	9.31053	-8.44264
6411.51	19.5649	12.4823	-7.08259
6416.89	20.3808	14.0841	-6.29674
6422.28	19.5852	14.5982	-4.98699
6427.66	17.9841	13.7702	-4.21398
6433.04	16.9531	13.8285	-3.12452
6438.43	17.1619	13.4052	-3.75676
6443.81	18.8395	10.264	-8.57543
6449.19	18.1648	8.33722	-9.82762
6454.58	16.3102	8.15128	-8.15894
6459.96	15.8663	11.1107	-4.75552
6465.34	17.0154	13.8012	-3.21419
6470.73	17.8564	14.8718	-2.98465
6476.11	16.2193	14.382	-1.8373
6481.49	14.5869	13.9016	-0.685259
6486.88	15.4819	12.2494	-3.23244
6492.26	14.6419	8.76585	-5.87609
6497.64	14.6274	7.3656	-7.2618
6503.03	16.5177	8.57325	-7.94441
6508.41	15.6841	5.92584	-9.75824
6513.79	15.5786	3.78133	-11.7973
6519.18	18.4419	6.31245	-12.1294
6524.56	17.2956	7.9616	-9.334
6529.94	16.1247	8.79845	-7.32629
6535.33	17.394	8.13869	-9.25533
6540.71	18.6735	6.53895	-12.1346
6546.09	19.3949	9.06972	-10.3252
6551.48	19.4759	12.5172	-6.95874
6556.86	18.063	11.3017	-6.7613
6562.24	17.4731	7.98167	-9.49143
6567.63	19.6022	9.1304	-10.4718
6573.01	18.7685	9.74324	-9.02525
6578.39	17.9933	12.2794	-5.71391
6583.78	18.6025	14.0065	-4.59602
6589.16	18.1888	13.9354	-4.25336
6594.54	15.8621	11.4952	-4.36687
6599.93	17.1795	8.50022	-8.67925
6605.31	19.588	7.47688	-12.1111
6610.69	17.6088	6.56213	-11.0467
6616.08	14.0535	5.34477	-8.7087
6621.46	14.9392	5.97374	-8.96543
6626.84	16.8459	9.49268	-7.35325
6632.23	18.4903	13.1405	-5.34983
6637.61	18.073	14.299	-3.77405
6642.99	18.8612	13.0198	-5.84138
6648.38	18.545	10.4811	-8.06391
6653.76	16.9988	11.8091	-5.18973
6659.14	14.0914	11.1384	-2.95298
6664.53	12.5474	8.43783	-4.10958
6669.91	13.9303	7.4748	-6.45548
6675.29	15.8731	7.98495	-7.8882
6680.68	16.8144	9.32568	-7.48869
6686.06	17.0087	10.7219	-6.2868
6691.44	17.0596	11.8584	-5.20112
6696.83	16.8292	12.5919	-4.23731
6702.21	16.6015	11.8977	-4.70379
6707.59	16.246	9.75118	-6.4948
6712.98	17.6132	7.86177	-9.75139
6718.36	19.0761	7.13812	-11.9379
6723.74	19.2049	5.12826	-14.0767
6729.13	19.5345	7.14493	-12.3896
6734.51	20.9772	12.3252	-8.652
6739.89	19.9215	13.4872	-6.43436
6745.28	17.3967	10.3381	-7.05856
6750.66	16.0457	8.75119	-7.29448
6756.04	15.0295	9.22614	-5.8034
6761.43	15.3249	9.11641	-6.20852
6766.81	16.2931	9.41563	-6.87744
6772.19	16.4043	9.78238	-6.62191
6777.58	16.4777	10.4597	-6.01801
6782.96	14.9391	9.7658	-5.17326
6788.34	14.7004	7.15297	-7.54746
6793.73	16.5912	7.42957	-9.16158
6799.11	17.2973	10.5005	-6.79676
6804.49	16.1075	10.1978	-5.90976
6809.88	14.8445	8.13632	-6.70818
6815.26	15.0262	7.19244	-7.83375
6820.64	13.1026	5.06052	-8.04207
6826.03	11.9488	4.13961	-7.80918
6831.41	12.2013	4.31139	-7.88991
6836.79	12.8811	6.38165	-6.49948
6842.18	13.2263	8.40239	-4.82388
6847.56	14.6578	8.43538	-6.22239
6852.94	15.4513	6.4681	-8.9832
6858.33	13.8654	4.13908	-9.72632
6863.71	12.8799	3.86452	-9.01535
6869.09	12.4866	4.0236	-8.46296
6874.48	11.7596	3.34805	-8.4116
6879.86	12.0625	3.60505	-8.45741
6885.24	13.4799	5.54468	-7.93519
6890.62	15.0953	6.41289	-8.68239
6896.01	15.4144	6.15705	-9.25738
6901.39	15.0768	5.60664	-9.47013
6906.77	14.7443	5.2224	-9.52193
6912.16	13.4144	5.60442	-7.80996
6917.54	13.6968	5.67367	-8.02317
6922.92	14.4759	5.38949	-9.08638
6928.31	13.7318	5.00115	-8.7307
6933.69	13.9492	5.7248	-8.22436
6939.07	14.0065	5.49121	-8.51527
6944.46	13.031	4.26484	-8.76613
6949.84	14.8043	6.84112	-7.96317
6955.22	15.746	9.02404	-6.72197
6960.61	14.9021	9.16867	-5.73343
6965.99	14.2591	8.58267	-5.67642
6971.37	13.902	8.07703	-5.82502
6976.76	11.3658	4.48307	-6.88275
6982.14	10.1117	2.45213	-7.65959
6987.52	11.9295	4.07097	-7.85857
6992.91	14.1043	6.27628	-7.82804
6998.29	14.4237	6.72662	-7.69706
7003.67	13.597	6.58704	-7.00993
7009.06	12.951	5.59149	-7.35955
7014.44	12.7491	5.89075	-6.8583
7019.82	12.4764	7.67855	-4.7979
7025.21	11.2784	8.01893	-3.25947
7030.59	11.7636	8.649	-3.11461
7035.97	10.1869	7.49728	-2.68957
7041.36	11.1631	5.77089	-5.39222
7046.74	13.8318	6.54671	-7.28511
7052.12	12.7372	7.15997	-5.57721
7057.51	10.444	5.19009	-5.25387
7062.89	10.9656	2.42036	-8.54522
7068.27	12.5116	2.9273	-9.58432
7073.66	12.6081	3.70378	-8.90431
7079.04	11.298	5.11657	-6.18142
7084.42	10.4159	5.89118	-4.5247
7089.81	9.9568	6.63534	-3.32146
7095.19	8.82204	7.59095	-1.23109
7100.57	8.93149	7.95609	-0.975397
7105.96	10.7607	8.97297	-1.78771
7111.34	12.4678	8.0634	-4.40445
7116.72	13.6845	6.75666	-6.92784
7122.11	13.6424	8.01043	-5.63195
7127.49	12.5532	7.52106	-5.0321
7132.87	12.352	7.22243	-5.12953
7138.26	12.3094	7.86211	-4.44724
7143.64	11.9887	7.47615	-4.51255
7149.02	11.864	4.82146	-7.04257
7154.41	12.1371	4.54591	-7.59115
7159.79	10.8674	6.32935	-4.53804
7165.17	12.0222	7.0288	-4.99345
7170.56	13.3567	5.90838	-7.44834
7175.94	13.8414	4.13551	-9.70587
7181.32	13.1098	4.38697	-8.72279
7186.71	12.3506	5.40747	-6.94317
7192.09	11.8955	4.75259	-7.14293
7197.47	12.6752	2.45458	-10.2206
7202.86	11.2803	1.88428	-9.396
7208.24	6.87083	2.70549	-4.16534
7213.62	5.84377	2.0948	-3.74897
7219.01	9.47393	1.69752	-7.77641
7224.39	11.8226	4.38129	-7.44126
7229.77	11.7595	6.59001	-5.16946
7235.16	10.3878	6.74015	-3.64769
7240.54	9.10937	4.84131	-4.26806
7245.92	8.833	2.31929	-6.51371
7251.31	8.94374	1.22713	-7.7166
7256.69	8.84185	1.85019	-6.99166
7262.07	7.67772	2.58999	-5.08773
7267.46	8.17286	2.15476	-6.0181
7272.84	7.04417	-1.33972	-8.38389
7278.22	5.32906	-1.66914	-6.9982
7283.61	6.82208	2.35173	-4.47035
7288.99	8.84146	4.47756	-4.3639
7294.37	9.1805	2.67734	-6.50316
7299.76	8.60287	1.46667	-7.1362
7305.14	8.56449	1.13174	-7.43275
7310.52	6.537	-1.7535	-8.29049
7315.91	4.92564	-2.62119	-7.54683
7321.29	4.40875	-2.20267	-6.61142
7326.67	4.54865	-1.34308	-5.89173
7332.06	4.88503	-0.476831	-5.36187
7337.44	4.26251	-1.54725	-5.80976
7342.82	4.99279	-0.330132	-5.32292
7348.21	3.99319	0.387603	-3.60559
7353.59	2.79747	-1.40633	-4.2038
7358.97	0.462813	-2.53051	-2.99333
7364.36	-1.96842	-1.43549	0.532932
7369.74	1.02599	0.805145	-0.220848
7375.12	2.79392	2.39283	-0.401091
7380.51	3.74069	2.54202	-1.19868
7385.89	5.05188	1.35552	-3.69636
7391.27	5.50266	0.277646	-5.22502
7396.66	4.89016	1.17268	-3.71748
7402.04	2.30125	1.13503	-1.16622
7407.42	-0.134341	-0.24033	-0.105989
7412.81	-0.865773	-1.67566	-0.809887
7418.19	2.86055	-1.8376	-4.69815
7423.57	4.43885	-0.708281	-5.14713
7428.96	3.63303	0.488587	-3.14445
7434.34	3.04264	2.13235	-0.910289
7439.72	2.8271	3.26516	0.438065
7445.1	4.05547	2.89008	-1.16539
7450.49	5.63872	3.18069	-2.45803
7455.87	5.23789	5.1668	-0.0710844
7461.25	5.5071	6.35607	0.848966
7466.64	8.02768	5.37973	-2.64795
7472.02	9.34525	2.61167	-6.73358
7477.4	9.87686	1.01952	-8.85734
7482.79	9.64265	0.505501	-9.13714
7488.17	7.85139	-0.191761	-8.04315
7493.55	7.26418	1.83772	-5.42646
7498.94	6.74307	1.16414	-5.57893
7504.32	6.24054	-1.03002	-7.27055
7509.7	8.1219	0.783855	-7.33804
7515.09	11.0371	1.36515	-9.67194
7520.47	10.6907	2.56819	-8.1225
7525.85	9.55099	2.73685	-6.81414
7531.24	9.83635	3.2237	-6.61265
7536.62	7.81681	4.02339	-3.79343
7542	6.07029	4.04249	-2.02781
7547.39	7.32886	3.46488	-3.86397
7552.77	7.36925	1.68815	-5.68111
7558.15	8.46194	2.53658	-5.92537
7563.54	9.50496	5.01182	-4.49314
7568.92	8.60686	3.75187	-4.85499
7574.3	7.6074	0.172246	-7.43516
7579.69	6.72311	-0.650796	-7.3739
7585.07	6.46879	0.400713	-6.06808
7590.45	7.33874	0.798998	-6.53974
7595.84	8.61114	2.01144	-6.5997
7601.22	8.00448	3.7283	-4.27618
7606.6	7.22196	3.93037	-3.29159
7611.99	6.47888	3.956	-2.52289
7617.37	3.32176	1.56065	-1.76111
7622.75	4.87206	-0.44859	-5.32065
7628.14	9.23201	2.31202	-6.91998
7633.52	8.23995	4.72013	-3.51983
7638.9	6.16647	4.78589	-1.38058
7644.29	6.12916	4.14023	-1.98893
7649.67	5.90779	3.86501	-2.04278
7655.05	5.18027	3.82176	-1.35851
7660.44	6.57042	3.82052	-2.7499
7665.82	8.62719	4.01996	-4.60723
7671.2	8.00355	3.67214	-4.33141
7676.59	8.12293	4.32744	-3.79549
7681.97	9.24235	5.11914	-4.12321
7687.35	10.2194	6.37122	-3.84822
7692.74	10.296	6.44044	-3.85558
7698.12	9.73888	5.50468	-4.2342
7703.5	10.287	4.64345	-5.64357
7708.89	8.93687	0.679653	-8.25722
7714.27	5.96015	-1.16162	-7.12177
7719.65	5.43586	1.58754	-3.84833
7725.04	6.47693	3.68527	-2.79166
7730.42	6.30386	2.57659	-3.72728
7735.8	6.5145	3.14677	-3.36773
7741.19	7.06558	3.84911	-3.21647
7746.57	7.59938	3.7223	-3.87708
7751.95	6.8128	3.562	-3.25079
7757.34	6.21097	4.84264	-1.36833
7762.72	6.0274	5.97086	-0.0565357
7768.1	5.87164	4.55053	-1.32112
7773.49	6.42007	3.86818	-2.55188
7778.87	7.963	4.38713	-3.57587
7784.25	7.34737	3.3018	-4.04556
7789.64	6.89226	1.98823	-4.90403
7795.02	6.5082	1.63478	-4.87343
7800.4	6.74683	1.01903	-5.7278
7805.79	7.33982	1.98127	-5.35855
7811.17	7.15393	3.88993	-3.264
7816.55	6.26518	2.51935	-3.74584
7821.94	6.4879	0.820781	-5.66711
7827.32	7.35222	2.10019	-5.25204
7832.7	7.46768	3.37914	-4.08854
7838.09	8.01764	3.16308	-4.85456
7843.47	7.99963	2.11662	-5.883
7848.85	6.51437	1.78219	-4.73217
7854.24	5.91862	1.56245	-4.35617
7859.62	4.9508	0.469997	-4.4808
7865	4.97529	2.62589	-2.3494
7870.39	3.54094	1.91232	-1.62863
7875.77	3.55974	-0.616753	-4.17649
7881.15	6.35357	-0.136668	-6.49024
7886.54	7.19684	1.72813	-5.46871
7891.92	5.10572	3.61244	-1.49327
7897.3	6.32798	6.53419	0.206213
7902.69	8.91387	8.7688	-0.145079
7908.07	8.2843	6.67392	-1.61038
7913.45	6.4576	3.70903	-2.74858
7918.84	5.0217	3.3321	-1.6896
7924.22	6.70993	4.4459	-2.26403
7929.6	7.14507	3.82558	-3.31949
7934.99	6.89653	2.55733	-4.3392
7940.37	5.52243	0.156579	-5.36585
7945.75	4.12665	1.32869	-2.79796
7951.14	5.92163	3.30689	-2.61474
7956.52	5.98816	1.43735	-4.55081
7961.9	6.38172	0.0609514	-6.32076
7967.29	6.4909	-0.0784963	-6.56939
7972.67	6.07493	-0.123049	-6.19798
7978.05	5.13311	-0.350969	-5.48407
7983.44	2.57514	0.742311	-1.83283
7988.82	4.89405	3.37418	-1.51987
7994.2	7.09759	4.14866	-2.94893
7999.58	6.23885	2.39608	-3.84277
8004.97	4.8409	1.5975	-3.2434
8010.35	3.42095	1.35384	-2.06711
8015.73	3.69485	-0.283685	-3.97854
8021.12	5.92703	0.0482838	-5.87874
8026.5	8.62457	2.38819	-6.23638
8031.88	6.49296	2.65523	-3.83773
8037.27	2.46959	1.70307	-0.766516
8042.65	2.70485	1.24754	-1.45731
8048.03	4.87464	2.02056	-2.85408
8053.42	6.46949	3.71415	-2.75534
8058.8	5.59634	4.33364	-1.2627
8064.18	2.46612	2.47008	0.00396509
8069.57	1.97656	1.16643	-0.810133
8074.95	3.21686	1.30762	-1.90924
8080.33	3.93313	2.08755	-1.84558
8085.72	2.94958	1.01272	-1.93685
8091.1	1.12834	0.35015	-0.778189
8096.48	2.80232	2.97692	0.174606
8101.87	5.61819	4.73357	-0.884619
8107.25	6.30536	4.94083	-1.36453
8112.63	6.04807	5.43863	-0.609443
8118.02	3.92685	3.41845	-0.508398
8123.4	3.93993	1.99391	-1.94602
8128.78	4.26453	3.32054	-0.943993
8134.17	2.23569	4.31879	2.0831
8139.55	2.51315	4.96591	2.45277
8144.93	3.07799	4.92379	1.8458
8150.32	2.17808	3.30299	1.12491
8155.7	2.93765	2.41943	-0.518223
8161.08	6.10588	3.00521	-3.10067
8166.47	4.31441	4.40889	0.094479
8171.85	0.9483	3.26477	2.31647
8177.23	1.04419	1.79479	0.750593
8182.62	2.38543	1.001	-1.38443
8188	1.90211	1.05926	-0.842843
8193.38	2.22149	3.45374	1.23225
8198.77	2.18157	3.46925	1.28769
8204.15	1.78166	1.61175	-0.169913
8209.53	1.90728	1.60304	-0.304245
8214.92	2.27119	1.82015	-0.451038
8220.3	3.3147	2.19526	-1.11944
8225.68	3.33674	1.92918	-1.40755
8231.07	3.65652	1.81437	-1.84215
8236.45	4.24772	1.00265	-3.24507
8241.83	3.93094	-0.747262	-4.6782
8247.22	3.79368	-0.808878	-4.60256
8252.6	2.83185	0.207474	-2.62437
8257.98	1.57169	1.66561	0.0939161
8263.37	3.18185	1.63979	-1.54205
8268.75	4.45567	0.688445	-3.76722
8274.13	6.07202	1.42864	-4.64339
8279.52	5.5873	3.01061	-2.57669
8284.9	3.31424	3.48221	0.167975
8290.28	4.77268	2.55989	-2.2128
8295.67	5.04995	-0.392922	-5.44287
8301.05	5.43201	1.51884	-3.91317
8306.43	5.4312	4.75062	-0.680574
8311.82	5.04041	3.87586	-1.16456
8317.2	4.82817	3.58988	-1.23829
8322.58	4.58395	4.06302	-0.520923
8327.97	4.32321	3.5015	-0.821709
8333.35	6.0379	3.21651	-2.8214
8338.73	5.38311	2.40821	-2.9749
8344.12	4.47869	2.84671	-1.63199
8349.5	5.61966	3.9708	-1.64885
8354.88	4.99915	2.39318	-2.60597
8360.27	3.15447	0.253898	-2.90057
8365.65	4.2799	1.61703	-2.66287
8371.03	4.39816	3.77147	-0.626685
8376.42	2.97962	4.6403	1.66068
8381.8	4.19857	5.33019	1.13161
8387.18	4.63458	5.22005	0.585469
8392.57	1.64522	2.62096	0.975748
8397.95	1.14067	1.58277	0.442099
8403.33	3.12866	3.00891	-0.119743
8408.72	4.66425	3.5272	-1.13705
8414.1	3.91426	3.1387	-0.775565
8419.48	3.46571	4.5911	1.12539
8424.87	4.81739	5.50969	0.692303
8430.25	4.33548	3.13986	-1.19563
8435.63	4.13696	2.86679	-1.27017
8441.02	4.74301	3.69767	-1.04533
8446.4	6.15307	4.66694	-1.48614
8451.78	7.98277	5.76518	-2.21758
8457.17	7.74938	4.65457	-3.09481
8462.55	4.92835	3.34668	-1.58167
8467.93	1.89271	3.35912	1.46641
8473.32	1.9592	3.99358	2.03439
8478.7	0.686978	3.4483	2.76133
8484.08	0.551891	2.70667	2.15478
8489.47	2.89913	2.37553	-0.523604
8494.85	4.02106	1.92567	-2.09539
8500.23	4.42625	2.74457	-1.68168
8505.62	2.97588	2.0694	-0.906475
8511	2.53988	1.0309	-1.50897
8516.38	3.21562	0.700369	-2.51525
8521.77	2.81968	1.30039	-1.5193
8527.15	2.53197	2.09569	-0.436282
8532.53	3.14849	3.34706	0.198564
8537.92	3.69762	1.87681	-1.82082
8543.3	3.49722	0.547057	-2.95016
8548.68	2.17716	0.249152	-1.92801
8554.06	0.791797	-0.0127053	-0.804502
8559.45	1.00923	1.15049	0.141267
8564.83	3.26643	2.2045	-1.06193
8570.21	4.88336	3.39383	-1.48952
8575.6	5.53128	5.0748	-0.456483
8580.98	2.89646	4.22293	1.32647
8586.36	0.582075	4.24354	3.66147
8591.75	2.38683	3.61838	1.23155
8597.13	1.53958	2.34383	0.804254
8602.51	-0.975728	2.27845	3.25418
8607.9	0.311916	2.31603	2.00411
8613.28	1.03717	2.552	1.51483
8618.66	1.77323	3.93975	2.16652
8624.05	2.18595	3.57607	1.39011
8629.43	2.88336	2.94986	0.066502
8634.81	2.80738	2.65282	-0.154555
8640.2	1.87591	1.47203	-0.403882
8645.58	0.905903	-1.82967	-2.73557
8650.96	-0.461627	-2.89752	-2.43589
8656.35	-1.89961	-1.83068	0.0689287
8661.73	-0.314905	-1.13704	-0.822135
8667.11	0.880934	-1.54912	-2.43005
8672.5	1.22545	2.39734	1.17189
8677.88	2.66029	5.39113	2.73084
8683.26	2.99966	4.80691	1.80725
8688.65	1.78078	2.38478	0.604009
8694.03	0.88029	1.42672	0.54643
8699.41	-0.228968	-0.818465	-0.589497
8704.8	-0.594489	-1.13573	-0.541244
8710.18	0.87773	1.20372	0.325993
8715.56	1.41857	2.00415	0.585571
8720.95	1.45784	2.29435	0.836516
8726.33	-0.342955	2.11517	2.45812
8731.71	-0.512707	1.29459	1.8073
8737.1	0.290208	-0.345044	-0.635252
8742.48	1.45619	-0.0548408	-1.51103
8747.86	1.98756	1.24304	-0.744518
8753.25	2.22646	1.65582	-0.570646
8758.63	1.60783	1.72342	0.115592
8764.01	2.15426	2.13078	-0.0234782
8769.4	3.25294	1.07988	-2.17306
8774.78	4.28666	-0.343993	-4.63066
8780.16	3.10353	0.966578	-2.13695
8785.55	2.0718	3.36478	1.29297
8790.93	2.90399	3.96636	1.06238
8796.31	2.38417	2.22185	-0.162319
8801.7	1.6982	-0.286872	-1.98508
8807.08	1.49635	1.47565	-0.0206934
8812.46	0.192767	2.95396	2.76119
8817.85	0.493779	2.43072	1.93694
8823.23	1.82801	1.78179	-0.0462213
8828.61	2.88554	1.40028	-1.48526
8834	2.18832	1.08296	-1.10536
8839.38	1.85976	2.60336	0.743609
8844.76	2.28687	3.55713	1.27026
8850.15	1.97323	2.99152	1.01829
8855.53	0.287103	1.57387	1.28677
8860.91	-0.528928	1.51388	2.04281
8866.3	-0.037107	1.31802	1.35513
8871.68	-0.225093	0.970623	1.19572
8877.06	0.120985	1.66546	1.54447
8882.45	2.12075	1.86897	-0.251777
8887.83	1.80601	1.42676	-0.379246
8893.21	0.573328	1.96072	1.38739
8898.6	-0.805934	2.33471	3.14064
8903.98	-0.626871	1.57881	2.20568
8909.36	-0.828991	0.458659	1.28765
8914.75	-0.276054	-0.446432	-0.170378
8920.13	1.14462	-0.313562	-1.45818
8925.51	1.12565	0.767099	-0.358556
8930.9	2.32793	1.73901	-0.588921
8936.28	5.29756	3.05942	-2.23814
8941.66	6.05733	3.55131	-2.50603
8947.05	4.97758	4.55207	-0.425509
8952.43	2.76731	4.90968	2.14237
8957.81	0.167278	4.06014	3.89286
8963.2	-0.138133	4.50604	4.64417
8968.58	2.94456	5.33554	2.39098
8973.96	4.34026	5.37081	1.03055
8979.35	3.03612	7.64648	4.61036
8984.73	3.26906	10.1775	6.9084
8990.11	3.9073	10.9875	7.08024
8995.5	3.50074	8.7065	5.20576
9000.88	3.58094	6.87932	3.29838
9006.26	3.67623	7.03025	3.35402
9011.65	4.77074	6.68131	1.91057
9017.03	3.11768	4.83326	1.71558
9022.41	1.29546	4.3259	3.03044
9027.8	3.16254	4.84683	1.68429
9033.18	2.88607	4.16376	1.27769
9038.56	3.7217	3.94095	0.219252
9043.95	5.17885	5.60404	0.425184
9049.33	6.19343	5.60047	-0.592959
9054.71	5.63487	3.57706	-2.05781
9060.1	5.36431	3.8896	-1.47471
9065.48	6.90073	4.42867	-2.47206
9070.86	6.32246	4.39535	-1.92711
9076.25	4.33145	2.95704	-1.37441
9081.63	4.43454	1.30138	-3.13317
9087.01	3.978	0.473784	-3.50422
9092.4	4.13163	0.288583	-3.84305
9097.78	2.98909	-0.553265	-3.54235
9103.16	1.71657	-0.936824	-2.6534
9108.54	2.91228	4.42799	1.51571
9113.93	2.89628	5.6462	2.74992
9119.31	2.86533	4.05762	1.19229
9124.69	4.58969	6.24362	1.65393
9130.08	5.83282	6.7145	0.881682
9135.46	5.91616	5.50873	-0.40743
9140.84	5.33109	4.99324	-0.337848
9146.23	3.91996	3.59347	-0.326485
9151.61	4.14651	4.26458	0.118068
9156.99	5.94004	6.5567	0.616662
9162.38	6.72016	6.60288	-0.117277
9167.76	6.05813	4.38533	-1.6728
9173.14	4.0097	4.13121	0.121512
9178.53	3.46379	4.70317	1.23938
9183.91	4.50642	5.64793	1.14151
9189.29	3.68116	6.19757	2.51642
9194.68	3.88289	6.92261	3.03972
9200.06	4.85566	6.74328	1.88762
9205.44	5.75753	4.01568	-1.74185
9210.83	4.02383	0.518085	-3.50574
9216.21	1.73057	-0.760324	-2.49089
9221.59	2.2084	0.257856	-1.95055
9226.98	3.06331	3.17896	0.115645
9232.36	2.95722	3.7067	0.749478
9237.74	2.47801	3.55647	1.07846
9243.13	0.900313	3.13998	2.23967
9248.51	-1.02457	2.22985	3.25442
9253.89	0.196727	2.6867	2.48997
9259.28	1.0851	2.04592	0.960818
9264.66	3.17301	1.68022	-1.49279
9270.04	3.6074	2.0287	-1.5787
9275.43	0.5877	1.38873	0.801032
9280.81	-0.267627	2.02804	2.29567
9286.19	0.564014	2.431	1.86699
9291.58	2.22375	2.05713	-0.166618
9296.96	2.75191	3.17109	0.419181
9302.34	0.114002	3.5789	3.4649
9307.73	-0.431024	2.77501	3.20604
9313.11	0.393228	3.68215	3.28892
9318.49	2.63797	5.20774	2.56977
9323.88	4.39955	5.90371	1.50416
9329.26	2.89137	3.74184	0.850469
9334.64	1.42419	3.49357	2.06938
9340.03	0.658089	4.05625	3.39817
9345.41	-0.451198	2.72524	3.17644
9350.79	0.687369	0.885166	0.197797
9356.18	2.48308	2.33959	-0.143483
9361.56	2.66146	4.70568	2.04423
9366.94	1.9981	4.74043	2.74233
9372.33	0.882037	2.9266	2.04457
9377.71	-0.323353	0.838645	1.162
9383.09	1.05579	2.29069	1.23489
9388.48	3.52647	3.60254	0.0760753
9393.86	3.72837	4.20751	0.479138
9399.24	3.74956	4.66686	0.917298
9404.63	4.95583	5.16705	0.211223
9410.01	5.00364	5.32078	0.317146
9415.39	3.19465	5.17114	1.97649
9420.78	2.69816	5.37462	2.67646
9426.16	4.64286	6.50058	1.85772
9431.54	5.58617	6.06601	0.479844
9436.93	4.85165	5.07138	0.219729
9442.31	3.93319	3.7763	-0.156889
9447.69	3.03183	3.00524	-0.0265934
9453.08	2.38555	3.63526	1.2497
9458.46	2.87907	3.91963	1.04056
9463.84	3.4252	4.11432	0.689128
9469.23	4.74991	6.0236	1.2737
9474.61	5.66015	8.15	2.48985
9479.99	5.34048	9.69198	4.3515
9485.38	4.28606	9.61774	5.33167
9490.76	4.61901	9.14365	4.52464
9496.14	6.30395	10.9303	4.62634
9501.53	5.57437	10.3169	4.74258
9506.91	3.58891	8.65897	5.07006
9512.29	4.04332	9.30763	5.26431
9517.68	5.80283	11.5279	5.72512
9523.06	5.28841	11.8276	6.53917
9528.44	1.61292	10.4259	8.81295
9533.83	1.8023	10.6503	8.84799
9539.21	3.66051	10.8539	7.1934
9544.59	4.78646	9.74974	4.96328
9549.98	5.8752	8.2824	2.4072
9555.36	5.01814	5.6108	0.592665
9560.74	4.145	5.85063	1.70563
9566.13	3.52856	7.46004	3.93148
9571.51	4.20343	6.93213	2.7287
9576.89	1.9604	3.67417	1.71377
9582.28	1.1692	2.17434	1.00514
9587.66	2.54643	3.40742	0.86099
9593.04	2.15384	4.49828	2.34444
9598.43	2.42391	5.64296	3.21905
9603.81	5.89637	8.01161	2.11525
9609.19	4.456	6.73338	2.27738
9614.58	1.5199	4.02148	2.50159
9619.96	2.04286	3.20383	1.16096
9625.34	1.65538	2.52573	0.870354
9630.73	2.70351	3.07898	0.375474
9636.11	3.67758	3.7305	0.0529212
9641.49	2.28899	2.83706	0.548079
9646.88	1.93945	2.64973	0.710274
9652.26	4.03454	3.99353	-0.0410187
9657.64	6.21935	7.37316	1.15381
9663.02	8.921	11.2385	2.31755
9668.41	9.96426	13.0787	3.11445
9673.79	6.30271	10.7352	4.43254
9679.17	4.58641	9.03099	4.44457
9684.56	4.81092	8.00337	3.19244
9689.94	5.84153	8.49303	2.6515
9695.32	4.28791	9.0937	4.8058
9700.71	2.25003	9.03312	6.78309
9706.09	2.5293	9.32924	6.79995
9711.47	4.1455	8.21919	4.07369
9716.86	4.52692	6.94025	2.41333
9722.24	5.10456	7.78986	2.68531
9727.62	4.09548	7.87258	3.77709
9733.01	2.84155	7.49443	4.65288
9738.39	4.44476	6.74054	2.29578
9743.77	5.81652	5.78449	-0.0320373
9749.16	4.09123	3.93721	-0.154025
9754.54	1.52556	2.31867	0.793115
9759.92	-0.212707	0.331204	0.543911
9765.31	2.30257	1.40205	-0.900519
9770.69	3.02219	4.27852	1.25633
9776.07	2.74616	5.23483	2.48867
9781.46	1.89945	2.67255	0.773098
9786.84	1.95459	1.69574	-0.258842
9792.22	2.93096	3.23226	0.301292
9797.61	4.20928	4.04298	-0.166299
9802.99	4.20189	3.96457	-0.237315
9808.37	3.66128	4.01155	0.350278
9813.76	5.30167	4.72319	-0.578484
9819.14	5.68602	4.49592	-1.1901
9824.52	5.46087	4.62857	-0.832301
9829.91	3.00585	2.32974	-0.676109
9835.29	-0.627424	-0.218528	0.408896
9840.67	0.103619	1.1257	1.02208
9846.06	2.65671	1.08306	-1.57366
9851.44	2.75403	-1.25416	-4.00819
9856.82	2.18296	-1.42411	-3.60707
9862.21	2.31246	-1.18252	-3.49498
9867.59	2.25322	0.397621	-1.8556
9872.97	3.8647	2.88257	-0.982122
9878.36	5.85362	4.01749	-1.83613
9883.74	6.26741	4.61821	-1.6492
9889.12	3.70294	4.14171	0.438773
9894.51	1.55475	3.83774	2.28299
9899.89	1.50858	3.50673	1.99814
9905.27	2.27254	2.96095	0.688414
9910.66	2.2686	3.14021	0.871611
9916.04	3.76321	3.25505	-0.508156
9921.42	3.85323	1.67353	-2.1797
9926.81	2.89575	-0.144664	-3.04041
9932.19	2.74829	-0.0849707	-2.83326
9937.57	4.3152	1.1925	-3.1227
9942.96	5.62548	2.51966	-3.10582
9948.34	3.99317	2.76803	-1.22514
9953.72	2.21483	3.48004	1.26521
9959.11	2.07165	3.49416	1.42252
9964.49	1.12733	1.82008	0.69275
9969.87	0.53835	1.94065	1.4023
9975.26	0.764364	2.61675	1.85239
9980.64	0.647931	2.92313	2.2752
9986.02	0.245525	2.47455	2.22903
9991.41	-0.187879	1.83908	2.02696
9996.79	-2.34153	0.365264	2.7068

## Sheet: ED_Fig_9_b
Frequency	Noise spectrum	Call spectrum
0	37.1986	0.646253
5.3833	34.0915	0.0187657
10.7666	32.1521	0.198847
16.1499	29.2515	-0.147741
21.5332	24.8214	-1.0967
26.9165	24.7669	-1.24612
32.2998	26.0283	-0.816373
37.6831	25.1467	0.891783
43.0664	24.2547	2.0713
48.4497	23.8867	2.39655
53.833	24.9763	2.66738
59.2163	25.4485	2.6656
64.5996	25.9918	3.38133
69.9829	25.6747	1.66884
75.3662	25.9369	0.765357
80.7495	27.626	1.61459
86.1328	28.6307	1.84033
91.5161	28.8911	1.68622
96.8994	28.7955	0.567546
102.283	31.2615	0.391998
107.666	32.624	0.563373
113.049	31.8398	0.254448
118.433	29.7882	-1.71226
123.816	31.7661	-2.13304
129.199	37.1526	0.229419
134.583	38.0075	1.24087
139.966	35.3757	0.563943
145.349	35.06	0.43681
150.732	36.1613	0.944468
156.116	36.9312	1.53342
161.499	36.3327	1.28651
166.882	35.7781	0.968001
172.266	35.4821	1.20828
177.649	34.7421	1.00621
183.032	34.8673	-0.707362
188.416	36.1357	-0.282244
193.799	38.6113	1.99474
199.182	39.3152	1.8902
204.565	38.9498	1.24779
209.949	37.6841	-0.353414
215.332	36.6367	-0.68991
220.715	35.861	0.755019
226.099	38.5593	2.20958
231.482	42.0506	2.95519
236.865	40.9451	0.0789851
242.249	38.1139	-1.86164
247.632	38.0066	-3.02711
253.015	38.8826	-2.74614
258.398	40.0219	-2.37927
263.782	42.1234	-2.95627
269.165	44.1616	-2.08317
274.548	43.7969	-0.437527
279.932	42.9279	1.18363
285.315	43.545	1.90276
290.698	42.9602	0.646492
296.082	41.0637	-2.10867
301.465	40.1685	-2.22999
306.848	44.6039	0.168419
312.231	47.1692	1.37889
317.615	46.9757	0.56549
322.998	46.7868	-1.13299
328.381	48.6298	-1.32635
333.765	48.3362	-2.24158
339.148	45.9741	-3.194
344.531	44.6724	-3.07946
349.915	43.5718	-3.53893
355.298	41.5407	-4.59509
360.681	42.0873	-3.96292
366.064	44.9537	-1.66177
371.448	46.9803	-0.949116
376.831	47.0301	-0.595253
382.214	43.6687	-1.14134
387.598	43.557	0.0947407
392.981	47.0241	0.405802
398.364	49.3423	-1.66275
403.748	49.7578	-0.978415
409.131	48.4309	-0.78097
414.514	48.8197	-0.0718679
419.897	48.0683	-1.23551
425.281	47.2114	-3.43743
430.664	48.112	-2.50123
436.047	49.4878	-2.51897
441.431	48.8372	-3.89793
446.814	48.2564	-3.78449
452.197	49.8564	-1.79118
457.581	51.8582	-0.980396
462.964	51.2239	-2.89528
468.347	50.5474	-3.33991
473.73	52.5372	-0.844606
479.114	53.8459	0.322368
484.497	55.6623	1.1839
489.88	54.7098	0.0650896
495.264	54.9051	0.542476
500.647	55.6292	-0.26569
506.03	55.6564	1.37145
511.414	57.6811	4.42752
516.797	58.2746	4.69622
522.18	54.5856	4.61038
527.563	53.0158	3.03837
532.947	55.1445	0.944843
538.33	56.2408	0.511902
543.713	55.3355	2.29137
549.097	55.29	2.55618
554.48	55.3633	2.56936
559.863	56.812	5.67018
565.247	59.8547	9.96988
570.63	58.672	9.43527
576.013	55.0639	6.1486
581.396	55.4053	3.52089
586.78	56.1485	1.39456
592.163	55.3917	-0.877967
597.546	52.5431	-0.113809
602.93	49.9454	0.0918124
608.313	49.4762	-1.79135
613.696	53.0452	-1.8689
619.08	54.8853	-0.483427
624.463	53.2719	-1.87416
629.846	52.9437	-2.32882
635.229	52.9333	-3.1933
640.613	53.6187	-4.39401
645.996	51.0451	-4.23006
651.379	49.5944	-3.30025
656.763	51.3826	-2.18201
662.146	53.3044	-2.9258
667.529	52.8028	-5.12126
672.913	51.4233	-4.82886
678.296	51.3003	-5.25285
683.679	52.0139	-4.1019
689.062	51.3126	-2.44796
694.446	50.4687	-2.10084
699.829	51.5502	-2.07343
705.212	53.4455	-2.75834
710.596	55.7168	-0.27549
715.979	53.2178	-2.73005
721.362	50.9294	-7.67506
726.746	49.931	-9.36669
732.129	49.4568	-8.46457
737.512	52.4533	-5.2707
742.896	55.4941	-1.5293
748.279	53.0361	-2.14804
753.662	52.262	-0.910574
759.045	55.4056	0.574608
764.429	56.6988	-0.343157
769.812	57.8743	-0.389735
775.195	57.7031	0.743049
780.579	53.7234	-0.52654
785.962	50.4517	-3.26329
791.345	48.5435	-4.56439
796.729	47.5121	-2.19368
802.112	49.1869	-1.29623
807.495	50.3233	-2.94914
812.878	51.6395	-3.99054
818.262	53.2726	-3.46143
823.645	54.8183	-2.38924
829.028	55.9815	-2.60516
834.412	55.0572	-3.80185
839.795	55.1041	0.385828
845.178	57.1038	3.78329
850.562	57.6231	1.76069
855.945	55.2681	-0.6634
861.328	52.5263	1.13277
866.711	52.624	0.433244
872.095	55.1445	2.0868
877.478	56.2283	1.41772
882.861	55.361	-2.95886
888.245	54.4826	-2.02406
893.628	52.8821	0.857826
899.011	51.8517	2.21232
904.395	51.5665	1.57586
909.778	49.275	-2.83226
915.161	47.9921	-5.94845
920.544	49.0448	-3.85724
925.928	51.3823	-0.694765
931.311	54.738	2.37444
936.694	53.6664	1.86475
942.078	50.2203	0.961488
947.461	48.6074	-0.784207
952.844	49.1126	-1.14609
958.228	50.4341	-0.806955
963.611	52.017	-0.730116
968.994	54.6835	2.64763
974.377	54.0757	4.29512
979.761	51.2716	2.51242
985.144	50.1915	1.70979
990.527	49.5388	3.13681
995.911	49.614	3.41393
1001.29	50.1	3.19681
1006.68	50.6812	4.78297
1012.06	49.9584	5.85346
1017.44	49.3551	6.07004
1022.83	49.5143	5.09591
1028.21	50.4188	3.46975
1033.59	52.4723	7.30466
1038.98	52.7929	8.6451
1044.36	51.5515	7.66437
1049.74	50.2562	8.72891
1055.13	48.5098	9.65235
1060.51	48.833	10.2537
1065.89	50.2982	9.41243
1071.28	51.2952	5.28647
1076.66	49.9687	3.13904
1082.04	46.3036	3.0043
1087.43	44.0275	1.51809
1092.81	43.0792	1.97078
1098.19	44.4445	3.51917
1103.58	47.4034	3.6323
1108.96	50.6914	6.72395
1114.34	53.501	12.4037
1119.73	53.5291	14.4079
1125.11	53.1999	16.0196
1130.49	53.3315	16.3399
1135.88	54.2179	17.7521
1141.26	54.4576	17.4068
1146.64	54.8788	14.5776
1152.03	53.0419	10.6672
1157.41	51.368	9.7287
1162.79	52.7175	12.8387
1168.18	53.1194	14.1799
1173.56	50.9939	10.0699
1178.94	49.8343	4.59318
1184.33	50.23	1.7252
1189.71	52.0108	3.34185
1195.09	52.5015	3.95246
1200.48	49.8133	0.535197
1205.86	50.198	0.27861
1211.24	50.118	0.101121
1216.63	48.9948	0.518306
1222.01	47.3431	0.267871
1227.39	47.2172	-0.397077
1232.78	48.5361	-0.344152
1238.16	48.9001	-1.30296
1243.54	49.8502	-1.19241
1248.93	51.7067	0.543542
1254.31	54.3405	1.51545
1259.69	53.3298	0.0604957
1265.08	50.7152	-2.65584
1270.46	51.444	-2.72561
1275.84	52.837	-1.04896
1281.23	51.1856	-1.72894
1286.61	50.1166	-1.25469
1291.99	48.0505	-0.535964
1297.38	47.0701	-0.733485
1302.76	47.0374	-0.114237
1308.14	49.1137	2.72482
1313.53	50.2756	3.15404
1318.91	50.0687	2.63502
1324.29	50.2072	3.16005
1329.68	48.6551	2.90349
1335.06	49.5433	1.82102
1340.44	50.7261	0.115001
1345.83	49.5475	-0.141456
1351.21	49.1389	0.150971
1356.59	50.641	2.1622
1361.98	51.339	4.35689
1367.36	49.7834	3.12248
1372.74	47.2643	2.55805
1378.12	44.6221	3.40638
1383.51	45.7118	5.07065
1388.89	47.8134	5.94819
1394.27	47.0413	3.16473
1399.66	46.0063	0.580613
1405.04	45.6032	0.552007
1410.42	45.4987	0.506123
1415.81	46.6384	1.34063
1421.19	48.755	4.30922
1426.57	49.923	6.90402
1431.96	47.6814	4.61584
1437.34	46.4213	1.90703
1442.72	44.5259	3.54693
1448.11	42.5166	4.24131
1453.49	44.1896	5.04071
1458.87	46.1443	4.52481
1464.26	46.2798	1.34475
1469.64	46.1592	-1.69743
1475.02	46.8189	3.00234
1480.41	45.0343	4.52534
1485.79	44.8351	4.07638
1491.17	46.2423	3.52823
1496.56	45.7478	1.76627
1501.94	43.0695	0.82097
1507.32	41.8241	0.713376
1512.71	43.0862	1.79655
1518.09	43.4439	3.89641
1523.47	43.0345	4.49328
1528.86	41.0074	2.38739
1534.24	38.4826	0.340108
1539.62	38.2768	1.63171
1545.01	39.5059	4.10911
1550.39	41.6813	4.69634
1555.77	42.1638	4.46162
1561.16	40.7724	3.35256
1566.54	41.4955	3.01908
1571.92	43.4082	5.38951
1577.31	44.2147	7.60697
1582.69	43.3513	8.15602
1588.07	43.7512	9.15249
1593.46	43.6364	8.68921
1598.84	41.7204	6.29015
1604.22	40.1631	4.87504
1609.61	39.8423	4.70124
1614.99	40.8464	5.7918
1620.37	42.1447	5.88018
1625.76	41.0795	4.01656
1631.14	39.2486	1.62563
1636.52	38.6605	1.49559
1641.91	39.8832	1.54392
1647.29	39.5453	0.209968
1652.67	37.0726	-1.32139
1658.06	35.7571	-0.797173
1663.44	38.0088	1.81612
1668.82	39.8159	1.97314
1674.21	40.2586	-0.208943
1679.59	40.8725	2.20252
1684.97	40.9496	4.8609
1690.36	41.7632	7.12407
1695.74	41.2632	7.80992
1701.12	39.3728	8.21328
1706.51	35.977	7.86212
1711.89	36.0391	7.94176
1717.27	35.7359	7.48244
1722.66	36.6872	7.26013
1728.04	38.1623	6.30892
1733.42	36.5678	4.33402
1738.81	37.0828	5.07788
1744.19	39.0521	5.43921
1749.57	39.1237	3.21147
1754.96	37.6394	1.12987
1760.34	37.7823	0.616907
1765.72	38.2876	0.786891
1771.11	37.8501	-0.789414
1776.49	34.6982	-0.428795
1781.87	31.196	-0.49963
1787.26	32.1188	-0.0763557
1792.64	35.1399	0.115293
1798.02	36.5163	-0.388778
1803.41	37.0654	0.808664
1808.79	38.0476	0.829662
1814.17	37.7246	1.03011
1819.56	36.5906	-0.0936186
1824.94	36.7708	1.05042
1830.32	38.4981	2.82257
1835.71	38.8644	1.73753
1841.09	38.3714	1.05906
1846.47	38.6234	2.93404
1851.86	38.372	4.189
1857.24	40.2209	5.69712
1862.62	41.4436	5.51141
1868.01	42.7405	6.91286
1873.39	39.0246	3.78764
1878.77	37.8124	1.90677
1884.16	38.7519	3.94116
1889.54	38.7841	6.0854
1894.92	41.5363	8.03637
1900.31	42.5725	6.67214
1905.69	39.2473	0.892504
1911.07	38.0454	-0.657087
1916.46	38.4104	0.909564
1921.84	39.4799	2.32874
1927.22	39.9196	2.83482
1932.6	41.9024	4.04249
1937.99	43.8946	6.5227
1943.37	42.9072	7.53165
1948.75	44.1139	8.82731
1954.14	45.2363	7.38518
1959.52	43.8876	5.23517
1964.9	43.573	6.91799
1970.29	42.5059	7.60128
1975.67	41.8422	7.00452
1981.05	40.8657	5.19932
1986.44	41.4736	5.01215
1991.82	41.3759	6.10513
1997.2	41.5101	6.91906
2002.59	43.6636	6.7732
2007.97	42.7349	5.04353
2013.35	38.6049	2.44699
2018.74	36.3416	0.185118
2024.12	38.1513	-0.0164752
2029.5	41.1082	1.81305
2034.89	41.1865	3.04279
2040.27	39.2303	4.55901
2045.65	38.9195	4.98868
2051.04	40.8387	4.73919
2056.42	44.6466	5.92968
2061.8	47.1197	7.09695
2067.19	45.7781	5.02162
2072.57	44.3583	5.63893
2077.95	44.6009	5.66115
2083.34	44.7011	3.07811
2088.72	42.5936	2.96241
2094.1	40.1392	4.20845
2099.49	39.3033	3.4139
2104.87	38.8503	3.43529
2110.25	39.7554	4.42385
2115.64	41.5342	4.45018
2121.02	42.8293	4.11734
2126.4	41.3247	3.25846
2131.79	40.5369	3.989
2137.17	43.8793	7.96256
2142.55	44.0672	8.31554
2147.94	38.4897	5.05148
2153.32	38.1836	7.17652
2158.7	41.6661	10.2978
2164.09	43.7785	10.9547
2169.47	44.4074	10.0908
2174.85	44.9569	10.1142
2180.24	42.5041	8.66184
2185.62	41.2386	9.83336
2191	41.2593	11.6611
2196.39	43.1805	13.1189
2201.77	45.3762	14.4841
2207.15	44.6402	13.9363
2212.54	43.312	13.6719
2217.92	43.8245	13.6962
2223.3	44.9104	14.6305
2228.69	44.9005	15.9872
2234.07	45.0103	16.8686
2239.45	44.9534	18.0305
2244.84	44.7509	18.5854
2250.22	44.1965	19.2492
2255.6	45.0054	19.8776
2260.99	43.4134	18.2603
2266.37	41.5813	19.4793
2271.75	39.8686	21.2128
2277.14	40.9693	21.2983
2282.52	43.6315	20.8429
2287.9	45.4543	19.3311
2293.29	44.2235	14.9403
2298.67	43.3151	14.3248
2304.05	42.5997	15.5059
2309.44	42.1408	16.0541
2314.82	43.7962	17.398
2320.2	43.3358	16.1339
2325.59	41.7435	13.2547
2330.97	42.2062	12.0311
2336.35	39.9833	8.64449
2341.74	37.9166	4.86126
2347.12	38.401	2.95152
2352.5	38.7787	2.63325
2357.89	37.8156	1.65135
2363.27	37.4173	1.13308
2368.65	38.2282	1.31027
2374.04	38.9299	2.55029
2379.42	38.9973	2.4202
2384.8	38.7788	0.696553
2390.19	39.8614	-0.506012
2395.57	41.4779	-1.3631
2400.95	39.4589	-1.0818
2406.34	36.5513	0.670506
2411.72	34.0638	1.8739
2417.1	30.7972	0.647138
2422.49	30.6026	-0.156283
2427.87	32.9003	0.037479
2433.25	34.539	0.599258
2438.64	33.3803	0.886108
2444.02	33.2621	2.77328
2449.4	34.3657	4.72146
2454.79	34.0959	4.47359
2460.17	32.6348	3.49003
2465.55	32.9662	3.57309
2470.94	33.4005	4.72947
2476.32	32.2086	4.6971
2481.7	34.684	4.48391
2487.08	38.7767	5.72453
2492.47	41.7908	8.27814
2497.85	38.4602	6.1403
2503.23	35.7975	3.61688
2508.62	37.0628	3.97941
2514	37.0742	5.32227
2519.38	34.18	5.12535
2524.77	32.5036	3.14977
2530.15	34.4977	5.38146
2535.53	33.6999	6.87194
2540.92	33.3909	5.88731
2546.3	34.6806	6.55769
2551.68	33.7025	6.25836
2557.07	30.6748	3.21158
2562.45	28.5048	0.280534
2567.83	30.193	0.419743
2573.22	32.6265	3.22004
2578.6	34.5834	6.57055
2583.98	34.7289	8.55722
2589.37	33.0349	7.28556
2594.75	33.9545	5.3181
2600.13	36.3238	7.74105
2605.52	35.8333	10.9092
2610.9	36.9474	14.0763
2616.28	38.4239	14.3788
2621.67	37.8696	13.4968
2627.05	35.2939	11.5576
2632.43	34.4516	10.3743
2637.82	34.5243	9.73824
2643.2	35.3511	8.921
2648.58	35.4748	8.94994
2653.97	35.666	8.69956
2659.35	35.0603	7.72063
2664.73	34.8817	8.19331
2670.12	36.5755	8.11069
2675.5	39.1826	8.14452
2680.88	36.7451	8.67524
2686.27	31.4223	7.54135
2691.65	29.0341	6.8185
2697.03	30.715	8.44893
2702.42	34.3502	10.122
2707.8	36.0093	9.11006
2713.18	38.0394	8.68731
2718.57	41.4682	10.0036
2723.95	37.0106	9.27051
2729.33	32.7027	6.57092
2734.72	34.417	6.38891
2740.1	34.4852	8.66418
2745.48	31.3392	7.74749
2750.87	30.3858	6.7569
2756.25	30.7705	6.95744
2761.63	30.6301	8.87621
2767.02	30.9874	9.62421
2772.4	30.4341	5.80037
2777.78	31.8856	5.26726
2783.17	33.4411	7.7626
2788.55	33.7488	7.98745
2793.93	33.5048	8.23097
2799.32	33.3488	8.76847
2804.7	32.9446	8.83892
2810.08	32.5925	8.66834
2815.47	33.0585	9.95562
2820.85	34.5666	11.7478
2826.23	34.8718	11.0693
2831.62	33.7624	8.32638
2837	33.0676	7.63536
2842.38	33.4429	9.63664
2847.77	31.9262	10.6707
2853.15	28.1649	9.76523
2858.53	27.5925	10.0707
2863.92	29.1206	11.3393
2869.3	29.9221	11.3162
2874.68	31.0858	12.3558
2880.07	29.285	12.3428
2885.45	26.9333	11.9917
2890.83	27.4769	12.8811
2896.22	26.5667	12.3822
2901.6	24.7074	10.1014
2906.98	26.0716	9.54731
2912.37	26.2482	9.36345
2917.75	25.7731	8.19601
2923.13	26.805	6.92582
2928.52	26.9297	4.43721
2933.9	26.9595	2.95907
2939.28	26.9187	2.67228
2944.67	26.6394	2.21383
2950.05	25.7969	1.25285
2955.43	26.3585	0.477444
2960.82	28.2826	2.08558
2966.2	28.3399	4.26042
2971.58	25.0709	5.08736
2976.97	21.9515	4.35664
2982.35	23.8625	3.91959
2987.73	26.8848	4.24414
2993.12	28.1197	4.82252
2998.5	28.6643	5.1262
3003.88	31.5146	7.92034
3009.27	32.0804	9.44237
3014.65	31.3864	9.0934
3020.03	31.4724	7.44649
3025.42	33.1642	7.46365
3030.8	31.6966	7.56581
3036.18	27.6938	5.56041
3041.56	27.5866	5.12163
3046.95	28.4509	5.41323
3052.33	28.4125	4.54099
3057.71	29.2564	5.58267
3063.1	30.1635	7.37928
3068.48	30.1374	7.54027
3073.86	28.9835	5.72165
3079.25	27.4787	4.42707
3084.63	27.3436	4.53029
3090.01	30.8306	5.27623
3095.4	33.5873	5.35263
3100.78	33.8579	5.37823
3106.16	34.3082	6.86218
3111.55	34.0219	8.23393
3116.93	29.3038	5.29238
3122.31	28.2429	2.34416
3127.7	30.994	2.65341
3133.08	33.8031	6.11756
3138.46	32.5414	7.55096
3143.85	31.5262	9.04229
3149.23	33.141	12.4083
3154.61	32.5141	13.6965
3160	30.5724	11.4824
3165.38	30.6752	10.0187
3170.76	31.4452	8.6754
3176.15	33.5388	8.65555
3181.53	35.4172	11.3923
3186.91	34.9701	12.9925
3192.3	32.8157	11.9698
3197.68	32.2464	11.068
3203.06	32.1381	9.36761
3208.45	30.24	5.98459
3213.83	28.8042	6.18084
3219.21	27.7831	7.75564
3224.6	30.3861	9.13828
3229.98	32.6437	9.04399
3235.36	33.8549	8.47748
3240.75	37.0789	7.87776
3246.13	38.3595	7.54561
3251.51	37.1008	8.71133
3256.9	35.8298	10.6183
3262.28	33.6809	12.1825
3267.66	31.0923	11.7271
3273.05	32.4043	11.1511
3278.43	34.6391	10.4183
3283.81	32.9541	9.79034
3289.2	32.4799	10.2871
3294.58	31.8792	8.9207
3299.96	31.2967	8.36993
3305.35	30.6513	10.4612
3310.73	31.311	10.6698
3316.11	32.9922	10.6858
3321.5	33.2671	12.7347
3326.88	31.7572	13.5722
3332.26	31.3307	13.7211
3337.65	31.4764	13.4625
3343.03	30.8495	12.6725
3348.41	30.8797	11.3223
3353.8	30.1951	9.48968
3359.18	32.2715	8.69082
3364.56	35.4522	9.444
3369.95	37.7826	13.7056
3375.33	38.3465	16.3853
3380.71	35.5514	14.9637
3386.1	34.352	12.8991
3391.48	35.2744	13.2936
3396.86	34.714	13.3686
3402.25	34.2194	13.1399
3407.63	34.2187	14.5502
3413.01	35.3701	15.7812
3418.4	36.5898	14.2779
3423.78	36.504	12.0143
3429.16	36.8784	11.9524
3434.55	38.2709	13.3855
3439.93	38.1137	13.1919
3445.31	38.3277	12.4706
3450.7	38.4655	11.7133
3456.08	36.1195	9.91546
3461.46	36.7946	10.6635
3466.85	38.9638	12.7016
3472.23	39.6024	13.4615
3477.61	38.8586	12.9369
3483	37.1385	11.5238
3488.38	35.8143	9.34199
3493.76	36.6527	9.34119
3499.15	37.2418	10.5905
3504.53	36.6821	9.59784
3509.91	35.6627	5.74807
3515.3	34.167	4.53574
3520.68	33.9047	7.67159
3526.06	33.2141	9.06664
3531.45	31.0404	8.69508
3536.83	27.1294	8.53576
3542.21	26.3233	8.96326
3547.6	30.2698	9.81636
3552.98	34.2185	10.8153
3558.36	36.7424	10.9698
3563.75	36.9682	9.70366
3569.13	37.1501	9.58757
3574.51	36.5816	9.6476
3579.9	36.1265	9.54742
3585.28	36.0839	10.9043
3590.66	34.6554	11.3025
3596.04	33.3303	10.2074
3601.43	34.1041	9.76701
3606.81	33.181	7.75456
3612.19	32.203	7.5517
3617.58	30.5276	8.02585
3622.96	28.1373	7.20626
3628.34	27.8299	7.10455
3633.73	30.1647	8.69475
3639.11	31.5966	9.96339
3644.49	32.0563	10.5564
3649.88	32.3172	11.0989
3655.26	31.1568	12.1983
3660.64	31.3549	13.9311
3666.03	32.9253	14.8276
3671.41	33.36	14.1603
3676.79	34.4271	13.2994
3682.18	35.4233	12.4338
3687.56	35.2107	11.5933
3692.94	34.8757	11.0355
3698.33	33.7581	9.79116
3703.71	35.5254	10.7994
3709.09	36.6178	11.6979
3714.48	34.7412	10.5959
3719.86	35.102	11.2689
3725.24	36.0388	12.7696
3730.63	36.7414	12.0029
3736.01	37.4789	9.93143
3741.39	38.6412	8.00378
3746.78	40.0814	7.39256
3752.16	38.5455	6.1324
3757.54	37.2153	3.007
3762.93	38.1551	1.58106
3768.31	38.9608	3.65937
3773.69	39.1659	6.1234
3779.08	42.19	9.55252
3784.46	44.7213	12.4352
3789.84	44.9663	12.3069
3795.23	45.2831	10.682
3800.61	44.2302	8.67908
3805.99	44.6795	10.2077
3811.38	43.2103	10.8738
3816.76	40.0399	10.0956
3822.14	40.4919	10.7843
3827.53	43.7415	12.6639
3832.91	44.0231	12.3393
3838.29	40.8243	10.2886
3843.68	40.0558	10.984
3849.06	40.743	11.58
3854.44	41.6498	11.5824
3859.83	41.7292	11.6953
3865.21	39.8042	11.6537
3870.59	37.3197	11.023
3875.98	37.3851	11.6007
3881.36	39.1433	12.4208
3886.74	40.5391	13.3164
3892.13	38.4867	13.2477
3897.51	37.1175	13.0027
3902.89	38.7882	14.4514
3908.28	40.852	16.5126
3913.66	41.6451	16.454
3919.04	42.2208	14.731
3924.43	41.8264	11.9595
3929.81	42.1247	10.5461
3935.19	43.075	12.8563
3940.58	43.6078	15.4221
3945.96	41.6466	15.5799
3951.34	39.4562	15.9378
3956.73	38.2347	17.2049
3962.11	37.1279	17.2769
3967.49	37.6896	16.6722
3972.88	38.0042	18.7642
3978.26	36.0268	20.587
3983.64	36.9067	21.4758
3989.03	38.204	21.3174
3994.41	37.6407	18.9563
3999.79	36.601	17.5787
4005.18	37.3967	17.3024
4010.56	38.9451	17.2144
4015.94	41.2225	18.7169
4021.33	43.0669	21.5588
4026.71	42.3373	22.7358
4032.09	41.9765	22.4038
4037.48	41.1959	20.0836
4042.86	41.1646	17.4943
4048.24	44.0565	18.3966
4053.63	44.0408	19.3607
4059.01	42.6363	20.0521
4064.39	45.4529	20.817
4069.78	47.6154	19.4509
4075.16	48.3571	16.3563
4080.54	47.553	13.2523
4085.93	46.9725	12.9979
4091.31	47.8098	14.3693
4096.69	49.1382	15.9645
4102.08	50.8687	17.7655
4107.46	51.5896	18.144
4112.84	51.2747	16.8039
4118.23	50.2506	14.8543
4123.61	51.5598	16.6687
4128.99	52.866	19.5667
4134.38	52.6274	21.2895
4139.76	51.8954	22.7501
4145.14	49.5635	21.9912
4150.52	47.7573	20.5096
4155.91	47.2273	18.7346
4161.29	47.4767	17.5308
4166.67	47.7565	19.1098
4172.06	47.7303	20.8051
4177.44	49.4063	22.2188
4182.82	53.1371	23.7106
4188.21	55.2598	23.6129
4193.59	53.1195	22.135
4198.97	49.7564	21.8009
4204.36	49.9118	22.5803
4209.74	49.8755	22.5464
4215.12	47.6061	23.1397
4220.51	45.954	23.4827
4225.89	45.6162	22.8739
4231.27	45.8582	22.6563
4236.66	45.7259	21.1744
4242.04	44.8263	17.7146
4247.42	44.0913	14.2702
4252.81	43.0513	14.0452
4258.19	40.7814	15.2768
4263.57	42.4346	17.0106
4268.96	45.7445	18.8777
4274.34	47.0299	20.9856
4279.72	45.2843	22.5635
4285.11	42.3401	22.3568
4290.49	41.1736	21.587
4295.87	39.4562	20.9663
4301.26	37.4624	20.1987
4306.64	37.2056	19.5193
4312.02	39.8268	17.3016
4317.41	43.0559	15.8095
4322.79	45.7667	17.7301
4328.17	45.6514	18.3225
4333.56	45.8341	17.6205
4338.94	45.0227	16.0342
4344.32	43.7215	11.4928
4349.71	43.8351	10.1444
4355.09	42.4901	10.3793
4360.47	40.3166	8.17897
4365.86	42.0347	7.8044
4371.24	44.228	9.49919
4376.62	45.0051	9.66832
4382.01	46.6151	10.6395
4387.39	47.4633	12.6523
4392.77	45.6911	12.1486
4398.16	45.6191	12.3656
4403.54	46.3805	13.1317
4408.92	45.2247	12.336
4414.31	45.309	11.7174
4419.69	47.1881	12.218
4425.07	46.9709	12.3112
4430.46	44.9653	11.8208
4435.84	44.0456	11.0167
4441.22	43.5394	10.9429
4446.61	43.6711	12.0097
4451.99	45.7256	13.6996
4457.37	47.9235	15.1175
4462.76	47.8514	15.7762
4468.14	45.9339	15.6586
4473.52	44.6914	16.0156
4478.91	42.1851	13.2424
4484.29	41.4946	11.7423
4489.67	43.165	12.3855
4495.06	44.7602	12.2177
4500.44	45.254	12.8985
4505.82	43.3971	13.9098
4511.21	42.5643	14.5499
4516.59	44.3233	16.8874
4521.97	44.0073	17.9801
4527.36	46.4512	18.0154
4532.74	48.2293	18.2394
4538.12	46.6519	17.7979
4543.51	44.4862	18.3826
4548.89	45.0389	19.1704
4554.27	44.0373	17.6893
4559.66	41.7358	15.3232
4565.04	42.8093	15.1581
4570.42	42.5692	15.3612
4575.81	40.8972	16.5635
4581.19	43.0347	19.2152
4586.57	45.7026	21.7412
4591.96	48.6697	22.4871
4597.34	49.6964	20.4828
4602.72	48.7275	17.2087
4608.11	46.9392	14.3174
4613.49	45.2885	13.1699
4618.87	45.042	14.4402
4624.26	46.6188	17.857
4629.64	48.2258	19.5755
4635.02	46.3579	17.6238
4640.41	45.4125	15.4827
4645.79	44.356	14.9152
4651.17	43.6094	15.4074
4656.56	45.4241	17.3251
4661.94	43.9079	16.8817
4667.32	41.157	15.7459
4672.71	40.621	15.7821
4678.09	43.9373	15.8225
4683.47	44.9732	14.4759
4688.85	42.8428	12.7908
4694.24	40.4435	13.229
4699.62	40.3417	15.7787
4705	42.7495	18.6005
4710.39	44.6435	19.4445
4715.77	45.0533	18.1028
4721.15	45.2534	16.4968
4726.54	45.609	13.7825
4731.92	47.3628	11.7443
4737.3	48.3216	11.1862
4742.69	47.2969	11.1677
4748.07	47.7812	13.0753
4753.45	48.8272	16.0683
4758.84	50.2383	17.6633
4764.22	51.5236	16.271
4769.6	51.2325	13.2329
4774.99	49.9807	12.0286
4780.37	49.3058	12.357
4785.75	52.1442	13.4567
4791.14	53.2486	14.6166
4796.52	49.5285	12.9925
4801.9	45.2742	13.5292
4807.29	43.8093	15.0197
4812.67	45.7946	15.8315
4818.05	45.8211	14.9791
4823.44	47.0475	14.5852
4828.82	47.0535	14.4402
4834.2	47.7726	15.5476
4839.59	47.4997	15.5745
4844.97	46.9316	14.0443
4850.35	49.4004	15.9312
4855.74	50.944	18.532
4861.12	48.086	17.1062
4866.5	48.0231	16.5984
4871.89	47.9974	15.0401
4877.27	47.66	12.0538
4882.65	48.4505	7.99374
4888.04	48.6984	7.25313
4893.42	47.9536	9.66317
4898.8	45.8191	9.23091
4904.19	45.8043	7.59777
4909.57	46.8688	7.3105
4914.95	46.3122	9.66154
4920.34	45.2168	10.7934
4925.72	46.0358	12.0241
4931.1	46.4978	10.4567
4936.49	45.6568	7.45589
4941.87	45.8055	7.60219
4947.25	45.9453	10.1892
4952.64	44.4849	11.4776
4958.02	42.7901	11.8709
4963.4	43.1546	11.8238
4968.79	43.552	10.9763
4974.17	43.5427	9.88579
4979.55	43.6603	9.99092
4984.94	43.2362	10.6706
4990.32	42.5773	11.4326
4995.7	43.3078	11.6382
5001.09	42.5603	9.17586
5006.47	42.7233	6.89887
5011.85	43.812	9.68968
5017.24	46.4692	13.7767
5022.62	47.4168	15.5197
5028	46.0319	14.6888
5033.39	44.3008	13.3334
5038.77	42.5672	11.8758
5044.15	43.7031	10.5637
5049.54	44.578	10.5143
5054.92	44.7415	11.9129
5060.3	42.5259	12.658
5065.69	42.7469	12.8793
5071.07	43.2745	12.5218
5076.45	43.101	12.3877
5081.84	42.4495	13.1728
5087.22	41.5183	13.3729
5092.6	42.616	12.3732
5097.99	44.6054	13.4368
5103.37	47.2046	16.1682
5108.75	48.8815	16.5705
5114.14	48.6341	16.0491
5119.52	47.8934	16.2091
5124.9	46.6878	14.69
5130.29	44.8189	13.1305
5135.67	43.3655	13.9121
5141.05	44.3078	16.8822
5146.44	44.6498	17.3727
5151.82	46.6372	17.6249
5157.2	48.5684	18.8018
5162.59	50.2755	20.5517
5167.97	50.1829	20.7363
5173.35	49.5188	19.3197
5178.74	50.5081	18.3339
5184.12	51.1723	17.9984
5189.5	51.887	17.7934
5194.89	51.9743	16.9623
5200.27	50.6631	15.8486
5205.65	50.1278	15.1782
5211.04	50.0038	13.8792
5216.42	48.3475	12.8814
5221.8	46.771	13.4548
5227.19	48.693	15.3646
5232.57	48.7114	16.9956
5237.95	50.321	18.9586
5243.33	51.2205	19.3003
5248.72	50.5699	17.0888
5254.1	49.8845	13.2133
5259.48	48.9394	11.0668
5264.87	49.9917	14.3044
5270.25	50.2807	17.5204
5275.63	50.4155	19.3829
5281.02	50.8521	20.8244
5286.4	48.6438	21.1622
5291.78	47.3335	21.1182
5297.17	46.3585	19.535
5302.55	44.8822	16.8452
5307.93	44.534	15.7455
5313.32	43.8422	14.0161
5318.7	44.3044	10.6514
5324.08	45.3242	11.4078
5329.47	46.6882	15.8388
5334.85	47.0344	18.9597
5340.23	45.4164	20.2451
5345.62	45.7442	19.6656
5351	47.3435	18.069
5356.38	46.6698	15.7881
5361.77	43.7652	14.2137
5367.15	44.2649	15.6854
5372.53	46.9871	18.4377
5377.92	48.695	19.0856
5383.3	48.2587	17.0308
5388.68	48.8165	16.4694
5394.07	49.1288	15.5981
5399.45	48.004	14.8313
5404.83	47.6524	15.3531
5410.22	47.3741	14.3548
5415.6	46.8979	13.8236
5420.98	47.6389	13.4375
5426.37	49.5676	13.4918
5431.75	52.2641	15.3639
5437.13	52.0803	16.0147
5442.52	51.6906	15.0035
5447.9	53.6375	14.7709
5453.28	55.4814	17.4303
5458.67	54.4209	18.912
5464.05	51.0369	17.574
5469.43	49.0064	14.8593
5474.82	48.2946	13.7452
5480.2	48.9746	15.0966
5485.58	51.1698	16.7825
5490.97	52.7185	16.6781
5496.35	50.8658	13.2685
5501.73	48.7564	13.178
5507.12	49.1741	14.3382
5512.5	52.4229	14.0213
5517.88	54.9155	16.7498
5523.27	53.4679	18.9408
5528.65	51.1374	18.6387
5534.03	51.2849	18.0004
5539.42	50.4901	18.1737
5544.8	49.4483	19.4558
5550.18	49.7766	20.1894
5555.57	49.84	19.5023
5560.95	51.554	16.8116
5566.33	52.5586	15.2841
5571.72	51.8855	16.5053
5577.1	50.234	15.5241
5582.48	51.5133	18.9803
5587.87	52.8655	22.1432
5593.25	52.1781	23.0134
5598.63	50.3038	23.381
5604.02	45.243	19.9282
5609.4	43.7515	17.5895
5614.78	44.2272	17.1053
5620.17	44.3986	16.2354
5625.55	43.0565	13.3124
5630.93	41.6559	12.1981
5636.32	43.061	13.5139
5641.7	43.3117	13.3789
5647.08	43.3442	11.2927
5652.47	45.1625	11.8035
5657.85	45.1651	14.1678
5663.23	43.7542	14.235
5668.62	44.6714	13.5965
5674	46.9312	14.1562
5679.38	48.2889	16.146
5684.77	47.6849	18.14
5690.15	44.9245	18.2174
5695.53	43.7842	16.0642
5700.92	45.5258	13.7059
5706.3	47.9819	15.5518
5711.68	49.8937	18.2269
5717.07	50.4483	15.9339
5722.45	51.0677	11.5605
5727.83	52.1839	12.472
5733.22	52.435	14.0197
5738.6	51.6949	13.5675
5743.98	50.4609	14.2345
5749.37	51.1785	14.5749
5754.75	52.1275	14.2869
5760.13	52.4872	16.6441
5765.52	53.2878	18.5468
5770.9	52.687	18.888
5776.28	51.5299	20.1879
5781.67	50.0104	19.7991
5787.05	48.3653	17.4237
5792.43	46.6318	16.863
5797.81	46.6057	18.7998
5803.2	48.3669	20.341
5808.58	50.5674	21.4776
5813.96	53.3253	22.6366
5819.35	53.446	22.8037
5824.73	53.0976	24.1216
5830.11	52.0772	24.1783
5835.5	51.1788	21.3464
5840.88	52.4238	18.7356
5846.26	52.0779	12.8574
5851.65	49.7215	8.5798
5857.03	47.0874	10.5493
5862.41	45.8061	13.1602
5867.8	47.2743	17.1838
5873.18	47.7222	18.1532
5878.56	49.2997	17.6075
5883.95	50.5252	17.0806
5889.33	52.5869	19.6682
5894.71	53.2458	21.3006
5900.1	51.7754	20.9074
5905.48	50.1015	20.8943
5910.86	47.99	20.4685
5916.25	47.0922	18.6887
5921.63	47.8259	15.904
5927.01	46.3945	12.3089
5932.4	42.5722	9.13199
5937.78	39.9809	8.09737
5943.16	39.3063	9.59258
5948.55	40.4188	12.807
5953.93	42.8761	14.6509
5959.31	42.9171	13.5223
5964.7	43.3113	12.9194
5970.08	42.9594	12.5954
5975.46	43.7292	13.74
5980.85	42.0456	13.9832
5986.23	40.8447	13.3877
5991.61	42.4904	13.9872
5997	41.5984	13.8374
6002.38	41.1967	14.7067
6007.76	42.9161	14.9455
6013.15	42.3447	11.6411
6018.53	42.15	10.2215
6023.91	42.4643	10.2329
6029.3	41.538	10.2567
6034.68	41.4174	11.3994
6040.06	42.4493	13.1563
6045.45	42.7556	12.8388
6050.83	42.755	11.9561
6056.21	44.0894	11.6268
6061.6	49.5358	11.2055
6066.98	52.3167	11.8208
6072.36	51.8333	11.8921
6077.75	51.3932	11.7747
6083.13	51.7597	13.0569
6088.51	50.8767	12.7495
6093.9	49.6236	11.1055
6099.28	48.6162	12.4899
6104.66	48.5511	15.0754
6110.05	50.041	16.5928
6115.43	49.5798	15.6266
6120.81	45.7957	13.7499
6126.2	42.2259	13.6258
6131.58	44.4922	13.8412
6136.96	45.6914	11.6572
6142.35	46.5027	9.75898
6147.73	46.7711	9.33174
6153.11	45.4009	9.17221
6158.5	45.7427	8.78927
6163.88	47.8229	8.5726
6169.26	48.5265	8.09493
6174.65	47.9802	7.56769
6180.03	49.5932	9.72109
6185.41	50.9663	12.3911
6190.8	50.3562	12.6668
6196.18	49.6269	11.2485
6201.56	50.1791	9.75995
6206.95	49.8425	12.6963
6212.33	50.7084	15.9739
6217.71	50.5068	17.1122
6223.1	49.4304	17.3822
6228.48	50.3315	17.2083
6233.86	50.7824	15.9242
6239.25	49.0269	13.9354
6244.63	48.7779	12.6503
6250.01	47.2532	11.4421
6255.4	44.0062	9.87765
6260.78	45.8746	10.0496
6266.16	47.1518	11.5027
6271.55	46.6565	13.0299
6276.93	46.0205	14.0421
6282.31	43.7911	12.5433
6287.7	41.5523	8.17538
6293.08	39.8373	11.0608
6298.46	38.7413	13.3312
6303.85	40.3111	12.8469
6309.23	43.6434	12.3681
6314.61	45.5623	14.0186
6320	45.0579	14.1393
6325.38	43.2081	12.1446
6330.76	41.1226	10.8603
6336.15	42.0508	11.6616
6341.53	42.8657	12.3392
6346.91	43.6209	13.5812
6352.29	44.5986	13.1478
6357.68	43.2827	12.7753
6363.06	42.2615	12.8858
6368.44	41.6575	12.1647
6373.83	40.264	11.2127
6379.21	41.5288	10.1875
6384.59	45.1955	9.24061
6389.98	46.3164	7.48081
6395.36	46.816	9.01884
6400.74	47.6866	8.85143
6406.13	48.9364	9.31053
6411.51	49.3787	12.4823
6416.89	46.8071	14.0841
6422.28	42.5251	14.5982
6427.66	41.5469	13.7702
6433.04	42.0082	13.8285
6438.43	41.1502	13.4052
6443.81	41.1974	10.264
6449.19	41.8052	8.33722
6454.58	42.2485	8.15128
6459.96	41.4913	11.1107
6465.34	41.0998	13.8012
6470.73	41.9098	14.8718
6476.11	42.6134	14.382
6481.49	45.1284	13.9016
6486.88	46.4094	12.2494
6492.26	45.5673	8.76585
6497.64	46.198	7.3656
6503.03	47.2614	8.57325
6508.41	47.0716	5.92584
6513.79	47.7192	3.78133
6519.18	48.822	6.31245
6524.56	46.6238	7.9616
6529.94	45.4597	8.79845
6535.33	47.4495	8.13869
6540.71	47.2907	6.53895
6546.09	46.7254	9.06972
6551.48	47.4496	12.5172
6556.86	45.9527	11.3017
6562.24	43.8328	7.98167
6567.63	43.1655	9.1304
6573.01	41.2427	9.74324
6578.39	40.9975	12.2794
6583.78	42.4778	14.0065
6589.16	42.8486	13.9354
6594.54	39.9178	11.4952
6599.93	39.4905	8.50022
6605.31	42.6461	7.47688
6610.69	42.665	6.56213
6616.08	40.6238	5.34477
6621.46	39.8873	5.97374
6626.84	40.9179	9.49268
6632.23	41.6216	13.1405
6637.61	41.7193	14.299
6642.99	42.3458	13.0198
6648.38	42.0611	10.4811
6653.76	44.1021	11.8091
6659.14	43.4163	11.1384
6664.53	40.665	8.43783
6669.91	38.3972	7.4748
6675.29	36.6866	7.98495
6680.68	36.3499	9.32568
6686.06	39.281	10.7219
6691.44	40.6363	11.8584
6696.83	39.2985	12.5919
6702.21	38.4867	11.8977
6707.59	37.5175	9.75118
6712.98	37.8028	7.86177
6718.36	37.2931	7.13812
6723.74	36.4923	5.12826
6729.13	38.064	7.14493
6734.51	41.289	12.3252
6739.89	42.3393	13.4872
6745.28	39.6249	10.3381
6750.66	36.5365	8.75119
6756.04	36.5722	9.22614
6761.43	37.0123	9.11641
6766.81	37.0315	9.41563
6772.19	37.1141	9.78238
6777.58	37.6915	10.4597
6782.96	36.9357	9.7658
6788.34	35.4045	7.15297
6793.73	36.6609	7.42957
6799.11	39.7227	10.5005
6804.49	40.3508	10.1978
6809.88	39.6635	8.13632
6815.26	41	7.19244
6820.64	39.9164	5.06052
6826.03	38.4089	4.13961
6831.41	38.5867	4.31139
6836.79	38.776	6.38165
6842.18	36.9322	8.40239
6847.56	37.6236	8.43538
6852.94	38.0844	6.4681
6858.33	36.2357	4.13908
6863.71	35.1133	3.86452
6869.09	34.711	4.0236
6874.48	32.6489	3.34805
6879.86	31.857	3.60505
6885.24	32.7568	5.54468
6890.62	33.0197	6.41289
6896.01	32.6772	6.15705
6901.39	32.0786	5.60664
6906.77	33.8467	5.2224
6912.16	37.0371	5.60442
6917.54	38.0736	5.67367
6922.92	38.3683	5.38949
6928.31	39.3484	5.00115
6933.69	40.2417	5.7248
6939.07	39.773	5.49121
6944.46	37.599	4.26484
6949.84	37.3994	6.84112
6955.22	37.8133	9.02404
6960.61	37.3205	9.16867
6965.99	38.1578	8.58267
6971.37	39.701	8.07703
6976.76	36.8475	4.48307
6982.14	33.9295	2.45213
6987.52	35.0094	4.07097
6992.91	37.445	6.27628
6998.29	36.7119	6.72662
7003.67	34.1776	6.58704
7009.06	31.8521	5.59149
7014.44	31.3487	5.89075
7019.82	31.172	7.67855
7025.21	30.7421	8.01893
7030.59	32.2037	8.649
7035.97	33.8895	7.49728
7041.36	36.4145	5.77089
7046.74	37.6937	6.54671
7052.12	36.2516	7.15997
7057.51	33.9748	5.19009
7062.89	32.0725	2.42036
7068.27	32.8329	2.9273
7073.66	34.1338	3.70378
7079.04	34.0815	5.11657
7084.42	33.3896	5.89118
7089.81	33.6112	6.63534
7095.19	31.1338	7.59095
7100.57	29.0305	7.95609
7105.96	29.756	8.97297
7111.34	32.8036	8.0634
7116.72	35.4603	6.75666
7122.11	35.8634	8.01043
7127.49	35.4207	7.52106
7132.87	34.8492	7.22243
7138.26	33.9667	7.86211
7143.64	32.815	7.47615
7149.02	31.4585	4.82146
7154.41	31.9104	4.54591
7159.79	32.3196	6.32935
7165.17	32.308	7.0288
7170.56	31.8532	5.90838
7175.94	31.3596	4.13551
7181.32	31.5217	4.38697
7186.71	30.7848	5.40747
7192.09	28.5155	4.75259
7197.47	27.4391	2.45458
7202.86	28.6145	1.88428
7208.24	30.5078	2.70549
7213.62	31.8669	2.0948
7219.01	34.0199	1.69752
7224.39	34.8098	4.38129
7229.77	33.6192	6.59001
7235.16	35.0698	6.74015
7240.54	35.983	4.84131
7245.92	35.1264	2.31929
7251.31	33.3937	1.22713
7256.69	34.0016	1.85019
7262.07	34.1603	2.58999
7267.46	32.7758	2.15476
7272.84	31.0616	-1.33972
7278.22	30.0461	-1.66914
7283.61	30.8081	2.35173
7288.99	32.7862	4.47756
7294.37	32.261	2.67734
7299.76	30.4571	1.46667
7305.14	29.3161	1.13174
7310.52	26.3075	-1.7535
7315.91	25.1115	-2.62119
7321.29	24.046	-2.20267
7326.67	22.9706	-1.34308
7332.06	22.7123	-0.476831
7337.44	20.6122	-1.54725
7342.82	20.5976	-0.330132
7348.21	21.6476	0.387603
7353.59	22.1012	-1.40633
7358.97	21.4088	-2.53051
7364.36	21.9799	-1.43549
7369.74	24.32	0.805145
7375.12	25.4683	2.39283
7380.51	26.2471	2.54202
7385.89	25.7635	1.35552
7391.27	24.9016	0.277646
7396.66	24.5894	1.17268
7402.04	22.5614	1.13503
7407.42	20.1411	-0.24033
7412.81	19.6399	-1.67566
7418.19	21.13	-1.8376
7423.57	21.8948	-0.708281
7428.96	21.0628	0.488587
7434.34	21.0685	2.13235
7439.72	22.716	3.26516
7445.1	22.1958	2.89008
7450.49	23.5032	3.18069
7455.87	26.5105	5.1668
7461.25	27.6113	6.35607
7466.64	27.9818	5.37973
7472.02	28.2256	2.61167
7477.4	28.5393	1.01952
7482.79	27.8988	0.505501
7488.17	26.6866	-0.191761
7493.55	26.1555	1.83772
7498.94	25.5949	1.16414
7504.32	25.4556	-1.03002
7509.7	27.645	0.783855
7515.09	30.2728	1.36515
7520.47	29.1671	2.56819
7525.85	27.1783	2.73685
7531.24	28.0791	3.2237
7536.62	30.4161	4.02339
7542	32.4057	4.04249
7547.39	31.6514	3.46488
7552.77	28.997	1.68815
7558.15	29.3663	2.53658
7563.54	29.5124	5.01182
7568.92	27.2646	3.75187
7574.3	26.0605	0.172246
7579.69	26.717	-0.650796
7585.07	28.3153	0.400713
7590.45	27.6473	0.798998
7595.84	28.0081	2.01144
7601.22	28.4779	3.7283
7606.6	28.2797	3.93037
7611.99	29.7733	3.956
7617.37	30.43	1.56065
7622.75	31.1162	-0.44859
7628.14	31.9132	2.31202
7633.52	28.0956	4.72013
7638.9	26.6901	4.78589
7644.29	27.4649	4.14023
7649.67	27.1842	3.86501
7655.05	25.6173	3.82176
7660.44	24.792	3.82052
7665.82	26.11	4.01996
7671.2	27.4858	3.67214
7676.59	28.5117	4.32744
7681.97	31.6269	5.11914
7687.35	34.2719	6.37122
7692.74	34.3981	6.44044
7698.12	32.7215	5.50468
7703.5	31.8536	4.64345
7708.89	31.0905	0.679653
7714.27	28.8225	-1.16162
7719.65	29.2322	1.58754
7725.04	30.5792	3.68527
7730.42	28.722	2.57659
7735.8	27.0631	3.14677
7741.19	27.9359	3.84911
7746.57	28.5185	3.7223
7751.95	26.585	3.562
7757.34	27.4192	4.84264
7762.72	28.7586	5.97086
7768.1	28.4936	4.55053
7773.49	29.1971	3.86818
7778.87	29.9795	4.38713
7784.25	29.5091	3.3018
7789.64	28.8618	1.98823
7795.02	28.7267	1.63478
7800.4	28.1155	1.01903
7805.79	27.6867	1.98127
7811.17	28.0103	3.88993
7816.55	27.4157	2.51935
7821.94	26.3376	0.820781
7827.32	25.1696	2.10019
7832.7	24.9829	3.37914
7838.09	26.0515	3.16308
7843.47	26.6272	2.11662
7848.85	26.7883	1.78219
7854.24	26.8281	1.56245
7859.62	25.9799	0.469997
7865	25.9045	2.62589
7870.39	23.9894	1.91232
7875.77	23.2022	-0.616753
7881.15	25.1964	-0.136668
7886.54	26.0558	1.72813
7891.92	26.0167	3.61244
7897.3	28.1998	6.53419
7902.69	31.045	8.7688
7908.07	30.9114	6.67392
7913.45	29.972	3.70903
7918.84	29.4787	3.3321
7924.22	30.4567	4.4459
7929.6	32.2609	3.82558
7934.99	34.0739	2.55733
7940.37	33.5006	0.156579
7945.75	32.3954	1.32869
7951.14	32.005	3.30689
7956.52	29.5691	1.43735
7961.9	28.14	0.0609514
7967.29	28.3502	-0.0784963
7972.67	26.7633	-0.123049
7978.05	24.1109	-0.350969
7983.44	23.5671	0.742311
7988.82	24.6075	3.37418
7994.2	26.9813	4.14866
7999.58	29.0494	2.39608
8004.97	29.2314	1.5975
8010.35	28.5	1.35384
8015.73	28.0632	-0.283685
8021.12	28.1115	0.0482838
8026.5	27.7671	2.38819
8031.88	27.0925	2.65523
8037.27	26.9831	1.70307
8042.65	26.8473	1.24754
8048.03	26.5904	2.02056
8053.42	26.6817	3.71415
8058.8	27.2296	4.33364
8064.18	26.1842	2.47008
8069.57	24.8252	1.16643
8074.95	23.3639	1.30762
8080.33	22.6214	2.08755
8085.72	21.5895	1.01272
8091.1	21.971	0.35015
8096.48	24.0074	2.97692
8101.87	25.2313	4.73357
8107.25	25.2799	4.94083
8112.63	26.247	5.43863
8118.02	24.8436	3.41845
8123.4	24.8421	1.99391
8128.78	26.2569	3.32054
8134.17	24.6632	4.31879
8139.55	24.0104	4.96591
8144.93	24.248	4.92379
8150.32	23.4411	3.30299
8155.7	24.1522	2.41943
8161.08	25.3611	3.00521
8166.47	23.5939	4.40889
8171.85	22.5869	3.26477
8177.23	23.9738	1.79479
8182.62	25.339	1.001
8188	25.281	1.05926
8193.38	26.6996	3.45374
8198.77	27.1809	3.46925
8204.15	25.6372	1.61175
8209.53	25.8087	1.60304
8214.92	26.1692	1.82015
8220.3	24.9219	2.19526
8225.68	24.4136	1.92918
8231.07	27.4732	1.81437
8236.45	29.826	1.00265
8241.83	29.8181	-0.747262
8247.22	29.9662	-0.808878
8252.6	29.4225	0.207474
8257.98	27.5298	1.66561
8263.37	27.7968	1.63979
8268.75	28.9224	0.688445
8274.13	29.9679	1.42864
8279.52	30.7129	3.01061
8284.9	30.3519	3.48221
8290.28	29.0318	2.55989
8295.67	26.7014	-0.392922
8301.05	27.8537	1.51884
8306.43	29.871	4.75062
8311.82	29.5696	3.87586
8317.2	29.4047	3.58988
8322.58	29.8627	4.06302
8327.97	30.8993	3.5015
8333.35	31.6772	3.21651
8338.73	29.9864	2.40821
8344.12	28.5062	2.84671
8349.5	28.4183	3.9708
8354.88	28.9871	2.39318
8360.27	28.6292	0.253898
8365.65	28.5862	1.61703
8371.03	28.4546	3.77147
8376.42	26.7097	4.6403
8381.8	26.4847	5.33019
8387.18	27.0226	5.22005
8392.57	24.9585	2.62096
8397.95	23.8142	1.58277
8403.33	24.92	3.00891
8408.72	24.9421	3.5272
8414.1	24.9323	3.1387
8419.48	26.4734	4.5911
8424.87	27.0147	5.50969
8430.25	25.3004	3.13986
8435.63	24.7726	2.86679
8441.02	25.9622	3.69767
8446.4	26.7119	4.66694
8451.78	27.8066	5.76518
8457.17	27.0913	4.65457
8462.55	25.3009	3.34668
8467.93	24.6711	3.35912
8473.32	25.3611	3.99358
8478.7	24.0561	3.4483
8484.08	22.9463	2.70667
8489.47	24.0917	2.37553
8494.85	26.2519	1.92567
8500.23	26.801	2.74457
8505.62	24.1052	2.0694
8511	22.0414	1.0309
8516.38	24.6406	0.700369
8521.77	26.8089	1.30039
8527.15	26.6336	2.09569
8532.53	26.3353	3.34706
8537.92	25.1743	1.87681
8543.3	24.2268	0.547057
8548.68	23.7495	0.249152
8554.06	23.0986	-0.0127053
8559.45	23.7878	1.15049
8564.83	25.4362	2.2045
8570.21	27.4494	3.39383
8575.6	29.0655	5.0748
8580.98	27.3097	4.22293
8586.36	24.8221	4.24354
8591.75	25.2615	3.61838
8597.13	25.7266	2.34383
8602.51	25.5267	2.27845
8607.9	25.949	2.31603
8613.28	25.7875	2.552
8618.66	25.6237	3.93975
8624.05	25.0219	3.57607
8629.43	25.0281	2.94986
8634.81	24.8951	2.65282
8640.2	25.3341	1.47203
8645.58	23.8223	-1.82967
8650.96	20.7445	-2.89752
8656.35	20.2535	-1.83068
8661.73	22.2858	-1.13704
8667.11	23.3516	-1.54912
8672.5	23.7799	2.39734
8677.88	24.8196	5.39113
8683.26	24.4656	4.80691
8688.65	24.0257	2.38478
8694.03	24.966	1.42672
8699.41	24.6299	-0.818465
8704.8	24.1541	-1.13573
8710.18	24.4324	1.20372
8715.56	23.7265	2.00415
8720.95	23.5603	2.29435
8726.33	21.8829	2.11517
8731.71	21.2603	1.29459
8737.1	22.0008	-0.345044
8742.48	22.6893	-0.0548408
8747.86	22.8617	1.24304
8753.25	22.6438	1.65582
8758.63	22.9189	1.72342
8764.01	22.3658	2.13078
8769.4	21.7922	1.07988
8774.78	24.255	-0.343993
8780.16	25.0659	0.966578
8785.55	22.9714	3.36478
8790.93	22.5131	3.96636
8796.31	24.0102	2.22185
8801.7	22.2498	-0.286872
8807.08	22.5703	1.47565
8812.46	23.9015	2.95396
8817.85	22.7922	2.43072
8823.23	22.1173	1.78179
8828.61	23.5489	1.40028
8834	23.5546	1.08296
8839.38	21.8511	2.60336
8844.76	21.0777	3.55713
8850.15	22.5897	2.99152
8855.53	22.9778	1.57387
8860.91	22.0219	1.51388
8866.3	21.283	1.31802
8871.68	22.4177	0.970623
8877.06	24.2277	1.66546
8882.45	25.0913	1.86897
8887.83	23.2865	1.42676
8893.21	21.9979	1.96072
8898.6	21.1607	2.33471
8903.98	19.6329	1.57881
8909.36	18.9298	0.458659
8914.75	19.3961	-0.446432
8920.13	20.3021	-0.313562
8925.51	20.4516	0.767099
8930.9	21.7793	1.73901
8936.28	23.7959	3.05942
8941.66	24.6878	3.55131
8947.05	25.5404	4.55207
8952.43	24.2614	4.90968
8957.81	22.1182	4.06014
8963.2	21.6653	4.50604
8968.58	22.0357	5.33554
8973.96	22.5354	5.37081
8979.35	22.6482	7.64648
8984.73	23.3536	10.1775
8990.11	25.3124	10.9875
8995.5	25.485	8.7065
9000.88	25.1612	6.87932
9006.26	25.6652	7.03025
9011.65	26.4582	6.68131
9017.03	25.3464	4.83326
9022.41	24.0517	4.3259
9027.8	24.2939	4.84683
9033.18	24.1504	4.16376
9038.56	23.9021	3.94095
9043.95	25.6684	5.60404
9049.33	27.6538	5.60047
9054.71	27.0664	3.57706
9060.1	25.9456	3.8896
9065.48	25.9036	4.42867
9070.86	25.6417	4.39535
9076.25	24.8099	2.95704
9081.63	24.2322	1.30138
9087.01	23.2449	0.473784
9092.4	24.784	0.288583
9097.78	24.1319	-0.553265
9103.16	22.1755	-0.936824
9108.54	24.6993	4.42799
9113.93	25.4403	5.6462
9119.31	24.9885	4.05762
9124.69	26.5331	6.24362
9130.08	26.8295	6.7145
9135.46	26.0872	5.50873
9140.84	26.9367	4.99324
9146.23	27.7814	3.59347
9151.61	26.7499	4.26458
9156.99	25.8493	6.5567
9162.38	25.5146	6.60288
9167.76	24.9495	4.38533
9173.14	24.9759	4.13121
9178.53	24.2973	4.70317
9183.91	23.2059	5.64793
9189.29	23.1061	6.19757
9194.68	24.2284	6.92261
9200.06	25.62	6.74328
9205.44	25.7426	4.01568
9210.83	25.4067	0.518085
9216.21	23.4839	-0.760324
9221.59	22.8221	0.257856
9226.98	25.0651	3.17896
9232.36	25.3643	3.7067
9237.74	24.0194	3.55647
9243.13	22.5353	3.13998
9248.51	22.2282	2.22985
9253.89	23.5694	2.6867
9259.28	24.9522	2.04592
9264.66	26.0326	1.68022
9270.04	25.6766	2.0287
9275.43	22.3726	1.38873
9280.81	20.6821	2.02804
9286.19	20.1084	2.431
9291.58	20.9119	2.05713
9296.96	23.64	3.17109
9302.34	22.9797	3.5789
9307.73	22.4187	2.77501
9313.11	23.6579	3.68215
9318.49	24.8453	5.20774
9323.88	25.8834	5.90371
9329.26	23.7199	3.74184
9334.64	22.386	3.49357
9340.03	22.7803	4.05625
9345.41	23.9412	2.72524
9350.79	24.7716	0.885166
9356.18	25.5755	2.33959
9361.56	25.0257	4.70568
9366.94	23.9555	4.74043
9372.33	23.4858	2.9266
9377.71	23.4217	0.838645
9383.09	24.0014	2.29069
9388.48	23.5551	3.60254
9393.86	22.6474	4.20751
9399.24	23.6787	4.66686
9404.63	25.7226	5.16705
9410.01	25.7657	5.32078
9415.39	25.7611	5.17114
9420.78	25.9594	5.37462
9426.16	25.4086	6.50058
9431.54	24.3458	6.06601
9436.93	26.4026	5.07138
9442.31	26.5324	3.7763
9447.69	24.8355	3.00524
9453.08	23.9143	3.63526
9458.46	24.221	3.91963
9463.84	24.9729	4.11432
9469.23	26.0842	6.0236
9474.61	26.3717	8.15
9479.99	26.727	9.69198
9485.38	25.6347	9.61774
9490.76	24.9068	9.14365
9496.14	27.1383	10.9303
9501.53	26.7989	10.3169
9506.91	24.829	8.65897
9512.29	25.1388	9.30763
9517.68	26.4159	11.5279
9523.06	25.7881	11.8276
9528.44	23.4196	10.4259
9533.83	22.7133	10.6503
9539.21	23.1732	10.8539
9544.59	24.5405	9.74974
9549.98	25.8988	8.2824
9555.36	24.8698	5.6108
9560.74	25.1683	5.85063
9566.13	26.2339	7.46004
9571.51	25.6592	6.93213
9576.89	23.1464	3.67417
9582.28	22.1244	2.17434
9587.66	22.0533	3.40742
9593.04	21.3239	4.49828
9598.43	21.8113	5.64296
9603.81	24.662	8.01161
9609.19	24.0855	6.73338
9614.58	21.5982	4.02148
9619.96	21.4252	3.20383
9625.34	20.5515	2.52573
9630.73	19.3017	3.07898
9636.11	20.5666	3.7305
9641.49	21.0499	2.83706
9646.88	20.9264	2.64973
9652.26	22.7798	3.99353
9657.64	26.0049	7.37316
9663.02	28.2599	11.2385
9668.41	27.426	13.0787
9673.79	23.6131	10.7352
9679.17	22.4131	9.03099
9684.56	22.3525	8.00337
9689.94	22.5536	8.49303
9695.32	21.9641	9.0937
9700.71	20.7753	9.03312
9706.09	22.576	9.32924
9711.47	23.095	8.21919
9716.86	21.8443	6.94025
9722.24	21.0272	7.78986
9727.62	21.8435	7.87258
9733.01	22.9932	7.49443
9738.39	22.5022	6.74054
9743.77	23.5709	5.78449
9749.16	22.7633	3.93721
9754.54	21.6644	2.31867
9759.92	20.2529	0.331204
9765.31	18.7783	1.40205
9770.69	21.2144	4.27852
9776.07	23.6352	5.23483
9781.46	21.6233	2.67255
9786.84	19.7426	1.69574
9792.22	20.2513	3.23226
9797.61	20.7721	4.04298
9802.99	20.082	3.96457
9808.37	19.7528	4.01155
9813.76	19.6102	4.72319
9819.14	18.8135	4.49592
9824.52	19.5462	4.62857
9829.91	16.8195	2.32974
9835.29	16.6538	-0.218528
9840.67	19.2514	1.1257
9846.06	20.2807	1.08306
9851.44	19.3772	-1.25416
9856.82	18.5051	-1.42411
9862.21	16.9547	-1.18252
9867.59	16.9534	0.397621
9872.97	19.9919	2.88257
9878.36	21.3723	4.01749
9883.74	21.7781	4.61821
9889.12	20.7991	4.14171
9894.51	20.161	3.83774
9899.89	19.3832	3.50673
9905.27	19.1858	2.96095
9910.66	20.0933	3.14021
9916.04	19.292	3.25505
9921.42	18.2476	1.67353
9926.81	18.2584	-0.144664
9932.19	18.8225	-0.0849707
9937.57	20.5991	1.1925
9942.96	20.7972	2.51966
9948.34	19.5787	2.76803
9953.72	19.4729	3.48004
9959.11	19.1554	3.49416
9964.49	17.3905	1.82008
9969.87	16.5122	1.94065
9975.26	16.1102	2.61675
9980.64	15.5395	2.92313
9986.02	15.3212	2.47455
9991.41	14.6984	1.83908
9996.79	13.4379	0.365264
